# Supplementary material for: A new genomic blueprint of the human gut microbiota
Source: Nature. 2019 Feb 11;568(7753):499–504. doi: 10.1038/s41586-019-0965-1 (PMC6784870; doi:10.1038/s41586-019-0965-1)
Supplement: Supplementary file 3 — Information on the 13,133 human gut datasets analysed. [file 41586_2019_965_MOESM3_ESM.xlsx]

## Sheet: Sheet1
Supplementary Table 1. Human gut metagenomic datasets analysed in this study.
Run	Read count	Study	Health state	Disease name1,2	Antibiotics3	Age group4	Location	Benchmarked5
DRR042264	9213989	DRP003048	Healthy	NA	No	Adult	Asia	No
DRR042265	8565743	DRP003048	Healthy	NA	No	Adult	Asia	No
DRR042272	14403069	DRP003048	Healthy	NA	No	Adult	Asia	No
DRR042273	12944644	DRP003048	Healthy	NA	No	Adult	Asia	No
DRR042280	13115207	DRP003048	Healthy	NA	No	Adult	Asia	No
DRR042281	11995325	DRP003048	Healthy	NA	No	Adult	Asia	No
DRR042288	9215026	DRP003048	Healthy	NA	No	Adult	Asia	No
DRR042289	8568007	DRP003048	Healthy	NA	No	Adult	Asia	No
DRR042304	13080182	DRP003048	Healthy	NA	No	Adult	Asia	No
DRR042305	11667026	DRP003048	Healthy	NA	No	Adult	Asia	No
DRR042312	9220695	DRP003048	Healthy	NA	No	Adult	Asia	No
DRR042316	8443702	DRP003048	Healthy	NA	No	Adult	Asia	No
DRR042320	14073233	DRP003048	Healthy	NA	No	Adult	Asia	No
DRR042321	12671378	DRP003048	Healthy	NA	No	Adult	Asia	No
DRR042328	7924914	DRP003048	Healthy	NA	No	Adult	Asia	No
DRR042329	7601442	DRP003048	Healthy	NA	No	Adult	Asia	No
DRR042332	12844073	DRP003048	Healthy	NA	No	Adult	Asia	No
DRR042333	11437760	DRP003048	Healthy	NA	No	Adult	Asia	No
DRR042340	14131242	DRP003048	Healthy	NA	No	Adult	Asia	No
DRR042341	12713243	DRP003048	Healthy	NA	No	Adult	Asia	No
DRR042348	7650770	DRP003048	Healthy	NA	No	Adult	Asia	No
DRR042349	7328937	DRP003048	Healthy	NA	No	Adult	Asia	No
DRR042352	9513438	DRP003048	Healthy	NA	No	Adult	Asia	No
DRR042353	9139965	DRP003048	Healthy	NA	No	Adult	Asia	No
DRR042356	9530432	DRP003048	Healthy	NA	No	Adult	Asia	No
DRR042360	9413070	DRP003048	Healthy	NA	No	Adult	Asia	No
DRR042361	9105035	DRP003048	Healthy	NA	No	Adult	Asia	No
DRR042364	8263807	DRP003048	Healthy	NA	No	Adult	Asia	No
DRR042365	7918943	DRP003048	Healthy	NA	No	Adult	Asia	No
DRR042394	9629411	DRP003048	Healthy	NA	No	Adult	Asia	No
DRR042398	9786169	DRP003048	Healthy	NA	No	Adult	Asia	No
DRR042399	9452648	DRP003048	Healthy	NA	No	Adult	Asia	No
DRR042402	12171331	DRP003048	Healthy	NA	No	Adult	Asia	No
DRR042403	10958528	DRP003048	Healthy	NA	No	Adult	Asia	No
DRR042410	11721768	DRP003048	Healthy	NA	No	Adult	Asia	No
DRR042411	10593976	DRP003048	Healthy	NA	No	Adult	Asia	No
DRR042420	10484105	DRP003048	Healthy	NA	No	Adult	Asia	No
DRR042421	10116961	DRP003048	Healthy	NA	No	Adult	Asia	No
DRR042424	11888451	DRP003048	Healthy	NA	No	Adult	Asia	No
DRR042425	11528306	DRP003048	Healthy	NA	No	Adult	Asia	No
DRR042428	9262669	DRP003048	Healthy	NA	No	Adult	Asia	No
DRR042429	8786822	DRP003048	Healthy	NA	No	Adult	Asia	No
DRR042436	12072418	DRP003048	Healthy	NA	No	Adult	Asia	No
DRR042437	11101541	DRP003048	Healthy	NA	No	Adult	Asia	No
DRR042452	12245087	DRP003048	Healthy	NA	No	Adult	Asia	No
DRR042453	11291280	DRP003048	Healthy	NA	No	Adult	Asia	No
DRR042462	10640596	DRP003048	Healthy	NA	No	Adult	Asia	No
DRR042463	9746269	DRP003048	Healthy	NA	No	Adult	Asia	No
DRR042468	8316345	DRP003048	Healthy	NA	No	Adult	Asia	No
DRR042469	7935282	DRP003048	Healthy	NA	No	Adult	Asia	No
DRR042472	11672126	DRP003048	Healthy	NA	No	Adult	Asia	No
DRR042473	10081487	DRP003048	Healthy	NA	No	Adult	Asia	No
DRR042482	13101156	DRP003048	Healthy	NA	No	Adult	Asia	No
DRR042483	12328961	DRP003048	Healthy	NA	No	Adult	Asia	No
DRR042488	12895260	DRP003048	Healthy	NA	No	Adult	Asia	No
DRR042489	12206125	DRP003048	Healthy	NA	No	Adult	Asia	No
DRR042591	11465841	DRP003048	Healthy	NA	No	Adult	Asia	No
DRR042592	11045997	DRP003048	Healthy	NA	No	Adult	Asia	No
ERR011087	23280112	ERP000108	NA	NA	NA	Adult	Europe	No
ERR011088	21734810	ERP000108	NA	NA	NA	Adult	Europe	No
ERR011089	8378616	ERP000108	NA	NA	NA	Adult	Europe	No
ERR011090	22330366	ERP000108	NA	NA	NA	Adult	Europe	No
ERR011092	8954624	ERP000108	NA	NA	NA	Elderly	Europe	No
ERR011093	21712038	ERP000108	NA	NA	NA	Elderly	Europe	No
ERR011094	19715000	ERP000108	NA	NA	NA	Elderly	Europe	No
ERR011095	21615994	ERP000108	NA	NA	NA	Adult	Europe	No
ERR011096	18661032	ERP000108	NA	NA	NA	Adult	Europe	No
ERR011097	19972470	ERP000108	NA	NA	NA	Adult	Europe	No
ERR011098	19429992	ERP000108	NA	NA	NA	Adult	Europe	No
ERR011099	19259898	ERP000108	NA	NA	NA	Adult	Europe	No
ERR011100	18961984	ERP000108	NA	NA	NA	Adult	Europe	Yes
ERR011101	29629178	ERP000108	NA	NA	NA	Adult	Europe	No
ERR011102	31254636	ERP000108	NA	NA	NA	Adult	Europe	No
ERR011103	31833324	ERP000108	NA	NA	NA	Adult	Europe	No
ERR011104	30206954	ERP000108	NA	NA	NA	Adult	Europe	No
ERR011105	17985014	ERP000108	NA	NA	NA	Elderly	Europe	No
ERR011106	18966080	ERP000108	NA	NA	NA	Elderly	Europe	No
ERR011107	18758166	ERP000108	NA	NA	NA	Adult	Europe	No
ERR011108	19396090	ERP000108	NA	NA	NA	Adult	Europe	No
ERR011109	9752284	ERP000108	NA	NA	NA	Adult	Europe	No
ERR011110	22567990	ERP000108	NA	NA	NA	Adult	Europe	No
ERR011111	26125858	ERP000108	NA	NA	NA	Adult	Europe	Yes
ERR011112	18434878	ERP000108	NA	NA	NA	Adult	Europe	Yes
ERR011113	20732152	ERP000108	NA	NA	NA	Adult	Europe	No
ERR011114	9912236	ERP000108	NA	NA	NA	NA	Europe	No
ERR011115	22177270	ERP000108	NA	NA	NA	NA	Europe	No
ERR011116	26403230	ERP000108	NA	NA	NA	NA	Europe	No
ERR011117	10148238	ERP000108	NA	NA	NA	Adult	Europe	No
ERR011118	21375766	ERP000108	NA	NA	NA	Adult	Europe	No
ERR011119	26300282	ERP000108	NA	NA	NA	Adult	Europe	No
ERR011120	31648726	ERP000108	NA	NA	NA	Adult	Europe	No
ERR011121	33121454	ERP000108	NA	NA	NA	Adult	Europe	Yes
ERR011122	31543198	ERP000108	NA	NA	NA	Adult	Europe	No
ERR011123	31913134	ERP000108	NA	NA	NA	Adult	Europe	No
ERR011124	19952500	ERP000108	NA	NA	NA	Adult	Europe	No
ERR011125	20051984	ERP000108	NA	NA	NA	Adult	Europe	Yes
ERR011126	9556392	ERP000108	NA	NA	NA	Adult	Europe	No
ERR011127	20058118	ERP000108	NA	NA	NA	Adult	Europe	No
ERR011128	26681146	ERP000108	NA	NA	NA	Adult	Europe	No
ERR011129	15839244	ERP000108	NA	NA	NA	Adult	Europe	No
ERR011130	17173606	ERP000108	NA	NA	NA	Adult	Europe	No
ERR011131	9680044	ERP000108	NA	NA	NA	Adult	Europe	No
ERR011132	18067784	ERP000108	NA	NA	NA	Adult	Europe	No
ERR011133	26643658	ERP000108	NA	NA	NA	Adult	Europe	No
ERR011134	17139998	ERP000108	NA	NA	NA	Adult	Europe	Yes
ERR011135	19012670	ERP000108	NA	NA	NA	Adult	Europe	No
ERR011136	15964148	ERP000108	NA	NA	NA	Adult	Europe	No
ERR011137	20613418	ERP000108	NA	NA	NA	Adult	Europe	No
ERR011138	16852602	ERP000108	NA	NA	NA	Adult	Europe	No
ERR011139	22001384	ERP000108	NA	NA	NA	Adult	Europe	Yes
ERR011140	20188454	ERP000108	NA	NA	NA	Adult	Europe	No
ERR011141	25606122	ERP000108	NA	NA	NA	Adult	Europe	No
ERR011142	17917466	ERP000108	NA	NA	NA	Adult	Europe	No
ERR011143	8336650	ERP000108	NA	NA	NA	Adult	Europe	No
ERR011144	16631144	ERP000108	NA	NA	NA	Adult	Europe	No
ERR011145	20477264	ERP000108	NA	NA	NA	Adult	Europe	No
ERR011146	17948166	ERP000108	NA	NA	NA	Elderly	Europe	No
ERR011147	19832726	ERP000108	NA	NA	NA	Elderly	Europe	No
ERR011149	33485008	ERP000108	NA	NA	NA	Adult	Europe	No
ERR011150	22875164	ERP000108	NA	NA	NA	Adult	Europe	Yes
ERR011151	32722594	ERP000108	NA	NA	NA	Adult	Europe	No
ERR011152	21786400	ERP000108	NA	NA	NA	Adult	Europe	No
ERR011153	15695022	ERP000108	NA	NA	NA	Adult	Europe	No
ERR011154	14798882	ERP000108	NA	NA	NA	Adult	Europe	No
ERR011155	17576482	ERP000108	NA	NA	NA	Adult	Europe	No
ERR011156	20634966	ERP000108	NA	NA	NA	Adult	Europe	No
ERR011157	34512484	ERP000108	NA	NA	NA	Adult	Europe	No
ERR011158	20253448	ERP000108	NA	NA	NA	Adult	Europe	No
ERR011159	31345442	ERP000108	NA	NA	NA	Adult	Europe	No
ERR011160	21536788	ERP000108	NA	NA	NA	Elderly	Europe	No
ERR011161	33975438	ERP000108	NA	NA	NA	Elderly	Europe	Yes
ERR011162	18266910	ERP000108	NA	NA	NA	Elderly	Europe	No
ERR011163	31827174	ERP000108	NA	NA	NA	Elderly	Europe	No
ERR011164	18259796	ERP000108	NA	NA	NA	Adult	Europe	No
ERR011165	26733572	ERP000108	NA	NA	NA	Adult	Europe	No
ERR011166	9613686	ERP000108	NA	NA	NA	Adult	Europe	No
ERR011167	27786004	ERP000108	NA	NA	NA	Adult	Europe	No
ERR011168	21844028	ERP000108	NA	NA	NA	Adult	Europe	No
ERR011169	27411966	ERP000108	NA	NA	NA	Adult	Europe	No
ERR011171	26734802	ERP000108	NA	NA	NA	Adult	Europe	No
ERR011172	17286256	ERP000108	NA	NA	NA	Adult	Europe	No
ERR011173	24744556	ERP000108	NA	NA	NA	Adult	Europe	No
ERR011174	19134764	ERP000108	NA	NA	NA	Adult	Europe	No
ERR011175	26324330	ERP000108	NA	NA	NA	Adult	Europe	No
ERR011176	17677786	ERP000108	NA	NA	NA	Adult	Europe	No
ERR011177	25037328	ERP000108	NA	NA	NA	Adult	Europe	No
ERR011178	17358626	ERP000108	NA	NA	NA	Elderly	Europe	No
ERR011179	26888972	ERP000108	NA	NA	NA	Elderly	Europe	No
ERR011180	18065834	ERP000108	NA	NA	NA	Adult	Europe	No
ERR011181	26303584	ERP000108	NA	NA	NA	Adult	Europe	No
ERR011182	17605500	ERP000108	NA	NA	NA	Adult	Europe	Yes
ERR011183	25800828	ERP000108	NA	NA	NA	Adult	Europe	No
ERR011184	23220588	ERP000108	NA	NA	NA	Elderly	Europe	No
ERR011185	26116162	ERP000108	NA	NA	NA	Elderly	Europe	No
ERR011186	18342782	ERP000108	NA	NA	NA	Adult	Europe	No
ERR011188	23088376	ERP000108	NA	NA	NA	Adult	Europe	No
ERR011189	26341016	ERP000108	NA	NA	NA	Adult	Europe	No
ERR011190	12104366	ERP000108	NA	NA	NA	Adult	Europe	No
ERR011191	23689740	ERP000108	NA	NA	NA	Adult	Europe	No
ERR011192	21539544	ERP000108	NA	NA	NA	Elderly	Europe	No
ERR011193	5389604	ERP000108	NA	NA	NA	Elderly	Europe	No
ERR011194	21127168	ERP000108	NA	NA	NA	Adult	Europe	No
ERR011195	5840436	ERP000108	NA	NA	NA	Adult	Europe	No
ERR011196	21870556	ERP000108	NA	NA	NA	Adult	Europe	No
ERR011197	8782536	ERP000108	NA	NA	NA	Adult	Europe	No
ERR011198	23112682	ERP000108	NA	NA	NA	Adult	Europe	No
ERR011199	24676928	ERP000108	NA	NA	NA	Adult	Europe	No
ERR011200	20302698	ERP000108	NA	NA	NA	Elderly	Europe	No
ERR011201	5651946	ERP000108	NA	NA	NA	Elderly	Europe	No
ERR011202	21185426	ERP000108	NA	NA	NA	Adult	Europe	No
ERR011203	7387160	ERP000108	NA	NA	NA	Adult	Europe	No
ERR011204	17248754	ERP000108	NA	NA	NA	Adult	Europe	Yes
ERR011205	26032070	ERP000108	NA	NA	NA	Adult	Europe	No
ERR011206	16986230	ERP000108	NA	NA	NA	Adult	Europe	No
ERR011207	25272188	ERP000108	NA	NA	NA	Adult	Europe	No
ERR011208	20037196	ERP000108	NA	NA	NA	Adult	Europe	No
ERR011209	27070830	ERP000108	NA	NA	NA	Adult	Europe	No
ERR011210	22649030	ERP000108	NA	NA	NA	Adult	Europe	No
ERR011211	26485810	ERP000108	NA	NA	NA	Adult	Europe	No
ERR011212	16092016	ERP000108	NA	NA	NA	Adult	Europe	No
ERR011213	26954716	ERP000108	NA	NA	NA	Adult	Europe	No
ERR011215	26622272	ERP000108	NA	NA	NA	Adult	Europe	No
ERR011216	20025146	ERP000108	NA	NA	NA	Adult	Europe	Yes
ERR011218	16844562	ERP000108	NA	NA	NA	Adult	Europe	No
ERR011220	22092708	ERP000108	NA	NA	NA	Elderly	Europe	No
ERR011221	22351296	ERP000108	NA	NA	NA	Elderly	Europe	No
ERR011222	18700600	ERP000108	NA	NA	NA	Adult	Europe	No
ERR011223	17811692	ERP000108	NA	NA	NA	Adult	Europe	Yes
ERR011224	23675578	ERP000108	NA	NA	NA	Adult	Europe	No
ERR011225	22281940	ERP000108	NA	NA	NA	Adult	Europe	No
ERR011226	22334956	ERP000108	NA	NA	NA	Adult	Europe	No
ERR011227	22392826	ERP000108	NA	NA	NA	Adult	Europe	No
ERR011230	21887792	ERP000108	NA	NA	NA	Adult	Europe	No
ERR011231	14225118	ERP000108	NA	NA	NA	Adult	Europe	No
ERR011232	23200386	ERP000108	NA	NA	NA	Adult	Europe	No
ERR011233	21283058	ERP000108	NA	NA	NA	Adult	Europe	No
ERR011234	22194636	ERP000108	NA	NA	NA	Adult	Europe	No
ERR011235	21669380	ERP000108	NA	NA	NA	Adult	Europe	No
ERR011236	21707582	ERP000108	NA	NA	NA	Adult	Europe	No
ERR011237	23918014	ERP000108	NA	NA	NA	Adult	Europe	No
ERR011238	24086030	ERP000108	NA	NA	NA	Adult	Europe	Yes
ERR011241	22389272	ERP000108	NA	NA	NA	Adult	Europe	No
ERR011242	23845600	ERP000108	NA	NA	NA	Adult	Europe	No
ERR011243	24196316	ERP000108	NA	NA	NA	Adult	Europe	No
ERR011244	25079810	ERP000108	NA	NA	NA	Adult	Europe	No
ERR011245	22055696	ERP000108	NA	NA	NA	Adult	Europe	No
ERR011246	25172888	ERP000108	NA	NA	NA	Adult	Europe	No
ERR011247	22344224	ERP000108	NA	NA	NA	Adult	Europe	No
ERR011248	23684772	ERP000108	NA	NA	NA	Adult	Europe	No
ERR011252	8238350	ERP000108	NA	NA	NA	Elderly	Europe	No
ERR011256	8892682	ERP000108	NA	NA	NA	Adult	Europe	Yes
ERR011257	20823340	ERP000108	NA	NA	NA	Adult	Europe	Yes
ERR011258	6591610	ERP000108	NA	NA	NA	Adult	Europe	No
ERR011260	20506248	ERP000108	NA	NA	NA	Adult	Europe	No
ERR011265	23367444	ERP000108	NA	NA	NA	Adult	Europe	No
ERR011267	27465368	ERP000108	NA	NA	NA	Adult	Europe	No
ERR011268	26095680	ERP000108	NA	NA	NA	Adult	Europe	No
ERR011269	22858082	ERP000108	NA	NA	NA	Adult	Europe	No
ERR011270	26574262	ERP000108	NA	NA	NA	Adult	Europe	No
ERR011273	20476700	ERP000108	NA	NA	NA	Adult	Europe	No
ERR011274	21327690	ERP000108	NA	NA	NA	Adult	Europe	No
ERR011275	20845846	ERP000108	NA	NA	NA	Adult	Europe	No
ERR011276	17654586	ERP000108	NA	NA	NA	Adult	Europe	No
ERR011277	18600658	ERP000108	NA	NA	NA	Adult	Europe	No
ERR011278	18303298	ERP000108	NA	NA	NA	Adult	Europe	No
ERR011279	24871190	ERP000108	NA	NA	NA	Elderly	Europe	No
ERR011280	18744976	ERP000108	NA	NA	NA	Elderly	Europe	No
ERR011281	8131430	ERP000108	NA	NA	NA	Adult	Europe	No
ERR011282	18809182	ERP000108	NA	NA	NA	Adult	Europe	No
ERR011283	23997778	ERP000108	NA	NA	NA	Adult	Europe	No
ERR011284	18270160	ERP000108	NA	NA	NA	Adult	Europe	No
ERR011285	22892174	ERP000108	NA	NA	NA	Adult	Europe	No
ERR011286	17410724	ERP000108	NA	NA	NA	Adult	Europe	No
ERR011287	20612274	ERP000108	NA	NA	NA	Adult	Europe	No
ERR011288	21288044	ERP000108	NA	NA	NA	Adult	Europe	No
ERR011289	16716156	ERP000108	NA	NA	NA	Adult	Europe	No
ERR011290	21742028	ERP000108	NA	NA	NA	Adult	Europe	No
ERR011291	16911804	ERP000108	NA	NA	NA	Adult	Europe	No
ERR011292	21462714	ERP000108	NA	NA	NA	Adult	Europe	No
ERR011294	21276058	ERP000108	NA	NA	NA	Adult	Europe	No
ERR011295	23219626	ERP000108	NA	NA	NA	Adult	Europe	No
ERR011296	21022414	ERP000108	NA	NA	NA	Adult	Europe	No
ERR011297	17807554	ERP000108	NA	NA	NA	Adult	Europe	No
ERR011298	17105080	ERP000108	NA	NA	NA	Adult	Europe	No
ERR011299	23300776	ERP000108	NA	NA	NA	Adult	Europe	No
ERR011300	18342554	ERP000108	NA	NA	NA	Adult	Europe	No
ERR011301	25564544	ERP000108	NA	NA	NA	Adult	Europe	No
ERR011302	17690462	ERP000108	NA	NA	NA	Adult	Europe	No
ERR011303	20833010	ERP000108	NA	NA	NA	Adult	Europe	No
ERR011304	26291838	ERP000108	NA	NA	NA	Adult	Europe	No
ERR011305	26409236	ERP000108	NA	NA	NA	Adult	Europe	No
ERR011306	24978398	ERP000108	NA	NA	NA	Adult	Europe	No
ERR011307	25731202	ERP000108	NA	NA	NA	Adult	Europe	No
ERR011308	14876372	ERP000108	NA	NA	NA	Adult	Europe	No
ERR011309	19865622	ERP000108	NA	NA	NA	Elderly	Europe	No
ERR011313	18604360	ERP000108	NA	NA	NA	Adult	Europe	No
ERR011314	21864474	ERP000108	NA	NA	NA	Adult	Europe	No
ERR011315	20697382	ERP000108	NA	NA	NA	Adult	Europe	Yes
ERR011316	25983098	ERP000108	NA	NA	NA	Adult	Europe	No
ERR011317	20915884	ERP000108	NA	NA	NA	Adult	Europe	No
ERR011318	24421332	ERP000108	NA	NA	NA	Adult	Europe	No
ERR011319	20224450	ERP000108	NA	NA	NA	Adult	Europe	No
ERR011320	22712244	ERP000108	NA	NA	NA	Adult	Europe	No
ERR011321	17256094	ERP000108	NA	NA	NA	Adult	Europe	No
ERR011322	25111406	ERP000108	NA	NA	NA	Adult	Europe	No
ERR011325	22545380	ERP000108	NA	NA	NA	Adult	Europe	No
ERR011326	24587464	ERP000108	NA	NA	NA	Adult	Europe	No
ERR011327	21481612	ERP000108	NA	NA	NA	Adult	Europe	No
ERR011328	19782004	ERP000108	NA	NA	NA	Adult	Europe	No
ERR011329	21192748	ERP000108	NA	NA	NA	Adult	Europe	No
ERR011330	16970288	ERP000108	NA	NA	NA	Adult	Europe	No
ERR011332	24433034	ERP000108	NA	NA	NA	Adult	Europe	No
ERR011333	22466896	ERP000108	NA	NA	NA	Adult	Europe	No
ERR011334	24013858	ERP000108	NA	NA	NA	Adult	Europe	No
ERR011335	11432398	ERP000108	NA	NA	NA	Adult	Europe	No
ERR011336	21919496	ERP000108	NA	NA	NA	Adult	Europe	No
ERR011337	23719102	ERP000108	NA	NA	NA	Adult	Europe	No
ERR011338	24653770	ERP000108	NA	NA	NA	Adult	Europe	No
ERR011339	24959202	ERP000108	NA	NA	NA	Adult	Europe	No
ERR011341	22590104	ERP000108	NA	NA	NA	Adult	Europe	No
ERR011342	23719670	ERP000108	NA	NA	NA	Adult	Europe	No
ERR011346	16799452	ERP000108	NA	NA	NA	Adult	Europe	No
ERR011348	21403842	ERP000108	NA	NA	NA	Adult	Europe	No
ERR011349	26259266	ERP000108	NA	NA	NA	Adult	Europe	No
ERR011350	20643632	ERP000108	NA	NA	NA	Adult	Europe	No
ERR1018185	60749206	ERP012177	Diseased	CRC	NA	NA	Asia	Yes
ERR1018186	52854792	ERP012177	Diseased	CRC	NA	NA	Asia	No
ERR1018187	59873382	ERP012177	Diseased	CRC	NA	NA	Asia	No
ERR1018188	55761702	ERP012177	Diseased	CRC	NA	NA	Asia	No
ERR1018189	64434830	ERP012177	Diseased	CRC	NA	NA	Asia	No
ERR1018190	52102228	ERP012177	Diseased	CRC	NA	NA	Asia	No
ERR1018191	62456910	ERP012177	Diseased	CRC	NA	NA	Asia	No
ERR1018192	60073374	ERP012177	Diseased	CRC	NA	NA	Asia	No
ERR1018193	61229038	ERP012177	Healthy	NA	NA	NA	Asia	No
ERR1018194	61472286	ERP012177	Diseased	CRC	NA	NA	Asia	No
ERR1018195	64164216	ERP012177	Healthy	NA	NA	NA	Asia	No
ERR1018196	66150638	ERP012177	Diseased	CRC	NA	NA	Asia	No
ERR1018197	60074902	ERP012177	Diseased	CRC	NA	NA	Asia	No
ERR1018198	57351612	ERP012177	Diseased	CRC	NA	NA	Asia	No
ERR1018199	29589862	ERP012177	Diseased	CRC	NA	NA	Asia	No
ERR1018200	58546892	ERP012177	Diseased	CRC	NA	NA	Asia	Yes
ERR1018201	56584998	ERP012177	Diseased	CRC	NA	NA	Asia	No
ERR1018202	51292156	ERP012177	Diseased	CRC	NA	NA	Asia	No
ERR1018203	54116632	ERP012177	Diseased	CRC	NA	NA	Asia	No
ERR1018204	56648482	ERP012177	Diseased	CRC	NA	NA	Asia	No
ERR1018205	57035188	ERP012177	Healthy	NA	NA	NA	Asia	No
ERR1018206	62258080	ERP012177	Diseased	CRC	NA	NA	Asia	No
ERR1018207	45637278	ERP012177	Diseased	CRC	NA	NA	Asia	No
ERR1018208	58822118	ERP012177	Diseased	CRC	NA	NA	Asia	No
ERR1018209	56134340	ERP012177	Healthy	NA	NA	NA	Asia	No
ERR1018210	60820472	ERP012177	Diseased	CRC	NA	NA	Asia	No
ERR1018211	61937738	ERP012177	Diseased	CRC	NA	NA	Asia	No
ERR1018212	59665954	ERP012177	Diseased	CRC	NA	NA	Asia	No
ERR1018213	57476278	ERP012177	Diseased	CRC	NA	NA	Asia	Yes
ERR1018214	62349482	ERP012177	Diseased	CRC	NA	NA	Asia	No
ERR1018215	71617186	ERP012177	Diseased	CRC	NA	NA	Asia	No
ERR1018216	47029284	ERP012177	Diseased	CRC	NA	NA	Asia	No
ERR1018217	63330138	ERP012177	Healthy	NA	NA	NA	Asia	No
ERR1018218	62319068	ERP012177	Diseased	CRC	NA	NA	Asia	No
ERR1018219	72370444	ERP012177	Diseased	CRC	NA	NA	Asia	Yes
ERR1018220	68159682	ERP012177	Diseased	CRC	NA	NA	Asia	No
ERR1018221	61187040	ERP012177	Diseased	CRC	NA	NA	Asia	No
ERR1018222	57034986	ERP012177	Diseased	CRC	NA	NA	Asia	No
ERR1018223	61334626	ERP012177	Diseased	CRC	NA	NA	Asia	No
ERR1018224	50308904	ERP012177	Diseased	CRC	NA	NA	Asia	No
ERR1018225	43205192	ERP012177	Diseased	CRC	NA	NA	Asia	No
ERR1018226	68438974	ERP012177	Diseased	CRC	NA	NA	Asia	No
ERR1018227	72260226	ERP012177	Diseased	CRC	NA	NA	Asia	No
ERR1018228	62569760	ERP012177	Diseased	CRC	NA	NA	Asia	No
ERR1018229	58539128	ERP012177	Diseased	CRC	NA	NA	Asia	No
ERR1018230	59984388	ERP012177	Diseased	CRC	NA	NA	Asia	No
ERR1018231	53627618	ERP012177	Diseased	CRC	NA	NA	Asia	No
ERR1018232	66064102	ERP012177	Healthy	NA	NA	NA	Asia	Yes
ERR1018233	70428992	ERP012177	Healthy	NA	NA	NA	Asia	No
ERR1018234	61617318	ERP012177	Healthy	NA	NA	NA	Asia	Yes
ERR1018235	68472136	ERP012177	Healthy	NA	NA	NA	Asia	No
ERR1018236	69534266	ERP012177	Healthy	NA	NA	NA	Asia	No
ERR1018237	68004090	ERP012177	Healthy	NA	NA	NA	Asia	No
ERR1018238	72077438	ERP012177	Healthy	NA	NA	NA	Asia	No
ERR1018239	59159772	ERP012177	Healthy	NA	NA	NA	Asia	No
ERR1018240	67478554	ERP012177	Healthy	NA	NA	NA	Asia	No
ERR1018241	67318902	ERP012177	Diseased	CRC	NA	NA	Asia	No
ERR1018242	63843786	ERP012177	Healthy	NA	NA	NA	Asia	No
ERR1018243	63808150	ERP012177	Healthy	NA	NA	NA	Asia	No
ERR1018244	60520634	ERP012177	Healthy	NA	NA	NA	Asia	No
ERR1018245	52698148	ERP012177	Healthy	NA	NA	NA	Asia	No
ERR1018246	52788942	ERP012177	Healthy	NA	NA	NA	Asia	No
ERR1018247	57114396	ERP012177	Healthy	NA	NA	NA	Asia	No
ERR1018248	58591508	ERP012177	Healthy	NA	NA	NA	Asia	Yes
ERR1018249	49693868	ERP012177	Healthy	NA	NA	NA	Asia	No
ERR1018250	47524484	ERP012177	Healthy	NA	NA	NA	Asia	No
ERR1018251	55499678	ERP012177	Healthy	NA	NA	NA	Asia	Yes
ERR1018252	46313860	ERP012177	Healthy	NA	NA	NA	Asia	No
ERR1018253	48490500	ERP012177	Healthy	NA	NA	NA	Asia	No
ERR1018254	56707948	ERP012177	Healthy	NA	NA	NA	Asia	No
ERR1018255	44019090	ERP012177	Healthy	NA	NA	NA	Asia	No
ERR1018256	44904362	ERP012177	Healthy	NA	NA	NA	Asia	No
ERR1018257	61595372	ERP012177	Healthy	NA	NA	NA	Asia	No
ERR1018258	57962360	ERP012177	Healthy	NA	NA	NA	Asia	No
ERR1018259	56561906	ERP012177	Healthy	NA	NA	NA	Asia	No
ERR1018260	61955812	ERP012177	Healthy	NA	NA	NA	Asia	No
ERR1018261	54321366	ERP012177	Healthy	NA	NA	NA	Asia	No
ERR1018262	77263508	ERP012177	Healthy	NA	NA	NA	Asia	No
ERR1018263	55579348	ERP012177	Healthy	NA	NA	NA	Asia	No
ERR1018264	59038886	ERP012177	Healthy	NA	NA	NA	Asia	Yes
ERR1018265	62784088	ERP012177	Healthy	NA	NA	NA	Asia	No
ERR1018266	61975626	ERP012177	Healthy	NA	NA	NA	Asia	No
ERR1018267	51471774	ERP012177	Healthy	NA	NA	NA	Asia	No
ERR1018268	58364678	ERP012177	Healthy	NA	NA	NA	Asia	No
ERR1018269	60676490	ERP012177	Healthy	NA	NA	NA	Asia	No
ERR1018270	63341086	ERP012177	Healthy	NA	NA	NA	Asia	No
ERR1018271	55190022	ERP012177	Healthy	NA	NA	NA	Asia	No
ERR1018272	60252226	ERP012177	Healthy	NA	NA	NA	Asia	No
ERR1018273	62929376	ERP012177	Healthy	NA	NA	NA	Asia	No
ERR1018274	63280364	ERP012177	Healthy	NA	NA	NA	Asia	No
ERR1018275	43217884	ERP012177	Healthy	NA	NA	NA	Asia	No
ERR1018276	44188276	ERP012177	Healthy	NA	NA	NA	Asia	No
ERR1018277	60671012	ERP012177	Healthy	NA	NA	NA	Asia	No
ERR1018278	63322690	ERP012177	Healthy	NA	NA	NA	Asia	No
ERR1018279	63781394	ERP012177	Diseased	CRC	NA	NA	Asia	No
ERR1018280	65133586	ERP012177	Diseased	CRC	NA	NA	Asia	No
ERR1018281	52187750	ERP012177	Diseased	CRC	NA	NA	Asia	No
ERR1018282	56903946	ERP012177	Diseased	CRC	NA	NA	Asia	No
ERR1018283	51245744	ERP012177	Diseased	CRC	NA	NA	Asia	No
ERR1018284	51812238	ERP012177	Diseased	CRC	NA	NA	Asia	No
ERR1018285	62149784	ERP012177	Diseased	CRC	NA	NA	Asia	No
ERR1018286	55720964	ERP012177	Diseased	CRC	NA	NA	Asia	Yes
ERR1018287	36891208	ERP012177	Diseased	CRC	NA	NA	Asia	No
ERR1018288	38931972	ERP012177	Diseased	CRC	NA	NA	Asia	Yes
ERR1018289	35025672	ERP012177	Diseased	CRC	NA	NA	Asia	No
ERR1018290	38286210	ERP012177	Diseased	CRC	NA	NA	Asia	No
ERR1018291	38421068	ERP012177	Diseased	CRC	NA	NA	Asia	No
ERR1018292	36345768	ERP012177	Diseased	CRC	NA	NA	Asia	No
ERR1018293	37024436	ERP012177	Diseased	CRC	NA	NA	Asia	No
ERR1018294	40407172	ERP012177	Diseased	CRC	NA	NA	Asia	Yes
ERR1018295	42423706	ERP012177	Diseased	CRC	NA	NA	Asia	No
ERR1018296	10961564	ERP012177	Diseased	CRC	NA	NA	Asia	No
ERR1018297	48287820	ERP012177	Diseased	CRC	NA	NA	Asia	No
ERR1018298	37627614	ERP012177	Diseased	CRC	NA	NA	Asia	No
ERR1018299	50539146	ERP012177	Diseased	CRC	NA	NA	Asia	No
ERR1018300	40240288	ERP012177	Diseased	CRC	NA	NA	Asia	No
ERR1018301	44341480	ERP012177	Diseased	CRC	NA	NA	Asia	No
ERR1018302	65450728	ERP012177	Diseased	CRC	NA	NA	Asia	No
ERR1018303	57315876	ERP012177	Diseased	CRC	NA	NA	Asia	No
ERR1018304	59042440	ERP012177	Diseased	CRC	NA	NA	Asia	No
ERR1018305	58518194	ERP012177	Diseased	CRC	NA	NA	Asia	No
ERR1018306	49356502	ERP012177	Diseased	CRC	NA	NA	Asia	No
ERR1018307	51070446	ERP012177	Diseased	CRC	NA	NA	Asia	No
ERR1018308	58080274	ERP012177	Healthy	NA	NA	NA	Asia	No
ERR1018309	57219434	ERP012177	Healthy	NA	NA	NA	Asia	No
ERR1018310	66186116	ERP012177	Diseased	CRC	NA	NA	Asia	Yes
ERR1018311	58789886	ERP012177	Diseased	CRC	NA	NA	Asia	No
ERR1018312	63339956	ERP012177	Diseased	CRC	NA	NA	Asia	No
ERR1190532	54716998	ERP013562	NA	NA	No	Adult	Asia	No
ERR1190533	51609568	ERP013562	NA	NA	No	Adult	Asia	No
ERR1190534	42388410	ERP013562	NA	NA	No	Adult	Asia	Yes
ERR1190535	49850714	ERP013562	NA	NA	No	Adult	Asia	No
ERR1190536	48334244	ERP013562	NA	NA	No	Adult	Asia	Yes
ERR1190537	46705756	ERP013562	NA	NA	No	Adult	Asia	No
ERR1190538	43905192	ERP013562	NA	NA	No	Adult	Asia	No
ERR1190539	42420086	ERP013562	NA	NA	No	Adult	Asia	No
ERR1190540	45057726	ERP013562	NA	NA	No	Adult	Asia	No
ERR1190541	48643484	ERP013562	NA	NA	No	Adult	Asia	No
ERR1190542	48985950	ERP013562	NA	NA	No	Adult	Asia	No
ERR1190543	41300582	ERP013562	NA	NA	No	Adult	Asia	No
ERR1190544	50746282	ERP013562	NA	NA	No	Adult	Asia	No
ERR1190545	38358004	ERP013562	NA	NA	No	Adult	Asia	No
ERR1190546	47555538	ERP013562	NA	NA	No	Adult	Asia	Yes
ERR1190547	45261674	ERP013562	NA	NA	No	Adult	Asia	No
ERR1190548	51713314	ERP013562	NA	NA	No	Adult	Asia	No
ERR1190549	47938392	ERP013562	NA	NA	No	Adult	Asia	No
ERR1190550	42697428	ERP013562	NA	NA	No	Adult	Asia	No
ERR1190551	55289040	ERP013562	NA	NA	No	Adult	Asia	No
ERR1190552	53844364	ERP013562	NA	NA	No	Adult	Asia	No
ERR1190553	45489680	ERP013562	NA	NA	No	Adult	Asia	No
ERR1190554	51827064	ERP013562	NA	NA	No	Adult	Asia	No
ERR1190555	51558962	ERP013562	NA	NA	No	Adult	Asia	No
ERR1190556	47820992	ERP013562	NA	NA	No	Adult	Asia	No
ERR1190557	51158560	ERP013562	NA	NA	No	Adult	Asia	No
ERR1190558	57144988	ERP013562	NA	NA	No	Adult	Asia	No
ERR1190559	52828966	ERP013562	NA	NA	No	Adult	Asia	No
ERR1190560	45888084	ERP013562	NA	NA	No	Adult	Asia	No
ERR1190561	49951090	ERP013562	NA	NA	No	Adult	Asia	No
ERR1190562	52344108	ERP013562	NA	NA	No	Adult	Asia	No
ERR1190563	50816498	ERP013562	NA	NA	No	Adult	Asia	No
ERR1190564	41231642	ERP013562	NA	NA	No	Adult	Asia	No
ERR1190565	54960196	ERP013562	NA	NA	No	Adult	Asia	No
ERR1190566	50575282	ERP013562	NA	NA	No	Adult	Asia	No
ERR1190567	50194958	ERP013562	NA	NA	No	Adult	Asia	Yes
ERR1190568	50815440	ERP013562	NA	NA	No	Adult	Asia	No
ERR1190569	61370222	ERP013562	NA	NA	No	Adult	Asia	No
ERR1190570	53292288	ERP013562	NA	NA	No	Adult	Asia	No
ERR1190571	50193400	ERP013562	NA	NA	No	Adult	Asia	No
ERR1190572	53223496	ERP013562	NA	NA	No	Adult	Asia	No
ERR1190573	58737052	ERP013562	NA	NA	No	Adult	Asia	No
ERR1190574	48149792	ERP013562	NA	NA	No	Adult	Asia	No
ERR1190575	47589188	ERP013562	NA	NA	No	Adult	Asia	No
ERR1190576	55885762	ERP013562	NA	NA	No	Adult	Asia	No
ERR1190577	52643868	ERP013562	NA	NA	No	Adult	Asia	No
ERR1190578	53561260	ERP013562	NA	NA	No	Adult	Asia	No
ERR1190579	43106560	ERP013562	NA	NA	No	Adult	Asia	No
ERR1190580	48937782	ERP013562	NA	NA	No	Adult	Asia	No
ERR1190581	54444882	ERP013562	NA	NA	No	Adult	Asia	No
ERR1190582	54392656	ERP013562	NA	NA	No	Adult	Asia	No
ERR1190584	45244622	ERP013562	NA	NA	No	Adult	Asia	No
ERR1190585	47123282	ERP013562	NA	NA	No	Adult	Asia	No
ERR1190586	43400714	ERP013562	NA	NA	No	Adult	Asia	Yes
ERR1190587	43875126	ERP013562	NA	NA	No	Adult	Asia	No
ERR1190588	47896286	ERP013562	NA	NA	No	Adult	Asia	No
ERR1190589	49039914	ERP013562	NA	NA	No	Adult	Asia	Yes
ERR1190590	43865564	ERP013562	NA	NA	No	Adult	Asia	No
ERR1190591	42773850	ERP013562	NA	NA	No	Adult	Asia	No
ERR1190592	47060530	ERP013562	NA	NA	No	Adult	Asia	No
ERR1190593	55270590	ERP013562	NA	NA	No	Adult	Asia	No
ERR1190594	52837240	ERP013562	NA	NA	No	Adult	Asia	No
ERR1190595	52133154	ERP013562	NA	NA	No	Adult	Asia	No
ERR1190596	61296272	ERP013562	NA	NA	No	Adult	Asia	No
ERR1190597	53926258	ERP013562	NA	NA	No	Adult	Asia	No
ERR1190598	58396400	ERP013562	NA	NA	No	Adult	Asia	No
ERR1190599	54817232	ERP013562	NA	NA	No	Adult	Asia	No
ERR1190600	56595370	ERP013562	NA	NA	No	Adult	Asia	No
ERR1190601	54393054	ERP013562	NA	NA	No	Adult	Asia	No
ERR1190602	50827210	ERP013562	NA	NA	No	Adult	Asia	No
ERR1190603	44575082	ERP013562	NA	NA	No	Adult	Asia	No
ERR1190604	44993744	ERP013562	NA	NA	No	Adult	Asia	No
ERR1190605	46738316	ERP013562	NA	NA	No	Adult	Asia	No
ERR1190606	60531266	ERP013562	NA	NA	No	Adult	Asia	No
ERR1190607	49075558	ERP013562	NA	NA	No	Adult	Asia	No
ERR1190608	57053884	ERP013562	NA	NA	No	Adult	Asia	No
ERR1190609	54004094	ERP013562	NA	NA	No	Adult	Asia	No
ERR1190610	50116580	ERP013562	NA	NA	No	Adult	Asia	No
ERR1190611	50923202	ERP013562	NA	NA	No	Adult	Asia	No
ERR1190612	51595212	ERP013562	NA	NA	No	Adult	Asia	No
ERR1190613	51375296	ERP013562	NA	NA	No	Adult	Asia	No
ERR1190614	57621920	ERP013562	NA	NA	No	Adult	Asia	No
ERR1190615	53825754	ERP013562	NA	NA	No	Adult	Asia	No
ERR1190616	55178696	ERP013562	NA	NA	No	Adult	Asia	No
ERR1190617	63760016	ERP013562	NA	NA	No	Adult	Asia	No
ERR1190618	45542750	ERP013562	NA	NA	No	Adult	Asia	No
ERR1190619	52422404	ERP013562	NA	NA	No	Adult	Asia	No
ERR1190620	50993470	ERP013562	NA	NA	No	Adult	Asia	No
ERR1190621	48774298	ERP013562	NA	NA	No	Adult	Asia	Yes
ERR1190622	51347560	ERP013562	NA	NA	No	Adult	Asia	No
ERR1190623	49030184	ERP013562	NA	NA	No	Adult	Asia	No
ERR1190624	52112406	ERP013562	NA	NA	No	Adult	Asia	No
ERR1190625	63242536	ERP013562	NA	NA	No	Adult	Asia	No
ERR1190626	63238470	ERP013562	NA	NA	No	Adult	Asia	No
ERR1190627	45869362	ERP013562	NA	NA	No	Adult	Asia	No
ERR1190628	49591244	ERP013562	NA	NA	No	Adult	Asia	No
ERR1190629	57277928	ERP013562	NA	NA	No	Adult	Asia	No
ERR1190630	55331490	ERP013562	NA	NA	No	Adult	Asia	No
ERR1190631	47710474	ERP013562	NA	NA	No	Adult	Asia	No
ERR1190632	43331804	ERP013562	NA	NA	No	Adult	Asia	No
ERR1190633	54816544	ERP013562	NA	NA	No	Adult	Asia	No
ERR1190634	55436978	ERP013562	NA	NA	No	Adult	Asia	No
ERR1190635	46836510	ERP013562	NA	NA	No	Adult	Asia	No
ERR1190636	39365636	ERP013562	NA	NA	No	Adult	Asia	No
ERR1190637	43540344	ERP013562	NA	NA	No	Adult	Asia	No
ERR1190638	56011668	ERP013562	NA	NA	No	Adult	Asia	No
ERR1190639	61523632	ERP013562	NA	NA	No	Adult	Asia	No
ERR1190640	54767610	ERP013562	NA	NA	No	Adult	Asia	No
ERR1190641	44776942	ERP013562	NA	NA	No	Adult	Asia	No
ERR1190642	46890874	ERP013562	NA	NA	No	Adult	Asia	No
ERR1190643	49666264	ERP013562	NA	NA	No	Adult	Asia	No
ERR1190644	56036934	ERP013562	NA	NA	No	Adult	Asia	No
ERR1190645	23969818	ERP013562	NA	NA	No	Adult	Asia	No
ERR1190646	49879684	ERP013562	NA	NA	No	Adult	Asia	No
ERR1190647	54623334	ERP013562	NA	NA	No	Adult	Asia	No
ERR1190648	48323504	ERP013562	NA	NA	No	Adult	Asia	No
ERR1190649	45305300	ERP013562	NA	NA	No	Adult	Asia	No
ERR1190650	57361388	ERP013562	NA	NA	No	Adult	Asia	No
ERR1190651	56324416	ERP013562	NA	NA	No	Adult	Asia	No
ERR1190652	49100262	ERP013562	NA	NA	No	Adult	Asia	No
ERR1190653	48095698	ERP013562	NA	NA	No	Adult	Asia	No
ERR1190654	51463784	ERP013562	NA	NA	No	Adult	Asia	No
ERR1190655	49570564	ERP013562	NA	NA	No	Adult	Asia	No
ERR1190656	48249830	ERP013562	NA	NA	No	Adult	Asia	Yes
ERR1190657	60129676	ERP013562	NA	NA	No	Adult	Asia	No
ERR1190658	53382606	ERP013562	NA	NA	No	Adult	Asia	No
ERR1190659	56584782	ERP013562	NA	NA	No	Adult	Asia	Yes
ERR1190660	50975556	ERP013562	NA	NA	No	Adult	Asia	No
ERR1190661	50265884	ERP013562	NA	NA	No	Adult	Asia	No
ERR1190662	42725600	ERP013562	NA	NA	No	Adult	Asia	No
ERR1190663	44281760	ERP013562	NA	NA	No	Adult	Asia	No
ERR1190666	45670718	ERP013562	NA	NA	No	Adult	Asia	No
ERR1190668	44947842	ERP013562	NA	NA	No	Adult	Asia	Yes
ERR1190680	40534394	ERP013562	NA	NA	No	Adult	Asia	No
ERR1190681	45334688	ERP013562	NA	NA	No	Adult	Asia	No
ERR1190686	52301838	ERP013562	NA	NA	No	Adult	Asia	No
ERR1190692	44925074	ERP013562	NA	NA	No	Adult	Asia	No
ERR1190697	59634450	ERP013562	NA	NA	No	Adult	Asia	No
ERR1190703	48638484	ERP013562	NA	NA	No	Adult	Asia	No
ERR1190713	44895154	ERP013562	NA	NA	No	Adult	Asia	No
ERR1190714	56679546	ERP013562	NA	NA	No	Adult	Asia	No
ERR1190715	51832786	ERP013562	NA	NA	No	Adult	Asia	Yes
ERR1190718	53994162	ERP013562	NA	NA	No	Adult	Asia	No
ERR1190721	52550852	ERP013562	NA	NA	No	Adult	Asia	No
ERR1190731	48457584	ERP013562	NA	NA	No	Adult	Asia	No
ERR1190754	55859714	ERP013562	NA	NA	No	Adult	Asia	No
ERR1190768	53051560	ERP013562	NA	NA	No	Adult	Asia	No
ERR1190789	116800962	ERP013563	Diseased	T2D	NA	Adult	Asia	No
ERR1190790	106452446	ERP013563	Diseased	T2D	NA	Adult	Asia	No
ERR1190791	48663408	ERP013563	Diseased	T2D	NA	Adult	Asia	No
ERR1190792	60570378	ERP013563	Diseased	T2D	NA	Adult	Asia	No
ERR1190793	105546390	ERP013563	Diseased	T2D	NA	Adult	Asia	No
ERR1190794	105218768	ERP013563	Diseased	T2D	NA	Adult	Asia	No
ERR1190795	47146962	ERP013563	Diseased	T2D	NA	Adult	Asia	No
ERR1190796	102913454	ERP013563	Diseased	T2D	NA	Adult	Asia	No
ERR1190797	108788416	ERP013563	Diseased	T2D	NA	Adult	Asia	No
ERR1190798	137531378	ERP013563	Diseased	T2D	NA	Adult	Asia	No
ERR1190800	120706360	ERP013563	Diseased	T2D	NA	Adult	Asia	No
ERR1190801	97553410	ERP013563	Diseased	T2D	NA	Adult	Asia	No
ERR1190805	102522976	ERP013563	Diseased	T2D	NA	Adult	Asia	No
ERR1190806	108247610	ERP013563	Diseased	T2D	NA	Adult	Asia	No
ERR1190807	96073702	ERP013563	Diseased	T2D	NA	Adult	Asia	No
ERR1190809	123692256	ERP013563	Diseased	T2D	NA	Adult	Asia	No
ERR1190810	98756358	ERP013563	Diseased	T2D	NA	Adult	Asia	No
ERR1190811	60703426	ERP013563	Diseased	T2D	NA	Adult	Asia	No
ERR1190812	98529996	ERP013563	Diseased	T2D	NA	Adult	Asia	No
ERR1190814	113384384	ERP013563	Diseased	T2D	NA	Adult	Asia	Yes
ERR1190815	118102740	ERP013563	Diseased	T2D	NA	Adult	Asia	No
ERR1190816	114158134	ERP013563	Diseased	T2D	NA	Adult	Asia	No
ERR1190817	54125590	ERP013563	Diseased	T2D	NA	Adult	Asia	No
ERR1190818	57888172	ERP013563	Diseased	T2D	NA	Adult	Asia	No
ERR1190819	56363348	ERP013563	Diseased	T2D	NA	Adult	Asia	No
ERR1190820	57455562	ERP013563	Diseased	T2D	NA	Adult	Asia	No
ERR1190821	92373634	ERP013563	Diseased	T2D	NA	Adult	Asia	No
ERR1190822	114174864	ERP013563	Diseased	T2D	NA	Adult	Asia	No
ERR1190823	126142380	ERP013563	Diseased	T2D	NA	Adult	Asia	No
ERR1190824	98639454	ERP013563	Diseased	T2D	NA	Adult	Asia	No
ERR1190826	56305970	ERP013563	Diseased	T2D	NA	Adult	Asia	No
ERR1190827	99683724	ERP013563	Diseased	T2D	NA	Adult	Asia	No
ERR1190828	119490276	ERP013563	Diseased	T2D	NA	Adult	Asia	No
ERR1190829	50685670	ERP013563	Diseased	T2D	NA	Adult	Asia	No
ERR1190830	52921694	ERP013563	Diseased	T2D	NA	Adult	Asia	No
ERR1190831	55005368	ERP013563	Diseased	T2D	NA	Adult	Asia	No
ERR1190832	52127740	ERP013563	Diseased	T2D	NA	Adult	Asia	No
ERR1190833	54700110	ERP013563	Diseased	T2D	NA	Adult	Asia	No
ERR1190834	52106340	ERP013563	Diseased	T2D	NA	Adult	Asia	No
ERR1190835	50577500	ERP013563	Diseased	T2D	NA	Adult	Asia	No
ERR1190836	56541436	ERP013563	Diseased	T2D	NA	Adult	Asia	No
ERR1190837	55509950	ERP013563	Diseased	T2D	NA	Adult	Asia	No
ERR1190838	52004160	ERP013563	Diseased	T2D	NA	Adult	Asia	No
ERR1190839	51862584	ERP013563	Diseased	T2D	NA	Adult	Asia	No
ERR1190840	57522048	ERP013563	Diseased	T2D	NA	Adult	Asia	No
ERR1190841	49871180	ERP013563	Diseased	T2D	NA	Adult	Asia	No
ERR1190842	60059602	ERP013563	Diseased	T2D	NA	Adult	Asia	Yes
ERR1190843	59049384	ERP013563	Diseased	T2D	NA	Adult	Asia	No
ERR1190844	48516294	ERP013563	Diseased	T2D	NA	Adult	Asia	No
ERR1190845	54903210	ERP013563	Diseased	T2D	NA	Adult	Asia	No
ERR1190846	57545752	ERP013563	Diseased	T2D	NA	Adult	Asia	Yes
ERR1190847	51514284	ERP013563	Diseased	T2D	NA	Adult	Asia	No
ERR1190848	52954024	ERP013563	Diseased	T2D	NA	Adult	Asia	No
ERR1190849	50079620	ERP013563	Diseased	T2D	NA	Adult	Asia	No
ERR1190850	50695222	ERP013563	Diseased	T2D	NA	Adult	Asia	No
ERR1190851	54695738	ERP013563	Diseased	T2D	NA	Adult	Asia	No
ERR1190852	55805060	ERP013563	Diseased	T2D	NA	Adult	Asia	No
ERR1190853	59081002	ERP013563	Diseased	T2D	NA	Adult	Asia	No
ERR1190854	51278508	ERP013563	Diseased	T2D	NA	Adult	Asia	No
ERR1190855	87353516	ERP013563	Diseased	T2D	NA	Adult	Asia	No
ERR1190856	54120098	ERP013563	Diseased	T2D	NA	Adult	Asia	No
ERR1190857	48694700	ERP013563	Diseased	T2D	NA	Adult	Asia	Yes
ERR1190858	53718052	ERP013563	Diseased	T2D	NA	Adult	Asia	No
ERR1190859	60016894	ERP013563	Diseased	T2D	NA	Adult	Asia	No
ERR1190860	54870888	ERP013563	Diseased	T2D	NA	Adult	Asia	No
ERR1190861	50798650	ERP013563	Diseased	T2D	NA	Adult	Asia	No
ERR1190862	51731082	ERP013563	Diseased	T2D	NA	Adult	Asia	No
ERR1190863	51534634	ERP013563	Diseased	T2D	NA	Adult	Asia	No
ERR1190864	45582110	ERP013563	Diseased	T2D	NA	Adult	Asia	No
ERR1190866	70340604	ERP013563	Diseased	T2D	NA	Adult	Asia	No
ERR1190868	61504248	ERP013563	Diseased	T2D	NA	Adult	Asia	No
ERR1190869	56429078	ERP013563	Diseased	T2D	NA	Adult	Asia	No
ERR1190870	50861562	ERP013563	Diseased	T2D	NA	Adult	Asia	No
ERR1190873	50578320	ERP013563	Diseased	T2D	NA	Adult	Asia	No
ERR1190874	51541964	ERP013563	Diseased	T2D	NA	Adult	Asia	Yes
ERR1190875	127851016	ERP013563	Diseased	T2D	NA	Adult	Asia	No
ERR1190877	47523462	ERP013563	Diseased	T2D	NA	Adult	Asia	No
ERR1190878	62065556	ERP013563	Diseased	T2D	NA	Adult	Asia	No
ERR1190881	136159766	ERP013563	Diseased	T2D	NA	Adult	Asia	No
ERR1190882	110385444	ERP013563	Diseased	T2D	NA	Adult	Asia	No
ERR1190884	100570944	ERP013563	Diseased	T2D	NA	Adult	Asia	No
ERR1190885	156034130	ERP013563	Diseased	T2D	NA	Adult	Asia	No
ERR1190886	116983264	ERP013563	Diseased	T2D	NA	Adult	Asia	No
ERR1190887	99593678	ERP013563	Diseased	T2D	NA	Adult	Asia	No
ERR1190888	105746162	ERP013563	Diseased	T2D	NA	Adult	Asia	No
ERR1190889	49560832	ERP013563	Diseased	T2D	NA	Adult	Asia	No
ERR1190890	70160496	ERP013563	Diseased	T2D	NA	Adult	Asia	No
ERR1190891	108603906	ERP013563	Diseased	T2D	NA	Adult	Asia	No
ERR1190892	103923104	ERP013563	Diseased	T2D	NA	Adult	Asia	No
ERR1190893	59733716	ERP013563	Diseased	T2D	NA	Adult	Asia	No
ERR1190894	48828690	ERP013563	Diseased	T2D	NA	Adult	Asia	No
ERR1190895	130397090	ERP013563	Diseased	T2D	NA	Adult	Asia	No
ERR1190896	105495408	ERP013563	Diseased	T2D	NA	Adult	Asia	No
ERR1190897	107055678	ERP013563	Diseased	T2D	NA	Adult	Asia	No
ERR1190898	85892376	ERP013563	Diseased	T2D	NA	Adult	Asia	No
ERR1190899	117904942	ERP013563	Diseased	T2D	NA	Adult	Asia	No
ERR1190900	123235084	ERP013563	Diseased	T2D	NA	Adult	Asia	No
ERR1190901	147987406	ERP013563	Diseased	T2D	NA	Adult	Asia	No
ERR1190902	115940686	ERP013563	Diseased	T2D	NA	Adult	Asia	No
ERR1190903	101983440	ERP013563	Diseased	T2D	NA	Adult	Asia	No
ERR1190904	116929376	ERP013563	Diseased	T2D	NA	Adult	Asia	No
ERR1190905	124660714	ERP013563	Diseased	T2D	NA	Adult	Asia	Yes
ERR1190906	84202806	ERP013563	Diseased	T2D	NA	Adult	Asia	No
ERR1190907	63556518	ERP013563	Diseased	T2D	NA	Adult	Asia	No
ERR1190908	55998200	ERP013563	Diseased	T2D	NA	Adult	Asia	No
ERR1190909	49485362	ERP013563	Diseased	T2D	NA	Adult	Asia	No
ERR1190910	50044138	ERP013563	Diseased	T2D	NA	Adult	Asia	No
ERR1190911	116895270	ERP013563	Diseased	T2D	NA	Adult	Asia	No
ERR1190912	119940274	ERP013563	Diseased	T2D	NA	Adult	Asia	No
ERR1190913	126675908	ERP013563	Diseased	T2D	NA	Adult	Asia	No
ERR1190914	109892944	ERP013563	Diseased	T2D	NA	Adult	Asia	No
ERR1190915	55334938	ERP013563	Diseased	T2D	NA	Adult	Asia	No
ERR1190916	54477628	ERP013563	Diseased	T2D	NA	Adult	Asia	No
ERR1190917	55990680	ERP013563	Diseased	T2D	NA	Adult	Asia	No
ERR1190918	51726572	ERP013563	Diseased	T2D	NA	Adult	Asia	No
ERR1190919	49225186	ERP013563	Diseased	T2D	NA	Adult	Asia	No
ERR1190920	64800362	ERP013563	Diseased	T2D	NA	Adult	Asia	No
ERR1190921	52302694	ERP013563	Diseased	T2D	NA	Adult	Asia	No
ERR1190922	61698266	ERP013563	Diseased	T2D	NA	Adult	Asia	No
ERR1190923	52432584	ERP013563	Diseased	T2D	NA	Adult	Asia	No
ERR1190924	122006484	ERP013563	Diseased	T2D	NA	Adult	Asia	No
ERR1190925	54064682	ERP013563	Diseased	T2D	NA	Adult	Asia	No
ERR1190926	89232606	ERP013563	Diseased	T2D	NA	Adult	Asia	Yes
ERR1190927	56082774	ERP013563	Diseased	T2D	NA	Adult	Asia	No
ERR1190928	51022428	ERP013563	Diseased	T2D	NA	Adult	Asia	No
ERR1190929	51807856	ERP013563	Diseased	T2D	NA	Adult	Asia	No
ERR1190930	85990970	ERP013563	Diseased	T2D	NA	Adult	Asia	No
ERR1190931	60960806	ERP013563	Diseased	T2D	NA	Adult	Asia	No
ERR1190932	62733310	ERP013563	Diseased	T2D	NA	Adult	Asia	No
ERR1190933	56094862	ERP013563	Diseased	T2D	NA	Adult	Asia	No
ERR1190934	57067308	ERP013563	Diseased	T2D	NA	Adult	Asia	No
ERR1190935	45144496	ERP013563	Diseased	T2D	NA	Adult	Asia	No
ERR1190936	112388158	ERP013563	Diseased	T2D	NA	Adult	Asia	No
ERR1190937	52081824	ERP013563	Diseased	T2D	NA	Adult	Asia	No
ERR1190938	50442370	ERP013563	Diseased	T2D	NA	Adult	Asia	No
ERR1190939	57832868	ERP013563	Diseased	T2D	NA	Adult	Asia	No
ERR1190940	100566804	ERP013563	Diseased	T2D	NA	Adult	Asia	No
ERR1190941	65873810	ERP013563	Diseased	T2D	NA	Adult	Asia	Yes
ERR1190942	107459074	ERP013563	Diseased	T2D	NA	Adult	Asia	No
ERR1190943	50653500	ERP013563	Diseased	T2D	NA	Adult	Asia	No
ERR1190944	115037502	ERP013563	Diseased	T2D	NA	Adult	Asia	No
ERR1190945	56948136	ERP013563	Diseased	T2D	NA	Adult	Asia	No
ERR1190946	124964372	ERP013563	Diseased	T2D	NA	Adult	Asia	Yes
ERR1190947	52685080	ERP013563	Diseased	T2D	NA	Adult	Asia	No
ERR1190948	57144328	ERP013563	Diseased	T2D	NA	Adult	Asia	No
ERR1190949	50593588	ERP013563	Diseased	T2D	NA	Adult	Asia	No
ERR1190950	49426486	ERP013563	Diseased	T2D	NA	Adult	Asia	No
ERR1190951	47473344	ERP013563	Diseased	T2D	NA	Adult	Asia	No
ERR1190952	55449936	ERP013563	Diseased	T2D	NA	Adult	Asia	No
ERR1190953	50643352	ERP013563	Diseased	T2D	NA	Adult	Asia	No
ERR1190954	52551370	ERP013563	Diseased	T2D	NA	Adult	Asia	No
ERR1190955	49236134	ERP013563	Diseased	T2D	NA	Adult	Asia	No
ERR1190956	53983810	ERP013563	Diseased	T2D	NA	Adult	Asia	No
ERR1190957	52388774	ERP013563	Diseased	T2D	NA	Adult	Asia	No
ERR1190958	48722352	ERP013563	Diseased	T2D	NA	Adult	Asia	Yes
ERR1190959	56054548	ERP013563	Diseased	T2D	NA	Adult	Asia	No
ERR1190960	54512394	ERP013563	Diseased	T2D	NA	Adult	Asia	No
ERR1190961	50755700	ERP013563	Diseased	T2D	NA	Adult	Asia	No
ERR1190962	54162204	ERP013563	Diseased	T2D	NA	Adult	Asia	No
ERR1190963	44023070	ERP013563	Diseased	T2D	NA	Adult	Asia	No
ERR1190964	52734012	ERP013563	Diseased	T2D	NA	Adult	Asia	No
ERR1190965	58630310	ERP013563	Diseased	T2D	NA	Adult	Asia	No
ERR1190966	55887086	ERP013563	Diseased	T2D	NA	Adult	Asia	No
ERR1190967	55590046	ERP013563	Diseased	T2D	NA	Adult	Asia	No
ERR1190969	52377710	ERP013563	Diseased	T2D	NA	Adult	Asia	Yes
ERR1190970	47649558	ERP013563	Diseased	T2D	NA	Adult	Asia	No
ERR1190971	52937364	ERP013563	Diseased	T2D	NA	Adult	Asia	No
ERR1190972	53692224	ERP013563	Diseased	T2D	NA	Adult	Asia	No
ERR1190973	47104740	ERP013563	Diseased	T2D	NA	Adult	Asia	No
ERR1190974	60667570	ERP013563	Diseased	T2D	NA	Adult	Asia	No
ERR1190975	49669904	ERP013563	Diseased	T2D	NA	Adult	Asia	No
ERR1190976	53928460	ERP013563	Diseased	T2D	NA	Adult	Asia	Yes
ERR1293497	16247904	ERP013933	NA	NA	NA	NA	North America	No
ERR1293498	16041708	ERP013933	NA	NA	NA	NA	North America	No
ERR1293499	16137118	ERP013933	NA	NA	NA	NA	North America	No
ERR1293500	16150890	ERP013933	NA	NA	NA	NA	North America	No
ERR1293501	10359020	ERP013933	NA	NA	NA	NA	North America	No
ERR1293502	10316920	ERP013933	NA	NA	NA	NA	North America	No
ERR1293503	10349570	ERP013933	NA	NA	NA	NA	North America	No
ERR1293504	10503726	ERP013933	NA	NA	NA	NA	North America	No
ERR1293505	14362820	ERP013933	NA	NA	NA	NA	North America	No
ERR1293506	14376906	ERP013933	NA	NA	NA	NA	North America	Yes
ERR1293507	14523102	ERP013933	NA	NA	NA	NA	North America	No
ERR1293508	14462104	ERP013933	NA	NA	NA	NA	North America	Yes
ERR1293509	12963270	ERP013933	NA	NA	NA	NA	North America	No
ERR1293510	12933476	ERP013933	NA	NA	NA	NA	North America	No
ERR1293511	12990380	ERP013933	NA	NA	NA	NA	North America	No
ERR1293512	13159612	ERP013933	NA	NA	NA	NA	North America	No
ERR1293513	18379812	ERP013933	NA	NA	NA	NA	North America	No
ERR1293514	18641478	ERP013933	NA	NA	NA	NA	North America	No
ERR1293515	17641092	ERP013933	NA	NA	NA	NA	North America	No
ERR1293516	18464024	ERP013933	NA	NA	NA	NA	North America	No
ERR1293517	15587270	ERP013933	NA	NA	NA	NA	North America	No
ERR1293518	15741108	ERP013933	NA	NA	NA	NA	North America	No
ERR1293519	15999878	ERP013933	NA	NA	NA	NA	North America	No
ERR1293520	15761974	ERP013933	NA	NA	NA	NA	North America	No
ERR1293521	16004014	ERP013933	NA	NA	NA	NA	North America	No
ERR1293522	15959354	ERP013933	NA	NA	NA	NA	North America	No
ERR1293523	15860726	ERP013933	NA	NA	NA	NA	North America	No
ERR1293524	16008248	ERP013933	NA	NA	NA	NA	North America	No
ERR1293525	15147040	ERP013933	NA	NA	NA	NA	North America	No
ERR1293526	15020412	ERP013933	NA	NA	NA	NA	North America	No
ERR1293527	15021082	ERP013933	NA	NA	NA	NA	North America	No
ERR1293528	15126130	ERP013933	NA	NA	NA	NA	North America	No
ERR1293529	11890488	ERP013933	NA	NA	NA	NA	North America	No
ERR1293530	11678410	ERP013933	NA	NA	NA	NA	North America	No
ERR1293531	11648232	ERP013933	NA	NA	NA	NA	North America	No
ERR1293532	11661082	ERP013933	NA	NA	NA	NA	North America	No
ERR1293533	15594546	ERP013933	NA	NA	NA	NA	North America	No
ERR1293534	15545964	ERP013933	NA	NA	NA	NA	North America	No
ERR1293535	15607056	ERP013933	NA	NA	NA	NA	North America	No
ERR1293536	15494192	ERP013933	NA	NA	NA	NA	North America	No
ERR1293537	17565412	ERP013933	NA	NA	NA	NA	North America	No
ERR1293538	17679834	ERP013933	NA	NA	NA	NA	North America	No
ERR1293539	17570852	ERP013933	NA	NA	NA	NA	North America	No
ERR1293540	17704964	ERP013933	NA	NA	NA	NA	North America	No
ERR1293541	9870600	ERP013933	NA	NA	NA	NA	North America	No
ERR1293542	9309460	ERP013933	NA	NA	NA	NA	North America	No
ERR1293543	7657192	ERP013933	NA	NA	NA	NA	North America	No
ERR1293544	8238506	ERP013933	NA	NA	NA	NA	North America	No
ERR1293545	15338976	ERP013933	NA	NA	NA	NA	North America	No
ERR1293546	15836788	ERP013933	NA	NA	NA	NA	North America	No
ERR1293547	15581506	ERP013933	NA	NA	NA	NA	North America	No
ERR1293548	16154734	ERP013933	NA	NA	NA	NA	North America	No
ERR1293549	12880076	ERP013933	NA	NA	NA	NA	North America	No
ERR1293550	12659778	ERP013933	NA	NA	NA	NA	North America	No
ERR1293551	12619432	ERP013933	NA	NA	NA	NA	North America	No
ERR1293552	12638836	ERP013933	NA	NA	NA	NA	North America	No
ERR1293553	9404152	ERP013933	NA	NA	NA	NA	North America	No
ERR1293554	10518290	ERP013933	NA	NA	NA	NA	North America	No
ERR1293555	10989722	ERP013933	NA	NA	NA	NA	North America	Yes
ERR1293556	8798062	ERP013933	NA	NA	NA	NA	North America	Yes
ERR1293557	946656	ERP013933	NA	NA	NA	NA	North America	No
ERR1293558	947558	ERP013933	NA	NA	NA	NA	North America	Yes
ERR1293559	962010	ERP013933	NA	NA	NA	NA	North America	No
ERR1293560	952200	ERP013933	NA	NA	NA	NA	North America	No
ERR1293561	20721610	ERP013933	NA	NA	NA	NA	North America	No
ERR1293562	20630924	ERP013933	NA	NA	NA	NA	North America	No
ERR1293563	20509020	ERP013933	NA	NA	NA	NA	North America	No
ERR1293564	20684584	ERP013933	NA	NA	NA	NA	North America	No
ERR1293565	17438616	ERP013933	NA	NA	NA	NA	North America	No
ERR1293566	17245762	ERP013933	NA	NA	NA	NA	North America	No
ERR1293567	18124282	ERP013933	NA	NA	NA	NA	North America	No
ERR1293568	17773562	ERP013933	NA	NA	NA	NA	North America	No
ERR1293569	17064870	ERP013933	NA	NA	NA	NA	North America	No
ERR1293570	15764308	ERP013933	NA	NA	NA	NA	North America	No
ERR1293571	17520748	ERP013933	NA	NA	NA	NA	North America	No
ERR1293572	17155668	ERP013933	NA	NA	NA	NA	North America	No
ERR1293573	11116706	ERP013933	NA	NA	NA	NA	North America	No
ERR1293574	11165750	ERP013933	NA	NA	NA	NA	North America	No
ERR1293575	11121956	ERP013933	NA	NA	NA	NA	North America	No
ERR1293576	11279952	ERP013933	NA	NA	NA	NA	North America	No
ERR1293577	9914042	ERP013933	NA	NA	NA	NA	North America	No
ERR1293578	12269428	ERP013933	NA	NA	NA	NA	North America	No
ERR1293579	10599562	ERP013933	NA	NA	NA	NA	North America	Yes
ERR1293580	11714634	ERP013933	NA	NA	NA	NA	North America	No
ERR1293581	11965582	ERP013933	NA	NA	NA	NA	North America	Yes
ERR1293582	14716910	ERP013933	NA	NA	NA	NA	North America	No
ERR1293583	14192664	ERP013933	NA	NA	NA	NA	North America	No
ERR1293584	12833902	ERP013933	NA	NA	NA	NA	North America	No
ERR1293585	10427574	ERP013933	NA	NA	NA	NA	North America	No
ERR1293586	12465172	ERP013933	NA	NA	NA	NA	North America	Yes
ERR1293587	11157574	ERP013933	NA	NA	NA	NA	North America	No
ERR1293588	12874834	ERP013933	NA	NA	NA	NA	North America	No
ERR1293589	8975592	ERP013933	NA	NA	NA	NA	North America	Yes
ERR1293590	9604740	ERP013933	NA	NA	NA	NA	North America	No
ERR1293591	11222584	ERP013933	NA	NA	NA	NA	North America	No
ERR1293592	10912028	ERP013933	NA	NA	NA	NA	North America	No
ERR1293593	16290804	ERP013933	NA	NA	NA	NA	North America	No
ERR1293594	16050484	ERP013933	NA	NA	NA	NA	North America	No
ERR1293595	16320792	ERP013933	NA	NA	NA	NA	North America	No
ERR1293596	16022102	ERP013933	NA	NA	NA	NA	North America	No
ERR1293597	15729724	ERP013933	NA	NA	NA	NA	North America	No
ERR1293598	15391576	ERP013933	NA	NA	NA	NA	North America	No
ERR1293599	15426962	ERP013933	NA	NA	NA	NA	North America	No
ERR1293600	15598202	ERP013933	NA	NA	NA	NA	North America	No
ERR1293601	10799116	ERP013933	NA	NA	NA	NA	North America	No
ERR1293602	10856168	ERP013933	NA	NA	NA	NA	North America	No
ERR1293603	10954302	ERP013933	NA	NA	NA	NA	North America	No
ERR1293604	10876298	ERP013933	NA	NA	NA	NA	North America	No
ERR1293605	16401124	ERP013933	NA	NA	NA	NA	North America	No
ERR1293606	16227002	ERP013933	NA	NA	NA	NA	North America	No
ERR1293607	16375800	ERP013933	NA	NA	NA	NA	North America	No
ERR1293608	16309804	ERP013933	NA	NA	NA	NA	North America	No
ERR1293609	21550834	ERP013933	NA	NA	NA	NA	North America	No
ERR1293610	21589234	ERP013933	NA	NA	NA	NA	North America	No
ERR1293611	21831950	ERP013933	NA	NA	NA	NA	North America	No
ERR1293612	21506450	ERP013933	NA	NA	NA	NA	North America	No
ERR1293613	13324332	ERP013933	NA	NA	NA	NA	North America	No
ERR1293614	12907336	ERP013933	NA	NA	NA	NA	North America	No
ERR1293615	12907336	ERP013933	NA	NA	NA	NA	North America	No
ERR1293616	13079014	ERP013933	NA	NA	NA	NA	North America	No
ERR1293617	13607032	ERP013933	NA	NA	NA	NA	North America	Yes
ERR1293618	13331458	ERP013933	NA	NA	NA	NA	North America	No
ERR1293619	16247182	ERP013933	NA	NA	NA	NA	North America	No
ERR1293620	15723064	ERP013933	NA	NA	NA	NA	North America	No
ERR1293621	14295252	ERP013933	NA	NA	NA	NA	North America	No
ERR1293622	9929378	ERP013933	NA	NA	NA	NA	North America	Yes
ERR1293623	10623964	ERP013933	NA	NA	NA	NA	North America	No
ERR1293624	11629072	ERP013933	NA	NA	NA	NA	North America	Yes
ERR1293625	11945772	ERP013933	NA	NA	NA	NA	North America	No
ERR1293626	15691632	ERP013933	NA	NA	NA	NA	North America	No
ERR1293627	15894560	ERP013933	NA	NA	NA	NA	North America	No
ERR1293628	15731368	ERP013933	NA	NA	NA	NA	North America	No
ERR1293629	15589820	ERP013933	NA	NA	NA	NA	North America	No
ERR1293630	16729260	ERP013933	NA	NA	NA	NA	North America	No
ERR1293631	16756668	ERP013933	NA	NA	NA	NA	North America	No
ERR1293632	16697164	ERP013933	NA	NA	NA	NA	North America	No
ERR1293633	16812206	ERP013933	NA	NA	NA	NA	North America	No
ERR1293634	15424388	ERP013933	NA	NA	NA	NA	North America	No
ERR1293635	15336688	ERP013933	NA	NA	NA	NA	North America	No
ERR1293636	15435730	ERP013933	NA	NA	NA	NA	North America	No
ERR1293637	15422860	ERP013933	NA	NA	NA	NA	North America	No
ERR1293638	15791258	ERP013933	NA	NA	NA	NA	North America	No
ERR1293639	15013578	ERP013933	NA	NA	NA	NA	North America	Yes
ERR1293640	16132164	ERP013933	NA	NA	NA	NA	North America	No
ERR1293641	16019882	ERP013933	NA	NA	NA	NA	North America	No
ERR1293642	18959452	ERP013933	NA	NA	NA	NA	North America	No
ERR1293643	18803272	ERP013933	NA	NA	NA	NA	North America	No
ERR1293644	18648658	ERP013933	NA	NA	NA	NA	North America	No
ERR1293645	18685578	ERP013933	NA	NA	NA	NA	North America	No
ERR1293646	13313432	ERP013933	NA	NA	NA	NA	North America	No
ERR1293647	13150216	ERP013933	NA	NA	NA	NA	North America	Yes
ERR1293648	12359130	ERP013933	NA	NA	NA	NA	North America	No
ERR1293649	13001554	ERP013933	NA	NA	NA	NA	North America	No
ERR1293650	17317766	ERP013933	NA	NA	NA	NA	North America	No
ERR1293651	17380760	ERP013933	NA	NA	NA	NA	North America	No
ERR1293652	15746336	ERP013933	NA	NA	NA	NA	North America	No
ERR1293653	17752934	ERP013933	NA	NA	NA	NA	North America	No
ERR1293654	23489830	ERP013933	NA	NA	NA	NA	North America	Yes
ERR1293655	23280140	ERP013933	NA	NA	NA	NA	North America	No
ERR1293656	23262618	ERP013933	NA	NA	NA	NA	North America	No
ERR1293657	23344928	ERP013933	NA	NA	NA	NA	North America	No
ERR1293658	18107370	ERP013933	NA	NA	NA	NA	North America	No
ERR1293659	18182610	ERP013933	NA	NA	NA	NA	North America	No
ERR1293660	18069768	ERP013933	NA	NA	NA	NA	North America	No
ERR1293661	18254808	ERP013933	NA	NA	NA	NA	North America	No
ERR1293662	14566014	ERP013933	NA	NA	NA	NA	North America	No
ERR1293663	14074806	ERP013933	NA	NA	NA	NA	North America	No
ERR1293664	14909736	ERP013933	NA	NA	NA	NA	North America	No
ERR1293665	14317138	ERP013933	NA	NA	NA	NA	North America	No
ERR1293666	14745250	ERP013933	NA	NA	NA	NA	North America	No
ERR1293667	14647298	ERP013933	NA	NA	NA	NA	North America	No
ERR1293668	14717382	ERP013933	NA	NA	NA	NA	North America	Yes
ERR1293669	14623896	ERP013933	NA	NA	NA	NA	North America	No
ERR1293670	16219912	ERP013933	NA	NA	NA	NA	North America	No
ERR1293671	17817756	ERP013933	NA	NA	NA	NA	North America	No
ERR1293672	18181060	ERP013933	NA	NA	NA	NA	North America	No
ERR1293673	17769746	ERP013933	NA	NA	NA	NA	North America	Yes
ERR1293674	9763668	ERP013933	NA	NA	NA	NA	North America	Yes
ERR1293675	12017140	ERP013933	NA	NA	NA	NA	North America	No
ERR1293676	11447990	ERP013933	NA	NA	NA	NA	North America	No
ERR1293677	10354140	ERP013933	NA	NA	NA	NA	North America	Yes
ERR1293678	8722160	ERP013933	NA	NA	NA	NA	North America	No
ERR1293679	10858824	ERP013933	NA	NA	NA	NA	North America	No
ERR1293680	10318058	ERP013933	NA	NA	NA	NA	North America	No
ERR1293681	9202010	ERP013933	NA	NA	NA	NA	North America	No
ERR1293682	12532878	ERP013933	NA	NA	NA	NA	North America	No
ERR1293683	12394824	ERP013933	NA	NA	NA	NA	North America	No
ERR1293684	12412276	ERP013933	NA	NA	NA	NA	North America	No
ERR1293685	12458962	ERP013933	NA	NA	NA	NA	North America	No
ERR1293686	17105988	ERP013933	NA	NA	NA	NA	North America	No
ERR1293687	17043888	ERP013933	NA	NA	NA	NA	North America	No
ERR1293688	16006608	ERP013933	NA	NA	NA	NA	North America	No
ERR1293689	17469390	ERP013933	NA	NA	NA	NA	North America	No
ERR1293690	17073284	ERP013933	NA	NA	NA	NA	North America	No
ERR1293691	17202204	ERP013933	NA	NA	NA	NA	North America	Yes
ERR1293692	17103550	ERP013933	NA	NA	NA	NA	North America	No
ERR1293693	17300732	ERP013933	NA	NA	NA	NA	North America	No
ERR1293694	16224790	ERP013933	NA	NA	NA	NA	North America	No
ERR1293695	17562482	ERP013933	NA	NA	NA	NA	North America	No
ERR1293696	17577482	ERP013933	NA	NA	NA	NA	North America	No
ERR1293697	17844480	ERP013933	NA	NA	NA	NA	North America	No
ERR1293698	17562212	ERP013933	NA	NA	NA	NA	North America	Yes
ERR1293699	17465124	ERP013933	NA	NA	NA	NA	North America	No
ERR1293700	17207518	ERP013933	NA	NA	NA	NA	North America	Yes
ERR1293701	17564324	ERP013933	NA	NA	NA	NA	North America	No
ERR1293702	12891098	ERP013933	NA	NA	NA	NA	North America	No
ERR1293703	13773834	ERP013933	NA	NA	NA	NA	North America	No
ERR1293704	15527476	ERP013933	NA	NA	NA	NA	North America	No
ERR1293705	15139144	ERP013933	NA	NA	NA	NA	North America	No
ERR1293706	15439718	ERP013933	NA	NA	NA	NA	North America	No
ERR1293707	15134672	ERP013933	NA	NA	NA	NA	North America	No
ERR1293708	15211506	ERP013933	NA	NA	NA	NA	North America	No
ERR1293709	15323608	ERP013933	NA	NA	NA	NA	North America	No
ERR1293710	17139374	ERP013933	NA	NA	NA	NA	North America	No
ERR1293711	17286880	ERP013933	NA	NA	NA	NA	North America	No
ERR1293712	17047930	ERP013933	NA	NA	NA	NA	North America	No
ERR1293713	17292222	ERP013933	NA	NA	NA	NA	North America	No
ERR1293714	9577602	ERP013933	NA	NA	NA	NA	North America	No
ERR1293715	11969868	ERP013933	NA	NA	NA	NA	North America	No
ERR1293716	11552914	ERP013933	NA	NA	NA	NA	North America	No
ERR1293717	10331658	ERP013933	NA	NA	NA	NA	North America	No
ERR1293718	11986114	ERP013933	NA	NA	NA	NA	North America	No
ERR1293719	11555356	ERP013933	NA	NA	NA	NA	North America	No
ERR1293720	9724066	ERP013933	NA	NA	NA	NA	North America	No
ERR1293721	10551106	ERP013933	NA	NA	NA	NA	North America	No
ERR1293722	17338718	ERP013933	NA	NA	NA	NA	North America	No
ERR1293723	17881100	ERP013933	NA	NA	NA	NA	North America	No
ERR1293724	18299064	ERP013933	NA	NA	NA	NA	North America	No
ERR1293725	17629958	ERP013933	NA	NA	NA	NA	North America	No
ERR1293726	19974120	ERP013933	NA	NA	NA	NA	North America	No
ERR1293727	19917202	ERP013933	NA	NA	NA	NA	North America	No
ERR1293728	20008024	ERP013933	NA	NA	NA	NA	North America	No
ERR1293729	19800628	ERP013933	NA	NA	NA	NA	North America	No
ERR1293730	10088764	ERP013933	NA	NA	NA	NA	North America	No
ERR1293731	10077306	ERP013933	NA	NA	NA	NA	North America	No
ERR1293732	10132902	ERP013933	NA	NA	NA	NA	North America	No
ERR1293733	10185988	ERP013933	NA	NA	NA	NA	North America	Yes
ERR1293734	14883966	ERP013933	NA	NA	NA	NA	North America	No
ERR1293735	14414302	ERP013933	NA	NA	NA	NA	North America	No
ERR1293736	15226748	ERP013933	NA	NA	NA	NA	North America	No
ERR1293737	14606712	ERP013933	NA	NA	NA	NA	North America	No
ERR1293738	22673826	ERP013933	NA	NA	NA	NA	North America	No
ERR1293739	22216080	ERP013933	NA	NA	NA	NA	North America	No
ERR1293740	23162744	ERP013933	NA	NA	NA	NA	North America	No
ERR1293741	21974882	ERP013933	NA	NA	NA	NA	North America	No
ERR1293742	16866512	ERP013933	NA	NA	NA	NA	North America	No
ERR1293743	17014614	ERP013933	NA	NA	NA	NA	North America	No
ERR1293744	16863978	ERP013933	NA	NA	NA	NA	North America	No
ERR1293745	16806168	ERP013933	NA	NA	NA	NA	North America	No
ERR1293746	16708354	ERP013933	NA	NA	NA	NA	North America	No
ERR1293747	16389156	ERP013933	NA	NA	NA	NA	North America	Yes
ERR1293748	16458368	ERP013933	NA	NA	NA	NA	North America	No
ERR1293749	16428314	ERP013933	NA	NA	NA	NA	North America	No
ERR1293750	18930952	ERP013933	NA	NA	NA	NA	North America	No
ERR1293751	18884678	ERP013933	NA	NA	NA	NA	North America	No
ERR1293752	18821232	ERP013933	NA	NA	NA	NA	North America	No
ERR1293753	19018890	ERP013933	NA	NA	NA	NA	North America	No
ERR1293754	17671238	ERP013933	NA	NA	NA	NA	North America	Yes
ERR1293755	17528576	ERP013933	NA	NA	NA	NA	North America	No
ERR1293756	17684696	ERP013933	NA	NA	NA	NA	North America	No
ERR1293757	17487806	ERP013933	NA	NA	NA	NA	North America	No
ERR1293758	12975160	ERP013933	NA	NA	NA	NA	North America	No
ERR1293759	12750924	ERP013933	NA	NA	NA	NA	North America	No
ERR1293760	12735340	ERP013933	NA	NA	NA	NA	North America	No
ERR1293761	12811282	ERP013933	NA	NA	NA	NA	North America	No
ERR1293762	14207156	ERP013933	NA	NA	NA	NA	North America	No
ERR1293763	14318128	ERP013933	NA	NA	NA	NA	North America	No
ERR1293764	14871850	ERP013933	NA	NA	NA	NA	North America	No
ERR1293765	14569008	ERP013933	NA	NA	NA	NA	North America	Yes
ERR1293766	17381600	ERP013933	NA	NA	NA	NA	North America	No
ERR1293767	17553540	ERP013933	NA	NA	NA	NA	North America	No
ERR1293768	17476388	ERP013933	NA	NA	NA	NA	North America	No
ERR1293769	17491836	ERP013933	NA	NA	NA	NA	North America	No
ERR1293770	18056848	ERP013933	NA	NA	NA	NA	North America	No
ERR1293771	18519010	ERP013933	NA	NA	NA	NA	North America	No
ERR1293772	16843206	ERP013933	NA	NA	NA	NA	North America	No
ERR1293773	18056770	ERP013933	NA	NA	NA	NA	North America	No
ERR1293774	15439702	ERP013933	NA	NA	NA	NA	North America	No
ERR1293775	15347478	ERP013933	NA	NA	NA	NA	North America	No
ERR1293776	15417916	ERP013933	NA	NA	NA	NA	North America	No
ERR1293777	15346398	ERP013933	NA	NA	NA	NA	North America	Yes
ERR1293778	16811852	ERP013933	NA	NA	NA	NA	North America	No
ERR1293779	16847712	ERP013933	NA	NA	NA	NA	North America	No
ERR1293780	15738828	ERP013933	NA	NA	NA	NA	North America	No
ERR1293781	17030862	ERP013933	NA	NA	NA	NA	North America	No
ERR1293782	15126160	ERP013933	NA	NA	NA	NA	North America	No
ERR1293783	15611248	ERP013933	NA	NA	NA	NA	North America	No
ERR1293784	15347974	ERP013933	NA	NA	NA	NA	North America	No
ERR1293785	15070304	ERP013933	NA	NA	NA	NA	North America	No
ERR1293786	15825332	ERP013933	NA	NA	NA	NA	North America	No
ERR1293787	16255312	ERP013933	NA	NA	NA	NA	North America	No
ERR1293788	14154120	ERP013933	NA	NA	NA	NA	North America	No
ERR1293789	15970486	ERP013933	NA	NA	NA	NA	North America	No
ERR1293790	12369350	ERP013933	NA	NA	NA	NA	North America	No
ERR1293791	11983098	ERP013933	NA	NA	NA	NA	North America	No
ERR1293792	10589680	ERP013933	NA	NA	NA	NA	North America	No
ERR1293793	10132022	ERP013933	NA	NA	NA	NA	North America	No
ERR1293794	18141434	ERP013933	NA	NA	NA	NA	North America	No
ERR1293795	18100460	ERP013933	NA	NA	NA	NA	North America	No
ERR1293796	17960660	ERP013933	NA	NA	NA	NA	North America	No
ERR1293797	18173368	ERP013933	NA	NA	NA	NA	North America	No
ERR1293798	15101268	ERP013933	NA	NA	NA	NA	North America	No
ERR1293799	15020698	ERP013933	NA	NA	NA	NA	North America	No
ERR1293800	14953850	ERP013933	NA	NA	NA	NA	North America	No
ERR1293801	15028814	ERP013933	NA	NA	NA	NA	North America	No
ERR1293802	16939696	ERP013933	NA	NA	NA	NA	North America	Yes
ERR1293803	17002062	ERP013933	NA	NA	NA	NA	North America	No
ERR1293804	16839232	ERP013933	NA	NA	NA	NA	North America	No
ERR1293805	17075928	ERP013933	NA	NA	NA	NA	North America	No
ERR1293806	20079894	ERP013933	NA	NA	NA	NA	North America	No
ERR1293807	19994010	ERP013933	NA	NA	NA	NA	North America	No
ERR1293808	19898528	ERP013933	NA	NA	NA	NA	North America	No
ERR1293809	20071486	ERP013933	NA	NA	NA	NA	North America	No
ERR1293810	18720426	ERP013933	NA	NA	NA	NA	North America	Yes
ERR1293811	19329748	ERP013933	NA	NA	NA	NA	North America	No
ERR1293812	19014348	ERP013933	NA	NA	NA	NA	North America	No
ERR1293813	18533060	ERP013933	NA	NA	NA	NA	North America	Yes
ERR1293814	17400722	ERP013933	NA	NA	NA	NA	North America	No
ERR1293815	17468478	ERP013933	NA	NA	NA	NA	North America	No
ERR1293816	17468862	ERP013933	NA	NA	NA	NA	North America	No
ERR1293817	17269802	ERP013933	NA	NA	NA	NA	North America	Yes
ERR1293818	19092824	ERP013933	NA	NA	NA	NA	North America	No
ERR1293819	19248286	ERP013933	NA	NA	NA	NA	North America	No
ERR1293820	19122306	ERP013933	NA	NA	NA	NA	North America	No
ERR1293821	19204148	ERP013933	NA	NA	NA	NA	North America	Yes
ERR1293822	11443330	ERP013933	NA	NA	NA	NA	North America	No
ERR1293823	11374206	ERP013933	NA	NA	NA	NA	North America	No
ERR1293824	11532868	ERP013933	NA	NA	NA	NA	North America	No
ERR1293825	11448106	ERP013933	NA	NA	NA	NA	North America	No
ERR1293826	11853594	ERP013933	NA	NA	NA	NA	North America	No
ERR1293827	12003046	ERP013933	NA	NA	NA	NA	North America	No
ERR1293828	12395284	ERP013933	NA	NA	NA	NA	North America	No
ERR1293829	12202540	ERP013933	NA	NA	NA	NA	North America	No
ERR1293830	16119250	ERP013933	NA	NA	NA	NA	North America	No
ERR1293831	14547274	ERP013933	NA	NA	NA	NA	North America	Yes
ERR1293832	16040332	ERP013933	NA	NA	NA	NA	North America	No
ERR1293833	16402500	ERP013933	NA	NA	NA	NA	North America	No
ERR1293834	19738056	ERP013933	NA	NA	NA	NA	North America	Yes
ERR1293835	19595060	ERP013933	NA	NA	NA	NA	North America	No
ERR1293836	19773092	ERP013933	NA	NA	NA	NA	North America	Yes
ERR1293837	19649812	ERP013933	NA	NA	NA	NA	North America	No
ERR1293838	18486440	ERP013933	NA	NA	NA	NA	North America	No
ERR1293839	17740752	ERP013933	NA	NA	NA	NA	North America	No
ERR1293840	17469276	ERP013933	NA	NA	NA	NA	North America	No
ERR1293841	18062110	ERP013933	NA	NA	NA	NA	North America	No
ERR1293842	18439990	ERP013933	NA	NA	NA	NA	North America	No
ERR1293843	18558704	ERP013933	NA	NA	NA	NA	North America	No
ERR1293844	17286242	ERP013933	NA	NA	NA	NA	North America	No
ERR1293845	18923180	ERP013933	NA	NA	NA	NA	North America	Yes
ERR1293846	17872684	ERP013933	NA	NA	NA	NA	North America	No
ERR1293847	17606390	ERP013933	NA	NA	NA	NA	North America	No
ERR1293848	17708988	ERP013933	NA	NA	NA	NA	North America	No
ERR1293849	17713078	ERP013933	NA	NA	NA	NA	North America	No
ERR1293850	14727618	ERP013933	NA	NA	NA	NA	North America	No
ERR1293851	14731462	ERP013933	NA	NA	NA	NA	North America	No
ERR1293852	14800636	ERP013933	NA	NA	NA	NA	North America	No
ERR1293853	14854274	ERP013933	NA	NA	NA	NA	North America	No
ERR1293854	15437576	ERP013933	NA	NA	NA	NA	North America	No
ERR1293855	15320008	ERP013933	NA	NA	NA	NA	North America	No
ERR1293856	15333884	ERP013933	NA	NA	NA	NA	North America	No
ERR1293857	15494162	ERP013933	NA	NA	NA	NA	North America	No
ERR1293858	20458186	ERP013933	NA	NA	NA	NA	North America	No
ERR1293859	20367310	ERP013933	NA	NA	NA	NA	North America	No
ERR1293860	20191352	ERP013933	NA	NA	NA	NA	North America	No
ERR1293861	20338678	ERP013933	NA	NA	NA	NA	North America	Yes
ERR1293862	14782592	ERP013933	NA	NA	NA	NA	North America	No
ERR1293863	14882886	ERP013933	NA	NA	NA	NA	North America	No
ERR1293864	14926262	ERP013933	NA	NA	NA	NA	North America	No
ERR1293865	14875896	ERP013933	NA	NA	NA	NA	North America	No
ERR1293866	18198562	ERP013933	NA	NA	NA	NA	North America	Yes
ERR1293867	18139382	ERP013933	NA	NA	NA	NA	North America	No
ERR1293868	18059122	ERP013933	NA	NA	NA	NA	North America	No
ERR1293869	18094656	ERP013933	NA	NA	NA	NA	North America	No
ERR1293870	17848954	ERP013933	NA	NA	NA	NA	North America	No
ERR1293871	17906722	ERP013933	NA	NA	NA	NA	North America	No
ERR1293872	17699096	ERP013933	NA	NA	NA	NA	North America	No
ERR1293873	17857752	ERP013933	NA	NA	NA	NA	North America	No
ERR1293874	16133326	ERP013933	NA	NA	NA	NA	North America	No
ERR1293875	15917044	ERP013933	NA	NA	NA	NA	North America	No
ERR1293876	15878466	ERP013933	NA	NA	NA	NA	North America	No
ERR1293877	15903028	ERP013933	NA	NA	NA	NA	North America	No
ERR1293878	10681734	ERP013933	NA	NA	NA	NA	North America	No
ERR1293879	8331626	ERP013933	NA	NA	NA	NA	North America	No
ERR1293880	10286936	ERP013933	NA	NA	NA	NA	North America	Yes
ERR1293881	8987188	ERP013933	NA	NA	NA	NA	North America	Yes
ERR1293882	12993396	ERP013933	NA	NA	NA	NA	North America	No
ERR1293883	13099490	ERP013933	NA	NA	NA	NA	North America	No
ERR1293884	13009438	ERP013933	NA	NA	NA	NA	North America	No
ERR1293885	12951904	ERP013933	NA	NA	NA	NA	North America	No
ERR1293886	17585184	ERP013933	NA	NA	NA	NA	North America	Yes
ERR1293887	18948188	ERP013933	NA	NA	NA	NA	North America	No
ERR1293888	18842874	ERP013933	NA	NA	NA	NA	North America	No
ERR1293889	19321648	ERP013933	NA	NA	NA	NA	North America	Yes
ERR1293890	18156918	ERP013933	NA	NA	NA	NA	North America	No
ERR1293891	18117618	ERP013933	NA	NA	NA	NA	North America	Yes
ERR1293892	18176232	ERP013933	NA	NA	NA	NA	North America	No
ERR1293893	18018952	ERP013933	NA	NA	NA	NA	North America	No
ERR1293894	33854106	ERP013933	NA	NA	NA	NA	North America	No
ERR1293895	33689262	ERP013933	NA	NA	NA	NA	North America	No
ERR1293896	33356978	ERP013933	NA	NA	NA	NA	North America	No
ERR1293897	33519342	ERP013933	NA	NA	NA	NA	North America	No
ERR1293898	9337522	ERP013933	NA	NA	NA	NA	North America	No
ERR1293899	9524118	ERP013933	NA	NA	NA	NA	North America	No
ERR1293900	9389282	ERP013933	NA	NA	NA	NA	North America	No
ERR1293901	9331932	ERP013933	NA	NA	NA	NA	North America	No
ERR1293902	18742676	ERP013933	NA	NA	NA	NA	North America	No
ERR1293903	18649840	ERP013933	NA	NA	NA	NA	North America	No
ERR1293904	18685020	ERP013933	NA	NA	NA	NA	North America	No
ERR1293905	18575252	ERP013933	NA	NA	NA	NA	North America	No
ERR1293906	15184500	ERP013933	NA	NA	NA	NA	North America	No
ERR1293907	14989618	ERP013933	NA	NA	NA	NA	North America	No
ERR1293908	15084614	ERP013933	NA	NA	NA	NA	North America	Yes
ERR1293909	15094666	ERP013933	NA	NA	NA	NA	North America	No
ERR1293910	17008196	ERP013933	NA	NA	NA	NA	North America	No
ERR1293911	16969508	ERP013933	NA	NA	NA	NA	North America	No
ERR1293912	15472454	ERP013933	NA	NA	NA	NA	North America	No
ERR1293913	17387892	ERP013933	NA	NA	NA	NA	North America	No
ERR1293914	15683980	ERP013933	NA	NA	NA	NA	North America	No
ERR1293915	15309782	ERP013933	NA	NA	NA	NA	North America	Yes
ERR1293916	14816434	ERP013933	NA	NA	NA	NA	North America	No
ERR1293917	15066862	ERP013933	NA	NA	NA	NA	North America	Yes
ERR1293918	17059106	ERP013933	NA	NA	NA	NA	North America	No
ERR1293919	16745350	ERP013933	NA	NA	NA	NA	North America	No
ERR1293920	16826446	ERP013933	NA	NA	NA	NA	North America	No
ERR1293921	16738094	ERP013933	NA	NA	NA	NA	North America	No
ERR1293922	16666126	ERP013933	NA	NA	NA	NA	North America	No
ERR1293923	16875112	ERP013933	NA	NA	NA	NA	North America	No
ERR1293924	16577038	ERP013933	NA	NA	NA	NA	North America	Yes
ERR1293925	16898142	ERP013933	NA	NA	NA	NA	North America	No
ERR1293926	12648510	ERP013933	NA	NA	NA	NA	North America	Yes
ERR1293927	12456650	ERP013933	NA	NA	NA	NA	North America	No
ERR1293928	12553200	ERP013933	NA	NA	NA	NA	North America	No
ERR1293929	12584190	ERP013933	NA	NA	NA	NA	North America	No
ERR1293930	25530756	ERP013933	NA	NA	NA	NA	North America	No
ERR1293931	24675654	ERP013933	NA	NA	NA	NA	North America	No
ERR1293932	24381514	ERP013933	NA	NA	NA	NA	North America	No
ERR1293933	25037124	ERP013933	NA	NA	NA	NA	North America	No
ERR1293934	14628634	ERP013933	NA	NA	NA	NA	North America	No
ERR1293935	14252768	ERP013933	NA	NA	NA	NA	North America	No
ERR1293936	14431022	ERP013933	NA	NA	NA	NA	North America	No
ERR1293937	13178036	ERP013933	NA	NA	NA	NA	North America	No
ERR1297638	14434394	ERP013827	NA	NA	No	NA	Europe	No
ERR1297639	10714622	ERP013827	NA	NA	No	NA	Europe	No
ERR1297640	13146028	ERP013827	NA	NA	No	NA	Europe	No
ERR1297641	9101784	ERP013827	NA	NA	No	NA	Europe	No
ERR1297642	18771472	ERP013827	NA	NA	No	NA	Europe	Yes
ERR1297643	17995416	ERP013827	NA	NA	No	NA	Europe	Yes
ERR1297644	9620784	ERP013827	NA	NA	No	NA	Europe	No
ERR1297645	9666552	ERP013827	NA	NA	No	NA	Europe	No
ERR1297646	13575686	ERP013827	NA	NA	No	NA	Europe	No
ERR1297647	15077574	ERP013827	NA	NA	No	NA	Europe	No
ERR1297648	8821302	ERP013827	NA	NA	No	NA	Europe	Yes
ERR1297649	14349100	ERP013827	NA	NA	No	NA	Europe	No
ERR1297650	14042262	ERP013827	NA	NA	No	NA	Europe	No
ERR1297651	13271536	ERP013827	NA	NA	No	NA	Europe	No
ERR1297652	10600504	ERP013827	NA	NA	No	NA	Europe	No
ERR1297653	10041092	ERP013827	NA	NA	No	NA	Europe	Yes
ERR1297654	21213912	ERP013827	NA	NA	No	NA	Europe	No
ERR1297655	8512152	ERP013827	NA	NA	No	NA	Europe	No
ERR1297656	10090260	ERP013827	NA	NA	No	NA	Europe	No
ERR1297657	22620840	ERP013827	NA	NA	No	NA	Europe	No
ERR1297658	18245076	ERP013827	NA	NA	No	NA	Europe	No
ERR1297659	17858166	ERP013827	NA	NA	No	NA	Europe	No
ERR1297660	12546212	ERP013827	NA	NA	No	NA	Europe	No
ERR1297661	18469742	ERP013827	NA	NA	No	NA	Europe	No
ERR1297662	11709338	ERP013827	NA	NA	No	NA	Europe	No
ERR1297663	14445970	ERP013827	NA	NA	No	NA	Europe	No
ERR1297664	5477062	ERP013827	NA	NA	No	NA	Europe	No
ERR1297665	14811702	ERP013827	NA	NA	No	NA	Europe	No
ERR1297666	12273246	ERP013827	NA	NA	No	NA	Europe	No
ERR1297667	20210816	ERP013827	NA	NA	No	NA	Europe	No
ERR1297668	8259428	ERP013827	NA	NA	No	NA	Europe	No
ERR1297669	10949584	ERP013827	NA	NA	No	NA	Europe	No
ERR1297670	21226932	ERP013827	NA	NA	No	NA	Europe	No
ERR1297671	20102930	ERP013827	NA	NA	No	NA	Europe	Yes
ERR1297672	20612128	ERP013827	NA	NA	No	NA	Europe	No
ERR1297673	9624464	ERP013827	NA	NA	No	NA	Europe	No
ERR1297674	15949530	ERP013827	NA	NA	No	NA	Europe	No
ERR1297675	10179758	ERP013827	NA	NA	No	NA	Europe	No
ERR1297676	11377940	ERP013827	NA	NA	No	NA	Europe	No
ERR1297677	16787010	ERP013827	NA	NA	No	NA	Europe	No
ERR1297678	15555230	ERP013827	NA	NA	No	NA	Europe	No
ERR1297679	8256786	ERP013827	NA	NA	No	NA	Europe	No
ERR1297680	13228700	ERP013827	NA	NA	No	NA	Europe	No
ERR1297681	11483138	ERP013827	NA	NA	No	NA	Europe	No
ERR1297682	11065428	ERP013827	NA	NA	No	NA	Europe	No
ERR1297683	12571376	ERP013827	NA	NA	No	NA	Europe	No
ERR1297684	12479984	ERP013827	NA	NA	No	NA	Europe	No
ERR1297685	15872862	ERP013827	NA	NA	No	NA	Europe	No
ERR1297686	16853744	ERP013827	NA	NA	No	NA	Europe	Yes
ERR1297687	20464690	ERP013827	NA	NA	No	NA	Europe	No
ERR1297688	13414952	ERP013827	NA	NA	No	NA	Europe	Yes
ERR1297689	16964994	ERP013827	NA	NA	No	NA	Europe	No
ERR1297690	14687108	ERP013827	NA	NA	No	NA	Europe	No
ERR1297691	15417850	ERP013827	NA	NA	No	NA	Europe	No
ERR1297692	5449334	ERP013827	NA	NA	No	NA	Europe	No
ERR1297693	15424064	ERP013827	NA	NA	No	NA	Europe	No
ERR1297694	14805718	ERP013827	NA	NA	No	NA	Europe	No
ERR1297695	13241892	ERP013827	NA	NA	No	NA	Europe	No
ERR1297696	22007122	ERP013827	NA	NA	No	NA	Europe	No
ERR1297697	23681260	ERP013827	NA	NA	No	NA	Europe	No
ERR1297698	16241500	ERP013827	NA	NA	No	NA	Europe	No
ERR1297699	19858838	ERP013827	NA	NA	No	NA	Europe	Yes
ERR1297700	24280424	ERP013827	NA	NA	No	NA	Europe	No
ERR1297701	11504054	ERP013827	NA	NA	No	NA	Europe	No
ERR1297702	13048258	ERP013827	NA	NA	No	NA	Europe	No
ERR1297703	18173312	ERP013827	NA	NA	No	NA	Europe	No
ERR1297704	8666754	ERP013827	NA	NA	No	NA	Europe	No
ERR1297705	14576914	ERP013827	NA	NA	No	NA	Europe	Yes
ERR1297706	5464540	ERP013827	NA	NA	No	NA	Europe	No
ERR1297707	18947626	ERP013827	NA	NA	No	NA	Europe	No
ERR1297708	14876766	ERP013827	NA	NA	No	NA	Europe	Yes
ERR1297709	17371234	ERP013827	NA	NA	No	NA	Europe	No
ERR1297710	14272084	ERP013827	NA	NA	No	NA	Europe	No
ERR1297711	12261508	ERP013827	NA	NA	No	NA	Europe	No
ERR1297712	4997504	ERP013827	NA	NA	No	NA	Europe	No
ERR1297713	9984426	ERP013827	NA	NA	No	NA	Europe	No
ERR1297714	12517326	ERP013827	NA	NA	No	NA	Europe	No
ERR1297715	10895086	ERP013827	NA	NA	No	NA	Europe	No
ERR1297716	18915960	ERP013827	NA	NA	No	NA	Europe	No
ERR1297717	11113544	ERP013827	NA	NA	No	NA	Europe	No
ERR1297718	13434262	ERP013827	NA	NA	No	NA	Europe	No
ERR1297719	12070808	ERP013827	NA	NA	No	NA	Europe	No
ERR1297720	12159724	ERP013827	NA	NA	No	NA	Europe	No
ERR1297721	10648172	ERP013827	NA	NA	No	NA	Europe	No
ERR1297722	13448408	ERP013827	NA	NA	No	NA	Europe	No
ERR1297723	12725070	ERP013827	NA	NA	No	NA	Europe	No
ERR1297724	16602596	ERP013827	NA	NA	No	NA	Europe	No
ERR1297725	17145238	ERP013827	NA	NA	No	NA	Europe	No
ERR1297726	23451014	ERP013827	NA	NA	No	NA	Europe	No
ERR1297727	14465392	ERP013827	NA	NA	No	NA	Europe	No
ERR1297728	10084956	ERP013827	NA	NA	No	NA	Europe	No
ERR1297729	20085864	ERP013827	NA	NA	No	NA	Europe	No
ERR1297730	9336858	ERP013827	NA	NA	No	NA	Europe	No
ERR1297731	10246882	ERP013827	NA	NA	No	NA	Europe	No
ERR1297732	15735056	ERP013827	NA	NA	No	NA	Europe	No
ERR1297733	12361994	ERP013827	NA	NA	No	NA	Europe	No
ERR1297734	19511350	ERP013827	NA	NA	No	NA	Europe	No
ERR1297735	13303424	ERP013827	NA	NA	No	NA	Europe	No
ERR1297736	12162650	ERP013827	NA	NA	No	NA	Europe	No
ERR1297737	12413628	ERP013827	NA	NA	No	NA	Europe	Yes
ERR1297738	17817828	ERP013827	NA	NA	No	NA	Europe	No
ERR1297739	8923262	ERP013827	NA	NA	No	NA	Europe	No
ERR1297740	18372088	ERP013827	NA	NA	No	NA	Europe	No
ERR1297741	9848132	ERP013827	NA	NA	No	NA	Europe	No
ERR1297742	19047994	ERP013827	NA	NA	No	NA	Europe	No
ERR1297743	16685208	ERP013827	NA	NA	No	NA	Europe	No
ERR1297744	21018268	ERP013827	NA	NA	No	NA	Europe	No
ERR1297745	15093624	ERP013827	NA	NA	No	NA	Europe	No
ERR1297746	10787130	ERP013827	NA	NA	No	NA	Europe	No
ERR1297747	16363146	ERP013827	NA	NA	No	NA	Europe	No
ERR1297748	9100664	ERP013827	NA	NA	No	NA	Europe	No
ERR1297749	10307896	ERP013827	NA	NA	No	NA	Europe	No
ERR1297750	9497014	ERP013827	NA	NA	No	NA	Europe	No
ERR1297751	21110544	ERP013827	NA	NA	No	NA	Europe	No
ERR1297752	13600334	ERP013827	NA	NA	No	NA	Europe	No
ERR1297753	12826576	ERP013827	NA	NA	No	NA	Europe	No
ERR1297754	19105368	ERP013827	NA	NA	No	NA	Europe	No
ERR1297755	13979834	ERP013827	NA	NA	No	NA	Europe	No
ERR1297756	16033068	ERP013827	NA	NA	No	NA	Europe	No
ERR1297757	7601858	ERP013827	NA	NA	No	NA	Europe	No
ERR1297758	13059812	ERP013827	NA	NA	No	NA	Europe	No
ERR1297759	11541512	ERP013827	NA	NA	No	NA	Europe	No
ERR1297760	9416300	ERP013827	NA	NA	No	NA	Europe	Yes
ERR1297761	5360460	ERP013827	NA	NA	No	NA	Europe	No
ERR1297762	4248976	ERP013827	NA	NA	No	NA	Europe	No
ERR1297763	9291042	ERP013827	NA	NA	No	NA	Europe	No
ERR1297764	6218006	ERP013827	NA	NA	No	NA	Europe	Yes
ERR1297765	18517054	ERP013827	NA	NA	No	NA	Europe	No
ERR1297766	17945118	ERP013827	NA	NA	No	NA	Europe	No
ERR1297767	25375574	ERP013827	NA	NA	No	NA	Europe	No
ERR1297768	17555348	ERP013827	NA	NA	No	NA	Europe	No
ERR1297769	16145848	ERP013827	NA	NA	No	NA	Europe	No
ERR1297770	23153662	ERP013827	NA	NA	No	NA	Europe	No
ERR1297771	20372290	ERP013827	NA	NA	No	NA	Europe	No
ERR1297772	21480682	ERP013827	NA	NA	No	NA	Europe	No
ERR1297773	17095544	ERP013827	NA	NA	No	NA	Europe	No
ERR1297774	13432666	ERP013827	NA	NA	No	NA	Europe	No
ERR1297775	5132088	ERP013827	NA	NA	No	NA	Europe	No
ERR1297776	10464352	ERP013827	NA	NA	No	NA	Europe	Yes
ERR1297777	14481728	ERP013827	NA	NA	No	NA	Europe	No
ERR1297778	9502908	ERP013827	NA	NA	No	NA	Europe	No
ERR1297779	5305312	ERP013827	NA	NA	No	NA	Europe	No
ERR1297780	8865030	ERP013827	NA	NA	No	NA	Europe	No
ERR1297781	14599244	ERP013827	NA	NA	No	NA	Europe	No
ERR1297782	11268100	ERP013827	NA	NA	No	NA	Europe	No
ERR1297783	8989226	ERP013827	NA	NA	No	NA	Europe	No
ERR1297784	6392414	ERP013827	NA	NA	No	NA	Europe	No
ERR1297785	21174216	ERP013827	NA	NA	No	NA	Europe	No
ERR1297786	15667050	ERP013827	NA	NA	No	NA	Europe	No
ERR1297787	20353728	ERP013827	NA	NA	No	NA	Europe	No
ERR1297788	12399176	ERP013827	NA	NA	No	NA	Europe	No
ERR1297789	16719368	ERP013827	NA	NA	No	NA	Europe	No
ERR1297790	16871500	ERP013827	NA	NA	No	NA	Europe	Yes
ERR1297791	7567448	ERP013827	NA	NA	No	NA	Europe	No
ERR1297792	19115448	ERP013827	NA	NA	No	NA	Europe	No
ERR1297793	5210866	ERP013827	NA	NA	No	NA	Europe	No
ERR1297794	17611834	ERP013827	NA	NA	No	NA	Europe	No
ERR1297795	9155010	ERP013827	NA	NA	No	NA	Europe	No
ERR1297796	16244964	ERP013827	NA	NA	No	NA	Europe	No
ERR1297797	18351860	ERP013827	NA	NA	No	NA	Europe	No
ERR1297798	20827530	ERP013827	NA	NA	No	NA	Europe	No
ERR1297799	12729056	ERP013827	NA	NA	No	NA	Europe	No
ERR1297800	15213156	ERP013827	NA	NA	No	NA	Europe	No
ERR1297801	12261486	ERP013827	NA	NA	No	NA	Europe	No
ERR1297802	12160966	ERP013827	NA	NA	No	NA	Europe	No
ERR1297803	15899142	ERP013827	NA	NA	No	NA	Europe	No
ERR1297804	16274362	ERP013827	NA	NA	No	NA	Europe	No
ERR1297805	23893682	ERP013827	NA	NA	No	NA	Europe	No
ERR1297806	20504016	ERP013827	NA	NA	No	NA	Europe	No
ERR1297807	12980356	ERP013827	NA	NA	No	NA	Europe	No
ERR1297808	11103394	ERP013827	NA	NA	No	NA	Europe	No
ERR1297809	16261060	ERP013827	NA	NA	No	NA	Europe	No
ERR1297810	22107416	ERP013827	NA	NA	No	NA	Europe	No
ERR1297811	9061404	ERP013827	NA	NA	No	NA	Europe	No
ERR1297812	23339314	ERP013827	NA	NA	No	NA	Europe	No
ERR1297813	11712078	ERP013827	NA	NA	No	NA	Europe	No
ERR1297814	8334184	ERP013827	NA	NA	No	NA	Europe	No
ERR1297815	10953496	ERP013827	NA	NA	No	NA	Europe	No
ERR1297816	9265492	ERP013827	NA	NA	No	NA	Europe	No
ERR1297817	11954132	ERP013827	NA	NA	No	NA	Europe	No
ERR1297818	17288340	ERP013827	NA	NA	No	NA	Europe	No
ERR1297819	12959102	ERP013827	NA	NA	No	NA	Europe	No
ERR1297820	18498278	ERP013827	NA	NA	No	NA	Europe	Yes
ERR1297821	15824694	ERP013827	NA	NA	No	NA	Europe	No
ERR1297822	14940096	ERP013827	NA	NA	No	NA	Europe	No
ERR1297823	15758156	ERP013827	NA	NA	No	NA	Europe	No
ERR1297824	18613890	ERP013827	NA	NA	No	NA	Europe	No
ERR1297825	5599128	ERP013827	NA	NA	No	NA	Europe	Yes
ERR1297826	14730042	ERP013827	NA	NA	No	NA	Europe	No
ERR1297827	13707820	ERP013827	NA	NA	No	NA	Europe	No
ERR1297828	11804460	ERP013827	NA	NA	No	NA	Europe	No
ERR1297829	24263410	ERP013827	NA	NA	No	NA	Europe	No
ERR1297830	9209680	ERP013827	NA	NA	No	NA	Europe	No
ERR1297831	13247084	ERP013827	NA	NA	No	NA	Europe	No
ERR1297832	13573336	ERP013827	NA	NA	No	NA	Europe	No
ERR1297833	5400210	ERP013827	NA	NA	No	NA	Europe	No
ERR1297834	14490142	ERP013827	NA	NA	No	NA	Europe	No
ERR1297835	18088160	ERP013827	NA	NA	No	NA	Europe	No
ERR1297836	18485398	ERP013827	NA	NA	No	NA	Europe	No
ERR1297837	9963312	ERP013827	NA	NA	No	NA	Europe	No
ERR1297838	18021742	ERP013827	NA	NA	No	NA	Europe	No
ERR1297839	12782038	ERP013827	NA	NA	No	NA	Europe	No
ERR1297840	10246280	ERP013827	NA	NA	No	NA	Europe	No
ERR1297841	9230394	ERP013827	NA	NA	No	NA	Europe	No
ERR1297842	4428282	ERP013827	NA	NA	No	NA	Europe	No
ERR1297843	16086958	ERP013827	NA	NA	No	NA	Europe	No
ERR1297844	15251106	ERP013827	NA	NA	No	NA	Europe	No
ERR1297845	26370666	ERP013827	NA	NA	No	NA	Europe	Yes
ERR1297846	16156872	ERP013827	NA	NA	No	NA	Europe	No
ERR1297847	15188752	ERP013827	NA	NA	No	NA	Europe	No
ERR1297848	5256568	ERP013827	NA	NA	No	NA	Europe	No
ERR1297849	11923280	ERP013827	NA	NA	No	NA	Europe	No
ERR1297850	15304338	ERP013827	NA	NA	No	NA	Europe	No
ERR1297851	9447028	ERP013827	NA	NA	No	NA	Europe	No
ERR1297852	18600630	ERP013827	NA	NA	No	NA	Europe	No
ERR1305877	96737010	ERP014480	Diseased	Obesity	NA	Adult	Europe	No
ERR1305878	66468770	ERP014480	Diseased	Obesity	NA	Adult	Europe	No
ERR1305879	92759304	ERP014480	Diseased	Obesity	NA	Adult	Europe	No
ERR1305880	65463296	ERP014480	Diseased	Obesity	NA	Adult	Europe	No
ERR1305881	72460578	ERP014480	Diseased	Obesity	NA	Adult	Europe	No
ERR1305882	64252258	ERP014480	Diseased	Obesity	NA	Adult	Europe	No
ERR1305883	69871514	ERP014480	Diseased	Obesity	NA	Adult	Europe	No
ERR1305884	78985070	ERP014480	Diseased	Obesity	NA	Adult	Europe	No
ERR1305885	71936520	ERP014480	Diseased	Obesity	NA	Adult	Europe	No
ERR1305886	59014798	ERP014480	Diseased	Obesity	NA	Adult	Europe	No
ERR1305887	79138072	ERP014480	Diseased	Obesity	NA	Adult	Europe	No
ERR1305888	71214170	ERP014480	Diseased	Obesity	NA	Adult	Europe	Yes
ERR1305889	71875782	ERP014480	Diseased	Obesity	NA	Adult	Europe	No
ERR1305890	68040932	ERP014480	Diseased	Obesity	NA	Adult	Europe	No
ERR1305891	80706110	ERP014480	Diseased	Obesity	NA	Adult	Europe	No
ERR1305892	102492224	ERP014480	Diseased	Obesity	NA	Adult	Europe	No
ERR1305893	74052272	ERP014480	Diseased	Obesity	NA	Adult	Europe	No
ERR1305894	62820488	ERP014480	Diseased	Obesity	NA	Adult	Europe	No
ERR1305895	76130996	ERP014480	Diseased	Obesity	NA	Adult	Europe	No
ERR1305896	67644044	ERP014480	Diseased	Obesity	NA	Adult	Europe	No
ERR1305897	79576766	ERP014480	Diseased	Obesity	NA	Adult	Europe	No
ERR1305898	48146118	ERP014480	Diseased	Obesity	NA	Adult	Europe	No
ERR1305899	69869278	ERP014480	Diseased	Obesity	NA	Adult	Europe	Yes
ERR1305900	63812190	ERP014480	Diseased	Obesity	NA	Adult	Europe	No
ERR1305901	86054730	ERP014480	Diseased	Obesity	NA	Adult	Europe	No
ERR1305902	72285260	ERP014480	Diseased	Obesity	NA	Adult	Europe	No
ERR1305903	57553992	ERP014480	Diseased	Obesity	NA	Adult	Europe	No
ERR1305904	82083404	ERP014480	Diseased	Obesity	NA	Adult	Europe	No
ERR1305905	76986918	ERP014480	Diseased	Obesity	NA	Adult	Europe	No
ERR1305906	74455024	ERP014480	Diseased	Obesity	NA	Adult	Europe	No
ERR1305907	72380414	ERP014480	Diseased	Obesity	NA	Adult	Europe	Yes
ERR1305908	78599378	ERP014480	Diseased	Obesity	NA	Adult	Europe	No
ERR1305909	76941010	ERP014480	Diseased	Obesity	NA	Adult	Europe	No
ERR1578619	63063792	ERP016813	NA	NA	No	NA	Asia	No
ERR1578620	62427590	ERP016813	NA	NA	No	NA	Asia	No
ERR1578621	56047472	ERP016813	NA	NA	No	NA	Asia	Yes
ERR1578622	68746102	ERP016813	NA	NA	No	NA	Asia	No
ERR1578623	52984672	ERP016813	NA	NA	No	NA	Asia	No
ERR1578624	55311318	ERP016813	NA	NA	No	NA	Asia	No
ERR1578625	56179694	ERP016813	NA	NA	No	NA	Asia	No
ERR1578626	62766668	ERP016813	NA	NA	No	NA	Asia	No
ERR1578627	58757372	ERP016813	NA	NA	No	NA	Asia	No
ERR1578628	61708680	ERP016813	NA	NA	No	NA	Asia	No
ERR1578629	59915634	ERP016813	NA	NA	No	NA	Asia	No
ERR1578630	59313788	ERP016813	NA	NA	No	NA	Asia	No
ERR1578631	60678538	ERP016813	NA	NA	No	NA	Asia	No
ERR1578632	55113826	ERP016813	NA	NA	No	NA	Asia	No
ERR1578633	55983568	ERP016813	NA	NA	No	NA	Asia	No
ERR1578634	57413220	ERP016813	NA	NA	No	NA	Asia	Yes
ERR1578635	60410492	ERP016813	NA	NA	No	NA	Asia	No
ERR1578636	61935242	ERP016813	NA	NA	No	NA	Asia	No
ERR1578637	50284238	ERP016813	NA	NA	No	NA	Asia	No
ERR1578638	61436002	ERP016813	NA	NA	No	NA	Asia	No
ERR1578639	71489108	ERP016813	NA	NA	No	NA	Asia	No
ERR1578641	48387164	ERP016813	NA	NA	No	NA	Asia	No
ERR1578642	49544308	ERP016813	NA	NA	No	NA	Asia	No
ERR1578643	57700040	ERP016813	NA	NA	No	NA	Asia	No
ERR1578644	43543948	ERP016813	NA	NA	No	NA	Asia	No
ERR1578645	61890862	ERP016813	NA	NA	No	NA	Asia	No
ERR1578646	67412122	ERP016813	NA	NA	No	NA	Asia	No
ERR1578647	60036972	ERP016813	NA	NA	No	NA	Asia	No
ERR1578649	60875178	ERP016813	NA	NA	No	NA	Asia	No
ERR1578650	68781928	ERP016813	NA	NA	No	NA	Asia	Yes
ERR1578653	54617984	ERP016813	NA	NA	No	NA	Asia	No
ERR1578654	56631746	ERP016813	NA	NA	No	NA	Asia	No
ERR1578658	57025786	ERP016813	NA	NA	No	NA	Asia	No
ERR1578661	54211582	ERP016813	NA	NA	No	NA	Asia	No
ERR1578662	50418004	ERP016813	NA	NA	No	NA	Asia	No
ERR1578666	70100472	ERP016813	NA	NA	No	NA	Asia	No
ERR1578671	60823848	ERP016813	NA	NA	No	NA	Asia	No
ERR1578674	57376772	ERP016813	NA	NA	No	NA	Asia	No
ERR1578675	58763632	ERP016813	NA	NA	No	NA	Asia	No
ERR1578678	50396708	ERP016813	NA	NA	No	NA	Asia	No
ERR1578679	50895468	ERP016813	NA	NA	No	NA	Asia	No
ERR1578682	77603700	ERP016813	NA	NA	No	NA	Asia	No
ERR1578685	55536104	ERP016813	NA	NA	No	NA	Asia	No
ERR1578686	54529938	ERP016813	NA	NA	No	NA	Asia	No
ERR1578688	55473708	ERP016813	NA	NA	No	NA	Asia	Yes
ERR1578710	54114600	ERP016813	NA	NA	No	NA	Asia	No
ERR1578713	62809596	ERP016813	NA	NA	No	NA	Asia	No
ERR1620255	48948244	ERP017091	Diseased	CD	NA	Adult	Asia	No
ERR1620256	49730370	ERP017091	Diseased	CD	NA	Adult	Asia	No
ERR1620257	50497300	ERP017091	Diseased	CD	NA	Adult	Asia	No
ERR1620258	49298308	ERP017091	Diseased	CD	NA	Teenager	Asia	No
ERR1620259	50002694	ERP017091	Diseased	CD	NA	Adult	Asia	No
ERR1620260	66644380	ERP017091	Diseased	CD	NA	Adult	Asia	No
ERR1620261	44454976	ERP017091	Diseased	CD	NA	Teenager	Asia	No
ERR1620262	61862596	ERP017091	Diseased	CD	NA	Adult	Asia	No
ERR1620263	58359536	ERP017091	Diseased	CD	NA	Adult	Asia	No
ERR1620264	54536954	ERP017091	Diseased	CD	NA	Adult	Asia	No
ERR1620265	53693190	ERP017091	Diseased	CD	NA	Adult	Asia	No
ERR1620266	60360372	ERP017091	Diseased	CD	NA	Adult	Asia	No
ERR1620267	58387072	ERP017091	Diseased	CD	NA	Adult	Asia	No
ERR1620268	62789624	ERP017091	Diseased	CD	NA	Adult	Asia	No
ERR1620269	75952732	ERP017091	Diseased	CD	NA	Adult	Asia	No
ERR1620270	49715760	ERP017091	Diseased	CD	NA	Adult	Asia	No
ERR1620271	53224572	ERP017091	Diseased	CD	NA	Adult	Asia	No
ERR1620272	51560494	ERP017091	Diseased	CD	NA	Adult	Asia	No
ERR1620273	48406710	ERP017091	Diseased	CD	NA	Adult	Asia	No
ERR1620274	49439918	ERP017091	Diseased	CD	NA	Adult	Asia	No
ERR1620275	53381286	ERP017091	Diseased	CD	NA	Adult	Asia	Yes
ERR1620276	55338394	ERP017091	Diseased	CD	NA	Adult	Asia	No
ERR1620277	39041908	ERP017091	Diseased	CD	NA	NA	Asia	No
ERR1620278	61628228	ERP017091	Diseased	CD	NA	Adult	Asia	No
ERR1620279	48512924	ERP017091	Diseased	CD	NA	Adult	Asia	No
ERR1620280	60520636	ERP017091	Diseased	CD	NA	Adult	Asia	No
ERR1620281	50001208	ERP017091	Diseased	CD	NA	Adult	Asia	No
ERR1620282	65239512	ERP017091	Diseased	CD	NA	Adult	Asia	No
ERR1620283	56264950	ERP017091	Diseased	CD	NA	Adult	Asia	No
ERR1620284	45305770	ERP017091	Diseased	CD	NA	Adult	Asia	No
ERR1620285	60263364	ERP017091	Diseased	CD	NA	Adult	Asia	No
ERR1620286	61731870	ERP017091	Diseased	CD	NA	Adult	Asia	No
ERR1620287	50692424	ERP017091	Diseased	CD	NA	Adult	Asia	No
ERR1620288	77586944	ERP017091	Diseased	CD	NA	Adult	Asia	Yes
ERR1620289	60134532	ERP017091	Diseased	CD	NA	Adult	Asia	No
ERR1620290	65649778	ERP017091	Diseased	CD	NA	Adult	Asia	No
ERR1620291	53766286	ERP017091	Diseased	CD	NA	Adult	Asia	No
ERR1620292	48814870	ERP017091	Diseased	CD	NA	Adult	Asia	No
ERR1620293	58569662	ERP017091	Diseased	CD	NA	Adult	Asia	Yes
ERR1620294	58421202	ERP017091	Diseased	CD	NA	Adult	Asia	No
ERR1620295	55334516	ERP017091	Diseased	CD	NA	Adult	Asia	No
ERR1620296	71520120	ERP017091	Diseased	CD	NA	Adult	Asia	No
ERR1620297	65337008	ERP017091	Diseased	CD	NA	NA	Asia	No
ERR1620298	61830890	ERP017091	Diseased	CD	NA	Adult	Asia	Yes
ERR1620299	47616096	ERP017091	Diseased	CD	NA	Adult	Asia	No
ERR1620300	60349606	ERP017091	Diseased	CD	NA	Teenager	Asia	No
ERR1620301	51989932	ERP017091	Diseased	CD	NA	Adult	Asia	No
ERR1620302	58093994	ERP017091	Diseased	CD	NA	Adult	Asia	No
ERR1620303	40684418	ERP017091	Diseased	CD	NA	Adult	Asia	No
ERR1620304	44497264	ERP017091	Diseased	CD	NA	Adult	Asia	No
ERR1620305	51712072	ERP017091	Diseased	CD	NA	Adult	Asia	No
ERR1620306	50114988	ERP017091	Diseased	CD	NA	Adult	Asia	No
ERR1620307	49112212	ERP017091	Diseased	CD	NA	Adult	Asia	No
ERR1620308	43867150	ERP017091	Diseased	CD	NA	Adult	Asia	No
ERR1620309	43396166	ERP017091	Diseased	CD	NA	Adult	Asia	No
ERR1620310	41814960	ERP017091	Diseased	CD	NA	NA	Asia	No
ERR1620311	42122466	ERP017091	Diseased	CD	NA	NA	Asia	No
ERR1620312	42797164	ERP017091	Diseased	CD	NA	NA	Asia	No
ERR1620313	55647706	ERP017091	Diseased	CD	NA	Adult	Asia	No
ERR1620314	55829782	ERP017091	Diseased	CD	NA	Adult	Asia	No
ERR1620315	44196860	ERP017091	Diseased	CD	NA	Adult	Asia	No
ERR1620316	47024514	ERP017091	Diseased	CD	NA	Adult	Asia	No
ERR1620317	61434160	ERP017091	Diseased	CD	NA	Adult	Asia	No
ERR1620318	48019712	ERP017091	Diseased	CD	NA	Adult	Asia	No
ERR1620319	51902612	ERP017091	Diseased	CD	NA	Adult	Asia	No
ERR1620320	49126578	ERP017091	Diseased	CD	NA	Adult	Asia	No
ERR1620321	45516950	ERP017091	Diseased	CD	NA	Adult	Asia	No
ERR1620322	51330772	ERP017091	Healthy	NA	NA	Adult	Asia	No
ERR1620323	53364388	ERP017091	Healthy	NA	NA	Adult	Asia	No
ERR1620324	63889880	ERP017091	Healthy	NA	NA	Adult	Asia	No
ERR1620325	56322628	ERP017091	Healthy	NA	NA	Adult	Asia	No
ERR1620326	65936594	ERP017091	Healthy	NA	NA	Adult	Asia	No
ERR1620327	53226398	ERP017091	Healthy	NA	NA	Adult	Asia	No
ERR1620328	51431112	ERP017091	Healthy	NA	NA	Adult	Asia	No
ERR1620329	39995722	ERP017091	Healthy	NA	NA	Adult	Asia	No
ERR1620330	53362170	ERP017091	Healthy	NA	NA	Adult	Asia	No
ERR1620331	62815964	ERP017091	Healthy	NA	NA	Adult	Asia	No
ERR1620332	64961684	ERP017091	Healthy	NA	NA	Adult	Asia	No
ERR1620334	63303022	ERP017091	Healthy	NA	NA	Teenager	Asia	No
ERR1620335	68079856	ERP017091	Healthy	NA	NA	Teenager	Asia	No
ERR1620336	65056178	ERP017091	Healthy	NA	NA	Teenager	Asia	No
ERR1620337	58950628	ERP017091	Healthy	NA	NA	Teenager	Asia	No
ERR1620338	54082192	ERP017091	Healthy	NA	NA	Teenager	Asia	No
ERR1620339	61997446	ERP017091	Healthy	NA	NA	Teenager	Asia	No
ERR1620340	60224946	ERP017091	Healthy	NA	NA	Teenager	Asia	Yes
ERR1620341	58063390	ERP017091	Healthy	NA	NA	Teenager	Asia	No
ERR1620342	60155066	ERP017091	Healthy	NA	NA	Teenager	Asia	No
ERR1620343	63875982	ERP017091	Healthy	NA	NA	Teenager	Asia	No
ERR1620344	54841880	ERP017091	Healthy	NA	NA	Teenager	Asia	Yes
ERR1620345	66805552	ERP017091	Healthy	NA	NA	NA	Asia	No
ERR1620346	50164918	ERP017091	Healthy	NA	NA	Teenager	Asia	Yes
ERR1620347	57831538	ERP017091	Healthy	NA	NA	Teenager	Asia	No
ERR1620348	57028624	ERP017091	Healthy	NA	NA	Teenager	Asia	No
ERR1620349	54593268	ERP017091	Healthy	NA	NA	Teenager	Asia	No
ERR1620350	59780534	ERP017091	Healthy	NA	NA	Teenager	Asia	No
ERR1620351	50858900	ERP017091	Healthy	NA	NA	Teenager	Asia	No
ERR1620352	55524646	ERP017091	Healthy	NA	NA	Teenager	Asia	No
ERR1620353	59059640	ERP017091	Healthy	NA	NA	Teenager	Asia	No
ERR1620354	55450576	ERP017091	Healthy	NA	NA	NA	Asia	No
ERR1620355	58208070	ERP017091	Healthy	NA	NA	Teenager	Asia	No
ERR1620357	53488942	ERP017091	Healthy	NA	NA	Adult	Asia	No
ERR1620358	47521568	ERP017091	Healthy	NA	NA	Adult	Asia	No
ERR1620359	49079612	ERP017091	Healthy	NA	NA	Adult	Asia	No
ERR1620361	60971404	ERP017091	Healthy	NA	NA	Adult	Asia	No
ERR1620362	71644624	ERP017091	Healthy	NA	NA	Teenager	Asia	No
ERR1620363	64300876	ERP017091	Healthy	NA	NA	Teenager	Asia	No
ERR1620364	64082020	ERP017091	Healthy	NA	NA	Adult	Asia	No
ERR1620366	42036330	ERP017091	Healthy	NA	NA	Adult	Asia	Yes
ERR1620372	58492536	ERP017091	Healthy	NA	NA	Adult	Asia	No
ERR1620373	54191708	ERP017091	Healthy	NA	NA	Adult	Asia	No
ERR1620376	53882530	ERP017091	Healthy	NA	NA	Adult	Asia	No
ERR1620377	62950410	ERP017091	Healthy	NA	NA	Adult	Asia	No
ERR1912946	15659430	ERP019674	Healthy	NA	No	NA	Europe	No
ERR1912947	19372794	ERP019674	Healthy	NA	No	NA	Europe	No
ERR1912948	16553758	ERP019674	Healthy	NA	No	NA	Europe	No
ERR1912949	16019332	ERP019674	Diseased	Parkinson	No	NA	Europe	No
ERR1912950	16650208	ERP019674	Diseased	Parkinson	No	NA	Europe	No
ERR1912951	14364976	ERP019674	Diseased	Parkinson	No	NA	Europe	No
ERR1912952	14425664	ERP019674	Diseased	Parkinson	No	NA	Europe	No
ERR1912953	15039486	ERP019674	Diseased	Parkinson	No	NA	Europe	Yes
ERR1912954	14870432	ERP019674	Diseased	Parkinson	No	NA	Europe	No
ERR1912955	14871850	ERP019674	Diseased	Parkinson	No	NA	Europe	No
ERR1912956	14785090	ERP019674	Diseased	Parkinson	No	NA	Europe	No
ERR1912957	20584888	ERP019674	Healthy	NA	No	NA	Europe	No
ERR1912958	13574306	ERP019674	Diseased	Parkinson	No	NA	Europe	No
ERR1912959	16565398	ERP019674	Diseased	Parkinson	No	NA	Europe	No
ERR1912960	14459428	ERP019674	Diseased	Parkinson	No	NA	Europe	No
ERR1912961	12737718	ERP019674	Healthy	NA	No	NA	Europe	No
ERR1912962	16417910	ERP019674	Healthy	NA	No	NA	Europe	No
ERR1912963	13804984	ERP019674	Healthy	NA	No	NA	Europe	No
ERR1912964	10116598	ERP019674	Diseased	Parkinson	No	NA	Europe	Yes
ERR1912965	12857238	ERP019674	Diseased	Parkinson	No	NA	Europe	No
ERR1912966	10988068	ERP019674	Diseased	Parkinson	No	NA	Europe	No
ERR1912967	17832962	ERP019674	Diseased	Parkinson	No	NA	Europe	No
ERR1912968	17703486	ERP019674	Diseased	Parkinson	No	NA	Europe	No
ERR1912969	17741872	ERP019674	Diseased	Parkinson	No	NA	Europe	No
ERR1912970	17641586	ERP019674	Diseased	Parkinson	No	NA	Europe	No
ERR1912971	23863850	ERP019674	Healthy	NA	No	NA	Europe	No
ERR1912972	18816708	ERP019674	Diseased	Parkinson	No	NA	Europe	No
ERR1912973	18652258	ERP019674	Diseased	Parkinson	No	NA	Europe	No
ERR1912974	18467374	ERP019674	Diseased	Parkinson	No	NA	Europe	No
ERR1912975	18340256	ERP019674	Diseased	Parkinson	No	NA	Europe	Yes
ERR1912976	9412964	ERP019674	Diseased	Parkinson	No	NA	Europe	No
ERR1912977	12236378	ERP019674	Diseased	Parkinson	No	NA	Europe	No
ERR1912978	10340094	ERP019674	Diseased	Parkinson	No	NA	Europe	Yes
ERR1912979	14298904	ERP019674	Healthy	NA	No	NA	Europe	No
ERR1912980	13921600	ERP019674	Healthy	NA	No	NA	Europe	No
ERR1912981	13880652	ERP019674	Healthy	NA	No	NA	Europe	No
ERR1912982	13896090	ERP019674	Healthy	NA	No	NA	Europe	No
ERR1912983	10009756	ERP019674	Diseased	Parkinson	No	NA	Europe	No
ERR1912984	12400780	ERP019674	Diseased	Parkinson	No	NA	Europe	No
ERR1912985	10629380	ERP019674	Diseased	Parkinson	No	NA	Europe	No
ERR1912986	14629010	ERP019674	Diseased	Parkinson	No	NA	Europe	No
ERR1912987	18321848	ERP019674	Diseased	Parkinson	No	NA	Europe	No
ERR1912988	15797830	ERP019674	Diseased	Parkinson	No	NA	Europe	No
ERR1912989	31430604	ERP019674	Healthy	NA	No	NA	Europe	No
ERR1912990	34645116	ERP019674	Healthy	NA	No	NA	Europe	No
ERR1912991	8825510	ERP019674	Healthy	NA	No	NA	Europe	No
ERR1912992	10945428	ERP019674	Healthy	NA	No	NA	Europe	No
ERR1912993	9237686	ERP019674	Healthy	NA	No	NA	Europe	No
ERR1912994	10901174	ERP019674	Diseased	Parkinson	No	NA	Europe	No
ERR1912995	14491036	ERP019674	Diseased	Parkinson	No	NA	Europe	No
ERR1912996	12170834	ERP019674	Diseased	Parkinson	No	NA	Europe	No
ERR1912997	36249684	ERP019674	Diseased	Parkinson	No	NA	Europe	No
ERR1912998	18962918	ERP019674	Diseased	Parkinson	No	NA	Europe	No
ERR1912999	18947480	ERP019674	Diseased	Parkinson	No	NA	Europe	No
ERR1913000	18841604	ERP019674	Diseased	Parkinson	No	NA	Europe	No
ERR1913001	18993914	ERP019674	Diseased	Parkinson	No	NA	Europe	No
ERR1913002	17784306	ERP019674	Healthy	NA	No	NA	Europe	No
ERR1913003	17239414	ERP019674	Healthy	NA	No	NA	Europe	No
ERR1913004	17205038	ERP019674	Healthy	NA	No	NA	Europe	No
ERR1913005	17232260	ERP019674	Healthy	NA	No	NA	Europe	No
ERR1913006	41744876	ERP019674	Healthy	NA	No	NA	Europe	No
ERR1913007	13348072	ERP019674	Healthy	NA	No	NA	Europe	No
ERR1913008	16821620	ERP019674	Healthy	NA	No	NA	Europe	No
ERR1913009	14168892	ERP019674	Healthy	NA	No	NA	Europe	No
ERR1913010	17852884	ERP019674	Diseased	Parkinson	No	NA	Europe	No
ERR1913011	17723024	ERP019674	Diseased	Parkinson	No	NA	Europe	No
ERR1913012	17817158	ERP019674	Diseased	Parkinson	No	NA	Europe	No
ERR1913013	17500266	ERP019674	Diseased	Parkinson	No	NA	Europe	Yes
ERR1913014	9545790	ERP019674	Healthy	NA	No	NA	Europe	No
ERR1913015	13298384	ERP019674	Healthy	NA	No	NA	Europe	No
ERR1913016	10659192	ERP019674	Healthy	NA	No	NA	Europe	No
ERR1913017	19628756	ERP019674	Diseased	Parkinson	No	NA	Europe	Yes
ERR1913018	19568584	ERP019674	Diseased	Parkinson	No	NA	Europe	No
ERR1913019	19399772	ERP019674	Diseased	Parkinson	No	NA	Europe	No
ERR1913020	19498196	ERP019674	Diseased	Parkinson	No	NA	Europe	No
ERR1913021	15259112	ERP019674	Diseased	Parkinson	No	NA	Europe	No
ERR1913022	15875790	ERP019674	Diseased	Parkinson	No	NA	Europe	Yes
ERR1913023	13914110	ERP019674	Diseased	Parkinson	No	NA	Europe	No
ERR1913024	13960362	ERP019674	Diseased	Parkinson	No	NA	Europe	No
ERR1913025	18185026	ERP019674	Healthy	NA	No	NA	Europe	Yes
ERR1913026	17639862	ERP019674	Healthy	NA	No	NA	Europe	No
ERR1913027	17558058	ERP019674	Healthy	NA	No	NA	Europe	No
ERR1913028	17581154	ERP019674	Healthy	NA	No	NA	Europe	No
ERR1913029	18654884	ERP019674	Healthy	NA	No	NA	Europe	No
ERR1913030	23412728	ERP019674	Healthy	NA	No	NA	Europe	Yes
ERR1913031	20004426	ERP019674	Healthy	NA	No	NA	Europe	No
ERR1913032	16000338	ERP019674	Diseased	Parkinson	No	NA	Europe	No
ERR1913033	16612248	ERP019674	Diseased	Parkinson	No	NA	Europe	No
ERR1913034	14638868	ERP019674	Diseased	Parkinson	No	NA	Europe	No
ERR1913035	14688662	ERP019674	Diseased	Parkinson	No	NA	Europe	No
ERR1913036	27868616	ERP019674	Healthy	NA	No	NA	Europe	Yes
ERR1913037	12599908	ERP019674	Diseased	Parkinson	No	NA	Europe	No
ERR1913038	16417864	ERP019674	Diseased	Parkinson	No	NA	Europe	Yes
ERR1913039	13947338	ERP019674	Diseased	Parkinson	No	NA	Europe	Yes
ERR1913040	3639882	ERP019674	Healthy	NA	No	NA	Europe	No
ERR1913041	3532134	ERP019674	Healthy	NA	No	NA	Europe	No
ERR1913042	3525904	ERP019674	Healthy	NA	No	NA	Europe	No
ERR1913043	3526248	ERP019674	Healthy	NA	No	NA	Europe	No
ERR1913044	11807108	ERP019674	Healthy	NA	No	NA	Europe	No
ERR1913045	15040106	ERP019674	Healthy	NA	No	NA	Europe	No
ERR1913046	12580724	ERP019674	Healthy	NA	No	NA	Europe	No
ERR1913047	11301608	ERP019674	Diseased	Parkinson	No	NA	Europe	No
ERR1913048	14803766	ERP019674	Diseased	Parkinson	No	NA	Europe	No
ERR1913049	12454020	ERP019674	Diseased	Parkinson	No	NA	Europe	No
ERR1913050	18989406	ERP019674	Diseased	Parkinson	No	NA	Europe	No
ERR1913051	18857356	ERP019674	Diseased	Parkinson	No	NA	Europe	No
ERR1913052	18633446	ERP019674	Diseased	Parkinson	No	NA	Europe	No
ERR1913053	18786938	ERP019674	Diseased	Parkinson	No	NA	Europe	No
ERR1913054	9979128	ERP019674	Healthy	NA	No	NA	Europe	No
ERR1913055	13584930	ERP019674	Healthy	NA	No	NA	Europe	No
ERR1913056	11142696	ERP019674	Healthy	NA	No	NA	Europe	No
ERR1913057	8672120	ERP019674	Diseased	Parkinson	No	NA	Europe	No
ERR1913058	11790046	ERP019674	Diseased	Parkinson	No	NA	Europe	No
ERR1913059	9959252	ERP019674	Diseased	Parkinson	No	NA	Europe	Yes
ERR1913060	11879734	ERP019674	Healthy	NA	No	NA	Europe	No
ERR1913061	15472130	ERP019674	Healthy	NA	No	NA	Europe	No
ERR1913062	12936892	ERP019674	Healthy	NA	No	NA	Europe	No
ERR1913063	30277290	ERP019674	Healthy	NA	No	NA	Europe	No
ERR1913064	16013938	ERP019674	Diseased	Parkinson	No	NA	Europe	No
ERR1913065	16013938	ERP019674	Diseased	Parkinson	No	NA	Europe	No
ERR1913066	15996458	ERP019674	Diseased	Parkinson	No	NA	Europe	No
ERR1913067	15871468	ERP019674	Diseased	Parkinson	No	NA	Europe	No
ERR1913068	15982384	ERP019674	Diseased	Parkinson	No	NA	Europe	No
ERR1913069	19452488	ERP019674	Diseased	Parkinson	No	NA	Europe	No
ERR1913070	19419842	ERP019674	Diseased	Parkinson	No	NA	Europe	No
ERR1913071	19547210	ERP019674	Diseased	Parkinson	No	NA	Europe	No
ERR1913072	19364750	ERP019674	Diseased	Parkinson	No	NA	Europe	Yes
ERR1913073	9257678	ERP019674	Diseased	Parkinson	No	NA	Europe	No
ERR1913074	11587644	ERP019674	Diseased	Parkinson	No	NA	Europe	No
ERR1913075	9774234	ERP019674	Diseased	Parkinson	No	NA	Europe	No
ERR1913076	16580034	ERP019674	Healthy	NA	No	NA	Europe	No
ERR1913077	16064768	ERP019674	Healthy	NA	No	NA	Europe	No
ERR1913078	15992708	ERP019674	Healthy	NA	No	NA	Europe	No
ERR1913079	16041162	ERP019674	Healthy	NA	No	NA	Europe	No
ERR1913080	16935234	ERP019674	Diseased	Parkinson	No	NA	Europe	No
ERR1913081	16768738	ERP019674	Diseased	Parkinson	No	NA	Europe	No
ERR1913082	16599998	ERP019674	Diseased	Parkinson	No	NA	Europe	No
ERR1913083	16539350	ERP019674	Diseased	Parkinson	No	NA	Europe	No
ERR1913084	16803850	ERP019674	Healthy	NA	No	NA	Europe	No
ERR1913085	16183712	ERP019674	Healthy	NA	No	NA	Europe	No
ERR1913086	16175702	ERP019674	Healthy	NA	No	NA	Europe	No
ERR1913087	16301886	ERP019674	Healthy	NA	No	NA	Europe	No
ERR1913088	16078636	ERP019674	Diseased	Parkinson	No	NA	Europe	No
ERR1913089	16732684	ERP019674	Diseased	Parkinson	No	NA	Europe	Yes
ERR1913090	14697716	ERP019674	Diseased	Parkinson	No	NA	Europe	No
ERR1913091	14690356	ERP019674	Diseased	Parkinson	No	NA	Europe	No
ERR1913092	16900600	ERP019674	Diseased	Parkinson	No	NA	Europe	No
ERR1913093	16726562	ERP019674	Diseased	Parkinson	No	NA	Europe	No
ERR1913094	16657294	ERP019674	Diseased	Parkinson	No	NA	Europe	No
ERR1913095	16624300	ERP019674	Diseased	Parkinson	No	NA	Europe	No
ERR1913096	16265118	ERP019674	Diseased	Parkinson	No	NA	Europe	No
ERR1913097	16150722	ERP019674	Diseased	Parkinson	No	NA	Europe	No
ERR1913098	15960722	ERP019674	Diseased	Parkinson	No	NA	Europe	No
ERR1913099	15880968	ERP019674	Diseased	Parkinson	No	NA	Europe	No
ERR1913100	14581342	ERP019674	Healthy	NA	No	NA	Europe	No
ERR1913101	14179234	ERP019674	Healthy	NA	No	NA	Europe	No
ERR1913102	14194580	ERP019674	Healthy	NA	No	NA	Europe	No
ERR1913103	14220088	ERP019674	Healthy	NA	No	NA	Europe	No
ERR1913104	18319616	ERP019674	Diseased	Parkinson	No	NA	Europe	No
ERR1913105	18194706	ERP019674	Diseased	Parkinson	No	NA	Europe	No
ERR1913106	17987002	ERP019674	Diseased	Parkinson	No	NA	Europe	No
ERR1913107	18080832	ERP019674	Diseased	Parkinson	No	NA	Europe	No
ERR1913108	11639038	ERP019674	Healthy	NA	No	NA	Europe	No
ERR1913109	14725700	ERP019674	Healthy	NA	No	NA	Europe	No
ERR1913110	12372912	ERP019674	Healthy	NA	No	NA	Europe	No
ERR1913111	16534250	ERP019674	Healthy	NA	No	NA	Europe	No
ERR1913112	15999076	ERP019674	Healthy	NA	No	NA	Europe	No
ERR1913113	15948178	ERP019674	Healthy	NA	No	NA	Europe	No
ERR1913114	15976008	ERP019674	Healthy	NA	No	NA	Europe	No
ERR1913115	35058748	ERP019674	Healthy	NA	No	NA	Europe	No
ERR1913116	14607592	ERP019674	Healthy	NA	No	NA	Europe	No
ERR1913117	18121984	ERP019674	Healthy	NA	No	NA	Europe	No
ERR1913118	15467492	ERP019674	Healthy	NA	No	NA	Europe	No
ERR1913119	10444876	ERP019674	Diseased	Parkinson	No	NA	Europe	No
ERR1913120	13049874	ERP019674	Diseased	Parkinson	No	NA	Europe	No
ERR1913121	11185370	ERP019674	Diseased	Parkinson	No	NA	Europe	No
ERR1913122	18326930	ERP019674	Diseased	Parkinson	No	NA	Europe	No
ERR1913123	18199198	ERP019674	Diseased	Parkinson	No	NA	Europe	No
ERR1913124	18150076	ERP019674	Diseased	Parkinson	No	NA	Europe	No
ERR1913125	18132756	ERP019674	Diseased	Parkinson	No	NA	Europe	No
ERR1913127	41423954	ERP019674	Diseased	Parkinson	No	NA	Europe	No
ERR1953518	77164794	ERP022699	Healthy	NA	NA	Adult	NA	No
ERR1953519	73616924	ERP022699	Healthy	NA	NA	Adult	NA	No
ERR1953520	89044282	ERP022699	Healthy	NA	NA	Adult	NA	No
ERR1953521	90183212	ERP022699	Healthy	NA	NA	Adult	NA	No
ERR1953522	90058092	ERP022699	Healthy	NA	NA	Adult	NA	No
ERR1953523	99692758	ERP022699	Healthy	NA	NA	Adult	NA	No
ERR2013555	74162024	ERP020710	Diseased	GDM	No	Adult	Asia	No
ERR2013556	65876622	ERP020710	Diseased	GDM	No	Adult	Asia	No
ERR2013559	65638818	ERP020710	Healthy	NA	No	Adult	Asia	No
ERR2013560	76139652	ERP020710	Healthy	NA	No	Adult	Asia	No
ERR2013561	60494754	ERP020710	Healthy	NA	No	Adult	Asia	No
ERR2013562	81496068	ERP020710	Diseased	GDM	No	Adult	Asia	No
ERR2013564	65210656	ERP020710	Healthy	NA	No	Adult	Asia	Yes
ERR2013565	83929260	ERP020710	Healthy	NA	No	Adult	Asia	No
ERR2013566	78409710	ERP020710	Healthy	NA	No	Adult	Asia	No
ERR2013570	70161340	ERP020710	Healthy	NA	No	Adult	Asia	No
ERR2013583	55411194	ERP020710	Healthy	NA	No	Adult	Asia	No
ERR2013604	68653330	ERP020710	Diseased	GDM	No	Adult	Asia	Yes
ERR2013616	52805300	ERP020710	Healthy	NA	No	Adult	Asia	No
ERR2013617	55424562	ERP020710	Healthy	NA	No	Adult	Asia	Yes
ERR2013618	125703958	ERP020710	Diseased	GDM	No	Adult	Asia	Yes
ERR2013619	60316794	ERP020710	Diseased	GDM	No	Adult	Asia	No
ERR2013621	49512702	ERP020710	Healthy	NA	No	Adult	Asia	No
ERR2013622	81498014	ERP020710	Healthy	NA	No	Adult	Asia	Yes
ERR2013623	53615460	ERP020710	Healthy	NA	No	Adult	Asia	No
ERR2013630	41351888	ERP020710	Healthy	NA	No	Adult	Asia	No
ERR2013639	53678738	ERP020710	Healthy	NA	No	Adult	Asia	No
ERR2013644	57680918	ERP020710	Healthy	NA	No	Adult	Asia	Yes
ERR2013647	68306306	ERP020710	Healthy	NA	No	Adult	Asia	No
ERR2013649	54902848	ERP020710	Diseased	GDM	No	Adult	Asia	Yes
ERR2013651	60034738	ERP020710	Healthy	NA	No	Adult	Asia	No
ERR209055	22211476	ERP002061	Healthy	NA	NA	Adult	Europe	No
ERR209056	21174318	ERP002061	Healthy	NA	NA	Adult	Europe	No
ERR209057	8370554	ERP002061	Healthy	NA	NA	Adult	Europe	No
ERR209058	19369256	ERP002061	Healthy	NA	NA	Adult	Europe	No
ERR209059	15528936	ERP002061	Healthy	NA	NA	Adult	Europe	Yes
ERR209060	8931248	ERP002061	Diseased	Obesity	NA	Elderly	Europe	No
ERR209061	18635624	ERP002061	Diseased	Obesity	NA	Elderly	Europe	No
ERR209062	16130628	ERP002061	Diseased	Obesity	NA	Elderly	Europe	No
ERR209063	20991926	ERP002061	Diseased	Obesity	NA	Adult	Europe	No
ERR209064	18467994	ERP002061	Diseased	Obesity	NA	Adult	Europe	No
ERR209065	19289648	ERP002061	Healthy	NA	NA	Adult	Europe	No
ERR209066	19230442	ERP002061	Healthy	NA	NA	Adult	Europe	No
ERR209067	18436630	ERP002061	Healthy	NA	NA	Adult	Europe	No
ERR209068	18446766	ERP002061	Healthy	NA	NA	Adult	Europe	No
ERR209069	26900984	ERP002061	Healthy	NA	NA	Adult	Europe	No
ERR209070	28307446	ERP002061	Healthy	NA	NA	Adult	Europe	No
ERR209071	29330928	ERP002061	Healthy	NA	NA	Adult	Europe	No
ERR209072	28149746	ERP002061	Healthy	NA	NA	Adult	Europe	No
ERR209073	17720420	ERP002061	Diseased	Obesity	NA	Elderly	Europe	No
ERR209074	18694478	ERP002061	Diseased	Obesity	NA	Elderly	Europe	No
ERR209075	18246106	ERP002061	Healthy	NA	NA	Adult	Europe	No
ERR209076	19085612	ERP002061	Healthy	NA	NA	Adult	Europe	No
ERR209077	9738850	ERP002061	Healthy	NA	NA	Adult	Europe	Yes
ERR209078	18379870	ERP002061	Healthy	NA	NA	Adult	Europe	No
ERR209079	3260616	ERP002061	Healthy	NA	NA	Adult	Europe	No
ERR209080	17859116	ERP002061	Diseased	Obesity	NA	Adult	Europe	No
ERR209081	20560348	ERP002061	Diseased	Obesity	NA	Adult	Europe	No
ERR209082	9901552	ERP002061	Healthy	NA	NA	Adult	Europe	No
ERR209083	18285224	ERP002061	Healthy	NA	NA	Adult	Europe	No
ERR209084	15802512	ERP002061	Healthy	NA	NA	Adult	Europe	No
ERR209085	10137880	ERP002061	Diseased	Obesity	NA	Adult	Europe	No
ERR209086	18788720	ERP002061	Diseased	Obesity	NA	Adult	Europe	No
ERR209087	16534552	ERP002061	Diseased	Obesity	NA	Adult	Europe	No
ERR209088	28788156	ERP002061	Diseased	Obesity	NA	Adult	Europe	No
ERR209089	28793266	ERP002061	Diseased	Obesity	NA	Adult	Europe	No
ERR209090	28825316	ERP002061	Diseased	Obesity	NA	Adult	Europe	No
ERR209091	28992990	ERP002061	Diseased	Obesity	NA	Adult	Europe	No
ERR209092	19762446	ERP002061	Healthy	NA	NA	Adult	Europe	No
ERR209093	19767170	ERP002061	Healthy	NA	NA	Adult	Europe	No
ERR209094	9550346	ERP002061	Diseased	Obesity	NA	Adult	Europe	No
ERR209095	17497692	ERP002061	Diseased	Obesity	NA	Adult	Europe	No
ERR209096	11763754	ERP002061	Diseased	Obesity	NA	Adult	Europe	No
ERR209097	15105800	ERP002061	Healthy	NA	NA	Adult	Europe	No
ERR209098	16210902	ERP002061	Healthy	NA	NA	Adult	Europe	No
ERR209099	9672836	ERP002061	Diseased	Obesity	NA	Adult	Europe	No
ERR209100	17144478	ERP002061	Diseased	Obesity	NA	Adult	Europe	No
ERR209101	7584110	ERP002061	Diseased	Obesity	NA	Adult	Europe	No
ERR209102	16334854	ERP002061	Healthy	NA	NA	Adult	Europe	No
ERR209103	17767992	ERP002061	Healthy	NA	NA	Adult	Europe	No
ERR209104	15469608	ERP002061	Diseased	Obesity	NA	Adult	Europe	No
ERR209105	18640026	ERP002061	Diseased	Obesity	NA	Adult	Europe	No
ERR209106	15545920	ERP002061	Healthy	NA	NA	Adult	Europe	No
ERR209107	16132508	ERP002061	Healthy	NA	NA	Adult	Europe	No
ERR209108	19116376	ERP002061	Diseased	Obesity	NA	Adult	Europe	No
ERR209109	9306546	ERP002061	Diseased	Obesity	NA	Adult	Europe	No
ERR209110	16897388	ERP002061	Healthy	NA	NA	Adult	Europe	No
ERR209111	8315914	ERP002061	Healthy	NA	NA	Adult	Europe	No
ERR209112	15553796	ERP002061	Healthy	NA	NA	Adult	Europe	No
ERR209113	13872830	ERP002061	Healthy	NA	NA	Adult	Europe	No
ERR209114	16746068	ERP002061	Diseased	Obesity	NA	Elderly	Europe	Yes
ERR209115	17360606	ERP002061	Diseased	Obesity	NA	Elderly	Europe	Yes
ERR209116	18441220	ERP002061	Healthy	NA	NA	Adult	Europe	No
ERR209117	3911394	ERP002061	Healthy	NA	NA	Adult	Europe	No
ERR209118	22164006	ERP002061	Diseased	Obesity	NA	Adult	Europe	Yes
ERR209119	4986714	ERP002061	Diseased	Obesity	NA	Adult	Europe	No
ERR209120	18471934	ERP002061	Diseased	Obesity	NA	Adult	Europe	No
ERR209121	15420344	ERP002061	Diseased	Obesity	NA	Adult	Europe	No
ERR209122	14534162	ERP002061	Healthy	NA	NA	Adult	Europe	No
ERR209123	15673516	ERP002061	Healthy	NA	NA	Adult	Europe	No
ERR209124	20221440	ERP002061	Healthy	NA	NA	Adult	Europe	No
ERR209125	9960512	ERP002061	Healthy	NA	NA	Adult	Europe	No
ERR209126	18000140	ERP002061	Diseased	Obesity	NA	Adult	Europe	Yes
ERR209127	5286422	ERP002061	Diseased	Obesity	NA	Adult	Europe	No
ERR209128	19626552	ERP002061	Healthy	NA	NA	Elderly	Europe	No
ERR209129	3900908	ERP002061	Healthy	NA	NA	Elderly	Europe	No
ERR209130	17421692	ERP002061	Diseased	Obesity	NA	Elderly	Europe	No
ERR209131	8485648	ERP002061	Diseased	Obesity	NA	Elderly	Europe	No
ERR209132	16467068	ERP002061	Diseased	Obesity	NA	Adult	Europe	No
ERR209133	10299608	ERP002061	Diseased	Obesity	NA	Adult	Europe	No
ERR209134	961284	ERP002061	Diseased	Obesity	NA	Adult	Europe	No
ERR209135	18493878	ERP002061	Diseased	Obesity	NA	Adult	Europe	No
ERR209136	20648550	ERP002061	Healthy	NA	NA	Adult	Europe	No
ERR209137	8354270	ERP002061	Healthy	NA	NA	Adult	Europe	No
ERR209138	16099612	ERP002061	Diseased	Obesity	NA	Adult	Europe	No
ERR209139	12021846	ERP002061	Diseased	Obesity	NA	Adult	Europe	No
ERR209140	14064408	ERP002061	Healthy	NA	NA	Adult	Europe	No
ERR209141	18807326	ERP002061	Healthy	NA	NA	Adult	Europe	No
ERR209142	11586724	ERP002061	Healthy	NA	NA	Adult	Europe	No
ERR209143	13666974	ERP002061	Healthy	NA	NA	Adult	Europe	No
ERR209144	12795372	ERP002061	Healthy	NA	NA	Adult	Europe	No
ERR209145	18039670	ERP002061	Healthy	NA	NA	Adult	Europe	No
ERR209146	16969702	ERP002061	Healthy	NA	NA	Elderly	Europe	No
ERR209147	9577040	ERP002061	Healthy	NA	NA	Elderly	Europe	No
ERR209148	17558570	ERP002061	Healthy	NA	NA	Adult	Europe	No
ERR209149	15366236	ERP002061	Healthy	NA	NA	Adult	Europe	No
ERR209150	9242554	ERP002061	Healthy	NA	NA	Adult	Europe	No
ERR209151	11439642	ERP002061	Healthy	NA	NA	Adult	Europe	No
ERR209152	19640254	ERP002061	Healthy	NA	NA	Elderly	Europe	No
ERR209153	10528160	ERP002061	Healthy	NA	NA	Elderly	Europe	Yes
ERR209154	17626820	ERP002061	Healthy	NA	NA	Adult	Europe	Yes
ERR209155	9817642	ERP002061	Healthy	NA	NA	Adult	Europe	No
ERR209156	22316216	ERP002061	Healthy	NA	NA	Adult	Europe	No
ERR209157	7750472	ERP002061	Healthy	NA	NA	Adult	Europe	No
ERR209158	6719616	ERP002061	Healthy	NA	NA	Adult	Europe	Yes
ERR209159	14538028	ERP002061	Healthy	NA	NA	Adult	Europe	No
ERR209160	20942300	ERP002061	Diseased	Obesity	NA	Elderly	Europe	No
ERR209161	5370684	ERP002061	Diseased	Obesity	NA	Elderly	Europe	No
ERR209162	15278656	ERP002061	Healthy	NA	NA	Adult	Europe	No
ERR209163	5829972	ERP002061	Healthy	NA	NA	Adult	Europe	No
ERR209164	20817726	ERP002061	Diseased	Obesity	NA	Adult	Europe	No
ERR209165	8753536	ERP002061	Diseased	Obesity	NA	Adult	Europe	No
ERR209166	21474548	ERP002061	Healthy	NA	NA	Adult	Europe	No
ERR209167	15669626	ERP002061	Healthy	NA	NA	Adult	Europe	No
ERR209168	15732408	ERP002061	Healthy	NA	NA	Elderly	Europe	No
ERR209169	5645094	ERP002061	Healthy	NA	NA	Elderly	Europe	No
ERR209170	20361752	ERP002061	Diseased	Obesity	NA	Adult	Europe	No
ERR209171	7376426	ERP002061	Diseased	Obesity	NA	Adult	Europe	No
ERR209172	16827996	ERP002061	Diseased	Obesity	NA	Adult	Europe	No
ERR209173	19072012	ERP002061	Diseased	Obesity	NA	Adult	Europe	No
ERR209174	16500060	ERP002061	Healthy	NA	NA	Adult	Europe	No
ERR209175	17704144	ERP002061	Healthy	NA	NA	Adult	Europe	Yes
ERR209176	19144054	ERP002061	Diseased	Obesity	NA	Adult	Europe	No
ERR209177	14282364	ERP002061	Diseased	Obesity	NA	Adult	Europe	No
ERR209178	4669534	ERP002061	Healthy	NA	NA	Adult	Europe	No
ERR209179	15471552	ERP002061	Healthy	NA	NA	Adult	Europe	No
ERR209180	15586860	ERP002061	Diseased	Obesity	NA	Adult	Europe	Yes
ERR209181	12272360	ERP002061	Diseased	Obesity	NA	Adult	Europe	No
ERR209182	16497240	ERP002061	Healthy	NA	NA	Adult	Europe	No
ERR209183	16378742	ERP002061	Healthy	NA	NA	Adult	Europe	No
ERR209184	13549168	ERP002061	Diseased	Obesity	NA	Adult	Europe	No
ERR209185	19862634	ERP002061	Diseased	Obesity	NA	Adult	Europe	No
ERR209186	16377446	ERP002061	Healthy	NA	NA	Adult	Europe	No
ERR209187	20303490	ERP002061	Healthy	NA	NA	Adult	Europe	No
ERR209188	20611454	ERP002061	Healthy	NA	NA	Elderly	Europe	Yes
ERR209189	5666662	ERP002061	Healthy	NA	NA	Elderly	Europe	No
ERR209190	17563146	ERP002061	Diseased	Obesity	NA	Adult	Europe	No
ERR209191	15397356	ERP002061	Diseased	Obesity	NA	Adult	Europe	No
ERR209192	20603584	ERP002061	Diseased	Obesity	NA	Adult	Europe	No
ERR209193	7262078	ERP002061	Diseased	Obesity	NA	Adult	Europe	No
ERR209194	20689094	ERP002061	Healthy	NA	NA	Adult	Europe	No
ERR209195	6246036	ERP002061	Healthy	NA	NA	Adult	Europe	No
ERR209196	20785242	ERP002061	Healthy	NA	NA	Adult	Europe	No
ERR209197	3462202	ERP002061	Healthy	NA	NA	Adult	Europe	No
ERR209198	20151400	ERP002061	Healthy	NA	NA	Adult	Europe	No
ERR209199	8251012	ERP002061	Healthy	NA	NA	Adult	Europe	No
ERR209200	21184598	ERP002061	Healthy	NA	NA	Adult	Europe	No
ERR209201	6295616	ERP002061	Healthy	NA	NA	Adult	Europe	No
ERR209202	20443552	ERP002061	Healthy	NA	NA	Adult	Europe	No
ERR209203	9484884	ERP002061	Healthy	NA	NA	Adult	Europe	No
ERR209204	21481814	ERP002061	Diseased	Obesity	NA	Adult	Europe	No
ERR209205	20683840	ERP002061	Diseased	Obesity	NA	Adult	Europe	No
ERR209206	9570648	ERP002061	Diseased	Obesity	NA	Adult	Europe	No
ERR209207	19239668	ERP002061	Healthy	NA	NA	Adult	Europe	No
ERR209208	8450490	ERP002061	Healthy	NA	NA	Adult	Europe	No
ERR209209	19754974	ERP002061	Healthy	NA	NA	Adult	Europe	No
ERR209210	11071782	ERP002061	Healthy	NA	NA	Adult	Europe	No
ERR209211	4134732	ERP002061	Diseased	Obesity	NA	Adult	Europe	No
ERR209212	3932444	ERP002061	Diseased	Obesity	NA	Adult	Europe	No
ERR209213	20703306	ERP002061	Diseased	Obesity	NA	Adult	Europe	No
ERR209214	4233064	ERP002061	Diseased	Obesity	NA	Adult	Europe	No
ERR209215	20521414	ERP002061	Healthy	NA	NA	Adult	Europe	No
ERR209216	9964398	ERP002061	Healthy	NA	NA	Adult	Europe	No
ERR209217	20248962	ERP002061	Diseased	Obesity	NA	Adult	Europe	No
ERR209218	8907048	ERP002061	Diseased	Obesity	NA	Adult	Europe	No
ERR209219	21618298	ERP002061	Diseased	Obesity	NA	Elderly	Europe	Yes
ERR209220	8229508	ERP002061	Diseased	Obesity	NA	Elderly	Europe	No
ERR209221	21294706	ERP002061	Healthy	NA	NA	Adult	Europe	Yes
ERR209222	9963646	ERP002061	Healthy	NA	NA	Adult	Europe	No
ERR209223	16745040	ERP002061	Diseased	Obesity	NA	Adult	Europe	No
ERR209224	8878538	ERP002061	Diseased	Obesity	NA	Adult	Europe	No
ERR209225	18646860	ERP002061	Healthy	NA	NA	Elderly	Europe	No
ERR209226	6582996	ERP002061	Healthy	NA	NA	Elderly	Europe	No
ERR209227	9413862	ERP002061	Healthy	NA	NA	Adult	Europe	No
ERR209228	19276372	ERP002061	Healthy	NA	NA	Adult	Europe	No
ERR209229	20773632	ERP002061	Diseased	Obesity	NA	Adult	Europe	Yes
ERR209230	9445612	ERP002061	Diseased	Obesity	NA	Adult	Europe	No
ERR209231	21166478	ERP002061	Healthy	NA	NA	Adult	Europe	No
ERR209232	10021472	ERP002061	Healthy	NA	NA	Adult	Europe	No
ERR209233	19978310	ERP002061	Diseased	Obesity	NA	Adult	Europe	No
ERR209234	16408998	ERP002061	Diseased	Obesity	NA	Adult	Europe	Yes
ERR209235	6293558	ERP002061	Diseased	Obesity	NA	Adult	Europe	No
ERR209236	10493410	ERP002061	Diseased	Obesity	NA	Adult	Europe	No
ERR209237	21632698	ERP002061	Diseased	Obesity	NA	Adult	Europe	No
ERR209238	13579076	ERP002061	Diseased	Obesity	NA	Adult	Europe	No
ERR209239	12242758	ERP002061	Healthy	NA	NA	Adult	Europe	No
ERR209240	30316964	ERP002061	Healthy	NA	NA	Adult	Europe	No
ERR209241	28072868	ERP002061	Healthy	NA	NA	Adult	Europe	No
ERR209242	9388456	ERP002061	Healthy	NA	NA	Adult	Europe	Yes
ERR209243	10137350	ERP002061	Healthy	NA	NA	Adult	Europe	No
ERR209244	9769652	ERP002061	Healthy	NA	NA	Adult	Europe	No
ERR209245	56435606	ERP002061	Diseased	Obesity	NA	Adult	Europe	No
ERR209246	29187712	ERP002061	Healthy	NA	NA	Adult	Europe	No
ERR209247	7578984	ERP002061	Healthy	NA	NA	Adult	Europe	No
ERR209248	7600304	ERP002061	Healthy	NA	NA	Adult	Europe	No
ERR209249	7647614	ERP002061	Healthy	NA	NA	Adult	Europe	No
ERR209250	24550362	ERP002061	Healthy	NA	NA	Adult	Europe	No
ERR209251	7192330	ERP002061	Healthy	NA	NA	Adult	Europe	No
ERR209252	7864372	ERP002061	Healthy	NA	NA	Adult	Europe	No
ERR209253	7542258	ERP002061	Healthy	NA	NA	Adult	Europe	Yes
ERR209254	57112350	ERP002061	Diseased	Obesity	NA	Adult	Europe	No
ERR209255	30499450	ERP002061	Diseased	Obesity	NA	Adult	Europe	No
ERR209256	16763398	ERP002061	Diseased	Obesity	NA	Adult	Europe	No
ERR209257	7344744	ERP002061	Diseased	Obesity	NA	Adult	Europe	Yes
ERR209258	2800010	ERP002061	Diseased	Obesity	NA	Adult	Europe	No
ERR209259	2829478	ERP002061	Diseased	Obesity	NA	Adult	Europe	No
ERR209260	7307044	ERP002061	Diseased	Obesity	NA	Adult	Europe	No
[truncated: 11,141 more rows]
