# Supplementary material for: A new genomic blueprint of the human gut microbiota
Source: Nature. 2019 Feb 11;568(7753):499–504. doi: 10.1038/s41586-019-0965-1 (PMC6784870; doi:10.1038/s41586-019-0965-1)
Supplement: Supplementary file 4 — Genome bins predicted to belong to eukaryotic organisms. [file 41586_2019_965_MOESM4_ESM.xlsx]

## Sheet: Sheet1
Supplementary Table 2. Bins that aligned with ≥ 60% of their sequence length to fungal or protozoan genomes from GenBank.
Bin ID	Bin length	% Bin aligned	Reference ID	Reference Length	% Reference aligned	ANI (%)1	Mash2	Kingdom	Reference organism
SRR1039532_bin.5	2473454	86.25	GCA_900092245.1_ASM90009224v1	57256845	3.74	98.72	0.13	Protozoa	Acytostelium leptosomum
SRR2131211_bin.3	1675470	89.24	GCA_900092245.1_ASM90009224v1	57256845	2.62	98.77	0.16	Protozoa	Acytostelium leptosomum
SRR203326_bin.17	275539	60.84	GCA_002893375.1_ASM289337v1	37400776	0.46	87.72	0.30	Protozoa	Cyclospora cayetanensis
SRR3108049_bin.55	455815	78.68	GCA_002893375.1_ASM289337v1	37400776	0.96	93.25	0.24	Protozoa	Cyclospora cayetanensis
SRR3110877_bin.27	313942	65.00	GCA_002893375.1_ASM289337v1	37400776	0.55	98.03	0.22	Protozoa	Cyclospora cayetanensis
SRR3546781_bin.20	927919	94.57	GCA_900092245.1_ASM90009224v1	57256845	1.54	98.71	0.19	Protozoa	Acytostelium leptosomum
SRR3546781_bin.2	283128	91.37	GCA_900092245.1_ASM90009224v1	57256845	0.46	98.92	0.24	Protozoa	Acytostelium leptosomum
SRR6257377_bin.3	343467	98.46	GCA_900092245.1_ASM90009224v1	57256845	0.60	99.20	0.24	Protozoa	Acytostelium leptosomum
SRR6257429_bin.6	1178491	90.23	GCA_900092245.1_ASM90009224v1	57256845	1.87	98.71	0.17	Protozoa	Acytostelium leptosomum
SRR6257430_bin.4	1444787	96.98	GCA_900178055.1_L719	2553819	55.35	99.13	0.02	Fungi	Saccharomyces cerevisiae
SRR6257435_bin.4	479115	88.46	GCA_900178055.1_L719	2553819	16.75	99.18	0.06	Fungi	Saccharomyces cerevisiae
SRR6257448_bin.3	436319	72.90	GCA_900092245.1_ASM90009224v1	57256845	0.56	98.71	0.26	Protozoa	Acytostelium leptosomum
SRR6257464_bin.8	419054	94.00	GCA_900092245.1_ASM90009224v1	57256845	0.69	99.03	0.24	Protozoa	Acytostelium leptosomum
SRR6257466_bin.3	1338108	81.22	GCA_900092245.1_ASM90009224v1	57256845	1.91	98.45	0.21	Protozoa	Acytostelium leptosomum
SRR6257468_bin.16	1010642	83.86	GCA_900092245.1_ASM90009224v1	57256845	1.49	98.59	0.21	Protozoa	Acytostelium leptosomum
SRR4033063_bin.30	263626	60.37	GCA_000963415.1_ASM96341v1	15417826	1.02	96.39	0.22	Protozoa	Blastocystis sp. subtype 6
SRR4033065_bin.15	773597	65.43	GCA_002893375.1_ASM289337v1	37400776	1.35	97.96	0.18	Protozoa	Cyclospora cayetanensis
SRR4033077_bin.1	476298	84.55	GCA_002893375.1_ASM289337v1	37400776	1.07	97.92	0.19	Protozoa	Cyclospora cayetanensis
SRR1777715_bin.10	3524191	90.61	GCA_900092245.1_ASM90009224v1	57256845	5.57	98.74	0.12	Protozoa	Acytostelium leptosomum
SRR1779472_bin.13	2321748	91.56	GCA_900092245.1_ASM90009224v1	57256845	3.72	98.79	0.13	Protozoa	Acytostelium leptosomum
SRR1779472_bin.2	1563456	94.35	GCA_900092245.1_ASM90009224v1	57256845	2.59	99.17	0.16	Protozoa	Acytostelium leptosomum
SRR1791585_bin.8	363177	90.25	GCA_900092245.1_ASM90009224v1	57256845	0.58	98.98	0.24	Protozoa	Acytostelium leptosomum
SRR1793359_bin.1	259502	77.94	GCA_900092245.1_ASM90009224v1	57256845	0.36	91.61	0.30	Protozoa	Acytostelium leptosomum
SRR1793377_bin.8	248647	89.94	GCA_900092245.1_ASM90009224v1	57256845	0.39	98.35	0.26	Protozoa	Acytostelium leptosomum
SRR1793377_bin.9	840216	83.33	GCA_900092245.1_ASM90009224v1	57256845	1.23	91.74	0.26	Protozoa	Acytostelium leptosomum
SRR1793377_bin.12	309312	85.42	GCA_900092245.1_ASM90009224v1	57256845	0.47	92.80	0.26	Protozoa	Acytostelium leptosomum
SRR1793377_bin.1	1382284	93.74	GCA_900092245.1_ASM90009224v1	57256845	2.27	99.08	0.18	Protozoa	Acytostelium leptosomum
SRR1818231_bin.13	1875055	83.72	GCA_900092245.1_ASM90009224v1	57256845	2.62	93.60	0.17	Protozoa	Acytostelium leptosomum
SRR1818235_bin.5	689581	86.61	GCA_900092245.1_ASM90009224v1	57256845	1.03	98.86	0.19	Protozoa	Acytostelium leptosomum
SRR1818235_bin.13	1472791	82.07	GCA_900092245.1_ASM90009224v1	57256845	2.06	98.32	0.19	Protozoa	Acytostelium leptosomum
SRR1821190_bin.13	2176556	88.50	GCA_900092245.1_ASM90009224v1	57256845	3.38	98.76	0.15	Protozoa	Acytostelium leptosomum
SRR1822318_bin.28	433796	92.74	GCA_900092245.1_ASM90009224v1	57256845	0.71	98.69	0.23	Protozoa	Acytostelium leptosomum
SRR1822318_bin.24	818882	86.69	GCA_900092245.1_ASM90009224v1	57256845	1.25	98.92	0.19	Protozoa	Acytostelium leptosomum
SRR1822318_bin.5	545003	92.40	GCA_900092245.1_ASM90009224v1	57256845	0.89	99.17	0.21	Protozoa	Acytostelium leptosomum
SRR1822318_bin.1	712104	79.48	GCA_900092245.1_ASM90009224v1	57256845	0.99	91.56	0.24	Protozoa	Acytostelium leptosomum
SRR1822318_bin.3	598685	88.30	GCA_900092245.1_ASM90009224v1	57256845	0.91	98.64	0.19	Protozoa	Acytostelium leptosomum
SRR1825362_bin.9	2019669	86.44	GCA_900092245.1_ASM90009224v1	57256845	3.07	98.70	0.15	Protozoa	Acytostelium leptosomum
ERR505094_bin.9	215282	67.23	GCA_000963415.1_ASM96341v1	15417826	0.85	97.71	0.23	Protozoa	Blastocystis sp. subtype 6
ERR505098_bin.38	782903	97.77	GCA_000963395.1_ASM96339v1	11540946	6.70	99.85	0.11	Protozoa	Blastocystis sp. subtype 4
ERR505102_bin.32	445245	68.98	GCA_002893375.1_ASM289337v1	37400776	0.82	97.31	0.17	Protozoa	Cyclospora cayetanensis
SRR769523_bin.34	218586	65.12	GCA_002893375.1_ASM289337v1	37400776	0.39	98.85	0.24	Protozoa	Cyclospora cayetanensis
SRR769531_bin.14	283839	87.66	GCA_002893375.1_ASM289337v1	37400776	0.67	98.73	0.23	Protozoa	Cyclospora cayetanensis
SRR2047623_bin.3	1913915	92.58	GCA_900092245.1_ASM90009224v1	57256845	3.12	98.91	0.13	Protozoa	Acytostelium leptosomum
SRR2047628_bin.4	839666	88.08	GCA_900092245.1_ASM90009224v1	57256845	1.30	98.65	0.20	Protozoa	Acytostelium leptosomum
SRR2047830_bin.5	218895	85.76	GCA_900092245.1_ASM90009224v1	57256845	0.33	99.15	0.22	Protozoa	Acytostelium leptosomum
SRR2047830_bin.3	563426	95.16	GCA_900092245.1_ASM90009224v1	57256845	0.94	99.07	0.21	Protozoa	Acytostelium leptosomum
SRR2047830_bin.4	747885	69.69	GCA_900092245.1_ASM90009224v1	57256845	0.92	91.94	0.24	Protozoa	Acytostelium leptosomum
SRR2047830_bin.13	535820	87.51	GCA_900092245.1_ASM90009224v1	57256845	0.83	98.68	0.26	Protozoa	Acytostelium leptosomum
SRR2047830_bin.11	553834	97.59	GCA_900092245.1_ASM90009224v1	57256845	0.95	98.94	0.17	Protozoa	Acytostelium leptosomum
SRR2047832_bin.11	446488	98.97	GCA_900092245.1_ASM90009224v1	57256845	0.78	99.03	0.20	Protozoa	Acytostelium leptosomum
SRR2047832_bin.3	448395	91.02	GCA_900092245.1_ASM90009224v1	57256845	0.72	99.23	0.20	Protozoa	Acytostelium leptosomum
SRR2047832_bin.9	653295	88.13	GCA_900092245.1_ASM90009224v1	57256845	1.01	98.84	0.22	Protozoa	Acytostelium leptosomum
SRR2047832_bin.8	1122469	76.71	GCA_900092245.1_ASM90009224v1	57256845	1.52	92.31	0.26	Protozoa	Acytostelium leptosomum
SRR2047848_bin.47	247476	64.81	GCA_002893375.1_ASM289337v1	37400776	0.43	98.20	0.26	Protozoa	Cyclospora cayetanensis
SRR2048042_bin.31	284657	76.19	GCA_002893375.1_ASM289337v1	37400776	0.58	98.50	0.26	Protozoa	Cyclospora cayetanensis
SRR5050581_bin.25	1393498	93.25	GCA_900092245.1_ASM90009224v1	57256845	2.28	98.84	0.14	Protozoa	Acytostelium leptosomum
SRR5050581_bin.18	715872	84.72	GCA_900092245.1_ASM90009224v1	57256845	1.07	98.55	0.23	Protozoa	Acytostelium leptosomum
SRR5050582_bin.5	1655428	89.48	GCA_900092245.1_ASM90009224v1	57256845	2.60	98.76	0.16	Protozoa	Acytostelium leptosomum
ERR970253_bin.2	228476	65.03	GCA_000963415.1_ASM96341v1	15417826	0.94	99.99	0.19	Protozoa	Blastocystis sp. subtype 6
ERR970315_bin.5	200508	74.11	GCA_000963415.1_ASM96341v1	15417826	0.94	99.97	0.19	Protozoa	Blastocystis sp. subtype 6
SRR2673315_bin.43	242430	63.21	GCA_002893375.1_ASM289337v1	37400776	0.40	87.66	0.26	Protozoa	Cyclospora cayetanensis
SRR2674235_bin.68	207661	87.78	GCA_002893375.1_ASM289337v1	37400776	0.49	98.80	0.22	Protozoa	Cyclospora cayetanensis
SRR2725848_bin.17	418035	71.83	GCA_002893375.1_ASM289337v1	37400776	0.81	97.59	0.19	Protozoa	Cyclospora cayetanensis
SRR2726028_bin.28	288632	68.74	GCA_002893375.1_ASM289337v1	37400776	0.53	98.74	0.24	Protozoa	Cyclospora cayetanensis
SRR2726047_bin.36	202796	65.59	GCA_002893335.1_ASM289333v1	41824023	0.32	95.97	0.26	Protozoa	Cyclospora cayetanensis
SRR2726242_bin.58	248144	60.00	GCA_002893375.1_ASM289337v1	37400776	0.40	98.13	0.24	Protozoa	Cyclospora cayetanensis
ERR1305883_bin.24	444864	88.30	GCA_900092245.1_ASM90009224v1	57256845	0.69	98.82	0.20	Protozoa	Acytostelium leptosomum
ERR1305883_bin.16	261270	78.02	GCA_900092245.1_ASM90009224v1	57256845	0.36	98.95	0.24	Protozoa	Acytostelium leptosomum
ERR1305883_bin.81	913292	81.45	GCA_900092245.1_ASM90009224v1	57256845	1.31	98.54	0.21	Protozoa	Acytostelium leptosomum
ERR1305890_bin.36	368899	80.35	GCA_900092245.1_ASM90009224v1	57256845	0.54	96.93	0.20	Protozoa	Acytostelium leptosomum
ERR1305897_bin.28	299553	64.61	GCA_000963415.1_ASM96341v1	15417826	1.28	96.43	0.21	Protozoa	Blastocystis sp. subtype 6
ERR1305901_bin.63	653428	95.69	GCA_002893375.1_ASM289337v1	37400776	1.69	97.68	0.17	Protozoa	Cyclospora cayetanensis
ERR1305902_bin.38	225165	90.49	GCA_002893375.1_ASM289337v1	37400776	0.55	98.54	0.23	Protozoa	Cyclospora cayetanensis
ERR1305905_bin.78	1774103	82.89	GCA_900092245.1_ASM90009224v1	57256845	2.58	98.77	0.17	Protozoa	Acytostelium leptosomum
ERR1305909_bin.72	363355	65.85	GCA_002893375.1_ASM289337v1	37400776	0.64	98.67	0.24	Protozoa	Cyclospora cayetanensis
ERR1305909_bin.13	200213	94.27	GCA_002893375.1_ASM289337v1	37400776	0.51	95.48	0.26	Protozoa	Cyclospora cayetanensis
ERR866567_bin.4	2321439	91.30	GCA_900092245.1_ASM90009224v1	57256845	3.72	98.81	0.13	Protozoa	Acytostelium leptosomum
ERR866588_bin.2	369683	94.90	GCA_900092245.1_ASM90009224v1	57256845	0.62	98.68	0.22	Protozoa	Acytostelium leptosomum
SRR2912803_bin.10	730699	89.50	GCA_002893375.1_ASM289337v1	37400776	1.78	95.15	0.20	Protozoa	Cyclospora cayetanensis
SRR2912805_bin.28	667191	90.68	GCA_002893375.1_ASM289337v1	37400776	1.63	94.33	0.20	Protozoa	Cyclospora cayetanensis
SRR3726347_bin.3	932993	86.69	GCA_900092245.1_ASM90009224v1	57256845	1.42	98.57	0.19	Protozoa	Acytostelium leptosomum
SRR3726348_bin.12	1524156	90.51	GCA_900092245.1_ASM90009224v1	57256845	2.42	98.73	0.16	Protozoa	Acytostelium leptosomum
SRR3726350_bin.7	479741	83.62	GCA_900092245.1_ASM90009224v1	57256845	0.71	98.50	0.19	Protozoa	Acytostelium leptosomum
SRR3726350_bin.11	1954417	91.29	GCA_900092245.1_ASM90009224v1	57256845	3.13	98.78	0.14	Protozoa	Acytostelium leptosomum
SRR3726354_bin.2	623203	86.06	GCA_900092245.1_ASM90009224v1	57256845	0.94	98.71	0.23	Protozoa	Acytostelium leptosomum
SRR3726362_bin.3	1091093	88.45	GCA_900092245.1_ASM90009224v1	57256845	1.70	98.71	0.18	Protozoa	Acytostelium leptosomum
SRR3726366_bin.1	524946	87.78	GCA_900092245.1_ASM90009224v1	57256845	0.82	98.91	0.21	Protozoa	Acytostelium leptosomum
SRR3726372_bin.7	704612	86.24	GCA_900092245.1_ASM90009224v1	57256845	1.07	98.61	0.23	Protozoa	Acytostelium leptosomum
SRR1238129_bin.23	553410	79.12	GCA_002893375.1_ASM289337v1	37400776	1.18	98.49	0.19	Protozoa	Cyclospora cayetanensis
SRR1238130_bin.23	549566	83.56	GCA_002893375.1_ASM289337v1	37400776	1.23	98.61	0.19	Protozoa	Cyclospora cayetanensis
SRR3582162_bin.15	708031	68.55	GCA_002893375.1_ASM289337v1	37400776	1.23	97.59	0.16	Protozoa	Cyclospora cayetanensis
SRR3582166_bin.3	213828	74.66	GCA_002893375.1_ASM289337v1	37400776	0.43	95.91	0.26	Protozoa	Cyclospora cayetanensis
SRR1779127_bin.4	1144940	86.30	GCA_900092245.1_ASM90009224v1	57256845	1.74	94.25	0.19	Protozoa	Acytostelium leptosomum
SRR1779131_bin.1	1217486	91.26	GCA_900092245.1_ASM90009224v1	57256845	1.95	93.53	0.22	Protozoa	Acytostelium leptosomum
SRR1779137_bin.1	391227	82.92	GCA_900092245.1_ASM90009224v1	57256845	0.57	98.75	0.21	Protozoa	Acytostelium leptosomum
SRR1779139_bin.5	2025749	89.85	GCA_900092245.1_ASM90009224v1	57256845	3.19	98.84	0.14	Protozoa	Acytostelium leptosomum
SRR1779143_bin.2	1577277	92.15	GCA_900092245.1_ASM90009224v1	57256845	2.55	98.85	0.14	Protozoa	Acytostelium leptosomum
SRR1779143_bin.7	599594	82.87	GCA_900092245.1_ASM90009224v1	57256845	0.88	98.53	0.26	Protozoa	Acytostelium leptosomum
SRR1779144_bin.1	1020855	84.87	GCA_900092245.1_ASM90009224v1	57256845	1.52	98.70	0.20	Protozoa	Acytostelium leptosomum
SRR1779146_bin.2	4201328	85.75	GCA_900092245.1_ASM90009224v1	57256845	6.33	94.38	0.15	Protozoa	Acytostelium leptosomum
SRR1779149_bin.7	1621889	71.28	GCA_900092245.1_ASM90009224v1	57256845	2.03	94.09	0.22	Protozoa	Acytostelium leptosomum
SRR6256380_bin.9	644817	96.44	GCA_900092245.1_ASM90009224v1	57256845	1.10	98.78	0.18	Protozoa	Acytostelium leptosomum
SRR6256384_bin.6	1124134	96.82	GCA_900092245.1_ASM90009224v1	57256845	1.91	98.92	0.16	Protozoa	Acytostelium leptosomum
SRR6256384_bin.2	687387	82.40	GCA_900092245.1_ASM90009224v1	57256845	1.00	98.63	0.23	Protozoa	Acytostelium leptosomum
SRR1761716_bin.29	273899	80.53	GCA_002893375.1_ASM289337v1	37400776	0.60	93.42	0.24	Protozoa	Cyclospora cayetanensis
SRR3736984_bin.44	560466	87.15	GCA_002893375.1_ASM289337v1	37400776	1.32	97.65	0.20	Protozoa	Cyclospora cayetanensis
SRR3736988_bin.67	213069	72.89	GCA_002893375.1_ASM289337v1	37400776	0.43	91.40	0.23	Protozoa	Cyclospora cayetanensis
SRR3736988_bin.62	386111	60.15	GCA_000963415.1_ASM96341v1	15417826	1.53	97.49	0.18	Protozoa	Blastocystis sp. subtype 6
SRR3736998_bin.28	212559	95.14	GCA_002893375.1_ASM289337v1	37400776	0.56	96.99	0.30	Protozoa	Cyclospora cayetanensis
SRR3737014_bin.39	417032	85.03	GCA_002893375.1_ASM289337v1	37400776	0.95	98.27	0.20	Protozoa	Cyclospora cayetanensis
SRR3917562_bin.47	212363	69.30	GCA_000963415.1_ASM96341v1	15417826	0.94	99.96	0.19	Protozoa	Blastocystis sp. subtype 6
SRR3917619_bin.8	686006	88.77	GCA_002893375.1_ASM289337v1	37400776	1.63	98.56	0.17	Protozoa	Cyclospora cayetanensis
SRR3917688_bin.29	216249	87.06	GCA_002893375.1_ASM289337v1	37400776	0.53	97.12	0.24	Protozoa	Cyclospora cayetanensis
SRR3917696_bin.11	374009	73.46	GCA_002893375.1_ASM289337v1	37400776	0.79	94.63	0.23	Protozoa	Cyclospora cayetanensis
DRR042264_bin.2	235724	61.69	GCA_000963415.1_ASM96341v1	15417826	0.94	99.79	0.19	Protozoa	Blastocystis sp. subtype 6
DRR042316_bin.13	264015	98.30	GCA_000963415.1_ASM96341v1	15417826	1.70	99.68	0.17	Protozoa	Blastocystis sp. subtype 6
DRR042340_bin.34	225423	91.77	GCA_002893375.1_ASM289337v1	37400776	0.56	98.12	0.22	Protozoa	Cyclospora cayetanensis
DRR042349_bin.14	222586	60.10	GCA_000963415.1_ASM96341v1	15417826	0.87	99.51	0.20	Protozoa	Blastocystis sp. subtype 6
DRR042472_bin.14	293151	60.53	GCA_002893375.1_ASM289337v1	37400776	0.47	98.28	0.20	Protozoa	Cyclospora cayetanensis
SRR5275433_bin.14	241858	68.09	GCA_000963415.1_ASM96341v1	15417826	1.05	97.69	0.20	Protozoa	Blastocystis sp. subtype 6
SRR5275438_bin.11	1113358	91.42	GCA_900092245.1_ASM90009224v1	57256845	1.80	99.14	0.19	Protozoa	Acytostelium leptosomum
SRR5275440_bin.8	303447	81.50	GCA_900092245.1_ASM90009224v1	57256845	0.44	99.00	0.23	Protozoa	Acytostelium leptosomum
SRR5275467_bin.36	299327	73.69	GCA_002893375.1_ASM289337v1	37400776	0.59	98.25	0.20	Protozoa	Cyclospora cayetanensis
SRR5275483_bin.3	200858	60.67	GCA_000963415.1_ASM96341v1	15417826	0.79	99.73	0.20	Protozoa	Blastocystis sp. subtype 6
SRR2155175_bin.1	225567	79.20	GCA_000963415.1_ASM96341v1	15417826	1.14	99.60	0.19	Protozoa	Blastocystis sp. subtype 6
SRR2155308_bin.14	264608	81.91	GCA_000963415.1_ASM96341v1	15417826	1.25	99.68	0.18	Protozoa	Blastocystis sp. subtype 6
SRR2155314_bin.26	391892	61.36	GCA_000963415.1_ASM96341v1	15417826	1.58	99.58	0.17	Protozoa	Blastocystis sp. subtype 6
SRR2155371_bin.19	241646	67.04	GCA_002893375.1_ASM289337v1	37400776	0.22	88.02	0.30	Protozoa	Cyclospora cayetanensis
SRR5279220_bin.8	2089735	71.76	GCA_002893375.1_ASM289337v1	37400776	3.88	94.19	0.16	Protozoa	Cyclospora cayetanensis
SRR5279223_bin.33	329994	77.52	GCA_002893375.1_ASM289337v1	37400776	0.69	96.88	0.26	Protozoa	Cyclospora cayetanensis
SRR5279233_bin.5	875099	76.15	GCA_002893375.1_ASM289337v1	37400776	1.72	95.94	0.18	Protozoa	Cyclospora cayetanensis
SRR5279245_bin.26	208414	61.93	GCA_000963415.1_ASM96341v1	15417826	0.84	99.41	0.19	Protozoa	Blastocystis sp. subtype 6
SRR5279248_bin.24	938919	79.31	GCA_900092245.1_ASM90009224v1	57256845	1.31	98.60	0.24	Protozoa	Acytostelium leptosomum
SRR5279250_bin.31	330287	92.02	GCA_002893375.1_ASM289337v1	37400776	0.81	93.36	0.24	Protozoa	Cyclospora cayetanensis
SRR5279260_bin.16	297958	61.11	GCA_002893375.1_ASM289337v1	37400776	0.50	88.43	0.30	Protozoa	Cyclospora cayetanensis
SRR5279262_bin.4	846398	87.87	GCA_002893375.1_ASM289337v1	37400776	2.01	94.33	0.20	Protozoa	Cyclospora cayetanensis
SRR5279267_bin.16	477831	63.69	GCA_002893375.1_ASM289337v1	37400776	0.83	86.63	0.26	Protozoa	Cyclospora cayetanensis
SRR5279267_bin.11	327039	61.38	GCA_002893375.1_ASM289337v1	37400776	0.51	92.17	0.26	Protozoa	Cyclospora cayetanensis
SRR5279271_bin.35	346234	79.48	GCA_002893375.1_ASM289337v1	37400776	0.74	97.94	0.22	Protozoa	Cyclospora cayetanensis
SRR5279273_bin.2	276594	76.53	GCA_002893375.1_ASM289337v1	37400776	0.57	98.99	0.22	Protozoa	Cyclospora cayetanensis
SRR5279279_bin.7	284350	64.32	GCA_000963415.1_ASM96341v1	15417826	1.15	98.93	0.20	Protozoa	Blastocystis sp. subtype 6
SRR5279282_bin.40	919691	84.33	GCA_002893375.1_ASM289337v1	37400776	2.09	94.03	0.20	Protozoa	Cyclospora cayetanensis
SRR5279285_bin.69	625973	85.16	GCA_002893375.1_ASM289337v1	37400776	1.40	93.72	0.19	Protozoa	Cyclospora cayetanensis
SRR5279300_bin.9	202446	60.20	GCA_000963415.1_ASM96341v1	15417826	0.78	99.46	0.19	Protozoa	Blastocystis sp. subtype 6
SRR5279301_bin.5	257227	63.59	GCA_000963415.1_ASM96341v1	15417826	1.02	99.45	0.19	Protozoa	Blastocystis sp. subtype 6
SRR5279308_bin.3	539230	82.84	GCA_002893375.1_ASM289337v1	37400776	1.20	94.04	0.23	Protozoa	Cyclospora cayetanensis
SRR5279309_bin.2	297803	94.91	GCA_900092245.1_ASM90009224v1	57256845	0.50	98.70	0.26	Protozoa	Acytostelium leptosomum
SRR5032271_bin.9	227628	66.83	GCA_002893375.1_ASM289337v1	37400776	0.41	96.09	0.26	Protozoa	Cyclospora cayetanensis
SRR5032273_bin.17	512655	85.82	GCA_002893375.1_ASM289337v1	37400776	1.19	98.29	0.18	Protozoa	Cyclospora cayetanensis
SRR5032286_bin.59	816497	85.99	GCA_002893375.1_ASM289337v1	37400776	1.90	93.97	0.20	Protozoa	Cyclospora cayetanensis
SRR5032296_bin.33	264006	61.96	GCA_000963415.1_ASM96341v1	15417826	1.02	99.45	0.19	Protozoa	Blastocystis sp. subtype 6
SRR5032296_bin.2	755407	88.10	GCA_002893375.1_ASM289337v1	37400776	1.79	94.28	0.24	Protozoa	Cyclospora cayetanensis
SRR5032313_bin.5	423172	92.49	GCA_900092245.1_ASM90009224v1	57256845	0.69	98.45	0.26	Protozoa	Acytostelium leptosomum
SRR5032321_bin.60	439481	67.41	GCA_002893375.1_ASM289337v1	37400776	0.80	97.28	0.20	Protozoa	Cyclospora cayetanensis
SRR5032327_bin.71	307770	69.77	GCA_002893375.1_ASM289337v1	37400776	0.57	96.37	0.26	Protozoa	Cyclospora cayetanensis
SRR5032339_bin.38	2100672	71.11	GCA_002893375.1_ASM289337v1	37400776	3.89	94.22	0.16	Protozoa	Cyclospora cayetanensis
SRR5032351_bin.26	226153	69.95	GCA_000963415.1_ASM96341v1	15417826	1.00	99.69	0.19	Protozoa	Blastocystis sp. subtype 6
ERR1578624_bin.22	223720	93.27	GCA_002893375.1_ASM289337v1	37400776	0.56	98.62	0.21	Protozoa	Cyclospora cayetanensis
ERR1578626_bin.28	221822	65.55	GCA_000963415.1_ASM96341v1	15417826	0.94	99.79	0.19	Protozoa	Blastocystis sp. subtype 6
ERR1578633_bin.66	1080701	70.69	GCA_900092245.1_ASM90009224v1	57256845	1.35	86.89	0.26	Protozoa	Acytostelium leptosomum
ERR1578633_bin.35	288644	72.24	GCA_002893375.1_ASM289337v1	37400776	0.56	93.65	0.23	Protozoa	Cyclospora cayetanensis
ERR1578634_bin.6	976442	86.27	GCA_900092245.1_ASM90009224v1	57256845	1.48	98.67	0.20	Protozoa	Acytostelium leptosomum
ERR1578641_bin.5	430761	86.94	GCA_002893375.1_ASM289337v1	37400776	1.00	98.74	0.20	Protozoa	Cyclospora cayetanensis
ERR1578646_bin.44	1343244	87.26	GCA_900092245.1_ASM90009224v1	57256845	2.06	98.65	0.17	Protozoa	Acytostelium leptosomum
ERR1578671_bin.33	724306	94.62	GCA_900092245.1_ASM90009224v1	57256845	1.20	98.80	0.19	Protozoa	Acytostelium leptosomum
ERR1578671_bin.58	303237	94.00	GCA_900092245.1_ASM90009224v1	57256845	0.50	98.53	0.22	Protozoa	Acytostelium leptosomum
ERR1578686_bin.12	1104387	82.87	GCA_900092245.1_ASM90009224v1	57256845	1.61	98.68	0.19	Protozoa	Acytostelium leptosomum
ERR1578686_bin.57	219641	62.43	GCA_900092245.1_ASM90009224v1	57256845	0.24	98.53	0.26	Protozoa	Acytostelium leptosomum
ERR1578710_bin.39	426995	95.75	GCA_900092245.1_ASM90009224v1	57256845	0.72	98.82	0.24	Protozoa	Acytostelium leptosomum
SRR3993001_bin.28	554978	80.23	GCA_002893375.1_ASM289337v1	37400776	1.18	93.95	0.22	Protozoa	Cyclospora cayetanensis
SRR3993002_bin.22	289430	69.53	GCA_002893375.1_ASM289337v1	37400776	0.42	88.72	0.26	Protozoa	Cyclospora cayetanensis
SRR3993010_bin.27	386376	73.29	GCA_002893375.1_ASM289337v1	37400776	0.76	94.17	0.26	Protozoa	Cyclospora cayetanensis
SRR3993013_bin.15	241670	67.97	GCA_002893375.1_ASM289337v1	37400776	0.44	89.84	0.26	Protozoa	Cyclospora cayetanensis
SRR3993026_bin.42	285768	60.13	GCA_002893375.1_ASM289337v1	37400776	0.46	98.29	0.22	Protozoa	Cyclospora cayetanensis
ERR1620259_bin.15	513055	96.18	GCA_900092245.1_ASM90009224v1	57256845	0.87	98.90	0.18	Protozoa	Acytostelium leptosomum
ERR1620259_bin.7	864392	98.53	GCA_900092245.1_ASM90009224v1	57256845	1.50	99.07	0.17	Protozoa	Acytostelium leptosomum
ERR1620259_bin.26	442989	84.44	GCA_900092245.1_ASM90009224v1	57256845	0.66	98.48	0.23	Protozoa	Acytostelium leptosomum
ERR1620274_bin.4	203918	78.61	GCA_002893375.1_ASM289337v1	37400776	0.43	97.56	0.22	Protozoa	Cyclospora cayetanensis
ERR1620279_bin.10	688887	84.38	GCA_900092245.1_ASM90009224v1	57256845	1.02	98.54	0.24	Protozoa	Acytostelium leptosomum
ERR1620279_bin.14	442865	92.16	GCA_900092245.1_ASM90009224v1	57256845	0.73	98.92	0.23	Protozoa	Acytostelium leptosomum
ERR1620279_bin.2	398322	94.98	GCA_900092245.1_ASM90009224v1	57256845	0.67	98.60	0.20	Protozoa	Acytostelium leptosomum
ERR1620279_bin.7	491584	97.66	GCA_900092245.1_ASM90009224v1	57256845	0.84	99.01	0.17	Protozoa	Acytostelium leptosomum
ERR1620286_bin.20	2346654	87.05	GCA_900092245.1_ASM90009224v1	57256845	3.59	98.80	0.13	Protozoa	Acytostelium leptosomum
ERR1620286_bin.27	376681	99.41	GCA_900092245.1_ASM90009224v1	57256845	0.66	99.03	0.21	Protozoa	Acytostelium leptosomum
ERR1620292_bin.28	428716	92.71	GCA_900092245.1_ASM90009224v1	57256845	0.71	97.93	0.19	Protozoa	Acytostelium leptosomum
ERR1620299_bin.51	742228	75.90	GCA_900092245.1_ASM90009224v1	57256845	0.99	91.91	0.24	Protozoa	Acytostelium leptosomum
ERR1620299_bin.35	264694	64.06	GCA_900092245.1_ASM90009224v1	57256845	0.30	93.71	0.26	Protozoa	Acytostelium leptosomum
ERR1620302_bin.38	3009779	85.57	GCA_900092245.1_ASM90009224v1	57256845	4.52	98.74	0.13	Protozoa	Acytostelium leptosomum
ERR1620306_bin.4	3381097	87.05	GCA_900092245.1_ASM90009224v1	57256845	5.19	94.39	0.17	Protozoa	Acytostelium leptosomum
ERR1620307_bin.11	216455	81.82	GCA_002893375.1_ASM289337v1	37400776	0.48	98.35	0.23	Protozoa	Cyclospora cayetanensis
ERR1620308_bin.15	239469	81.97	GCA_900092245.1_ASM90009224v1	57256845	0.34	98.11	0.20	Protozoa	Acytostelium leptosomum
ERR1620309_bin.37	229300	88.85	GCA_900092245.1_ASM90009224v1	57256845	0.36	96.73	0.26	Protozoa	Acytostelium leptosomum
ERR1620314_bin.4	1783069	81.40	GCA_900092245.1_ASM90009224v1	57256845	2.55	93.05	0.20	Protozoa	Acytostelium leptosomum
ERR1620314_bin.34	227056	64.12	GCA_000963415.1_ASM96341v1	15417826	0.94	99.89	0.19	Protozoa	Blastocystis sp. subtype 6
ERR1620326_bin.33	1464701	91.01	GCA_900092245.1_ASM90009224v1	57256845	2.35	98.91	0.16	Protozoa	Acytostelium leptosomum
ERR1620326_bin.96	485548	79.74	GCA_900092245.1_ASM90009224v1	57256845	0.68	98.55	0.26	Protozoa	Acytostelium leptosomum
ERR1620329_bin.60	285311	67.72	GCA_002893375.1_ASM289337v1	37400776	0.54	94.00	0.21	Protozoa	Cyclospora cayetanensis
ERR1620330_bin.53	1996277	85.30	GCA_900092245.1_ASM90009224v1	57256845	3.00	98.75	0.15	Protozoa	Acytostelium leptosomum
ERR1620338_bin.53	267164	66.44	GCA_002893375.1_ASM289337v1	37400776	0.48	96.44	0.23	Protozoa	Cyclospora cayetanensis
ERR1620347_bin.75	492869	65.95	GCA_002893375.1_ASM289337v1	37400776	0.87	97.91	0.22	Protozoa	Cyclospora cayetanensis
ERR1620361_bin.43	1725237	93.84	GCA_900092245.1_ASM90009224v1	57256845	2.84	98.90	0.16	Protozoa	Acytostelium leptosomum
ERR2013622_bin.42	410767	69.11	GCA_002893375.1_ASM289337v1	37400776	0.76	98.45	0.19	Protozoa	Cyclospora cayetanensis
ERR2013630_bin.28	213085	80.99	GCA_002893375.1_ASM289337v1	37400776	0.47	98.51	0.21	Protozoa	Cyclospora cayetanensis
ERR2013644_bin.4	208527	62.39	GCA_002893375.1_ASM289337v1	37400776	0.35	96.45	0.26	Protozoa	Cyclospora cayetanensis
ERR2013651_bin.23	469816	83.78	GCA_002893375.1_ASM289337v1	37400776	1.06	98.62	0.18	Protozoa	Cyclospora cayetanensis
ERR1018186_bin.17	1269896	91.73	GCA_900092245.1_ASM90009224v1	57256845	2.06	98.78	0.15	Protozoa	Acytostelium leptosomum
ERR1018186_bin.36	874782	84.47	GCA_900092245.1_ASM90009224v1	57256845	1.30	98.66	0.20	Protozoa	Acytostelium leptosomum
ERR1018195_bin.12	212511	90.75	GCA_002893375.1_ASM289337v1	37400776	0.52	98.92	0.23	Protozoa	Cyclospora cayetanensis
ERR1018209_bin.22	247939	65.62	GCA_002893375.1_ASM289337v1	37400776	0.44	98.29	0.24	Protozoa	Cyclospora cayetanensis
ERR1018228_bin.9	392052	73.23	GCA_002893375.1_ASM289337v1	37400776	0.80	94.99	0.22	Protozoa	Cyclospora cayetanensis
ERR1018234_bin.11	1356608	89.07	GCA_900092245.1_ASM90009224v1	57256845	2.12	98.75	0.16	Protozoa	Acytostelium leptosomum
ERR1018235_bin.76	274984	67.03	GCA_002893375.1_ASM289337v1	37400776	0.50	93.19	0.30	Protozoa	Cyclospora cayetanensis
ERR1018238_bin.52	231573	77.65	GCA_002893375.1_ASM289337v1	37400776	0.49	95.05	0.26	Protozoa	Cyclospora cayetanensis
ERR1018259_bin.22	202479	71.40	GCA_002893375.1_ASM289337v1	37400776	0.39	92.70	0.26	Protozoa	Cyclospora cayetanensis
ERR1018259_bin.9	1585864	86.32	GCA_900092245.1_ASM90009224v1	57256845	2.41	98.69	0.17	Protozoa	Acytostelium leptosomum
ERR1018269_bin.34	340187	85.11	GCA_002893375.1_ASM289337v1	37400776	0.78	93.21	0.30	Protozoa	Cyclospora cayetanensis
ERR1018279_bin.10	456677	77.69	GCA_900092245.1_ASM90009224v1	57256845	0.63	98.45	0.26	Protozoa	Acytostelium leptosomum
ERR1018288_bin.20	200362	69.80	GCA_000963415.1_ASM96341v1	15417826	0.91	99.91	0.19	Protozoa	Blastocystis sp. subtype 6
ERR1018310_bin.67	307877	79.89	GCA_002893375.1_ASM289337v1	37400776	0.66	93.99	0.23	Protozoa	Cyclospora cayetanensis
SRR2992882_bin.4	559406	72.78	GCA_002893375.1_ASM289337v1	37400776	1.10	97.77	0.17	Protozoa	Cyclospora cayetanensis
SRR2992935_bin.5	1181862	61.50	GCA_002893375.1_ASM289337v1	37400776	1.86	92.55	0.19	Protozoa	Cyclospora cayetanensis
SRR2992966_bin.5	304645	93.01	GCA_002893375.1_ASM289337v1	37400776	0.77	97.21	0.22	Protozoa	Cyclospora cayetanensis
SRR341588_bin.6	230743	63.03	GCA_000963415.1_ASM96341v1	15417826	0.94	99.98	0.19	Protozoa	Blastocystis sp. subtype 6
SRR341591_bin.2	267163	79.26	GCA_002893375.1_ASM289337v1	37400776	0.57	98.80	0.21	Protozoa	Cyclospora cayetanensis
SRR341599_bin.16	223158	64.14	GCA_002893375.1_ASM289337v1	37400776	0.39	96.84	0.26	Protozoa	Cyclospora cayetanensis
SRR341601_bin.5	311038	75.09	GCA_002893375.1_ASM289337v1	37400776	0.47	98.43	0.23	Protozoa	Cyclospora cayetanensis
SRR341605_bin.7	234930	70.39	GCA_002893375.1_ASM289337v1	37400776	0.44	98.83	0.24	Protozoa	Cyclospora cayetanensis
SRR341608_bin.8	782793	80.91	GCA_900092245.1_ASM90009224v1	57256845	1.12	93.71	0.23	Protozoa	Acytostelium leptosomum
SRR341617_bin.3	494386	84.19	GCA_002893375.1_ASM289337v1	37400776	0.88	98.71	0.20	Protozoa	Cyclospora cayetanensis
SRR341622_bin.11	210534	78.48	GCA_000963415.1_ASM96341v1	15417826	1.07	99.94	0.20	Protozoa	Blastocystis sp. subtype 6
SRR341642_bin.8	669208	84.40	GCA_002893375.1_ASM289337v1	37400776	1.49	98.33	0.17	Protozoa	Cyclospora cayetanensis
SRR341645_bin.8	801530	85.70	GCA_002893375.1_ASM289337v1	37400776	1.84	98.45	0.17	Protozoa	Cyclospora cayetanensis
SRR341645_bin.13	252977	66.87	GCA_000963415.1_ASM96341v1	15417826	1.12	99.79	0.18	Protozoa	Blastocystis sp. subtype 6
SRR341647_bin.17	508405	69.49	GCA_002893375.1_ASM289337v1	37400776	0.92	92.50	0.24	Protozoa	Cyclospora cayetanensis
SRR341648_bin.3	241728	81.42	GCA_002893375.1_ASM289337v1	37400776	0.53	90.34	0.26	Protozoa	Cyclospora cayetanensis
SRR341651_bin.9	1501704	69.03	GCA_002893375.1_ASM289337v1	37400776	2.78	98.36	0.15	Protozoa	Cyclospora cayetanensis
SRR341652_bin.34	776552	70.78	GCA_002893375.1_ASM289337v1	37400776	1.43	92.87	0.30	Protozoa	Cyclospora cayetanensis
SRR341654_bin.19	316757	73.80	GCA_000963415.1_ASM96341v1	15417826	1.51	99.93	0.17	Protozoa	Blastocystis sp. subtype 6
SRR341659_bin.1	554914	86.97	GCA_002893375.1_ASM289337v1	37400776	1.31	93.86	0.20	Protozoa	Cyclospora cayetanensis
SRR341661_bin.31	201078	88.93	GCA_000963415.1_ASM96341v1	15417826	1.16	99.60	0.20	Protozoa	Blastocystis sp. subtype 6
SRR341674_bin.1	201209	73.23	GCA_002893375.1_ASM289337v1	37400776	0.38	97.68	0.22	Protozoa	Cyclospora cayetanensis
SRR341706_bin.24	619585	69.60	GCA_002893375.1_ASM289337v1	37400776	1.16	98.75	0.20	Protozoa	Cyclospora cayetanensis
SRR341712_bin.25	222043	65.48	GCA_000963415.1_ASM96341v1	15417826	0.94	99.99	0.19	Protozoa	Blastocystis sp. subtype 6
SRR341714_bin.8	1458235	87.53	GCA_900092245.1_ASM90009224v1	57256845	2.24	98.97	0.17	Protozoa	Acytostelium leptosomum
SRR5106274_bin.13	1300117	84.73	GCA_900092245.1_ASM90009224v1	57256845	1.93	98.75	0.18	Protozoa	Acytostelium leptosomum
SRR5106278_bin.11	1030333	88.82	GCA_002893375.1_ASM289337v1	37400776	2.45	94.25	0.21	Protozoa	Cyclospora cayetanensis
SRR5106296_bin.2	206873	69.82	GCA_000963415.1_ASM96341v1	15417826	0.90	99.96	0.19	Protozoa	Blastocystis sp. subtype 6
SRR5106300_bin.19	375506	60.27	GCA_002893335.1_ASM289333v1	41824023	0.54	95.66	0.26	Protozoa	Cyclospora cayetanensis
SRR5106307_bin.2	1288242	73.75	GCA_900092245.1_ASM90009224v1	57256845	1.67	91.71	0.26	Protozoa	Acytostelium leptosomum
SRR5106318_bin.26	345016	77.44	GCA_002893375.1_ASM289337v1	37400776	0.71	98.49	0.20	Protozoa	Cyclospora cayetanensis
SRR5106343_bin.2	207724	76.54	GCA_000963415.1_ASM96341v1	15417826	0.84	99.38	0.19	Protozoa	Blastocystis sp. subtype 6
SRR5106465_bin.3	295752	90.33	GCA_900092245.1_ASM90009224v1	57256845	0.47	97.85	0.26	Protozoa	Acytostelium leptosomum
SRR5106477_bin.2	212187	65.10	GCA_000963415.1_ASM96341v1	15417826	0.85	99.10	0.19	Protozoa	Blastocystis sp. subtype 6
SRR5106508_bin.8	248860	95.47	GCA_002893375.1_ASM289337v1	37400776	0.65	96.73	0.24	Protozoa	Cyclospora cayetanensis
ERR688534_bin.38	259607	80.71	GCA_900092245.1_ASM90009224v1	57256845	0.37	98.63	0.26	Protozoa	Acytostelium leptosomum
ERR688616_bin.20	207421	80.70	GCA_000963415.1_ASM96341v1	15417826	1.11	96.53	0.21	Protozoa	Blastocystis sp. subtype 6
ERR688620_bin.45	1107553	61.34	GCA_002893375.1_ASM289337v1	37400776	1.60	92.67	0.20	Protozoa	Cyclospora cayetanensis
ERR688621_bin.9	935723	89.18	GCA_900092245.1_ASM90009224v1	57256845	1.46	94.73	0.20	Protozoa	Acytostelium leptosomum
SRR5091453_bin.14	394805	82.32	GCA_002893375.1_ASM289337v1	37400776	0.89	93.94	0.24	Protozoa	Cyclospora cayetanensis
SRR5091466_bin.20	302336	75.82	GCA_002893375.1_ASM289337v1	37400776	0.62	93.61	0.26	Protozoa	Cyclospora cayetanensis
SRR5091469_bin.24	226718	95.53	GCA_000963415.1_ASM96341v1	15417826	1.40	99.86	0.17	Protozoa	Blastocystis sp. subtype 6
SRR5091578_bin.4	450189	77.54	GCA_002893375.1_ASM289337v1	37400776	0.94	96.99	0.21	Protozoa	Cyclospora cayetanensis
SRR5091584_bin.18	258031	95.34	GCA_000963415.1_ASM96341v1	15417826	1.62	99.86	0.17	Protozoa	Blastocystis sp. subtype 6
ERR1912975_bin.6	206155	71.90	GCA_000963415.1_ASM96341v1	15417826	0.98	97.62	0.21	Protozoa	Blastocystis sp. subtype 6
ERR1912983_bin.14	297315	80.81	GCA_002893375.1_ASM289337v1	37400776	0.64	90.21	0.24	Protozoa	Cyclospora cayetanensis
ERR1912995_bin.6	241249	92.54	GCA_002893375.1_ASM289337v1	37400776	0.62	97.08	0.26	Protozoa	Cyclospora cayetanensis
ERR1913007_bin.18	328984	70.97	GCA_002893375.1_ASM289337v1	37400776	0.62	98.66	0.20	Protozoa	Cyclospora cayetanensis
ERR1913008_bin.3	322699	84.34	GCA_002893375.1_ASM289337v1	37400776	0.74	94.37	0.26	Protozoa	Cyclospora cayetanensis
ERR1913047_bin.5	679462	64.36	GCA_002893375.1_ASM289337v1	37400776	1.21	96.61	0.18	Protozoa	Cyclospora cayetanensis
ERR1913048_bin.9	296592	88.71	GCA_002893375.1_ASM289337v1	37400776	0.70	94.37	0.24	Protozoa	Cyclospora cayetanensis
ERR1913057_bin.23	314519	84.74	GCA_002893375.1_ASM289337v1	37400776	0.71	98.08	0.23	Protozoa	Cyclospora cayetanensis
ERR1913058_bin.2	1042219	74.13	GCA_002893375.1_ASM289337v1	37400776	2.07	98.09	0.18	Protozoa	Cyclospora cayetanensis
ERR1913106_bin.15	267575	82.30	GCA_002893375.1_ASM289337v1	37400776	0.59	98.68	0.24	Protozoa	Cyclospora cayetanensis
ERR1913115_bin.16	256599	97.94	GCA_000963395.1_ASM96339v1	11540946	2.23	99.58	0.16	Protozoa	Blastocystis sp. subtype 4
ERR1913121_bin.8	313009	66.10	GCA_002893375.1_ASM289337v1	37400776	0.57	93.07	0.26	Protozoa	Cyclospora cayetanensis
ERR1190790_bin.45	453671	82.45	GCA_002893375.1_ASM289337v1	37400776	1.01	98.49	0.22	Protozoa	Cyclospora cayetanensis
ERR1190798_bin.46	215804	81.31	GCA_002893375.1_ASM289337v1	37400776	0.47	98.32	0.30	Protozoa	Cyclospora cayetanensis
ERR1190807_bin.36	248378	76.47	GCA_002893375.1_ASM289337v1	37400776	0.51	97.74	0.21	Protozoa	Cyclospora cayetanensis
ERR1190807_bin.19	269627	70.54	GCA_002893375.1_ASM289337v1	37400776	0.51	97.82	0.26	Protozoa	Cyclospora cayetanensis
ERR1190809_bin.14	767782	95.09	GCA_002893375.1_ASM289337v1	37400776	1.99	97.05	0.17	Protozoa	Cyclospora cayetanensis
ERR1190811_bin.30	204771	75.34	GCA_000963415.1_ASM96341v1	15417826	1.02	98.93	0.21	Protozoa	Blastocystis sp. subtype 6
ERR1190819_bin.23	416382	73.07	GCA_002893375.1_ASM289337v1	37400776	0.82	98.41	0.23	Protozoa	Cyclospora cayetanensis
ERR1190823_bin.125	212811	65.74	GCA_002893335.1_ASM289333v1	41824023	0.34	99.57	0.23	Protozoa	Cyclospora cayetanensis
ERR1190826_bin.5	302345	64.61	GCA_002893375.1_ASM289337v1	37400776	0.52	97.09	0.21	Protozoa	Cyclospora cayetanensis
ERR1190827_bin.7	209411	76.65	GCA_000963415.1_ASM96341v1	15417826	1.05	99.86	0.21	Protozoa	Blastocystis sp. subtype 6
ERR1190835_bin.32	276733	60.56	GCA_000963415.1_ASM96341v1	15417826	1.03	99.34	0.19	Protozoa	Blastocystis sp. subtype 6
ERR1190836_bin.38	251405	83.80	GCA_002893375.1_ASM289337v1	37400776	0.57	99.15	0.22	Protozoa	Cyclospora cayetanensis
ERR1190840_bin.37	210684	87.76	GCA_002893375.1_ASM289337v1	37400776	0.50	98.49	0.22	Protozoa	Cyclospora cayetanensis
ERR1190847_bin.6	206491	69.97	GCA_000963415.1_ASM96341v1	15417826	0.94	99.97	0.19	Protozoa	Blastocystis sp. subtype 6
ERR1190857_bin.36	334385	86.39	GCA_002893375.1_ASM289337v1	37400776	0.78	98.50	0.20	Protozoa	Cyclospora cayetanensis
ERR1190858_bin.2	232792	86.07	GCA_002893375.1_ASM289337v1	37400776	0.54	97.81	0.22	Protozoa	Cyclospora cayetanensis
ERR1190858_bin.27	860735	90.72	GCA_900092245.1_ASM90009224v1	57256845	1.38	98.64	0.20	Protozoa	Acytostelium leptosomum
ERR1190858_bin.29	388657	84.56	GCA_002893375.1_ASM289337v1	37400776	0.88	98.40	0.18	Protozoa	Cyclospora cayetanensis
ERR1190861_bin.30	204266	86.17	GCA_002893375.1_ASM289337v1	37400776	0.47	96.91	0.24	Protozoa	Cyclospora cayetanensis
ERR1190869_bin.20	754821	86.78	GCA_900092245.1_ASM90009224v1	57256845	1.16	94.26	0.24	Protozoa	Acytostelium leptosomum
ERR1190874_bin.3	481490	88.95	GCA_002893375.1_ASM289337v1	37400776	1.16	95.00	0.23	Protozoa	Cyclospora cayetanensis
ERR1190875_bin.108	1111486	93.08	GCA_900092245.1_ASM90009224v1	57256845	1.82	98.33	0.19	Protozoa	Acytostelium leptosomum
ERR1190886_bin.10	258063	94.12	GCA_002893375.1_ASM289337v1	37400776	0.65	94.66	0.30	Protozoa	Cyclospora cayetanensis
ERR1190892_bin.92	222153	89.79	GCA_000963415.1_ASM96341v1	15417826	1.29	99.97	0.18	Protozoa	Blastocystis sp. subtype 6
ERR1190893_bin.78	580877	88.74	GCA_002893375.1_ASM289337v1	37400776	1.40	95.16	0.22	Protozoa	Cyclospora cayetanensis
ERR1190897_bin.40	538755	66.20	GCA_002893375.1_ASM289337v1	37400776	0.96	98.56	0.21	Protozoa	Cyclospora cayetanensis
ERR1190904_bin.51	2445091	60.74	GCA_900092245.1_ASM90009224v1	57256845	2.62	87.22	0.26	Protozoa	Acytostelium leptosomum
ERR1190905_bin.5	849208	80.55	GCA_900092245.1_ASM90009224v1	57256845	1.20	98.66	0.20	Protozoa	Acytostelium leptosomum
ERR1190908_bin.29	488328	78.78	GCA_002893375.1_ASM289337v1	37400776	1.03	93.62	0.24	Protozoa	Cyclospora cayetanensis
ERR1190910_bin.33	1365231	86.38	GCA_002893375.1_ASM289337v1	37400776	3.17	94.50	0.18	Protozoa	Cyclospora cayetanensis
ERR1190911_bin.110	650588	86.60	GCA_002893375.1_ASM289337v1	37400776	1.53	95.10	0.20	Protozoa	Cyclospora cayetanensis
ERR1190913_bin.51	214593	69.67	GCA_002893375.1_ASM289337v1	37400776	0.40	96.10	0.30	Protozoa	Cyclospora cayetanensis
ERR1190914_bin.2	920234	92.02	GCA_900092245.1_ASM90009224v1	57256845	1.49	98.90	0.16	Protozoa	Acytostelium leptosomum
ERR1190914_bin.14	694846	80.68	GCA_900092245.1_ASM90009224v1	57256845	1.01	98.53	0.22	Protozoa	Acytostelium leptosomum
ERR1190932_bin.19	407962	84.12	GCA_002893375.1_ASM289337v1	37400776	0.92	98.61	0.20	Protozoa	Cyclospora cayetanensis
ERR1190932_bin.14	251273	82.32	GCA_002893375.1_ASM289337v1	37400776	0.55	99.28	0.24	Protozoa	Cyclospora cayetanensis
ERR1190933_bin.51	270274	69.03	GCA_000963415.1_ASM96341v1	15417826	1.19	98.75	0.20	Protozoa	Blastocystis sp. subtype 6
ERR1190934_bin.5	213208	64.13	GCA_000963415.1_ASM96341v1	15417826	0.87	99.26	0.20	Protozoa	Blastocystis sp. subtype 6
ERR1190936_bin.48	213026	64.96	GCA_000963415.1_ASM96341v1	15417826	0.90	99.75	0.19	Protozoa	Blastocystis sp. subtype 6
ERR1190939_bin.35	753658	78.54	GCA_900092245.1_ASM90009224v1	57256845	1.04	98.78	0.20	Protozoa	Acytostelium leptosomum
ERR1190944_bin.46	274460	93.93	GCA_002893375.1_ASM289337v1	37400776	0.69	94.39	0.23	Protozoa	Cyclospora cayetanensis
ERR1190955_bin.6	252025	76.42	GCA_002893375.1_ASM289337v1	37400776	0.52	98.34	0.23	Protozoa	Cyclospora cayetanensis
ERR1190965_bin.4	733131	88.91	GCA_900092245.1_ASM90009224v1	57256845	1.15	98.65	0.22	Protozoa	Acytostelium leptosomum
ERR1190976_bin.9	2317014	85.76	GCA_900092245.1_ASM90009224v1	57256845	3.49	98.76	0.14	Protozoa	Acytostelium leptosomum
ERR1297643_bin.8	219283	69.92	GCA_000963415.1_ASM96341v1	15417826	1.01	96.70	0.21	Protozoa	Blastocystis sp. subtype 6
ERR1297686_bin.6	246717	87.94	GCA_002893375.1_ASM289337v1	37400776	0.58	97.67	0.21	Protozoa	Cyclospora cayetanensis
ERR1297707_bin.2	1223194	62.80	GCA_002893375.1_ASM289337v1	37400776	1.93	92.64	0.20	Protozoa	Cyclospora cayetanensis
ERR1297731_bin.15	287888	62.13	GCA_002893375.1_ASM289337v1	37400776	0.48	90.59	0.26	Protozoa	Cyclospora cayetanensis
ERR1297739_bin.4	240939	60.15	GCA_002893375.1_ASM289337v1	37400776	0.46	94.74	0.24	Protozoa	Cyclospora cayetanensis
ERR1297757_bin.7	1147883	70.64	GCA_002893375.1_ASM289337v1	37400776	2.18	97.84	0.16	Protozoa	Cyclospora cayetanensis
ERR1297765_bin.14	769877	71.09	GCA_002893375.1_ASM289337v1	37400776	1.43	92.74	0.22	Protozoa	Cyclospora cayetanensis
ERR1297785_bin.13	203721	61.74	GCA_002893375.1_ASM289337v1	37400776	0.34	98.99	0.24	Protozoa	Cyclospora cayetanensis
ERR1297822_bin.16	217553	63.47	GCA_002893375.1_ASM289337v1	37400776	0.42	95.34	0.24	Protozoa	Cyclospora cayetanensis
ERR1297824_bin.3	1187150	63.20	GCA_002893375.1_ASM289337v1	37400776	1.95	92.79	0.20	Protozoa	Cyclospora cayetanensis
ERR1297835_bin.17	864423	65.91	GCA_002893375.1_ASM289337v1	37400776	1.49	93.02	0.24	Protozoa	Cyclospora cayetanensis
ERR589441_bin.6	376525	65.57	GCA_002893375.1_ASM289337v1	37400776	0.66	96.93	0.21	Protozoa	Cyclospora cayetanensis
ERR589442_bin.41	1786133	92.71	GCA_900092245.1_ASM90009224v1	57256845	2.91	98.91	0.16	Protozoa	Acytostelium leptosomum
ERR589551_bin.35	629095	85.58	GCA_900092245.1_ASM90009224v1	57256845	0.94	98.65	0.20	Protozoa	Acytostelium leptosomum
ERR589567_bin.23	247634	60.78	GCA_002893375.1_ASM289337v1	37400776	0.40	86.74	0.30	Protozoa	Cyclospora cayetanensis
ERR589567_bin.17	214575	75.22	GCA_002893375.1_ASM289337v1	37400776	0.44	92.50	0.30	Protozoa	Cyclospora cayetanensis
ERR589567_bin.19	317158	94.70	GCA_002893375.1_ASM289337v1	37400776	0.79	94.26	0.23	Protozoa	Cyclospora cayetanensis
ERR589567_bin.87	265246	89.04	GCA_002893375.1_ASM289337v1	37400776	0.64	98.48	0.23	Protozoa	Cyclospora cayetanensis
ERR589570_bin.18	562593	88.37	GCA_002893375.1_ASM289337v1	37400776	1.34	94.62	0.21	Protozoa	Cyclospora cayetanensis
ERR589585_bin.51	501683	86.83	GCA_002893375.1_ASM289337v1	37400776	1.17	93.59	0.22	Protozoa	Cyclospora cayetanensis
ERR589588_bin.27	282926	77.79	GCA_000963415.1_ASM96341v1	15417826	1.37	99.87	0.18	Protozoa	Blastocystis sp. subtype 6
ERR589849_bin.47	1264326	86.63	GCA_900092245.1_ASM90009224v1	57256845	1.92	98.76	0.20	Protozoa	Acytostelium leptosomum
ERR911953_bin.81	261999	68.48	GCA_002893375.1_ASM289337v1	37400776	0.48	97.29	0.23	Protozoa	Cyclospora cayetanensis
ERR911953_bin.97	490472	86.17	GCA_002893375.1_ASM289337v1	37400776	1.13	98.71	0.18	Protozoa	Cyclospora cayetanensis
ERR1190532_bin.3	207015	95.11	GCA_900092245.1_ASM90009224v1	57256845	0.35	97.60	0.30	Protozoa	Acytostelium leptosomum
ERR1190541_bin.10	513511	92.23	GCA_900092245.1_ASM90009224v1	57256845	0.82	97.79	0.20	Protozoa	Acytostelium leptosomum
ERR1190547_bin.1	221441	69.70	GCA_002893375.1_ASM289337v1	37400776	0.42	91.80	0.26	Protozoa	Cyclospora cayetanensis
ERR1190549_bin.20	2203279	94.62	GCA_900092245.1_ASM90009224v1	57256845	3.67	98.96	0.14	Protozoa	Acytostelium leptosomum
ERR1190551_bin.87	201475	96.20	GCA_002893375.1_ASM289337v1	37400776	0.52	94.03	0.26	Protozoa	Cyclospora cayetanensis
ERR1190563_bin.16	211785	73.25	GCA_000963415.1_ASM96341v1	15417826	1.01	99.81	0.19	Protozoa	Blastocystis sp. subtype 6
ERR1190564_bin.31	412038	75.51	GCA_002893375.1_ASM289337v1	37400776	0.85	98.73	0.22	Protozoa	Cyclospora cayetanensis
ERR1190565_bin.7	208008	70.22	GCA_000963415.1_ASM96341v1	15417826	0.95	99.68	0.19	Protozoa	Blastocystis sp. subtype 6
ERR1190569_bin.63	204724	72.03	GCA_000963415.1_ASM96341v1	15417826	0.96	99.92	0.19	Protozoa	Blastocystis sp. subtype 6
ERR1190570_bin.31	276991	62.16	GCA_000963415.1_ASM96341v1	15417826	1.08	99.96	0.19	Protozoa	Blastocystis sp. subtype 6
ERR1190574_bin.18	3172536	91.84	GCA_900092245.1_ASM90009224v1	57256845	5.08	98.12	0.13	Protozoa	Acytostelium leptosomum
ERR1190575_bin.4	244971	96.74	GCA_900092245.1_ASM90009224v1	57256845	0.42	99.04	0.26	Protozoa	Acytostelium leptosomum
ERR1190579_bin.10	494943	91.99	GCA_002893375.1_ASM289337v1	37400776	1.26	95.44	0.20	Protozoa	Cyclospora cayetanensis
ERR1190588_bin.56	226039	90.64	GCA_002893375.1_ASM289337v1	37400776	0.55	93.52	0.23	Protozoa	Cyclospora cayetanensis
ERR1190588_bin.39	241848	60.79	GCA_000963415.1_ASM96341v1	15417826	0.95	99.85	0.19	Protozoa	Blastocystis sp. subtype 6
ERR1190591_bin.60	530041	90.37	GCA_002893375.1_ASM289337v1	37400776	1.27	93.52	0.21	Protozoa	Cyclospora cayetanensis
ERR1190592_bin.27	471563	63.24	GCA_002893375.1_ASM289337v1	37400776	0.80	98.62	0.30	Protozoa	Cyclospora cayetanensis
ERR1190597_bin.19	1090294	60.98	GCA_002893375.1_ASM289337v1	37400776	1.74	92.38	0.23	Protozoa	Cyclospora cayetanensis
ERR1190597_bin.9	438634	73.82	GCA_002893375.1_ASM289337v1	37400776	0.88	96.09	0.23	Protozoa	Cyclospora cayetanensis
ERR1190601_bin.4	675728	84.81	GCA_900092245.1_ASM90009224v1	57256845	0.98	98.45	0.21	Protozoa	Acytostelium leptosomum
ERR1190601_bin.55	239606	92.04	GCA_002893375.1_ASM289337v1	37400776	0.59	97.06	0.20	Protozoa	Cyclospora cayetanensis
ERR1190601_bin.42	382002	61.42	GCA_900092245.1_ASM90009224v1	57256845	0.41	98.10	0.26	Protozoa	Acytostelium leptosomum
ERR1190604_bin.3	298266	65.30	GCA_000963415.1_ASM96341v1	15417826	1.25	99.16	0.19	Protozoa	Blastocystis sp. subtype 6
ERR1190608_bin.31	230053	61.09	GCA_000963415.1_ASM96341v1	15417826	0.91	99.97	0.19	Protozoa	Blastocystis sp. subtype 6
ERR1190610_bin.13	571054	94.46	GCA_900092245.1_ASM90009224v1	57256845	0.95	99.11	0.20	Protozoa	Acytostelium leptosomum
ERR1190627_bin.5	795965	87.90	GCA_900092245.1_ASM90009224v1	57256845	1.23	98.56	0.21	Protozoa	Acytostelium leptosomum
ERR1190628_bin.24	314306	85.36	GCA_002893375.1_ASM289337v1	37400776	0.72	93.11	0.30	Protozoa	Cyclospora cayetanensis
ERR1190631_bin.12	3970257	67.75	GCA_900092245.1_ASM90009224v1	57256845	4.09	94.12	0.16	Protozoa	Acytostelium leptosomum
ERR1190633_bin.65	417835	65.46	GCA_002893375.1_ASM289337v1	37400776	0.73	90.50	0.24	Protozoa	Cyclospora cayetanensis
ERR1190638_bin.36	208424	89.07	GCA_000963415.1_ASM96341v1	15417826	1.19	99.30	0.19	Protozoa	Blastocystis sp. subtype 6
ERR1190639_bin.29	533808	78.83	GCA_002893375.1_ASM289337v1	37400776	1.13	98.49	0.19	Protozoa	Cyclospora cayetanensis
ERR1190641_bin.4	249078	60.43	GCA_000963415.1_ASM96341v1	15417826	0.98	98.58	0.21	Protozoa	Blastocystis sp. subtype 6
ERR1190649_bin.21	320453	73.64	GCA_002893375.1_ASM289337v1	37400776	0.62	97.05	0.20	Protozoa	Cyclospora cayetanensis
ERR1190653_bin.4	281402	86.63	GCA_000963415.1_ASM96341v1	15417826	1.60	99.87	0.17	Protozoa	Blastocystis sp. subtype 6
ERR1190656_bin.78	205682	65.93	GCA_002893375.1_ASM289337v1	37400776	0.37	98.25	0.24	Protozoa	Cyclospora cayetanensis
ERR1190697_bin.20	1720101	62.53	GCA_900092245.1_ASM90009224v1	57256845	1.90	87.22	0.26	Protozoa	Acytostelium leptosomum
ERR1190703_bin.4	337341	67.95	GCA_002893375.1_ASM289337v1	37400776	0.62	98.91	0.26	Protozoa	Cyclospora cayetanensis
ERR1190703_bin.45	1613219	89.19	GCA_900092245.1_ASM90009224v1	57256845	2.53	98.71	0.16	Protozoa	Acytostelium leptosomum
ERR1190714_bin.41	303801	96.28	GCA_900092245.1_ASM90009224v1	57256845	0.51	98.95	0.23	Protozoa	Acytostelium leptosomum
ERR1190715_bin.19	228421	63.74	GCA_000963415.1_ASM96341v1	15417826	0.94	99.77	0.19	Protozoa	Blastocystis sp. subtype 6
ERR1190715_bin.14	230099	64.88	GCA_002893375.1_ASM289337v1	37400776	0.40	98.76	0.22	Protozoa	Cyclospora cayetanensis
ERR1190721_bin.22	203010	76.59	GCA_002893375.1_ASM289337v1	37400776	0.42	98.90	0.23	Protozoa	Cyclospora cayetanensis
ERR1190754_bin.29	215718	66.95	GCA_000963415.1_ASM96341v1	15417826	0.94	99.95	0.19	Protozoa	Blastocystis sp. subtype 6
ERR1190754_bin.5	464676	94.03	GCA_900092245.1_ASM90009224v1	57256845	0.77	98.95	0.23	Protozoa	Acytostelium leptosomum
ERR011092_bin.2	2081733	65.08	GCA_002893375.1_ASM289337v1	37400776	3.63	98.81	0.13	Protozoa	Cyclospora cayetanensis
ERR011102_bin.6	416785	88.50	GCA_002893375.1_ASM289337v1	37400776	1.00	96.86	0.21	Protozoa	Cyclospora cayetanensis
ERR011128_bin.22	271298	72.87	GCA_000963415.1_ASM96341v1	15417826	1.30	96.10	0.20	Protozoa	Blastocystis sp. subtype 6
ERR011165_bin.7	576099	77.84	GCA_002893375.1_ASM289337v1	37400776	1.20	98.20	0.20	Protozoa	Cyclospora cayetanensis
ERR011247_bin.5	514809	82.76	GCA_002893375.1_ASM289337v1	37400776	1.15	98.48	0.17	Protozoa	Cyclospora cayetanensis
ERR011341_bin.9	205526	62.12	GCA_002893375.1_ASM289337v1	37400776	0.37	92.05	0.22	Protozoa	Cyclospora cayetanensis
ERR011348_bin.5	244041	61.38	GCA_000963415.1_ASM96341v1	15417826	0.95	98.95	0.20	Protozoa	Blastocystis sp. subtype 6
ERR414230_bin.23	209636	76.36	GCA_000963415.1_ASM96341v1	15417826	1.06	97.28	0.21	Protozoa	Blastocystis sp. subtype 6
ERR414231_bin.10	266004	75.48	GCA_000963415.1_ASM96341v1	15417826	1.33	96.09	0.20	Protozoa	Blastocystis sp. subtype 6
ERR414247_bin.46	205509	79.94	GCA_002893375.1_ASM289337v1	37400776	0.44	99.11	0.21	Protozoa	Cyclospora cayetanensis
ERR414318_bin.21	222331	85.49	GCA_002893375.1_ASM289337v1	37400776	0.50	96.33	0.30	Protozoa	Cyclospora cayetanensis
ERR414318_bin.14	1069900	64.75	GCA_002893375.1_ASM289337v1	37400776	1.72	94.76	0.18	Protozoa	Cyclospora cayetanensis
ERR414345_bin.60	378843	65.78	GCA_002893375.1_ASM289337v1	37400776	0.67	93.55	0.30	Protozoa	Cyclospora cayetanensis
ERR414347_bin.88	222911	65.57	GCA_000963415.1_ASM96341v1	15417826	0.86	98.69	0.21	Protozoa	Blastocystis sp. subtype 6
ERR414422_bin.19	624512	71.51	GCA_002893375.1_ASM289337v1	37400776	1.18	96.51	0.19	Protozoa	Cyclospora cayetanensis
ERR414422_bin.61	463342	66.85	GCA_002893375.1_ASM289337v1	37400776	0.82	97.68	0.20	Protozoa	Cyclospora cayetanensis
ERR414445_bin.24	414543	73.16	GCA_002893375.1_ASM289337v1	37400776	0.82	98.06	0.23	Protozoa	Cyclospora cayetanensis
ERR414505_bin.8	267836	81.92	GCA_000963415.1_ASM96341v1	15417826	1.42	99.52	0.18	Protozoa	Blastocystis sp. subtype 6
SRR605615_bin.1	656872	83.09	GCA_900092245.1_ASM90009224v1	57256845	0.96	98.63	0.19	Protozoa	Acytostelium leptosomum
SRR605630_bin.3	1350473	89.24	GCA_900092245.1_ASM90009224v1	57256845	2.12	98.73	0.17	Protozoa	Acytostelium leptosomum
SRR643497_bin.7	1695315	83.57	GCA_900092245.1_ASM90009224v1	57256845	2.49	98.80	0.15	Protozoa	Acytostelium leptosomum
SRR643517_bin.5	1265141	90.56	GCA_900092245.1_ASM90009224v1	57256845	2.01	98.75	0.18	Protozoa	Acytostelium leptosomum
SRR924790_bin.3	334009	78.07	GCA_900092245.1_ASM90009224v1	57256845	0.46	98.43	0.24	Protozoa	Acytostelium leptosomum
ERR525714_bin.20	393073	63.44	GCA_002893375.1_ASM289337v1	37400776	0.67	98.28	0.20	Protozoa	Cyclospora cayetanensis
ERR525716_bin.8	266998	60.12	GCA_000963415.1_ASM96341v1	15417826	0.98	97.75	0.20	Protozoa	Blastocystis sp. subtype 6
ERR525746_bin.45	236169	77.30	GCA_000963415.1_ASM96341v1	15417826	1.21	96.48	0.21	Protozoa	Blastocystis sp. subtype 6
ERR525857_bin.5	840324	83.78	GCA_002893375.1_ASM289337v1	37400776	1.89	98.30	0.17	Protozoa	Cyclospora cayetanensis
ERR525877_bin.3	1649589	81.24	GCA_900092245.1_ASM90009224v1	57256845	2.36	93.75	0.19	Protozoa	Acytostelium leptosomum
ERR525893_bin.25	273478	75.26	GCA_002893375.1_ASM289337v1	37400776	0.55	98.52	0.22	Protozoa	Cyclospora cayetanensis
ERR525925_bin.4	602635	85.16	GCA_002893375.1_ASM289337v1	37400776	1.41	97.61	0.18	Protozoa	Cyclospora cayetanensis
ERR525975_bin.21	215346	66.07	GCA_002893375.1_ASM289337v1	37400776	0.39	94.33	0.23	Protozoa	Cyclospora cayetanensis
ERR526005_bin.14	205223	66.56	GCA_000963415.1_ASM96341v1	15417826	0.89	99.77	0.20	Protozoa	Blastocystis sp. subtype 6
ERR526005_bin.9	227722	78.87	GCA_002893375.1_ASM289337v1	37400776	0.48	96.95	0.22	Protozoa	Cyclospora cayetanensis
ERR526035_bin.34	347933	70.46	GCA_002893375.1_ASM289337v1	37400776	0.64	95.29	0.20	Protozoa	Cyclospora cayetanensis
ERR526068_bin.21	217221	69.23	GCA_000963415.1_ASM96341v1	15417826	0.98	97.07	0.23	Protozoa	Blastocystis sp. subtype 6
SRR3131692_bin.2	1690046	79.72	GCA_900092245.1_ASM90009224v1	57256845	2.37	92.85	0.20	Protozoa	Acytostelium leptosomum
SRR3131718_bin.1	9175248	63.93	GCA_900092245.1_ASM90009224v1	57256845	7.95	98.74	0.11	Protozoa	Acytostelium leptosomum
SRR3131798_bin.6	1532608	90.54	GCA_900092245.1_ASM90009224v1	57256845	2.44	98.74	0.16	Protozoa	Acytostelium leptosomum
SRR3131798_bin.9	646768	74.04	GCA_900092245.1_ASM90009224v1	57256845	0.84	98.85	0.17	Protozoa	Acytostelium leptosomum
SRR3131808_bin.3	828907	93.28	GCA_900092245.1_ASM90009224v1	57256845	1.36	98.96	0.18	Protozoa	Acytostelium leptosomum
SRR3131848_bin.2	438971	73.09	GCA_900092245.1_ASM90009224v1	57256845	0.57	94.04	0.23	Protozoa	Acytostelium leptosomum
SRR3131868_bin.6	202805	86.18	GCA_000709145.1_BobtB249_1	30153538	0.58	96.25	0.24	Fungi	Balansia obtecta B249
SRR3131905_bin.5	1084635	91.46	GCA_900092245.1_ASM90009224v1	57256845	1.75	98.85	0.16	Protozoa	Acytostelium leptosomum
SRR3131905_bin.2	480825	74.94	GCA_900092245.1_ASM90009224v1	57256845	0.64	98.64	0.20	Protozoa	Acytostelium leptosomum
SRR3131917_bin.2	1237249	76.46	GCA_900092245.1_ASM90009224v1	57256845	1.67	92.63	0.23	Protozoa	Acytostelium leptosomum
SRR3131925_bin.12	4621776	83.90	GCA_900092245.1_ASM90009224v1	57256845	6.81	94.27	0.15	Protozoa	Acytostelium leptosomum
SRR3131933_bin.2	1900913	88.51	GCA_900092245.1_ASM90009224v1	57256845	2.96	98.80	0.15	Protozoa	Acytostelium leptosomum
SRR3132071_bin.5	1255409	89.18	GCA_900092245.1_ASM90009224v1	57256845	1.98	98.57	0.16	Protozoa	Acytostelium leptosomum
SRR3132089_bin.3	971668	70.04	GCA_900092245.1_ASM90009224v1	57256845	1.19	93.78	0.26	Protozoa	Acytostelium leptosomum
SRR3132091_bin.1	1412778	85.24	GCA_900092245.1_ASM90009224v1	57256845	2.11	98.65	0.17	Protozoa	Acytostelium leptosomum
SRR3132095_bin.5	1163755	75.65	GCA_900092245.1_ASM90009224v1	57256845	1.55	92.52	0.24	Protozoa	Acytostelium leptosomum
SRR3132113_bin.9	215874	64.98	GCA_900092245.1_ASM90009224v1	57256845	0.25	98.86	0.23	Protozoa	Acytostelium leptosomum
SRR3132113_bin.8	307919	84.55	GCA_900092245.1_ASM90009224v1	57256845	0.46	98.58	0.24	Protozoa	Acytostelium leptosomum
SRR3132113_bin.7	210297	64.57	GCA_900092245.1_ASM90009224v1	57256845	0.24	92.80	0.26	Protozoa	Acytostelium leptosomum
SRR3132161_bin.2	1454854	81.62	GCA_900092245.1_ASM90009224v1	57256845	2.09	98.73	0.16	Protozoa	Acytostelium leptosomum
SRR3132203_bin.2	1151823	76.47	GCA_900092245.1_ASM90009224v1	57256845	1.55	92.53	0.24	Protozoa	Acytostelium leptosomum
SRR3132227_bin.3	220914	96.27	GCA_900092245.1_ASM90009224v1	57256845	0.37	94.54	0.23	Protozoa	Acytostelium leptosomum
SRR3132311_bin.2	2996238	88.74	GCA_900092245.1_ASM90009224v1	57256845	4.67	98.86	0.12	Protozoa	Acytostelium leptosomum
SRR3132405_bin.2	695700	82.05	GCA_900092245.1_ASM90009224v1	57256845	1.01	98.61	0.24	Protozoa	Acytostelium leptosomum
SRR3132405_bin.4	1722518	84.25	GCA_900092245.1_ASM90009224v1	57256845	2.55	98.82	0.14	Protozoa	Acytostelium leptosomum
SRR3132407_bin.2	246225	81.49	GCA_900092245.1_ASM90009224v1	57256845	0.35	99.20	0.24	Protozoa	Acytostelium leptosomum
SRR3132411_bin.6	1414033	75.25	GCA_900092245.1_ASM90009224v1	57256845	1.87	92.75	0.21	Protozoa	Acytostelium leptosomum
SRR3132447_bin.3	898133	85.81	GCA_900092245.1_ASM90009224v1	57256845	1.36	98.54	0.23	Protozoa	Acytostelium leptosomum
SRR3132465_bin.3	959055	88.30	GCA_900092245.1_ASM90009224v1	57256845	1.49	98.57	0.19	Protozoa	Acytostelium leptosomum
ERR1293497_bin.8	471126	80.63	GCA_002893375.1_ASM289337v1	37400776	1.03	93.44	0.23	Protozoa	Cyclospora cayetanensis
ERR1293505_bin.24	288047	70.61	GCA_002893375.1_ASM289337v1	37400776	0.55	92.34	0.26	Protozoa	Cyclospora cayetanensis
ERR1293506_bin.25	253065	76.29	GCA_002893375.1_ASM289337v1	37400776	0.52	92.97	0.26	Protozoa	Cyclospora cayetanensis
ERR1293508_bin.5	308080	82.55	GCA_002893375.1_ASM289337v1	37400776	0.68	92.50	0.24	Protozoa	Cyclospora cayetanensis
ERR1293561_bin.15	411568	79.16	GCA_002893375.1_ASM289337v1	37400776	0.88	98.87	0.20	Protozoa	Cyclospora cayetanensis
ERR1293562_bin.22	337281	85.46	GCA_002893375.1_ASM289337v1	37400776	0.78	99.25	0.20	Protozoa	Cyclospora cayetanensis
ERR1293614_bin.2	1029115	87.26	GCA_002893375.1_ASM289337v1	37400776	2.40	94.10	0.17	Protozoa	Cyclospora cayetanensis
ERR1293615_bin.2	1031191	87.23	GCA_002893375.1_ASM289337v1	37400776	2.41	94.10	0.17	Protozoa	Cyclospora cayetanensis
ERR1293660_bin.11	482178	73.07	GCA_002893375.1_ASM289337v1	37400776	0.94	97.53	0.21	Protozoa	Cyclospora cayetanensis
ERR1293764_bin.16	478226	75.12	GCA_002893375.1_ASM289337v1	37400776	0.96	97.34	0.21	Protozoa	Cyclospora cayetanensis
ERR1293765_bin.13	525197	84.67	GCA_002893375.1_ASM289337v1	37400776	1.19	97.34	0.20	Protozoa	Cyclospora cayetanensis
ERR1293773_bin.31	201083	62.32	GCA_002893375.1_ASM289337v1	37400776	0.34	92.19	0.24	Protozoa	Cyclospora cayetanensis
ERR1293802_bin.10	650119	79.83	GCA_002893375.1_ASM289337v1	37400776	1.39	98.01	0.17	Protozoa	Cyclospora cayetanensis
ERR1293803_bin.29	659109	77.76	GCA_002893375.1_ASM289337v1	37400776	1.38	98.24	0.19	Protozoa	Cyclospora cayetanensis
ERR1293807_bin.21	358787	79.15	GCA_002893375.1_ASM289337v1	37400776	0.78	94.90	0.26	Protozoa	Cyclospora cayetanensis
ERR1293820_bin.17	573491	75.49	GCA_002893375.1_ASM289337v1	37400776	1.16	98.34	0.17	Protozoa	Cyclospora cayetanensis
ERR1293823_bin.3	201333	65.58	GCA_002893375.1_ASM289337v1	37400776	0.39	93.82	0.30	Protozoa	Cyclospora cayetanensis
ERR1293859_bin.11	266706	77.55	GCA_002893375.1_ASM289337v1	37400776	0.56	90.52	0.30	Protozoa	Cyclospora cayetanensis
ERR1293867_bin.21	1988170	65.13	GCA_002893375.1_ASM289337v1	37400776	3.49	98.21	0.15	Protozoa	Cyclospora cayetanensis
ERR1293932_bin.12	213823	61.11	GCA_002893375.1_ASM289337v1	37400776	0.40	95.97	0.20	Protozoa	Cyclospora cayetanensis
SRR5127411_bin.13	316854	84.63	GCA_002893375.1_ASM289337v1	37400776	0.72	98.18	0.21	Protozoa	Cyclospora cayetanensis
SRR5127442_bin.7	230044	65.06	GCA_002893375.1_ASM289337v1	37400776	0.40	98.58	0.22	Protozoa	Cyclospora cayetanensis
SRR5127447_bin.4	1627537	84.68	GCA_002893375.1_ASM289337v1	37400776	3.69	98.65	0.14	Protozoa	Cyclospora cayetanensis
SRR5127465_bin.20	438803	83.60	GCA_002893375.1_ASM289337v1	37400776	1.01	97.47	0.19	Protozoa	Cyclospora cayetanensis
SRR5127473_bin.15	280703	79.76	GCA_000963415.1_ASM96341v1	15417826	1.47	99.55	0.18	Protozoa	Blastocystis sp. subtype 6
SRR5127503_bin.16	286671	81.92	GCA_002893375.1_ASM289337v1	37400776	0.63	98.52	0.23	Protozoa	Cyclospora cayetanensis
SRR5127632_bin.3	504443	86.45	GCA_002893375.1_ASM289337v1	37400776	1.18	94.21	0.23	Protozoa	Cyclospora cayetanensis
SRR5127649_bin.28	240498	83.48	GCA_002893375.1_ASM289337v1	37400776	0.54	98.60	0.21	Protozoa	Cyclospora cayetanensis
SRR5127701_bin.15	255989	83.92	GCA_002893375.1_ASM289337v1	37400776	0.58	98.48	0.22	Protozoa	Cyclospora cayetanensis
SRR5127726_bin.20	224658	84.33	GCA_002893375.1_ASM289337v1	37400776	0.51	91.07	0.26	Protozoa	Cyclospora cayetanensis
SRR5127755_bin.22	238846	84.60	GCA_002893375.1_ASM289337v1	37400776	0.54	93.22	0.26	Protozoa	Cyclospora cayetanensis
SRR5127800_bin.3	338842	85.31	GCA_002893375.1_ASM289337v1	37400776	0.78	93.94	0.24	Protozoa	Cyclospora cayetanensis
SRR5127802_bin.22	536407	80.41	GCA_002893375.1_ASM289337v1	37400776	1.15	98.76	0.18	Protozoa	Cyclospora cayetanensis
SRR5056649_bin.23	716187	88.27	GCA_002893375.1_ASM289337v1	37400776	1.72	95.20	0.20	Protozoa	Cyclospora cayetanensis
SRR5056650_bin.76	472130	67.15	GCA_002893375.1_ASM289337v1	37400776	0.86	98.46	0.19	Protozoa	Cyclospora cayetanensis
SRR5056654_bin.50	328281	86.01	GCA_002893375.1_ASM289337v1	37400776	0.77	95.12	0.20	Protozoa	Cyclospora cayetanensis
SRR5056654_bin.69	279201	91.00	GCA_002893375.1_ASM289337v1	37400776	0.68	96.88	0.23	Protozoa	Cyclospora cayetanensis
SRR5056654_bin.46	328652	65.45	GCA_002893375.1_ASM289337v1	37400776	0.58	95.55	0.23	Protozoa	Cyclospora cayetanensis
SRR5056660_bin.70	256663	71.37	GCA_002893335.1_ASM289333v1	41824023	0.44	95.89	0.26	Protozoa	Cyclospora cayetanensis
SRR5056660_bin.103	1092948	75.25	GCA_002893375.1_ASM289337v1	37400776	2.15	93.54	0.20	Protozoa	Cyclospora cayetanensis
SRR5056661_bin.20	269902	86.45	GCA_002893375.1_ASM289337v1	37400776	0.60	96.00	0.22	Protozoa	Cyclospora cayetanensis
SRR5056661_bin.17	316086	94.80	GCA_002893375.1_ASM289337v1	37400776	0.80	98.28	0.18	Protozoa	Cyclospora cayetanensis
SRR5056661_bin.11	311368	69.92	GCA_002893375.1_ASM289337v1	37400776	0.57	98.19	0.22	Protozoa	Cyclospora cayetanensis
SRR5056667_bin.4	386817	92.73	GCA_002893375.1_ASM289337v1	37400776	0.98	95.16	0.24	Protozoa	Cyclospora cayetanensis
SRR5056673_bin.58	349661	96.48	GCA_002893375.1_ASM289337v1	37400776	0.91	94.27	0.24	Protozoa	Cyclospora cayetanensis
SRR5056682_bin.6	250528	95.45	GCA_002893375.1_ASM289337v1	37400776	0.66	95.14	0.22	Protozoa	Cyclospora cayetanensis
SRR5056682_bin.4	339717	84.75	GCA_002893375.1_ASM289337v1	37400776	0.79	95.51	0.24	Protozoa	Cyclospora cayetanensis
SRR5056693_bin.19	203102	91.72	GCA_002893375.1_ASM289337v1	37400776	0.54	98.21	0.24	Protozoa	Cyclospora cayetanensis
SRR5056730_bin.24	266560	89.68	GCA_002893375.1_ASM289337v1	37400776	0.65	94.98	0.30	Protozoa	Cyclospora cayetanensis
SRR5056739_bin.4	251661	89.28	GCA_002893375.1_ASM289337v1	37400776	0.59	95.19	0.26	Protozoa	Cyclospora cayetanensis
SRR5056744_bin.42	1030519	75.98	GCA_002893375.1_ASM289337v1	37400776	2.03	93.88	0.20	Protozoa	Cyclospora cayetanensis
SRR5056748_bin.53	590257	60.65	GCA_002893375.1_ASM289337v1	37400776	0.97	86.97	0.30	Protozoa	Cyclospora cayetanensis
SRR5056772_bin.21	558668	89.02	GCA_002893375.1_ASM289337v1	37400776	1.33	94.50	0.21	Protozoa	Cyclospora cayetanensis
SRR5056780_bin.83	321324	79.34	GCA_002893375.1_ASM289337v1	37400776	0.69	92.78	0.26	Protozoa	Cyclospora cayetanensis
SRR5056780_bin.32	243486	89.22	GCA_002893375.1_ASM289337v1	37400776	0.58	98.58	0.18	Protozoa	Cyclospora cayetanensis
SRR5056788_bin.75	462038	67.67	GCA_002893375.1_ASM289337v1	37400776	0.84	86.99	0.26	Protozoa	Cyclospora cayetanensis
SRR5056788_bin.11	237600	71.14	GCA_002893375.1_ASM289337v1	37400776	0.45	97.42	0.23	Protozoa	Cyclospora cayetanensis
SRR5056813_bin.90	258454	61.19	GCA_002893375.1_ASM289337v1	37400776	0.42	94.08	0.21	Protozoa	Cyclospora cayetanensis
SRR5056813_bin.65	202871	94.07	GCA_002893375.1_ASM289337v1	37400776	0.52	98.35	0.22	Protozoa	Cyclospora cayetanensis
SRR5056816_bin.4	244349	63.26	GCA_002893375.1_ASM289337v1	37400776	0.43	93.04	0.26	Protozoa	Cyclospora cayetanensis
SRR5056817_bin.75	297705	90.58	GCA_002893375.1_ASM289337v1	37400776	0.73	98.69	0.18	Protozoa	Cyclospora cayetanensis
SRR5056817_bin.21	384105	60.63	GCA_002893375.1_ASM289337v1	37400776	0.62	98.46	0.20	Protozoa	Cyclospora cayetanensis
SRR5056819_bin.31	276745	85.94	GCA_000963415.1_ASM96341v1	15417826	1.57	99.28	0.17	Protozoa	Blastocystis sp. subtype 6
SRR5056839_bin.31	237944	88.26	GCA_002893375.1_ASM289337v1	37400776	0.57	98.67	0.18	Protozoa	Cyclospora cayetanensis
SRR5056856_bin.46	208060	91.17	GCA_002893375.1_ASM289337v1	37400776	0.51	94.83	0.26	Protozoa	Cyclospora cayetanensis
SRR5056856_bin.17	218311	89.52	GCA_002893375.1_ASM289337v1	37400776	0.54	95.63	0.26	Protozoa	Cyclospora cayetanensis
SRR5056860_bin.72	344161	90.16	GCA_002893375.1_ASM289337v1	37400776	0.83	95.63	0.20	Protozoa	Cyclospora cayetanensis
SRR5056867_bin.73	361648	70.14	GCA_002893375.1_ASM289337v1	37400776	0.68	98.74	0.20	Protozoa	Cyclospora cayetanensis
SRR5056870_bin.69	341442	89.98	GCA_002893375.1_ASM289337v1	37400776	0.83	98.40	0.17	Protozoa	Cyclospora cayetanensis
SRR5056886_bin.54	232025	77.37	GCA_000963415.1_ASM96341v1	15417826	1.19	96.60	0.21	Protozoa	Blastocystis sp. subtype 6
SRR5056890_bin.84	966735	92.85	GCA_002893375.1_ASM289337v1	37400776	2.40	99.11	0.14	Protozoa	Cyclospora cayetanensis
SRR5056900_bin.28	288424	69.27	GCA_002893375.1_ASM289337v1	37400776	0.54	98.58	0.26	Protozoa	Cyclospora cayetanensis
SRR5056904_bin.29	217608	62.83	GCA_000963415.1_ASM96341v1	15417826	0.91	99.62	0.21	Protozoa	Blastocystis sp. subtype 6
SRR5056942_bin.11	267952	74.36	GCA_002893375.1_ASM289337v1	37400776	0.54	97.35	0.22	Protozoa	Cyclospora cayetanensis
SRR5056942_bin.34	336367	60.93	GCA_002893375.1_ASM289337v1	37400776	0.55	87.37	0.24	Protozoa	Cyclospora cayetanensis
SRR5056955_bin.85	315205	77.92	GCA_002893335.1_ASM289333v1	41824023	0.59	95.83	0.26	Protozoa	Cyclospora cayetanensis
SRR5056969_bin.72	384028	92.03	GCA_002893375.1_ASM289337v1	37400776	0.95	94.40	0.20	Protozoa	Cyclospora cayetanensis
SRR5056975_bin.7	559493	84.03	GCA_002893375.1_ASM289337v1	37400776	1.27	94.74	0.23	Protozoa	Cyclospora cayetanensis
SRR5056987_bin.76	244515	60.30	GCA_002893375.1_ASM289337v1	37400776	0.40	96.13	0.26	Protozoa	Cyclospora cayetanensis
SRR5056989_bin.79	289361	90.99	GCA_002893375.1_ASM289337v1	37400776	0.70	98.93	0.20	Protozoa	Cyclospora cayetanensis
SRR5057013_bin.27	236530	88.38	GCA_002893375.1_ASM289337v1	37400776	0.56	98.43	0.18	Protozoa	Cyclospora cayetanensis
SRR5057013_bin.53	562176	72.56	GCA_002893375.1_ASM289337v1	37400776	1.10	98.63	0.20	Protozoa	Cyclospora cayetanensis
SRR5057019_bin.14	292920	85.55	GCA_002893375.1_ASM289337v1	37400776	0.69	97.29	0.23	Protozoa	Cyclospora cayetanensis
SRR5057036_bin.6	352295	63.56	GCA_002893375.1_ASM289337v1	37400776	0.61	97.24	0.21	Protozoa	Cyclospora cayetanensis
SRR5057036_bin.54	266915	65.03	GCA_002893375.1_ASM289337v1	37400776	0.47	98.38	0.20	Protozoa	Cyclospora cayetanensis
SRR5057067_bin.75	204124	91.53	GCA_002893375.1_ASM289337v1	37400776	0.50	94.42	0.24	Protozoa	Cyclospora cayetanensis
SRR5057068_bin.17	1171597	64.10	GCA_002893375.1_ASM289337v1	37400776	1.71	90.79	0.21	Protozoa	Cyclospora cayetanensis
SRR5057070_bin.78	236525	88.38	GCA_002893375.1_ASM289337v1	37400776	0.56	98.44	0.18	Protozoa	Cyclospora cayetanensis
SRR5057092_bin.5	221800	80.20	GCA_002893375.1_ASM289337v1	37400776	0.46	94.84	0.26	Protozoa	Cyclospora cayetanensis
SRR5057102_bin.10	557308	92.20	GCA_002893375.1_ASM289337v1	37400776	1.34	96.43	0.17	Protozoa	Cyclospora cayetanensis
SRR5057112_bin.46	262155	79.85	GCA_002893375.1_ASM289337v1	37400776	0.60	97.38	0.22	Protozoa	Cyclospora cayetanensis
SRR5057115_bin.69	682122	63.25	GCA_002893375.1_ASM289337v1	37400776	1.15	86.89	0.30	Protozoa	Cyclospora cayetanensis
SRR5057115_bin.27	254888	70.72	GCA_002893375.1_ASM289337v1	37400776	0.51	98.35	0.21	Protozoa	Cyclospora cayetanensis
SRR1211157_bin.14	211985	63.70	GCA_000963415.1_ASM96341v1	15417826	0.88	98.32	0.21	Protozoa	Blastocystis sp. subtype 6
SRR1211428_bin.13	249973	68.31	GCA_000963415.1_ASM96341v1	15417826	1.13	96.78	0.21	Protozoa	Blastocystis sp. subtype 6
SRR1212217_bin.12	274692	70.00	GCA_000963415.1_ASM96341v1	15417826	1.27	96.37	0.21	Protozoa	Blastocystis sp. subtype 6
SRR1212301_bin.4	917371	77.44	GCA_002893375.1_ASM289337v1	37400776	1.90	98.07	0.19	Protozoa	Cyclospora cayetanensis
SRR1212720_bin.10	649909	87.57	GCA_002893375.1_ASM289337v1	37400776	1.52	96.70	0.20	Protozoa	Cyclospora cayetanensis
SRR1214501_bin.2	306394	91.18	GCA_002893375.1_ASM289337v1	37400776	0.75	98.33	0.20	Protozoa	Cyclospora cayetanensis
SRR1214724_bin.8	300230	64.07	GCA_000963415.1_ASM96341v1	15417826	1.27	96.37	0.21	Protozoa	Blastocystis sp. subtype 6
SRR1214886_bin.5	226728	85.48	GCA_002893375.1_ASM289337v1	37400776	0.52	99.85	0.23	Protozoa	Cyclospora cayetanensis
SRR1215635_bin.3	1010441	86.84	GCA_002893375.1_ASM289337v1	37400776	2.35	98.36	0.17	Protozoa	Cyclospora cayetanensis
SRR1215688_bin.7	200759	66.63	GCA_000963415.1_ASM96341v1	15417826	0.87	98.40	0.21	Protozoa	Blastocystis sp. subtype 6
SRR1215837_bin.1	204788	61.32	GCA_002893375.1_ASM289337v1	37400776	0.38	94.00	0.30	Protozoa	Cyclospora cayetanensis
SRR1215956_bin.5	214768	60.22	GCA_000963415.1_ASM96341v1	15417826	0.84	98.40	0.21	Protozoa	Blastocystis sp. subtype 6
SRR1215973_bin.2	740164	81.65	GCA_002893375.1_ASM289337v1	37400776	1.62	98.47	0.17	Protozoa	Cyclospora cayetanensis
SRR1215986_bin.4	205238	89.34	GCA_002893375.1_ASM289337v1	37400776	0.49	99.84	0.23	Protozoa	Cyclospora cayetanensis
SRR1757433_bin.8	1131167	94.49	GCA_002893375.1_ASM289337v1	37400776	2.90	97.49	0.15	Protozoa	Cyclospora cayetanensis
SRR1765039_bin.1	368743	91.45	GCA_002893375.1_ASM289337v1	37400776	0.90	96.18	0.20	Protozoa	Cyclospora cayetanensis
SRR1765284_bin.5	224854	61.34	GCA_002893375.1_ASM289337v1	37400776	0.40	94.84	0.24	Protozoa	Cyclospora cayetanensis
SRR1765405_bin.7	300362	88.25	GCA_002893375.1_ASM289337v1	37400776	0.71	96.60	0.23	Protozoa	Cyclospora cayetanensis
SRR1765474_bin.7	289701	78.02	GCA_002893375.1_ASM289337v1	37400776	0.61	98.21	0.23	Protozoa	Cyclospora cayetanensis
SRR1765516_bin.6	403614	70.21	GCA_002893375.1_ASM289337v1	37400776	0.76	98.20	0.18	Protozoa	Cyclospora cayetanensis
SRR1765564_bin.3	262593	64.82	GCA_002893375.1_ASM289337v1	37400776	0.47	88.77	0.30	Protozoa	Cyclospora cayetanensis
SRR1765638_bin.2	331511	78.49	GCA_002893375.1_ASM289337v1	37400776	0.70	97.91	0.19	Protozoa	Cyclospora cayetanensis
SRR1909212_bin.2	931386	74.99	GCA_002893375.1_ASM289337v1	37400776	1.87	98.41	0.17	Protozoa	Cyclospora cayetanensis
SRR1909569_bin.5	225369	75.14	GCA_000963415.1_ASM96341v1	15417826	1.12	96.47	0.21	Protozoa	Blastocystis sp. subtype 6
SRR1910591_bin.2	498028	67.26	GCA_002893375.1_ASM289337v1	37400776	0.89	98.62	0.23	Protozoa	Cyclospora cayetanensis
SRR1910711_bin.4	764255	71.01	GCA_002893375.1_ASM289337v1	37400776	1.46	98.32	0.18	Protozoa	Cyclospora cayetanensis
SRR1915693_bin.2	883357	83.69	GCA_002893375.1_ASM289337v1	37400776	1.98	98.25	0.17	Protozoa	Cyclospora cayetanensis
SRR1915757_bin.2	275681	78.40	GCA_002893375.1_ASM289337v1	37400776	0.58	98.20	0.21	Protozoa	Cyclospora cayetanensis
SRR1915785_bin.2	301918	90.72	GCA_002893375.1_ASM289337v1	37400776	0.73	97.95	0.23	Protozoa	Cyclospora cayetanensis
SRR1915878_bin.9	213129	76.96	GCA_002893375.1_ASM289337v1	37400776	0.44	97.96	0.21	Protozoa	Cyclospora cayetanensis
SRR1915993_bin.6	448879	77.39	GCA_002893375.1_ASM289337v1	37400776	0.93	98.24	0.19	Protozoa	Cyclospora cayetanensis
SRR1916030_bin.6	206062	69.59	GCA_002893375.1_ASM289337v1	37400776	0.48	95.32	0.24	Protozoa	Cyclospora cayetanensis
SRR1916032_bin.14	447799	83.91	GCA_002893375.1_ASM289337v1	37400776	1.07	97.23	0.19	Protozoa	Cyclospora cayetanensis
SRR1916054_bin.6	236768	61.59	GCA_002893375.1_ASM289337v1	37400776	0.48	95.47	0.24	Protozoa	Cyclospora cayetanensis
SRR1916819_bin.5	286191	65.72	GCA_000963415.1_ASM96341v1	15417826	1.24	96.60	0.21	Protozoa	Blastocystis sp. subtype 6
SRR1918822_bin.12	609560	63.57	GCA_002893375.1_ASM289337v1	37400776	1.04	98.08	0.24	Protozoa	Cyclospora cayetanensis
SRR1918822_bin.13	316225	79.25	GCA_002893375.1_ASM289337v1	37400776	0.67	98.28	0.24	Protozoa	Cyclospora cayetanensis
SRR1918827_bin.4	224760	68.68	GCA_000963415.1_ASM96341v1	15417826	1.02	97.13	0.21	Protozoa	Blastocystis sp. subtype 6
SRR1980351_bin.4	252251	72.94	GCA_000963415.1_ASM96341v1	15417826	1.21	96.40	0.21	Protozoa	Blastocystis sp. subtype 6
SRR1980354_bin.3	289768	91.47	GCA_002893375.1_ASM289337v1	37400776	0.71	98.13	0.22	Protozoa	Cyclospora cayetanensis
SRR1980370_bin.2	1057638	82.50	GCA_002893375.1_ASM289337v1	37400776	2.34	98.37	0.18	Protozoa	Cyclospora cayetanensis
SRR1980377_bin.2	492961	71.27	GCA_002893375.1_ASM289337v1	37400776	0.94	98.07	0.21	Protozoa	Cyclospora cayetanensis
SRR1980407_bin.2	736266	81.08	GCA_002893375.1_ASM289337v1	37400776	1.60	98.14	0.19	Protozoa	Cyclospora cayetanensis
SRR1980432_bin.3	226010	86.43	GCA_002893375.1_ASM289337v1	37400776	0.52	98.60	0.20	Protozoa	Cyclospora cayetanensis
SRR1980457_bin.5	224331	71.98	GCA_000963415.1_ASM96341v1	15417826	1.07	95.51	0.20	Protozoa	Blastocystis sp. subtype 6
SRR1980492_bin.1	444635	80.56	GCA_002893375.1_ASM289337v1	37400776	0.96	98.40	0.20	Protozoa	Cyclospora cayetanensis
ERR321067_bin.4	1992669	67.32	GCA_002893375.1_ASM289337v1	37400776	3.59	98.85	0.13	Protozoa	Cyclospora cayetanensis
ERR321101_bin.4	207646	95.07	GCA_002893375.1_ASM289337v1	37400776	0.53	99.01	0.21	Protozoa	Cyclospora cayetanensis
ERR321103_bin.12	271298	72.87	GCA_000963415.1_ASM96341v1	15417826	1.30	96.10	0.20	Protozoa	Blastocystis sp. subtype 6
ERR321140_bin.11	443169	79.03	GCA_002893375.1_ASM289337v1	37400776	0.94	98.22	0.20	Protozoa	Cyclospora cayetanensis
ERR321150_bin.5	387585	77.46	GCA_002893375.1_ASM289337v1	37400776	0.81	98.36	0.22	Protozoa	Cyclospora cayetanensis
ERR321211_bin.6	201457	77.74	GCA_002893375.1_ASM289337v1	37400776	0.42	96.94	0.23	Protozoa	Cyclospora cayetanensis
ERR321222_bin.3	432780	80.70	GCA_002893375.1_ASM289337v1	37400776	0.93	98.57	0.17	Protozoa	Cyclospora cayetanensis
ERR321248_bin.1	716449	82.10	GCA_002893375.1_ASM289337v1	37400776	1.59	98.50	0.15	Protozoa	Cyclospora cayetanensis
ERR321279_bin.4	212061	62.44	GCA_002893375.1_ASM289337v1	37400776	0.36	98.39	0.24	Protozoa	Cyclospora cayetanensis
ERR321340_bin.3	631642	77.20	GCA_002893375.1_ASM289337v1	37400776	1.31	98.43	0.17	Protozoa	Cyclospora cayetanensis
ERR321444_bin.7	260613	65.81	GCA_002893375.1_ASM289337v1	37400776	0.30	97.29	0.26	Protozoa	Cyclospora cayetanensis
ERR321585_bin.11	1568165	87.13	GCA_900092245.1_ASM90009224v1	57256845	2.40	98.76	0.16	Protozoa	Acytostelium leptosomum
ERR321586_bin.18	1662235	86.92	GCA_900092245.1_ASM90009224v1	57256845	2.53	98.69	0.16	Protozoa	Acytostelium leptosomum
SRR4305050_bin.5	1100199	79.88	GCA_002893375.1_ASM289337v1	37400776	2.35	98.16	0.16	Protozoa	Cyclospora cayetanensis
SRR4305053_bin.1	2035697	90.38	GCA_900092245.1_ASM90009224v1	57256845	3.23	98.84	0.14	Protozoa	Acytostelium leptosomum
SRR4305094_bin.17	385886	77.15	GCA_002893375.1_ASM289337v1	37400776	0.80	99.02	0.19	Protozoa	Cyclospora cayetanensis
SRR4305273_bin.1	662264	82.95	GCA_002893375.1_ASM289337v1	37400776	1.47	98.10	0.20	Protozoa	Cyclospora cayetanensis
SRR4305293_bin.9	286342	95.62	GCA_900092245.1_ASM90009224v1	57256845	0.49	99.32	0.23	Protozoa	Acytostelium leptosomum
SRR4305452_bin.12	321699	64.64	GCA_002893375.1_ASM289337v1	37400776	0.56	96.88	0.20	Protozoa	Cyclospora cayetanensis
SRR4305453_bin.6	579578	64.29	GCA_002893375.1_ASM289337v1	37400776	0.99	94.48	0.23	Protozoa	Cyclospora cayetanensis
SRR4305466_bin.5	201376	85.80	GCA_000963415.1_ASM96341v1	15417826	0.87	99.82	0.19	Protozoa	Blastocystis sp. subtype 6
SRR4305479_bin.4	370152	85.12	GCA_002893375.1_ASM289337v1	37400776	0.84	98.72	0.23	Protozoa	Cyclospora cayetanensis
SRR4408015_bin.14	252785	61.51	GCA_000963415.1_ASM96341v1	15417826	0.98	99.11	0.20	Protozoa	Blastocystis sp. subtype 6
SRR4408156_bin.4	981712	82.34	GCA_002893375.1_ASM289337v1	37400776	2.17	98.51	0.16	Protozoa	Cyclospora cayetanensis
SRR4408237_bin.6	211439	81.08	GCA_002893375.1_ASM289337v1	37400776	0.46	96.87	0.26	Protozoa	Cyclospora cayetanensis
ERR209075_bin.5	513817	94.01	GCA_900092245.1_ASM90009224v1	57256845	0.85	99.01	0.24	Protozoa	Acytostelium leptosomum
ERR209258_bin.1	365777	65.35	GCA_002893375.1_ASM289337v1	37400776	0.64	97.97	0.24	Protozoa	Cyclospora cayetanensis
ERR209260_bin.1	241118	73.44	GCA_002893375.1_ASM289337v1	37400776	0.48	98.70	0.23	Protozoa	Cyclospora cayetanensis
ERR209377_bin.24	275161	74.41	GCA_002893375.1_ASM289337v1	37400776	0.55	98.85	0.22	Protozoa	Cyclospora cayetanensis
ERR209390_bin.9	540071	91.23	GCA_002893375.1_ASM289337v1	37400776	1.32	98.41	0.16	Protozoa	Cyclospora cayetanensis
ERR209396_bin.1	642761	85.80	GCA_002893375.1_ASM289337v1	37400776	1.48	97.81	0.18	Protozoa	Cyclospora cayetanensis
ERR209523_bin.20	298534	70.88	GCA_000963415.1_ASM96341v1	15417826	1.37	99.54	0.18	Protozoa	Blastocystis sp. subtype 6
ERR209611_bin.19	214247	77.38	GCA_000963415.1_ASM96341v1	15417826	1.09	99.61	0.19	Protozoa	Blastocystis sp. subtype 6
ERR209637_bin.40	201917	81.50	GCA_002893375.1_ASM289337v1	37400776	0.44	97.98	0.22	Protozoa	Cyclospora cayetanensis
ERR209646_bin.32	243567	84.23	GCA_002893375.1_ASM289337v1	37400776	0.55	98.36	0.24	Protozoa	Cyclospora cayetanensis
ERR209657_bin.34	365108	76.61	GCA_002893375.1_ASM289337v1	37400776	0.74	93.01	0.24	Protozoa	Cyclospora cayetanensis
ERR209702_bin.35	358247	85.58	GCA_002893375.1_ASM289337v1	37400776	0.82	97.95	0.23	Protozoa	Cyclospora cayetanensis
ERR209720_bin.6	256304	81.13	GCA_002893375.1_ASM289337v1	37400776	0.56	95.59	0.19	Protozoa	Cyclospora cayetanensis
ERR209741_bin.17	273644	69.40	GCA_002893375.1_ASM289337v1	37400776	0.51	98.98	0.22	Protozoa	Cyclospora cayetanensis
ERR209769_bin.30	264167	81.39	GCA_002893375.1_ASM289337v1	37400776	0.58	98.45	0.24	Protozoa	Cyclospora cayetanensis
ERR209788_bin.38	235042	69.66	GCA_002893375.1_ASM289337v1	37400776	0.45	98.03	0.24	Protozoa	Cyclospora cayetanensis
ERR209834_bin.5	265332	95.03	GCA_002893375.1_ASM289337v1	37400776	0.67	98.61	0.24	Protozoa	Cyclospora cayetanensis
ERR209872_bin.26	634365	92.80	GCA_002893375.1_ASM289337v1	37400776	1.59	97.44	0.19	Protozoa	Cyclospora cayetanensis
ERR209880_bin.11	634348	84.91	GCA_002893375.1_ASM289337v1	37400776	1.46	94.48	0.22	Protozoa	Cyclospora cayetanensis
ERR209883_bin.25	450838	80.90	GCA_002893375.1_ASM289337v1	37400776	0.98	98.11	0.18	Protozoa	Cyclospora cayetanensis
SRR5557999_bin.25	242572	75.77	GCA_000963415.1_ASM96341v1	15417826	1.19	99.38	0.21	Protozoa	Blastocystis sp. subtype 6
SRR5558048_bin.10	343318	80.34	GCA_000963415.1_ASM96341v1	15417826	1.81	99.59	0.16	Protozoa	Blastocystis sp. subtype 6
SRR5558049_bin.16	327877	72.65	GCA_000963415.1_ASM96341v1	15417826	1.57	99.57	0.17	Protozoa	Blastocystis sp. subtype 6
SRR5558051_bin.35	291738	77.30	GCA_000963415.1_ASM96341v1	15417826	1.48	99.58	0.17	Protozoa	Blastocystis sp. subtype 6
SRR5558054_bin.36	414372	62.52	GCA_002893375.1_ASM289337v1	37400776	0.70	98.09	0.18	Protozoa	Cyclospora cayetanensis
SRR5558077_bin.2	206519	95.87	GCA_000963415.1_ASM96341v1	15417826	1.31	99.77	0.18	Protozoa	Blastocystis sp. subtype 6
SRR5558101_bin.105	1016286	60.25	GCA_002893375.1_ASM289337v1	37400776	1.64	86.20	0.23	Protozoa	Cyclospora cayetanensis
SRR5558106_bin.11	211820	60.50	GCA_002893375.1_ASM289337v1	37400776	0.35	98.56	0.24	Protozoa	Cyclospora cayetanensis
SRR5558120_bin.13	202333	65.73	GCA_002893375.1_ASM289337v1	37400776	0.36	90.86	0.30	Protozoa	Cyclospora cayetanensis
SRR5558155_bin.37	905812	95.26	GCA_002893375.1_ASM289337v1	37400776	2.31	97.72	0.16	Protozoa	Cyclospora cayetanensis
SRR5558156_bin.32	551355	61.56	GCA_002893375.1_ASM289337v1	37400776	0.82	97.69	0.21	Protozoa	Cyclospora cayetanensis
SRR5558174_bin.10	652053	81.84	GCA_002893375.1_ASM289337v1	37400776	1.43	93.48	0.20	Protozoa	Cyclospora cayetanensis
SRR5558175_bin.31	856156	81.60	GCA_002893375.1_ASM289337v1	37400776	1.85	93.62	0.19	Protozoa	Cyclospora cayetanensis
SRR5558177_bin.4	451950	77.03	GCA_002893375.1_ASM289337v1	37400776	0.95	94.00	0.22	Protozoa	Cyclospora cayetanensis
SRR5558182_bin.17	424853	93.04	GCA_002893375.1_ASM289337v1	37400776	1.08	97.12	0.22	Protozoa	Cyclospora cayetanensis
SRR5558183_bin.23	222401	63.51	GCA_000963415.1_ASM96341v1	15417826	0.87	96.67	0.21	Protozoa	Blastocystis sp. subtype 6
SRR5558191_bin.15	245820	93.41	GCA_002893375.1_ASM289337v1	37400776	0.64	96.96	0.20	Protozoa	Cyclospora cayetanensis
SRR5558192_bin.16	336354	89.47	GCA_002893375.1_ASM289337v1	37400776	0.83	97.29	0.23	Protozoa	Cyclospora cayetanensis
SRR5558202_bin.6	305261	78.02	GCA_002893375.1_ASM289337v1	37400776	0.65	96.31	0.24	Protozoa	Cyclospora cayetanensis
SRR5558224_bin.4	376255	76.77	GCA_002893375.1_ASM289337v1	37400776	0.77	98.84	0.22	Protozoa	Cyclospora cayetanensis
SRR5558224_bin.3	200600	84.66	GCA_002893375.1_ASM289337v1	37400776	0.48	95.95	0.30	Protozoa	Cyclospora cayetanensis
SRR5558225_bin.25	344937	61.43	GCA_002893375.1_ASM289337v1	37400776	0.57	98.41	0.20	Protozoa	Cyclospora cayetanensis
SRR5558229_bin.1	483359	79.51	GCA_002893375.1_ASM289337v1	37400776	1.06	92.28	0.24	Protozoa	Cyclospora cayetanensis
SRR5558240_bin.26	212907	60.73	GCA_000963415.1_ASM96341v1	15417826	0.84	99.76	0.20	Protozoa	Blastocystis sp. subtype 6
SRR5558242_bin.18	200789	79.59	GCA_002893375.1_ASM289337v1	37400776	0.43	90.56	0.24	Protozoa	Cyclospora cayetanensis
SRR5558283_bin.23	208513	94.98	GCA_000963415.1_ASM96341v1	15417826	1.31	99.79	0.18	Protozoa	Blastocystis sp. subtype 6
SRR5558285_bin.4	842956	68.98	GCA_002893375.1_ASM289337v1	37400776	1.50	92.14	0.19	Protozoa	Cyclospora cayetanensis
SRR5558289_bin.18	215357	67.41	GCA_000963415.1_ASM96341v1	15417826	0.94	99.77	0.19	Protozoa	Blastocystis sp. subtype 6
SRR5558292_bin.11	953340	63.58	GCA_002893375.1_ASM289337v1	37400776	1.56	91.73	0.23	Protozoa	Cyclospora cayetanensis
SRR5558312_bin.10	295339	80.54	GCA_000963415.1_ASM96341v1	15417826	1.56	99.57	0.17	Protozoa	Blastocystis sp. subtype 6
SRR5558313_bin.101	250331	63.72	GCA_000963415.1_ASM96341v1	15417826	1.05	96.43	0.21	Protozoa	Blastocystis sp. subtype 6
SRR5558387_bin.53	217409	90.99	GCA_000963415.1_ASM96341v1	15417826	1.30	99.79	0.18	Protozoa	Blastocystis sp. subtype 6
SRR5558396_bin.7	223106	61.34	GCA_002893375.1_ASM289337v1	37400776	0.37	98.32	0.26	Protozoa	Cyclospora cayetanensis
SRR5579967_bin.55	208500	87.75	GCA_002893375.1_ASM289337v1	37400776	0.50	99.57	0.23	Protozoa	Cyclospora cayetanensis
SRR5579968_bin.6	308124	80.21	GCA_002893375.1_ASM289337v1	37400776	0.54	96.47	0.22	Protozoa	Cyclospora cayetanensis
SRR5579970_bin.5	216627	79.19	GCA_000963415.1_ASM96341v1	15417826	1.14	96.74	0.21	Protozoa	Blastocystis sp. subtype 6
SRR5579973_bin.35	240288	76.01	GCA_002893375.1_ASM289337v1	37400776	0.40	96.45	0.24	Protozoa	Cyclospora cayetanensis
SRR5579974_bin.41	260237	86.45	GCA_002893375.1_ASM289337v1	37400776	0.44	96.34	0.22	Protozoa	Cyclospora cayetanensis
SRR5579979_bin.18	297323	82.28	GCA_002893375.1_ASM289337v1	37400776	0.67	97.16	0.23	Protozoa	Cyclospora cayetanensis
SRR5579979_bin.94	322099	91.82	GCA_002893375.1_ASM289337v1	37400776	0.79	98.21	0.21	Protozoa	Cyclospora cayetanensis
SRR5579983_bin.34	414908	91.30	GCA_002893375.1_ASM289337v1	37400776	1.03	97.51	0.21	Protozoa	Cyclospora cayetanensis
SRR5580026_bin.17	260830	86.02	GCA_002893375.1_ASM289337v1	37400776	0.61	99.19	0.23	Protozoa	Cyclospora cayetanensis
SRR5580096_bin.6	259075	60.39	GCA_000963415.1_ASM96341v1	15417826	1.04	97.07	0.21	Protozoa	Blastocystis sp. subtype 6
SRR5580122_bin.13	209431	70.68	GCA_000963415.1_ASM96341v1	15417826	0.98	97.17	0.21	Protozoa	Blastocystis sp. subtype 6
SRR4423631_bin.22	222087	76.85	GCA_000963415.1_ASM96341v1	15417826	1.11	99.82	0.19	Protozoa	Blastocystis sp. subtype 6
SRR4423633_bin.23	335135	87.01	GCA_900092245.1_ASM90009224v1	57256845	0.51	98.19	0.24	Protozoa	Acytostelium leptosomum
SRR4423662_bin.36	233698	62.22	GCA_000963415.1_ASM96341v1	15417826	0.94	99.98	0.19	Protozoa	Blastocystis sp. subtype 6
SRR4423697_bin.42	354127	63.90	GCA_000963415.1_ASM96341v1	15417826	1.49	99.71	0.17	Protozoa	Blastocystis sp. subtype 6
SRR4435697_bin.47	236192	62.56	GCA_000963415.1_ASM96341v1	15417826	0.96	99.70	0.19	Protozoa	Blastocystis sp. subtype 6
SRR4435717_bin.16	309451	94.21	GCA_002893375.1_ASM289337v1	37400776	0.78	98.60	0.22	Protozoa	Cyclospora cayetanensis
SRR4435731_bin.54	247837	75.39	GCA_002893375.1_ASM289337v1	37400776	0.51	96.87	0.26	Protozoa	Cyclospora cayetanensis
SRR4435733_bin.16	319660	71.94	GCA_002893375.1_ASM289337v1	37400776	0.62	96.35	0.24	Protozoa	Cyclospora cayetanensis
SRR4444805_bin.10	263304	66.20	GCA_002893375.1_ASM289337v1	37400776	0.27	97.77	0.26	Protozoa	Cyclospora cayetanensis
SRR4444845_bin.9	698397	76.03	GCA_002893375.1_ASM289337v1	37400776	1.42	96.23	0.18	Protozoa	Cyclospora cayetanensis
SRR4451543_bin.11	872054	69.13	GCA_002893375.1_ASM289337v1	37400776	1.62	96.90	0.22	Protozoa	Cyclospora cayetanensis
SRR4451581_bin.4	734131	77.90	GCA_002893375.1_ASM289337v1	37400776	1.54	99.06	0.16	Protozoa	Cyclospora cayetanensis
SRR4783445_bin.39	674936	78.60	GCA_002893375.1_ASM289337v1	37400776	1.42	98.35	0.18	Protozoa	Cyclospora cayetanensis
SRR4783448_bin.43	217429	66.56	GCA_000963415.1_ASM96341v1	15417826	0.96	96.05	0.22	Protozoa	Blastocystis sp. subtype 6
SRR4783502_bin.19	366036	83.81	GCA_002893375.1_ASM289337v1	37400776	0.83	98.67	0.24	Protozoa	Cyclospora cayetanensis
SRR4783560_bin.13	201029	83.53	GCA_002893375.1_ASM289337v1	37400776	0.23	98.11	0.30	Protozoa	Cyclospora cayetanensis
SRR6028186_bin.8	351504	86.85	GCA_002893375.1_ASM289337v1	37400776	0.82	98.45	0.20	Protozoa	Cyclospora cayetanensis
SRR6028205_bin.14	229981	65.41	GCA_000963415.1_ASM96341v1	15417826	1.00	96.74	0.22	Protozoa	Blastocystis sp. subtype 6
SRR6028220_bin.14	229786	72.29	GCA_002893375.1_ASM289337v1	37400776	0.44	93.21	0.23	Protozoa	Cyclospora cayetanensis
SRR6028229_bin.9	207477	70.86	GCA_000963415.1_ASM96341v1	15417826	0.98	98.29	0.21	Protozoa	Blastocystis sp. subtype 6
SRR6028235_bin.15	735585	79.56	GCA_002893375.1_ASM289337v1	37400776	1.57	98.65	0.17	Protozoa	Cyclospora cayetanensis
SRR6028271_bin.20	244501	70.82	GCA_002893375.1_ASM289337v1	37400776	0.47	97.44	0.23	Protozoa	Cyclospora cayetanensis
SRR6028319_bin.25	279285	78.22	GCA_000963415.1_ASM96341v1	15417826	1.44	99.70	0.17	Protozoa	Blastocystis sp. subtype 6
SRR6028357_bin.10	303394	85.77	GCA_002893375.1_ASM289337v1	37400776	0.70	98.28	0.23	Protozoa	Cyclospora cayetanensis
SRR6028420_bin.15	207096	61.05	GCA_000963415.1_ASM96341v1	15417826	0.80	97.73	0.21	Protozoa	Blastocystis sp. subtype 6
SRR6028436_bin.15	1069049	69.57	GCA_002893375.1_ASM289337v1	37400776	1.91	92.37	0.23	Protozoa	Cyclospora cayetanensis
SRR6028439_bin.6	352714	80.34	GCA_002893375.1_ASM289337v1	37400776	0.76	98.17	0.21	Protozoa	Cyclospora cayetanensis
SRR6028450_bin.11	240790	65.90	GCA_002893375.1_ASM289337v1	37400776	0.43	90.72	0.24	Protozoa	Cyclospora cayetanensis
SRR6028457_bin.1	1506224	76.49	GCA_002893375.1_ASM289337v1	37400776	3.09	98.78	0.13	Protozoa	Cyclospora cayetanensis
SRR6028464_bin.5	234406	62.82	GCA_002893375.1_ASM289337v1	37400776	0.47	95.72	0.21	Protozoa	Cyclospora cayetanensis
SRR6028496_bin.23	550132	86.60	GCA_002893375.1_ASM289337v1	37400776	1.29	97.23	0.18	Protozoa	Cyclospora cayetanensis
SRR6028496_bin.3	207628	63.84	GCA_000963415.1_ASM96341v1	15417826	0.86	97.82	0.21	Protozoa	Blastocystis sp. subtype 6
SRR6028517_bin.7	850109	63.30	GCA_002893375.1_ASM289337v1	37400776	1.42	93.27	0.24	Protozoa	Cyclospora cayetanensis
SRR6028559_bin.17	216327	85.45	GCA_000963415.1_ASM96341v1	15417826	1.20	99.11	0.16	Protozoa	Blastocystis sp. subtype 6
SRR6028561_bin.7	244719	98.91	GCA_000963415.1_ASM96341v1	15417826	1.59	99.84	0.17	Protozoa	Blastocystis sp. subtype 6
SRR6028612_bin.18	256150	68.09	GCA_000963415.1_ASM96341v1	15417826	1.05	99.11	0.20	Protozoa	Blastocystis sp. subtype 6
SRR6028621_bin.8	537073	82.85	GCA_002893375.1_ASM289337v1	37400776	1.19	98.26	0.19	Protozoa	Cyclospora cayetanensis
SRR6038243_bin.8	212629	92.84	GCA_002893375.1_ASM289337v1	37400776	0.53	99.86	0.20	Protozoa	Cyclospora cayetanensis
SRR6038258_bin.12	211909	76.80	GCA_002893375.1_ASM289337v1	37400776	0.42	97.84	0.24	Protozoa	Cyclospora cayetanensis
SRR6038359_bin.14	571906	85.02	GCA_002893375.1_ASM289337v1	37400776	1.30	99.44	0.18	Protozoa	Cyclospora cayetanensis
SRR6038396_bin.8	233150	62.22	GCA_002893375.1_ASM289337v1	37400776	0.38	98.60	0.23	Protozoa	Cyclospora cayetanensis
SRR6038396_bin.4	222586	74.14	GCA_002893375.1_ASM289337v1	37400776	0.43	98.41	0.22	Protozoa	Cyclospora cayetanensis
SRR6038424_bin.2	206393	77.98	GCA_002893375.1_ASM289337v1	37400776	0.43	98.21	0.24	Protozoa	Cyclospora cayetanensis
SRR6054436_bin.2	363112	82.47	GCA_002893375.1_ASM289337v1	37400776	0.83	94.99	0.23	Protozoa	Cyclospora cayetanensis
SRR6054467_bin.11	298125	79.28	GCA_002893375.1_ASM289337v1	37400776	0.63	97.00	0.26	Protozoa	Cyclospora cayetanensis
SRR6054483_bin.35	310391	70.95	GCA_002893375.1_ASM289337v1	37400776	0.59	99.52	0.21	Protozoa	Cyclospora cayetanensis
SRR6054490_bin.5	200073	87.42	GCA_002893375.1_ASM289337v1	37400776	0.47	98.39	0.23	Protozoa	Cyclospora cayetanensis
SRR1196447_bin.6	2097706	89.13	GCA_900092245.1_ASM90009224v1	57256845	3.29	98.94	0.15	Protozoa	Acytostelium leptosomum
SRR1196454_bin.20	200314	72.32	GCA_000963415.1_ASM96341v1	15417826	0.94	99.69	0.19	Protozoa	Blastocystis sp. subtype 6
SRR1196597_bin.12	1652084	90.99	GCA_900092245.1_ASM90009224v1	57256845	2.64	98.74	0.15	Protozoa	Acytostelium leptosomum
SRR1196609_bin.1	239071	66.45	GCA_002893375.1_ASM289337v1	37400776	0.38	98.24	0.22	Protozoa	Cyclospora cayetanensis
SRR1196617_bin.6	428407	80.18	GCA_900092245.1_ASM90009224v1	57256845	0.61	98.69	0.19	Protozoa	Acytostelium leptosomum
SRR1196617_bin.2	1715286	88.56	GCA_900092245.1_ASM90009224v1	57256845	2.67	98.77	0.16	Protozoa	Acytostelium leptosomum
SRR1196628_bin.9	1968937	89.52	GCA_900092245.1_ASM90009224v1	57256845	3.10	98.75	0.14	Protozoa	Acytostelium leptosomum
SRR1197019_bin.9	1659354	88.29	GCA_900092245.1_ASM90009224v1	57256845	2.57	98.77	0.16	Protozoa	Acytostelium leptosomum
SRR1197051_bin.5	1990620	89.15	GCA_900092245.1_ASM90009224v1	57256845	3.12	98.74	0.15	Protozoa	Acytostelium leptosomum
SRR1197061_bin.5	1114634	93.07	GCA_900092245.1_ASM90009224v1	57256845	1.82	98.84	0.17	Protozoa	Acytostelium leptosomum
SRR1197061_bin.6	1564259	87.47	GCA_900092245.1_ASM90009224v1	57256845	2.41	98.70	0.16	Protozoa	Acytostelium leptosomum
SRR1197529_bin.5	3868500	91.93	GCA_900092245.1_ASM90009224v1	57256845	6.25	98.95	0.12	Protozoa	Acytostelium leptosomum
SRR1197615_bin.9	1343128	73.53	GCA_002893375.1_ASM289337v1	37400776	2.60	98.32	0.15	Protozoa	Cyclospora cayetanensis
SRR1197717_bin.1	1198273	87.41	GCA_900092245.1_ASM90009224v1	57256845	1.84	98.65	0.19	Protozoa	Acytostelium leptosomum
SRR1197722_bin.8	946762	86.89	GCA_900092245.1_ASM90009224v1	57256845	1.44	98.58	0.22	Protozoa	Acytostelium leptosomum
SRR1197726_bin.15	743132	86.58	GCA_900092245.1_ASM90009224v1	57256845	1.13	98.81	0.17	Protozoa	Acytostelium leptosomum
SRR1197726_bin.6	1018362	88.93	GCA_900092245.1_ASM90009224v1	57256845	1.59	98.68	0.23	Protozoa	Acytostelium leptosomum
SRR1197732_bin.6	1503966	85.74	GCA_900092245.1_ASM90009224v1	57256845	2.26	98.70	0.17	Protozoa	Acytostelium leptosomum
SRR1197734_bin.10	202751	97.64	GCA_900092245.1_ASM90009224v1	57256845	0.35	99.10	0.23	Protozoa	Acytostelium leptosomum
SRR1197734_bin.2	1936510	86.40	GCA_900092245.1_ASM90009224v1	57256845	2.94	98.70	0.15	Protozoa	Acytostelium leptosomum
SRR1197773_bin.10	378708	91.50	GCA_900092245.1_ASM90009224v1	57256845	0.61	98.75	0.20	Protozoa	Acytostelium leptosomum
SRR1197773_bin.12	867673	88.25	GCA_900092245.1_ASM90009224v1	57256845	1.34	98.62	0.24	Protozoa	Acytostelium leptosomum
SRR1197773_bin.7	270449	93.25	GCA_900092245.1_ASM90009224v1	57256845	0.39	98.41	0.30	Protozoa	Acytostelium leptosomum
SRR1197773_bin.9	876088	93.07	GCA_900092245.1_ASM90009224v1	57256845	1.43	98.93	0.19	Protozoa	Acytostelium leptosomum
SRR1438017_bin.1	1927407	88.68	GCA_900092245.1_ASM90009224v1	57256845	3.00	98.89	0.14	Protozoa	Acytostelium leptosomum
SRR1438017_bin.4	964308	88.37	GCA_900092245.1_ASM90009224v1	57256845	1.50	98.64	0.23	Protozoa	Acytostelium leptosomum
SRR1461825_bin.5	383791	90.66	GCA_002893375.1_ASM289337v1	37400776	0.95	94.86	0.23	Protozoa	Cyclospora cayetanensis
SRR1461944_bin.7	390110	89.02	GCA_002893375.1_ASM289337v1	37400776	0.94	94.73	0.21	Protozoa	Cyclospora cayetanensis
SRR1462084_bin.8	882687	85.81	GCA_002893375.1_ASM289337v1	37400776	2.03	98.81	0.18	Protozoa	Cyclospora cayetanensis
SRR1462525_bin.1	3193623	78.78	GCA_900092245.1_ASM90009224v1	57256845	4.41	94.19	0.16	Protozoa	Acytostelium leptosomum
SRR1462610_bin.2	1092452	62.25	GCA_900092245.1_ASM90009224v1	57256845	1.20	93.73	0.24	Protozoa	Acytostelium leptosomum
SRR1462648_bin.2	744293	80.93	GCA_002893375.1_ASM289337v1	37400776	1.61	98.65	0.18	Protozoa	Cyclospora cayetanensis
SRR1462744_bin.5	758644	88.87	GCA_900092245.1_ASM90009224v1	57256845	1.19	98.89	0.17	Protozoa	Acytostelium leptosomum
SRR1462744_bin.4	947695	88.35	GCA_900092245.1_ASM90009224v1	57256845	1.47	98.63	0.23	Protozoa	Acytostelium leptosomum
SRR1462764_bin.3	1099657	87.16	GCA_900092245.1_ASM90009224v1	57256845	1.68	98.65	0.20	Protozoa	Acytostelium leptosomum
SRR1462779_bin.1	2803973	77.14	GCA_900092245.1_ASM90009224v1	57256845	3.79	94.04	0.17	Protozoa	Acytostelium leptosomum
SRR1482511_bin.5	1228420	85.02	GCA_900092245.1_ASM90009224v1	57256845	1.84	98.80	0.15	Protozoa	Acytostelium leptosomum
SRR1482511_bin.4	947554	88.37	GCA_900092245.1_ASM90009224v1	57256845	1.47	98.63	0.23	Protozoa	Acytostelium leptosomum
SRR1482586_bin.5	443944	89.44	GCA_002893375.1_ASM289337v1	37400776	1.09	95.59	0.22	Protozoa	Cyclospora cayetanensis
SRR1484159_bin.5	2437969	87.19	GCA_900092245.1_ASM90009224v1	57256845	3.73	98.72	0.14	Protozoa	Acytostelium leptosomum
SRR1484191_bin.1	332120	89.02	GCA_002893375.1_ASM289337v1	37400776	0.79	98.73	0.20	Protozoa	Cyclospora cayetanensis
SRR1484257_bin.4	2117781	86.69	GCA_900092245.1_ASM90009224v1	57256845	3.23	98.77	0.14	Protozoa	Acytostelium leptosomum
SRR1490859_bin.4	2215586	73.44	GCA_900092245.1_ASM90009224v1	57256845	2.85	93.93	0.18	Protozoa	Acytostelium leptosomum
SRR1490881_bin.1	2148151	90.09	GCA_900092245.1_ASM90009224v1	57256845	3.40	98.80	0.14	Protozoa	Acytostelium leptosomum
SRR1490913_bin.5	2139092	86.82	GCA_900092245.1_ASM90009224v1	57256845	3.26	98.76	0.14	Protozoa	Acytostelium leptosomum
SRR1491010_bin.5	2140405	86.79	GCA_900092245.1_ASM90009224v1	57256845	3.26	98.75	0.14	Protozoa	Acytostelium leptosomum
SRR1491076_bin.4	1852162	89.21	GCA_900092245.1_ASM90009224v1	57256845	2.90	98.76	0.15	Protozoa	Acytostelium leptosomum
SRR1491080_bin.4	1037041	86.86	GCA_900092245.1_ASM90009224v1	57256845	1.58	98.61	0.21	Protozoa	Acytostelium leptosomum
SRR1491080_bin.5	678567	91.15	GCA_900092245.1_ASM90009224v1	57256845	1.09	98.94	0.18	Protozoa	Acytostelium leptosomum
SRR1491125_bin.4	1884448	70.16	GCA_900092245.1_ASM90009224v1	57256845	2.32	93.91	0.20	Protozoa	Acytostelium leptosomum
SRR1491604_bin.5	1099342	87.19	GCA_900092245.1_ASM90009224v1	57256845	1.68	98.66	0.20	Protozoa	Acytostelium leptosomum
SRR1491747_bin.3	379223	91.59	GCA_002893375.1_ASM289337v1	37400776	0.94	94.89	0.23	Protozoa	Cyclospora cayetanensis
SRR1492149_bin.5	1099664	87.19	GCA_900092245.1_ASM90009224v1	57256845	1.68	98.65	0.20	Protozoa	Acytostelium leptosomum
SRR1492248_bin.1	220107	79.77	GCA_002893375.1_ASM289337v1	37400776	0.47	99.04	0.22	Protozoa	Cyclospora cayetanensis
SRR1492467_bin.2	1185163	64.05	GCA_900092245.1_ASM90009224v1	57256845	1.33	93.77	0.24	Protozoa	Acytostelium leptosomum
SRR5963145_bin.8	1686911	89.01	GCA_900092245.1_ASM90009224v1	57256845	2.64	98.81	0.15	Protozoa	Acytostelium leptosomum
SRR5963146_bin.8	269568	84.85	GCA_900092245.1_ASM90009224v1	57256845	0.41	98.62	0.24	Protozoa	Acytostelium leptosomum
SRR5963146_bin.13	1555265	90.19	GCA_900092245.1_ASM90009224v1	57256845	2.47	98.81	0.16	Protozoa	Acytostelium leptosomum
SRR5963147_bin.1	601087	78.44	GCA_900092245.1_ASM90009224v1	57256845	0.83	98.61	0.24	Protozoa	Acytostelium leptosomum
SRR5963147_bin.5	646843	91.18	GCA_900092245.1_ASM90009224v1	57256845	1.04	98.78	0.19	Protozoa	Acytostelium leptosomum
SRR5963149_bin.3	601055	78.43	GCA_900092245.1_ASM90009224v1	57256845	0.83	98.60	0.24	Protozoa	Acytostelium leptosomum
SRR5963149_bin.11	1524500	87.92	GCA_900092245.1_ASM90009224v1	57256845	2.36	98.81	0.15	Protozoa	Acytostelium leptosomum
SRR5963150_bin.5	771096	92.40	GCA_900092245.1_ASM90009224v1	57256845	1.25	98.86	0.19	Protozoa	Acytostelium leptosomum
SRR5963150_bin.9	610060	78.75	GCA_900092245.1_ASM90009224v1	57256845	0.85	98.60	0.24	Protozoa	Acytostelium leptosomum
SRR5963151_bin.6	2253494	85.80	GCA_900092245.1_ASM90009224v1	57256845	3.39	98.78	0.13	Protozoa	Acytostelium leptosomum
SRR5963152_bin.9	1169908	84.25	GCA_900092245.1_ASM90009224v1	57256845	1.73	98.72	0.19	Protozoa	Acytostelium leptosomum
SRR5963152_bin.16	956357	86.40	GCA_900092245.1_ASM90009224v1	57256845	1.46	98.87	0.16	Protozoa	Acytostelium leptosomum
SRR5963182_bin.5	402342	77.01	GCA_900092245.1_ASM90009224v1	57256845	0.54	94.78	0.23	Protozoa	Acytostelium leptosomum
SRR5963183_bin.1	819942	93.18	GCA_900092245.1_ASM90009224v1	57256845	1.35	98.79	0.20	Protozoa	Acytostelium leptosomum
SRR5963183_bin.10	1379661	88.65	GCA_900092245.1_ASM90009224v1	57256845	2.13	98.62	0.18	Protozoa	Acytostelium leptosomum
SRR5963184_bin.5	221845	63.60	GCA_900092245.1_ASM90009224v1	57256845	0.25	91.77	0.30	Protozoa	Acytostelium leptosomum
SRR5963184_bin.2	3009380	86.37	GCA_900092245.1_ASM90009224v1	57256845	3.56	95.18	0.18	Protozoa	Acytostelium leptosomum
SRR5963184_bin.8	3338269	91.97	GCA_900092245.1_ASM90009224v1	57256845	3.98	98.55	0.15	Protozoa	Acytostelium leptosomum
SRR5963184_bin.4	1031163	92.18	GCA_900092245.1_ASM90009224v1	57256845	1.63	96.59	0.17	Protozoa	Acytostelium leptosomum
SRR5963189_bin.13	2511523	86.70	GCA_900092245.1_ASM90009224v1	57256845	3.81	98.78	0.13	Protozoa	Acytostelium leptosomum
SRR5963190_bin.6	820263	94.93	GCA_900092245.1_ASM90009224v1	57256845	1.37	98.86	0.17	Protozoa	Acytostelium leptosomum
SRR5963190_bin.4	652309	91.38	GCA_900092245.1_ASM90009224v1	57256845	1.05	99.06	0.21	Protozoa	Acytostelium leptosomum
SRR5963190_bin.5	313549	69.92	GCA_900092245.1_ASM90009224v1	57256845	0.39	98.60	0.23	Protozoa	Acytostelium leptosomum
SRR5963192_bin.2	1312189	94.06	GCA_900092245.1_ASM90009224v1	57256845	2.17	98.99	0.16	Protozoa	Acytostelium leptosomum
SRR5963195_bin.13	1577599	83.61	GCA_900092245.1_ASM90009224v1	57256845	2.32	98.64	0.16	Protozoa	Acytostelium leptosomum
SRR5963195_bin.6	1039153	96.32	GCA_900092245.1_ASM90009224v1	57256845	1.76	98.94	0.16	Protozoa	Acytostelium leptosomum
SRR5963206_bin.2	2158312	86.47	GCA_900092245.1_ASM90009224v1	57256845	3.28	98.76	0.14	Protozoa	Acytostelium leptosomum
SRR5963210_bin.4	854593	95.55	GCA_900092245.1_ASM90009224v1	57256845	1.44	98.84	0.18	Protozoa	Acytostelium leptosomum
SRR5963210_bin.1	780260	85.37	GCA_900092245.1_ASM90009224v1	57256845	1.17	98.60	0.21	Protozoa	Acytostelium leptosomum
SRR5963211_bin.3	2145517	86.84	GCA_900092245.1_ASM90009224v1	57256845	3.27	98.77	0.14	Protozoa	Acytostelium leptosomum
SRR5963217_bin.11	1426098	92.14	GCA_900092245.1_ASM90009224v1	57256845	2.31	98.79	0.17	Protozoa	Acytostelium leptosomum
SRR5963218_bin.18	216185	78.73	GCA_900092245.1_ASM90009224v1	57256845	0.30	98.98	0.26	Protozoa	Acytostelium leptosomum
SRR5963218_bin.7	2060241	92.76	GCA_900092245.1_ASM90009224v1	57256845	3.35	98.78	0.14	Protozoa	Acytostelium leptosomum
SRR5963220_bin.14	252080	92.94	GCA_900092245.1_ASM90009224v1	57256845	0.41	98.67	0.26	Protozoa	Acytostelium leptosomum
SRR5963222_bin.7	1333494	92.70	GCA_900092245.1_ASM90009224v1	57256845	2.18	98.93	0.17	Protozoa	Acytostelium leptosomum
SRR5963226_bin.11	1061576	90.96	GCA_900092245.1_ASM90009224v1	57256845	1.71	95.43	0.20	Protozoa	Acytostelium leptosomum
SRR5963227_bin.4	323865	86.39	GCA_900092245.1_ASM90009224v1	57256845	0.50	99.14	0.20	Protozoa	Acytostelium leptosomum
SRR5963227_bin.2	1370862	92.09	GCA_900092245.1_ASM90009224v1	57256845	2.21	98.92	0.17	Protozoa	Acytostelium leptosomum
SRR5963228_bin.16	3642936	86.39	GCA_900092245.1_ASM90009224v1	57256845	3.43	97.13	0.16	Protozoa	Acytostelium leptosomum
SRR5963230_bin.11	1386652	90.26	GCA_900092245.1_ASM90009224v1	57256845	2.20	98.86	0.15	Protozoa	Acytostelium leptosomum
SRR5963230_bin.8	604966	77.98	GCA_900092245.1_ASM90009224v1	57256845	0.83	98.60	0.26	Protozoa	Acytostelium leptosomum
SRR5963231_bin.3	2096953	85.94	GCA_900092245.1_ASM90009224v1	57256845	3.16	98.78	0.14	Protozoa	Acytostelium leptosomum
SRR5963232_bin.6	1450306	86.20	GCA_900092245.1_ASM90009224v1	57256845	2.20	98.73	0.17	Protozoa	Acytostelium leptosomum
SRR5963232_bin.1	1153255	91.54	GCA_900092245.1_ASM90009224v1	57256845	1.86	98.93	0.16	Protozoa	Acytostelium leptosomum
SRR5963245_bin.7	2488947	84.07	GCA_900092245.1_ASM90009224v1	57256845	3.65	94.20	0.16	Protozoa	Acytostelium leptosomum
SRR5963255_bin.13	745805	90.11	GCA_900092245.1_ASM90009224v1	57256845	1.19	98.98	0.18	Protozoa	Acytostelium leptosomum
SRR5963255_bin.18	748640	86.98	GCA_900092245.1_ASM90009224v1	57256845	1.14	98.55	0.23	Protozoa	Acytostelium leptosomum
SRR5963258_bin.7	2613250	84.06	GCA_900092245.1_ASM90009224v1	57256845	3.86	98.80	0.13	Protozoa	Acytostelium leptosomum
SRR5963266_bin.10	362449	98.28	GCA_900092245.1_ASM90009224v1	57256845	0.63	98.91	0.18	Protozoa	Acytostelium leptosomum
SRR5963268_bin.2	1465038	88.05	GCA_900092245.1_ASM90009224v1	57256845	2.26	98.80	0.17	Protozoa	Acytostelium leptosomum
SRR5963269_bin.4	311373	71.59	GCA_900092245.1_ASM90009224v1	57256845	0.39	87.07	0.30	Protozoa	Acytostelium leptosomum
SRR5963269_bin.13	2646026	91.59	GCA_900092245.1_ASM90009224v1	57256845	4.22	98.60	0.13	Protozoa	Acytostelium leptosomum
SRR5963271_bin.9	1751546	88.59	GCA_900092245.1_ASM90009224v1	57256845	2.72	98.72	0.15	Protozoa	Acytostelium leptosomum
SRR5963274_bin.11	769666	89.88	GCA_900092245.1_ASM90009224v1	57256845	1.22	98.77	0.21	Protozoa	Acytostelium leptosomum
SRR5963275_bin.3	1122955	89.36	GCA_900092245.1_ASM90009224v1	57256845	1.76	98.68	0.19	Protozoa	Acytostelium leptosomum
SRR5963276_bin.6	1540389	93.18	GCA_900092245.1_ASM90009224v1	57256845	2.52	98.84	0.14	Protozoa	Acytostelium leptosomum
SRR5963276_bin.9	626158	92.47	GCA_900092245.1_ASM90009224v1	57256845	1.02	98.76	0.26	Protozoa	Acytostelium leptosomum
SRR5963281_bin.20	1235560	60.89	GCA_900092245.1_ASM90009224v1	57256845	1.33	85.78	0.24	Protozoa	Acytostelium leptosomum
SRR5963297_bin.5	1020214	92.15	GCA_900092245.1_ASM90009224v1	57256845	1.66	98.75	0.17	Protozoa	Acytostelium leptosomum
SRR5963297_bin.12	547803	86.48	GCA_900092245.1_ASM90009224v1	57256845	0.83	98.82	0.20	Protozoa	Acytostelium leptosomum
SRR5963298_bin.14	1008897	94.06	GCA_900092245.1_ASM90009224v1	57256845	1.67	98.76	0.18	Protozoa	Acytostelium leptosomum
SRR5963305_bin.6	286991	72.20	GCA_900092245.1_ASM90009224v1	57256845	0.36	98.50	0.23	Protozoa	Acytostelium leptosomum
SRR5963305_bin.5	292631	67.15	GCA_900092245.1_ASM90009224v1	57256845	0.36	98.73	0.20	Protozoa	Acytostelium leptosomum
SRR5963316_bin.14	226575	66.13	GCA_900092245.1_ASM90009224v1	57256845	0.26	88.32	0.26	Protozoa	Acytostelium leptosomum
SRR5963322_bin.10	1523235	81.32	GCA_900092245.1_ASM90009224v1	57256845	2.18	94.00	0.17	Protozoa	Acytostelium leptosomum
SRR5963340_bin.11	1688443	93.52	GCA_900092245.1_ASM90009224v1	57256845	2.77	98.87	0.15	Protozoa	Acytostelium leptosomum
SRR5963345_bin.22	2050499	87.71	GCA_900092245.1_ASM90009224v1	57256845	3.15	98.79	0.13	Protozoa	Acytostelium leptosomum
SRR5963346_bin.10	773396	82.56	GCA_900092245.1_ASM90009224v1	57256845	1.13	98.55	0.22	Protozoa	Acytostelium leptosomum
SRR5963359_bin.1	2381735	82.95	GCA_900092245.1_ASM90009224v1	57256845	3.47	93.14	0.19	Protozoa	Acytostelium leptosomum
SRR5963363_bin.5	1639077	95.05	GCA_900092245.1_ASM90009224v1	57256845	2.75	98.84	0.16	Protozoa	Acytostelium leptosomum
SRR5963376_bin.14	2242590	90.37	GCA_900092245.1_ASM90009224v1	57256845	3.55	98.79	0.14	Protozoa	Acytostelium leptosomum
SRR5963376_bin.7	390993	90.51	GCA_900092245.1_ASM90009224v1	57256845	0.63	98.98	0.24	Protozoa	Acytostelium leptosomum
SRR5963377_bin.3	306657	86.33	GCA_900092245.1_ASM90009224v1	57256845	0.47	98.96	0.30	Protozoa	Acytostelium leptosomum
SRR5963382_bin.34	1012212	85.75	GCA_900092245.1_ASM90009224v1	57256845	1.52	98.69	0.19	Protozoa	Acytostelium leptosomum
SRR5963382_bin.7	977532	93.35	GCA_900092245.1_ASM90009224v1	57256845	1.61	98.94	0.16	Protozoa	Acytostelium leptosomum
SRR5963382_bin.47	225314	88.12	GCA_900092245.1_ASM90009224v1	57256845	0.35	98.68	0.24	Protozoa	Acytostelium leptosomum
1Average nucleotide identity of the aligned region.
2Mash distance between bin and reference genome.
