# Supplementary material for: A new genomic blueprint of the human gut microbiota
Source: Nature. 2019 Feb 11;568(7753):499–504. doi: 10.1038/s41586-019-0965-1 (PMC6784870; doi:10.1038/s41586-019-0965-1)
Supplement: Supplementary file 5 — Information on the 39,891 near-complete bacterial MAGs generated in this work. [file 41586_2019_965_MOESM5_ESM.xlsx]

## Sheet: Sheet1
Supplementary Table 3. Near-complete metagenome-assembled genomes (MAGs) generated in this study.
MAG ID	Metagenome1	Completeness (%)	Contamination (%)	5S %2	16S %3	23S %4	# tRNAs	HR5	RefSeq6	CheckM lineage
DRR042264_bin.1	DRR042264	91.98	1.65	0	63.08	0	19	Yes	Yes	k__Bacteria;p__Tenericutes;c__Mollicutes;o__Erysipelotrichales;f__Erysipelotrichaceae;g__Solobacterium
DRR042264_bin.10	DRR042264	94.73	0.23	0	22.83	0	16	No	No	k__Bacteria;p__Firmicutes;c__Clostridia;o__Clostridiales;f__Ruminococcaceae;g__Faecalibacterium
DRR042264_bin.19	DRR042264	99.33	0.67	92.44	22.77	12.89	18	Yes	No	k__Bacteria;p__Firmicutes;c__Clostridia;o__Clostridiales;f__Ruminococcaceae
DRR042264_bin.20	DRR042264	98.11	0.94	70.59	61.19	11.79	20	Yes	No	k__Bacteria;p__Tenericutes;c__Mollicutes;o__Erysipelotrichales;f__Erysipelotrichaceae;g__Coprobacillus
DRR042264_bin.3	DRR042264	92.21	3.93	0	22.44	0	18	Yes	Yes	k__Bacteria;p__Firmicutes;c__Clostridia;o__Clostridiales;f__Peptostreptococcaceae_2;g__Clostridium_2;s__Clostridium_bolteae
DRR042264_bin.5	DRR042264	100	0	0	0	0	20	No	No	k__Bacteria;p__Firmicutes;c__Negativicutes;o__Selenomonadales;f__Veillonellaceae;g__Veillonella
DRR042264_bin.7	DRR042264	94.01	0	0	0	0	20	Yes	No	k__Bacteria;p__Firmicutes;c__Negativicutes;o__Selenomonadales;f__Veillonellaceae;g__Megasphaera
DRR042265_bin.11	DRR042265	95.33	0.23	0	0	0	19	Yes	Yes	k__Bacteria;p__Actinobacteria;c__Actinobacteria;o__Bifidobacteriales;f__Bifidobacteriaceae;g__Bifidobacterium;s__Bifidobacterium_longum
DRR042265_bin.13	DRR042265	97.01	0	0	36.33	0	20	No	No	k__Bacteria;p__Firmicutes;c__Negativicutes;o__Selenomonadales;f__Veillonellaceae;g__Veillonella
DRR042265_bin.14	DRR042265	100	1.89	70.59	61.19	11.79	20	Yes	No	k__Bacteria;p__Tenericutes;c__Mollicutes;o__Erysipelotrichales;f__Erysipelotrichaceae;g__Coprobacillus
DRR042265_bin.15	DRR042265	91.62	0	0	0	0	20	Yes	No	k__Bacteria;p__Firmicutes;c__Negativicutes;o__Selenomonadales;f__Veillonellaceae;g__Megasphaera
DRR042265_bin.7	DRR042265	98.66	0.67	92.44	0	12.89	16	Yes	No	k__Bacteria;p__Firmicutes;c__Clostridia;o__Clostridiales;f__Ruminococcaceae
DRR042272_bin.11	DRR042272	94.4	2.72	0	0	0	20	Yes	No	k__Bacteria;p__Firmicutes;c__Clostridia;o__Clostridiales;f__Ruminococcaceae;g__Faecalibacterium
DRR042272_bin.14	DRR042272	98.14	0.56	0	0	11.56	20	Yes	No	k__Bacteria;p__Bacteroidetes;c__Bacteroidia;o__Bacteroidales;f__Bacteroidaceae;g__Bacteroides;s__Bacteroides_uniformis
DRR042272_bin.17	DRR042272	98.76	0.68	0	0	11.93	20	Yes	Yes	k__Bacteria;p__Firmicutes;c__Clostridia;o__Clostridiales;f__Peptostreptococcaceae_2;g__Clostridium_2;s__Clostridium_bolteae
DRR042272_bin.18	DRR042272	99.62	0.38	94.96	63.08	33.98	17	Yes	Yes	k__Bacteria;p__Firmicutes;c__Bacilli;o__Lactobacillales;f__Enterococcaceae;g__Enterococcus;s__Enterococcus_faecium
DRR042273_bin.18	DRR042273	95.18	0.55	0	0	0	16	Yes	Yes	k__Bacteria;p__Firmicutes;c__Clostridia;o__Clostridiales;f__Peptostreptococcaceae_2;g__Clostridium_2;s__Clostridium_bolteae
DRR042273_bin.20	DRR042273	92.39	0.68	0	0	0	20	Yes	No	k__Bacteria;p__Firmicutes;c__Clostridia;o__Clostridiales;f__Ruminococcaceae;g__Faecalibacterium
DRR042273_bin.4	DRR042273	99.62	0.94	0	63.08	0	18	Yes	Yes	k__Bacteria;p__Firmicutes;c__Bacilli;o__Lactobacillales;f__Enterococcaceae;g__Enterococcus;s__Enterococcus_faecium
DRR042273_bin.8	DRR042273	96.65	0.37	0	0	9.71	20	Yes	No	k__Bacteria;p__Bacteroidetes;c__Bacteroidia;o__Bacteroidales;f__Bacteroidaceae;g__Bacteroides;s__Bacteroides_uniformis
DRR042280_bin.12	DRR042280	99.03	0.85	0	0	9.44	15	Yes	No	k__Bacteria;p__Firmicutes;c__Clostridia;o__Clostridiales;f__Lachnospiraceae;g__Roseburia
DRR042280_bin.14	DRR042280	94.93	1.36	94.12	0	5.95	19	Yes	Yes	k__Bacteria;p__Firmicutes;c__Clostridia;o__Clostridiales;f__Ruminococcaceae
DRR042280_bin.15	DRR042280	95.75	3.58	0	24.14	11.83	16	Yes	Yes	k__Bacteria;p__Firmicutes;c__Clostridia;o__Clostridiales
DRR042280_bin.17	DRR042280	91.09	3.01	0	0	11.73	17	No	No	k__Bacteria;p__Firmicutes;c__Clostridia;o__Clostridiales;f__Peptostreptococcaceae_2;g__Clostridium_2
DRR042280_bin.3	DRR042280	99.88	1.13	0	0	0	15	Yes	No	k__Bacteria;p__Firmicutes;c__Clostridia;o__Clostridiales;f__Lachnospiraceae;g__Ruminococcus
DRR042281_bin.1	DRR042281	96.09	0.68	94.12	10.63	5.95	20	Yes	Yes	k__Bacteria;p__Firmicutes;c__Clostridia;o__Clostridiales;f__Ruminococcaceae
DRR042281_bin.11	DRR042281	95.27	1.17	0	0	4.89	16	Yes	No	k__Bacteria;p__Firmicutes;c__Clostridia;o__Clostridiales;f__Lachnospiraceae;g__Ruminococcus
DRR042281_bin.13	DRR042281	96.14	0	0	0	0	17	Yes	Yes	k__Bacteria;p__Firmicutes;c__Clostridia;o__Clostridiales;f__Lachnospiraceae;g__Lachnobacterium
DRR042281_bin.17	DRR042281	92.17	2.35	0	24.46	11.83	16	Yes	Yes	k__Bacteria;p__Firmicutes;c__Clostridia;o__Clostridiales
DRR042281_bin.18	DRR042281	94.2	0.85	0	0	9.44	16	Yes	No	k__Bacteria;p__Firmicutes;c__Clostridia;o__Clostridiales;f__Lachnospiraceae;g__Roseburia
DRR042281_bin.9	DRR042281	98.35	1.34	94.96	0	9.88	20	Yes	Yes	k__Bacteria;p__Bacteroidetes;c__Bacteroidia;o__Bacteroidales;f__Bacteroidaceae;g__Bacteroides;s__Bacteroides_dorei
DRR042288_bin.11	DRR042288	98.99	1.66	95.8	11.87	7.9	19	Yes	Yes	k__Bacteria;p__Proteobacteria;c__Gammaproteobacteria;o__Enterobacteriales;f__Enterobacteriaceae;g__Enterobacter;s__Enterobacter_cloacae
DRR042288_bin.16	DRR042288	98.55	0	0	38.23	13.47	19	Yes	Yes	k__Bacteria;p__Firmicutes;c__Clostridia;o__Clostridiales;f__Lachnospiraceae;g__Lachnobacterium
DRR042288_bin.33	DRR042288	98.2	0	93.28	25.31	0	20	No	No	k__Bacteria;p__Firmicutes;c__Negativicutes;o__Selenomonadales;f__Veillonellaceae;g__Veillonella
DRR042289_bin.20	DRR042289	91	4.85	0	25.7	13.03	20	Yes	Yes	k__Bacteria;p__Actinobacteria;c__Actinobacteria;o__Bifidobacteriales;f__Bifidobacteriaceae;g__Bifidobacterium;s__Bifidobacterium_bifidum
DRR042289_bin.22	DRR042289	96.16	1.5	0	7.05	0	20	Yes	Yes	k__Bacteria;p__Actinobacteria;c__Actinobacteria;o__Bifidobacteriales;f__Bifidobacteriaceae;g__Bifidobacterium;s__Bifidobacterium_longum
DRR042289_bin.40	DRR042289	99.4	0	93.28	25.31	96.34	20	No	No	k__Bacteria;p__Firmicutes;c__Negativicutes;o__Selenomonadales;f__Veillonellaceae;g__Veillonella
DRR042289_bin.6	DRR042289	96.8	2.22	95.8	0	7.9	19	Yes	Yes	k__Bacteria;p__Proteobacteria;c__Gammaproteobacteria;o__Enterobacteriales;f__Enterobacteriaceae;g__Enterobacter;s__Enterobacter_cloacae
DRR042304_bin.13	DRR042304	91.6	4.73	0	22.44	0	13	Yes	Yes	k__Bacteria;p__Firmicutes;c__Bacilli;o__Lactobacillales;f__Streptococcaceae;g__Streptococcus;s__Streptococcus_salivarius
DRR042304_bin.18	DRR042304	99.33	0	0	0	10.12	16	No	No	k__Bacteria;p__Firmicutes;c__Clostridia;o__Clostridiales;f__Lachnospiraceae_2;g__Lachnospira
DRR042304_bin.38	DRR042304	91.28	3.24	0	53.36	0	16	Yes	No	k__Bacteria;p__Firmicutes;c__Clostridia;o__Clostridiales
DRR042305_bin.24	DRR042305	99.33	0	0	17.68	9.68	17	No	No	k__Bacteria;p__Firmicutes;c__Clostridia;o__Clostridiales;f__Lachnospiraceae_2;g__Lachnospira
DRR042312_bin.11	DRR042312	97.79	1.8	94.12	7.7	15.52	20	No	No	k__Bacteria;p__Firmicutes;c__Negativicutes;o__Selenomonadales;f__Acidaminococcaceae
DRR042312_bin.25	DRR042312	98.97	0.13	94.12	7.11	0	20	Yes	Yes	k__Bacteria;p__Bacteroidetes;c__Bacteroidia;o__Bacteroidales;f__Porphyromonadaceae
DRR042312_bin.3	DRR042312	93.9	3.46	0	0	0	20	Yes	No	k__Bacteria;p__Bacteroidetes;c__Bacteroidia;o__Bacteroidales;f__Porphyromonadaceae;g__Parabacteroides;s__Parabacteroides_merdae
DRR042312_bin.36	DRR042312	99.04	1.6	0	0	0	20	Yes	No	k__Bacteria;p__Bacteroidetes;c__Bacteroidia;o__Bacteroidales;f__Rikenellaceae;g__Alistipes
DRR042312_bin.40	DRR042312	99.42	0	0	25.83	0	20	Yes	No	k__Bacteria;p__Firmicutes;c__Clostridia;o__Clostridiales;f__Lachnospiraceae;g__Ruminococcus
DRR042312_bin.6	DRR042312	97.24	1.51	94.96	37.77	12.92	19	Yes	Yes	k__Bacteria;p__Firmicutes;c__Bacilli;o__Lactobacillales;f__Enterococcaceae;g__Enterococcus;s__Enterococcus_faecium
DRR042312_bin.8	DRR042312	96.33	1.71	95.8	0	27.66	18	No	Yes	k__Bacteria;p__Proteobacteria;c__Gammaproteobacteria;o__Enterobacteriales;f__Enterobacteriaceae;g__Klebsiella;s__Enterobacter_aerogenes
DRR042316_bin.2	DRR042316	92.62	1.32	0	27.66	7.83	19	Yes	No	k__Bacteria;p__Firmicutes;c__Clostridia;o__Clostridiales;f__Lachnospiraceae
DRR042316_bin.21	DRR042316	97.58	0.81	86.55	21.07	0	20	No	No	k__Bacteria;p__Actinobacteria;c__Actinobacteria;o__Coriobacteriales;f__Coriobacteriaceae
DRR042316_bin.22	DRR042316	96.63	1.44	0	49.77	0	20	Yes	No	k__Bacteria;p__Bacteroidetes;c__Bacteroidia;o__Bacteroidales;f__Rikenellaceae;g__Alistipes
DRR042316_bin.23	DRR042316	97.04	0.84	94.96	0	0	20	Yes	No	k__Bacteria;p__Tenericutes;c__Mollicutes;o__Erysipelotrichales;f__Erysipelotrichaceae;g__Solobacterium
DRR042316_bin.27	DRR042316	94.32	1.86	0	91	13.61	19	Yes	Yes	k__Bacteria;p__Firmicutes;c__Clostridia;o__Clostridiales
DRR042316_bin.32	DRR042316	99.33	0	0	0	6.36	18	Yes	No	k__Bacteria;p__Firmicutes;c__Clostridia;o__Clostridiales
DRR042316_bin.54	DRR042316	93.85	0.53	92.44	0	8.58	19	No	No	k__Bacteria;p__Firmicutes;c__Clostridia;o__Clostridiales;f__Ruminococcaceae
DRR042316_bin.6	DRR042316	94.21	2.85	91.6	21.4	7.86	15	No	No	k__Bacteria;p__Firmicutes;c__Clostridia;o__Clostridiales
DRR042316_bin.60	DRR042316	97.32	0	91.6	99.67	98.53	20	No	No	k__Bacteria;p__Firmicutes;c__Clostridia;o__Clostridiales;f__Ruminococcaceae
DRR042320_bin.14	DRR042320	96.89	1.76	0	0	0	20	Yes	Yes	k__Bacteria;p__Bacteroidetes;c__Bacteroidia;o__Bacteroidales;f__Porphyromonadaceae
DRR042320_bin.19	DRR042320	96.06	0.68	0	0	0	19	Yes	No	k__Bacteria;p__Firmicutes;c__Clostridia;o__Clostridiales;f__Ruminococcaceae;g__Faecalibacterium
DRR042320_bin.27	DRR042320	99.33	1.01	92.44	0	15.08	18	Yes	No	k__Bacteria;p__Firmicutes;c__Clostridia;o__Clostridiales;f__Ruminococcaceae
DRR042320_bin.39	DRR042320	98.83	0	0	10.05	0	17	Yes	No	k__Bacteria;p__Firmicutes;c__Clostridia;o__Clostridiales;f__Lachnospiraceae;g__Ruminococcus
DRR042321_bin.15	DRR042321	91.89	0	94.12	0	0	20	No	No	k__Bacteria;p__Firmicutes;c__Clostridia;o__Clostridiales;f__Ruminococcaceae;g__Faecalibacterium
DRR042321_bin.17	DRR042321	96.99	0.68	0	0	0	19	Yes	No	k__Bacteria;p__Firmicutes;c__Clostridia;o__Clostridiales;f__Ruminococcaceae;g__Faecalibacterium
DRR042321_bin.19	DRR042321	95.69	1.88	94.12	0	11.45	19	Yes	Yes	k__Bacteria;p__Bacteroidetes;c__Bacteroidia;o__Bacteroidales;f__Porphyromonadaceae
DRR042321_bin.22	DRR042321	95.62	0.97	0	0	0	15	Yes	No	k__Bacteria;p__Firmicutes;c__Clostridia;o__Clostridiales;f__Lachnospiraceae;g__Ruminococcus
DRR042321_bin.30	DRR042321	99.19	1.61	94.12	0	14.84	19	No	No	k__Bacteria;p__Actinobacteria;c__Actinobacteria;o__Coriobacteriales;f__Coriobacteriaceae
DRR042328_bin.10	DRR042328	96.98	1.34	0	0	16.89	18	Yes	Yes	k__Bacteria;p__Firmicutes;c__Clostridia;o__Clostridiales
DRR042328_bin.12	DRR042328	98.88	0.47	94.12	0	0	18	Yes	Yes	k__Bacteria;p__Firmicutes;c__Bacilli;o__Lactobacillales;f__Streptococcaceae;g__Streptococcus
DRR042328_bin.17	DRR042328	98.08	0	0	0	0	20	Yes	No	k__Bacteria;p__Bacteroidetes;c__Bacteroidia;o__Bacteroidales;f__Porphyromonadaceae;g__Parabacteroides;s__Parabacteroides_merdae
DRR042328_bin.21	DRR042328	100	1.61	94.12	99.61	99.45	20	No	No	k__Bacteria;p__Actinobacteria;c__Actinobacteria;o__Coriobacteriales;f__Coriobacteriaceae
DRR042328_bin.25	DRR042328	97.96	0	94.12	25.77	8.14	20	No	No	k__Bacteria;p__Firmicutes;c__Clostridia;o__Clostridiales;f__Ruminococcaceae;g__Faecalibacterium
DRR042328_bin.26	DRR042328	98.87	3.01	94.96	26.03	11.59	20	Yes	Yes	k__Bacteria;p__Bacteroidetes;c__Bacteroidia;o__Bacteroidales;f__Bacteroidaceae;g__Bacteroides;s__Bacteroides_dorei
DRR042328_bin.35	DRR042328	96.25	0.67	92.44	0	0	20	Yes	No	k__Bacteria;p__Firmicutes;c__Clostridia;o__Clostridiales;f__Ruminococcaceae
DRR042328_bin.43	DRR042328	92.75	0	0	19.96	0	18	Yes	Yes	k__Bacteria;p__Firmicutes;c__Clostridia;o__Clostridiales;f__Lachnospiraceae;g__Lachnobacterium
DRR042328_bin.48	DRR042328	97.1	1.87	0	34.77	13.44	18	No	No	k__Bacteria;p__Firmicutes;c__Clostridia;o__Clostridiales;f__Peptostreptococcaceae_2;g__Clostridium_2
DRR042328_bin.7	DRR042328	98.18	0.04	95.8	0	0	19	Yes	Yes	k__Bacteria;p__Proteobacteria;c__Gammaproteobacteria;o__Enterobacteriales;f__Enterobacteriaceae
DRR042329_bin.1	DRR042329	97	0.66	94.12	0	13.3	17	Yes	Yes	k__Bacteria;p__Firmicutes;c__Bacilli;o__Lactobacillales;f__Streptococcaceae;g__Streptococcus
DRR042329_bin.13	DRR042329	93.29	2.26	0	27.79	11.86	17	Yes	No	k__Bacteria;p__Firmicutes;c__Clostridia;o__Clostridiales
DRR042329_bin.14	DRR042329	98.95	2.85	0	27.79	11.79	19	Yes	No	k__Bacteria;p__Firmicutes;c__Clostridia;o__Clostridiales;f__Lachnospiraceae
DRR042329_bin.15	DRR042329	98.08	1.54	0	0	0	20	Yes	No	k__Bacteria;p__Bacteroidetes;c__Bacteroidia;o__Bacteroidales;f__Porphyromonadaceae;g__Parabacteroides;s__Parabacteroides_merdae
DRR042329_bin.19	DRR042329	99.23	0.58	95.8	0	0	19	Yes	Yes	k__Bacteria;p__Proteobacteria;c__Gammaproteobacteria;o__Enterobacteriales;f__Enterobacteriaceae
DRR042329_bin.23	DRR042329	98.55	0.48	0	0	13.47	19	Yes	Yes	k__Bacteria;p__Firmicutes;c__Clostridia;o__Clostridiales;f__Lachnospiraceae;g__Lachnobacterium
DRR042329_bin.27	DRR042329	99.37	1.58	0	24.59	11.76	19	Yes	No	k__Bacteria;p__Firmicutes;c__Clostridia;o__Clostridiales;f__Lachnospiraceae;g__Blautia
DRR042329_bin.4	DRR042329	100	1.61	94.12	18.92	99.45	20	No	No	k__Bacteria;p__Actinobacteria;c__Actinobacteria;o__Coriobacteriales;f__Coriobacteriaceae
DRR042329_bin.40	DRR042329	90.6	2.01	0	34.77	16.89	18	Yes	Yes	k__Bacteria;p__Firmicutes;c__Clostridia;o__Clostridiales
DRR042332_bin.14	DRR042332	93	3.48	0	0	0	17	Yes	No	k__Bacteria;p__Firmicutes;c__Clostridia;o__Clostridiales;f__Lachnospiraceae;g__Blautia
DRR042332_bin.15	DRR042332	95.75	0	94.12	0	11.38	18	No	No	k__Bacteria;p__Firmicutes;c__Clostridia;o__Clostridiales;f__Ruminococcaceae;g__Faecalibacterium
DRR042332_bin.17	DRR042332	94.7	0	0	0	13.71	19	Yes	Yes	k__Bacteria;p__Actinobacteria;c__Actinobacteria;o__Bifidobacteriales;f__Bifidobacteriaceae;g__Bifidobacterium;s__Bifidobacterium_bifidum
DRR042332_bin.30	DRR042332	100	0	70.59	63.08	12.17	17	Yes	No	k__Bacteria;p__Tenericutes;c__Mollicutes;o__Erysipelotrichales;f__Erysipelotrichaceae;g__Coprobacillus
DRR042332_bin.34	DRR042332	98.66	0.34	0	10.83	15.66	17	No	No	k__Bacteria;p__Firmicutes;c__Clostridia;o__Clostridiales;f__Ruminococcaceae
DRR042333_bin.11	DRR042333	98.04	1.17	0	0	0	17	Yes	No	k__Bacteria;p__Firmicutes;c__Clostridia;o__Clostridiales;f__Lachnospiraceae;g__Ruminococcus
DRR042333_bin.12	DRR042333	100	0	0	0	0	19	Yes	No	k__Bacteria;p__Tenericutes;c__Mollicutes;o__Erysipelotrichales;f__Erysipelotrichaceae;g__Coprobacillus
DRR042333_bin.18	DRR042333	91.54	1.61	0	0	13.71	20	Yes	Yes	k__Bacteria;p__Actinobacteria;c__Actinobacteria;o__Bifidobacteriales;f__Bifidobacteriaceae;g__Bifidobacterium
DRR042340_bin.12	DRR042340	91.75	0.46	0	19.7	7.59	13	Yes	Yes	k__Bacteria;p__Firmicutes;c__Clostridia;o__Clostridiales;f__Ruminococcaceae;g__Ruminococcus
DRR042340_bin.19	DRR042340	98.66	2.18	0	0	11.83	19	Yes	Yes	k__Bacteria;p__Firmicutes;c__Clostridia;o__Clostridiales
DRR042340_bin.21	DRR042340	90.35	2.04	0	0	9.64	13	Yes	No	k__Bacteria;p__Firmicutes;c__Clostridia;o__Clostridiales;f__Lachnospiraceae;g__Ruminococcus
DRR042340_bin.46	DRR042340	97.25	0.32	0	0	0	17	Yes	No	k__Bacteria;p__Firmicutes;c__Clostridia;o__Clostridiales;f__Lachnospiraceae;g__Blautia
DRR042340_bin.49	DRR042340	93.2	1.7	0	0	0	14	Yes	No	k__Bacteria;p__Firmicutes;c__Clostridia;o__Clostridiales;f__Ruminococcaceae
DRR042341_bin.14	DRR042341	95.58	0.69	0	0	4.44	19	Yes	Yes	k__Bacteria;p__Actinobacteria;c__Actinobacteria;o__Bifidobacteriales;f__Bifidobacteriaceae;g__Bifidobacterium;s__Bifidobacterium_longum
DRR042341_bin.5	DRR042341	99.19	0.81	0	0	0	20	No	No	k__Bacteria;p__Actinobacteria;c__Actinobacteria;o__Coriobacteriales;f__Coriobacteriaceae
DRR042348_bin.10	DRR042348	92.45	0.13	68.07	99.67	99.79	18	Yes	No	k__Bacteria;p__Tenericutes;c__Mollicutes;o__Erysipelotrichales;f__Erysipelotrichaceae
DRR042348_bin.11	DRR042348	94.18	2.03	0	27.46	11.25	19	Yes	No	k__Bacteria;p__Firmicutes;c__Clostridia;o__Clostridiales
DRR042348_bin.19	DRR042348	93.74	3.06	94.12	13.18	10.77	19	Yes	No	k__Bacteria;p__Firmicutes;c__Clostridia;o__Clostridiales;f__Ruminococcaceae;g__Faecalibacterium
DRR042348_bin.22	DRR042348	92.19	0.32	0	6.85	11.42	18	Yes	No	k__Bacteria;p__Firmicutes;c__Clostridia;o__Clostridiales;f__Lachnospiraceae;g__Blautia
DRR042348_bin.24	DRR042348	96.63	2.88	94.96	99.67	99.69	20	Yes	No	k__Bacteria;p__Bacteroidetes;c__Bacteroidia;o__Bacteroidales;f__Rikenellaceae;g__Alistipes
DRR042348_bin.26	DRR042348	93.86	1.36	94.12	6.65	7.62	19	Yes	Yes	k__Bacteria;p__Firmicutes;c__Clostridia;o__Clostridiales;f__Ruminococcaceae
DRR042348_bin.33	DRR042348	99.46	0.81	0	25.64	0	20	Yes	Yes	k__Bacteria;p__Actinobacteria;c__Actinobacteria;o__Bifidobacteriales;f__Bifidobacteriaceae;g__Bifidobacterium;s__Bifidobacterium_longum
DRR042348_bin.4	DRR042348	90.88	1.93	94.96	22.5	7.73	17	Yes	No	k__Bacteria;p__Firmicutes;c__Clostridia;o__Clostridiales;f__Ruminococcaceae
DRR042348_bin.41	DRR042348	98.23	0.19	0	0	7.76	20	Yes	No	k__Bacteria;p__Bacteroidetes;c__Bacteroidia;o__Bacteroidales;f__Bacteroidaceae;g__Bacteroides;s__Bacteroides_uniformis
DRR042349_bin.20	DRR042349	92.45	0.13	68.07	99.67	99.79	19	Yes	No	k__Bacteria;p__Tenericutes;c__Mollicutes;o__Erysipelotrichales;f__Erysipelotrichaceae
DRR042349_bin.22	DRR042349	91.23	0	0	13.11	13.26	19	Yes	No	k__Bacteria;p__Firmicutes;c__Clostridia;o__Clostridiales;f__Lachnospiraceae;g__Ruminococcus
DRR042349_bin.23	DRR042349	90.38	3.92	0	26.03	0	19	Yes	Yes	k__Bacteria;p__Actinobacteria;c__Actinobacteria;o__Bifidobacteriales;f__Bifidobacteriaceae;g__Bifidobacterium;s__Bifidobacterium_longum
DRR042349_bin.28	DRR042349	91.05	2.4	0	7.18	0	17	Yes	No	k__Bacteria;p__Bacteroidetes;c__Bacteroidia;o__Bacteroidales;f__Rikenellaceae;g__Alistipes
DRR042349_bin.38	DRR042349	95.09	1.57	0	64.06	13.2	19	Yes	No	k__Bacteria;p__Firmicutes;c__Clostridia;o__Clostridiales
DRR042349_bin.39	DRR042349	93.28	2.24	0	24.2	0	19	Yes	No	k__Bacteria;p__Firmicutes;c__Clostridia;o__Clostridiales
DRR042349_bin.4	DRR042349	97.77	0	0	0	7.76	18	Yes	No	k__Bacteria;p__Bacteroidetes;c__Bacteroidia;o__Bacteroidales;f__Bacteroidaceae;g__Bacteroides;s__Bacteroides_uniformis
DRR042349_bin.5	DRR042349	99.19	1.61	94.12	0	0	19	No	No	k__Bacteria;p__Actinobacteria;c__Actinobacteria;o__Coriobacteriales;f__Coriobacteriaceae
DRR042352_bin.13	DRR042352	97.79	0	94.12	0	0	20	No	No	k__Bacteria;p__Firmicutes;c__Clostridia;o__Clostridiales;f__Ruminococcaceae;g__Faecalibacterium
DRR042352_bin.14	DRR042352	98.83	0	0	21.14	11.25	20	Yes	No	k__Bacteria;p__Firmicutes;c__Clostridia;o__Clostridiales;f__Lachnospiraceae;g__Ruminococcus
DRR042352_bin.16	DRR042352	92.98	1.17	0	24.98	5.61	14	Yes	No	k__Bacteria;p__Firmicutes;c__Clostridia;o__Clostridiales;f__Lachnospiraceae;g__Ruminococcus;s__Ruminococcus_gnavus
DRR042352_bin.19	DRR042352	93.57	0	0	21.14	11.59	17	Yes	No	k__Bacteria;p__Firmicutes;c__Clostridia;o__Clostridiales;f__Lachnospiraceae;g__Ruminococcus
DRR042352_bin.21	DRR042352	96.2	0	0	25.77	11.42	18	Yes	No	k__Bacteria;p__Firmicutes;c__Clostridia;o__Clostridiales;f__Lachnospiraceae;g__Blautia
DRR042352_bin.23	DRR042352	99.13	0	0	34.9	11.35	20	No	No	k__Bacteria;p__Firmicutes;c__Clostridia;o__Clostridiales;f__Peptostreptococcaceae_2;g__Clostridium_2
DRR042352_bin.26	DRR042352	91.67	3.63	81.51	0	0	20	Yes	Yes	k__Bacteria;p__Actinobacteria;c__Actinobacteria;o__Coriobacteriales;f__Coriobacteriaceae;g__Eggerthella
DRR042352_bin.28	DRR042352	95.75	2.49	94.96	26.03	7.83	20	Yes	No	k__Bacteria;p__Bacteroidetes;c__Bacteroidia;o__Bacteroidales;f__Bacteroidaceae;g__Bacteroides
DRR042352_bin.29	DRR042352	95.94	1.47	0	0	13.26	20	Yes	No	k__Bacteria;p__Bacteroidetes;c__Bacteroidia;o__Bacteroidales;f__Porphyromonadaceae;g__Parabacteroides;s__Parabacteroides_merdae
DRR042352_bin.3	DRR042352	98.55	0.67	0	0	6.26	19	Yes	No	k__Bacteria;p__Firmicutes;c__Clostridia;o__Clostridiales
DRR042352_bin.30	DRR042352	96.2	2.53	0	24.92	11.66	20	Yes	No	k__Bacteria;p__Firmicutes;c__Clostridia;o__Clostridiales;f__Lachnospiraceae
DRR042352_bin.33	DRR042352	98.65	0.9	94.12	0	7.66	20	Yes	Yes	k__Bacteria;p__Bacteroidetes;c__Bacteroidia;o__Bacteroidales;f__Porphyromonadaceae
DRR042352_bin.34	DRR042352	91.02	1.05	94.96	0	0	20	Yes	No	k__Bacteria;p__Firmicutes;c__Negativicutes;o__Selenomonadales;f__Acidaminococcaceae
DRR042352_bin.35	DRR042352	97.85	1.61	95.8	0	0	19	Yes	Yes	k__Bacteria;p__Proteobacteria;c__Gammaproteobacteria;o__Enterobacteriales;f__Enterobacteriaceae
DRR042352_bin.8	DRR042352	96.25	3.73	0	63.93	0	20	Yes	Yes	k__Bacteria;p__Bacteroidetes;c__Bacteroidia;o__Bacteroidales;f__Bacteroidaceae;g__Bacteroides;s__Bacteroides_dorei
DRR042352_bin.9	DRR042352	98.38	0	0	34.77	16.65	20	Yes	Yes	k__Bacteria;p__Firmicutes;c__Clostridia;o__Clostridiales;f__Peptostreptococcaceae_2;g__Clostridium_2;s__Clostridium_bolteae
DRR042353_bin.11	DRR042353	95.87	1.6	0	0	11.76	20	No	No	k__Bacteria;p__Firmicutes;c__Clostridia;o__Clostridiales;f__Peptostreptococcaceae_2;g__Clostridium_2
DRR042353_bin.14	DRR042353	98.66	0.67	0	0	13.71	19	Yes	No	k__Bacteria;p__Firmicutes;c__Clostridia;o__Clostridiales
DRR042353_bin.16	DRR042353	92.94	2.53	0	0	11.66	20	Yes	No	k__Bacteria;p__Firmicutes;c__Clostridia;o__Clostridiales;f__Lachnospiraceae
DRR042353_bin.17	DRR042353	94.18	2.22	95.8	0	0	19	Yes	Yes	k__Bacteria;p__Proteobacteria;c__Gammaproteobacteria;o__Enterobacteriales;f__Enterobacteriaceae
DRR042353_bin.18	DRR042353	92.22	2.4	0	0	0	19	Yes	No	k__Bacteria;p__Bacteroidetes;c__Bacteroidia;o__Bacteroidales;f__Bacteroidaceae;g__Bacteroides;s__Bacteroides_stercoris
DRR042353_bin.19	DRR042353	99.4	1.05	94.96	13.18	0	20	Yes	No	k__Bacteria;p__Firmicutes;c__Negativicutes;o__Selenomonadales;f__Acidaminococcaceae
DRR042353_bin.2	DRR042353	95.23	4.23	0	35.55	13.26	20	Yes	No	k__Bacteria;p__Bacteroidetes;c__Bacteroidia;o__Bacteroidales;f__Porphyromonadaceae;g__Parabacteroides;s__Parabacteroides_merdae
DRR042353_bin.23	DRR042353	100	0.94	0	0	0	19	Yes	No	k__Bacteria;p__Tenericutes;c__Mollicutes;o__Erysipelotrichales;f__Erysipelotrichaceae;g__Coprobacillus
DRR042353_bin.31	DRR042353	98.47	0	94.12	0	0	20	No	No	k__Bacteria;p__Firmicutes;c__Clostridia;o__Clostridiales;f__Ruminococcaceae;g__Faecalibacterium
DRR042353_bin.32	DRR042353	96.49	0	0	0	6.22	20	Yes	No	k__Bacteria;p__Firmicutes;c__Clostridia;o__Clostridiales;f__Lachnospiraceae;g__Ruminococcus
DRR042353_bin.33	DRR042353	98.73	0.63	0	12.85	6.26	18	Yes	No	k__Bacteria;p__Firmicutes;c__Clostridia;o__Clostridiales;f__Lachnospiraceae;g__Blautia
DRR042353_bin.5	DRR042353	98.83	0	0	0	5.61	20	Yes	No	k__Bacteria;p__Firmicutes;c__Clostridia;o__Clostridiales;f__Lachnospiraceae;g__Ruminococcus
DRR042353_bin.6	DRR042353	92.4	0	0	12.98	10.97	18	Yes	Yes	k__Bacteria;p__Firmicutes;c__Clostridia;o__Clostridiales;f__Peptostreptococcaceae_2;g__Clostridium_2;s__Clostridium_bolteae
DRR042353_bin.9	DRR042353	99.36	0	0	11.29	0	19	Yes	No	k__Bacteria;p__Firmicutes;c__Clostridia;o__Clostridiales;f__Lachnospiraceae;g__Blautia
DRR042356_bin.10	DRR042356	94.28	0	0	38.23	13.47	19	Yes	Yes	k__Bacteria;p__Firmicutes;c__Clostridia;o__Clostridiales;f__Lachnospiraceae;g__Lachnobacterium
DRR042356_bin.16	DRR042356	94.67	1.25	0	6.85	0	20	No	No	k__Bacteria;p__Proteobacteria;c__Betaproteobacteria;o__Burkholderiales;f__Sutterellaceae;g__Sutterella
DRR042356_bin.22	DRR042356	97.28	2.4	0	24.46	7.83	19	Yes	No	k__Bacteria;p__Firmicutes;c__Clostridia;o__Clostridiales;f__Lachnospiraceae;g__Lachnobacterium
DRR042356_bin.27	DRR042356	95.24	0	94.96	0	7.73	20	Yes	No	k__Bacteria;p__Firmicutes;c__Clostridia;o__Clostridiales;f__Ruminococcaceae
DRR042356_bin.29	DRR042356	97.14	0	0	0	0	18	No	No	k__Bacteria;p__Tenericutes;c__Mollicutes;o__Erysipelotrichales;f__Erysipelotrichaceae;g__Solobacterium
DRR042356_bin.33	DRR042356	92.52	2.04	0	22.5	0	19	No	No	k__Bacteria;p__Firmicutes;c__Clostridia;o__Clostridiales;f__Ruminococcaceae
DRR042356_bin.38	DRR042356	94.97	0	68.07	0	0	20	Yes	No	k__Bacteria;p__Tenericutes;c__Mollicutes;o__Erysipelotrichales;f__Erysipelotrichaceae
DRR042356_bin.41	DRR042356	94.8	2.56	94.96	26.03	11.66	19	Yes	No	k__Bacteria;p__Bacteroidetes;c__Bacteroidia;o__Bacteroidales;f__Bacteroidaceae;g__Bacteroides;s__Bacteroides_uniformis
DRR042356_bin.51	DRR042356	95.15	0.84	94.96	0	0	20	Yes	No	k__Bacteria;p__Tenericutes;c__Mollicutes;o__Erysipelotrichales;f__Erysipelotrichaceae;g__Solobacterium
DRR042356_bin.57	DRR042356	96.52	0.32	0	12.98	11.42	19	Yes	No	k__Bacteria;p__Firmicutes;c__Clostridia;o__Clostridiales;f__Lachnospiraceae;g__Blautia
DRR042356_bin.64	DRR042356	98.95	2.53	0	27.66	12.79	19	Yes	No	k__Bacteria;p__Firmicutes;c__Clostridia;o__Clostridiales;f__Lachnospiraceae
DRR042356_bin.66	DRR042356	98.8	0	0	99.74	99.79	19	Yes	Yes	k__Bacteria;p__Firmicutes;c__Negativicutes;o__Selenomonadales;f__Acidaminococcaceae;g__Acidaminococcus;s__Acidaminococcus_intestini
DRR042360_bin.16	DRR042360	96.86	0	94.96	99.74	84.92	17	Yes	Yes	k__Bacteria;p__Firmicutes;c__Bacilli;o__Lactobacillales;f__Lactobacillaceae_3;g__Lactobacillus_3;s__Lactobacillus_ruminis
DRR042360_bin.28	DRR042360	90.57	0	94.96	22.5	7.73	19	Yes	No	k__Bacteria;p__Firmicutes;c__Clostridia;o__Clostridiales;f__Ruminococcaceae
DRR042360_bin.30	DRR042360	95.86	0.76	94.96	0	7.86	20	Yes	No	k__Bacteria;p__Bacteroidetes;c__Bacteroidia;o__Bacteroidales;f__Bacteroidaceae;g__Bacteroides
DRR042360_bin.40	DRR042360	94.63	1.57	0	99.74	99.83	19	No	No	k__Bacteria;p__Firmicutes;c__Clostridia;o__Clostridiales
DRR042360_bin.42	DRR042360	99.33	0	92.44	99.67	86.19	20	Yes	No	k__Bacteria;p__Firmicutes;c__Clostridia;o__Clostridiales;f__Ruminococcaceae
DRR042360_bin.45	DRR042360	92.11	0	0	62.69	11.15	19	Yes	Yes	k__Bacteria;p__Firmicutes;c__Clostridia;o__Clostridiales;f__Lachnospiraceae;g__Lachnobacterium
DRR042360_bin.47	DRR042360	93.95	1.75	0	34.77	13.44	19	No	No	k__Bacteria;p__Firmicutes;c__Clostridia;o__Clostridiales;f__Peptostreptococcaceae_2;g__Clostridium_2
DRR042360_bin.51	DRR042360	96.49	0	0	21.14	11.25	18	Yes	No	k__Bacteria;p__Firmicutes;c__Clostridia;o__Clostridiales;f__Lachnospiraceae;g__Ruminococcus
DRR042361_bin.2	DRR042361	99.25	3.36	94.96	25.57	11.69	20	Yes	No	k__Bacteria;p__Bacteroidetes;c__Bacteroidia;o__Bacteroidales;f__Bacteroidaceae;g__Bacteroides
DRR042361_bin.21	DRR042361	98.25	0.58	0	0	0	19	Yes	No	k__Bacteria;p__Firmicutes;c__Clostridia;o__Clostridiales;f__Lachnospiraceae;g__Ruminococcus
DRR042361_bin.25	DRR042361	98.66	1.34	93.28	99.74	99.86	20	Yes	No	k__Bacteria;p__Firmicutes;c__Clostridia;o__Clostridiales;f__Ruminococcaceae
DRR042361_bin.27	DRR042361	91.44	2.48	0	0	99.83	20	No	No	k__Bacteria;p__Firmicutes;c__Clostridia;o__Clostridiales
DRR042361_bin.30	DRR042361	96.99	0.75	94.96	26.03	13.71	20	Yes	Yes	k__Bacteria;p__Bacteroidetes;c__Bacteroidia;o__Bacteroidales;f__Bacteroidaceae;g__Bacteroides;s__Bacteroides_vulgatus
DRR042361_bin.31	DRR042361	94.94	2.46	0	0	7.86	20	Yes	No	k__Bacteria;p__Bacteroidetes;c__Bacteroidia;o__Bacteroidales;f__Bacteroidaceae;g__Bacteroides
DRR042361_bin.6	DRR042361	98.95	0	94.96	0	0	11	Yes	Yes	k__Bacteria;p__Firmicutes;c__Bacilli;o__Lactobacillales;f__Lactobacillaceae_3;g__Lactobacillus_3;s__Lactobacillus_ruminis
DRR042361_bin.8	DRR042361	93.24	0	0	62.69	11.15	19	Yes	Yes	k__Bacteria;p__Firmicutes;c__Clostridia;o__Clostridiales;f__Lachnospiraceae;g__Lachnobacterium
DRR042364_bin.19	DRR042364	100	0.12	0	0	0	20	Yes	Yes	k__Bacteria;p__Actinobacteria;c__Actinobacteria;o__Bifidobacteriales;f__Bifidobacteriaceae;g__Bifidobacterium;s__Bifidobacterium_breve
DRR042364_bin.2	DRR042364	97.99	0.17	0	0	11.08	17	No	No	k__Bacteria;p__Firmicutes;c__Clostridia;o__Clostridiales
DRR042364_bin.21	DRR042364	95.32	0.58	0	21.33	5.5	18	Yes	No	k__Bacteria;p__Firmicutes;c__Clostridia;o__Clostridiales;f__Lachnospiraceae;g__Ruminococcus
DRR042364_bin.29	DRR042364	92	3.75	0	0	11.25	19	Yes	No	k__Bacteria;p__Firmicutes;c__Clostridia;o__Clostridiales;f__Lachnospiraceae;g__Dorea
DRR042364_bin.37	DRR042364	96.99	0	0	0	0	20	Yes	Yes	k__Bacteria;p__Bacteroidetes;c__Bacteroidia;o__Bacteroidales;f__Bacteroidaceae;g__Bacteroides;s__Bacteroides_vulgatus
DRR042364_bin.39	DRR042364	97.05	0.93	95.8	11.87	7.9	19	Yes	Yes	k__Bacteria;p__Proteobacteria;c__Gammaproteobacteria;o__Enterobacteriales;f__Enterobacteriaceae
DRR042364_bin.42	DRR042364	91.84	0	94.96	0	0	19	Yes	No	k__Bacteria;p__Firmicutes;c__Clostridia;o__Clostridiales;f__Ruminococcaceae
DRR042365_bin.10	DRR042365	97.99	0.67	0	0	0	17	No	No	k__Bacteria;p__Firmicutes;c__Clostridia;o__Clostridiales
DRR042365_bin.11	DRR042365	100	0.12	0	0	0	20	Yes	Yes	k__Bacteria;p__Actinobacteria;c__Actinobacteria;o__Bifidobacteriales;f__Bifidobacteriaceae;g__Bifidobacterium;s__Bifidobacterium_breve
DRR042365_bin.15	DRR042365	96.44	2.53	0	21.33	5.61	18	Yes	No	k__Bacteria;p__Firmicutes;c__Clostridia;o__Clostridiales;f__Lachnospiraceae;g__Ruminococcus
DRR042365_bin.29	DRR042365	92.86	0.76	94.96	26.42	0	18	Yes	No	k__Bacteria;p__Firmicutes;c__Clostridia;o__Clostridiales;f__Ruminococcaceae
DRR042365_bin.30	DRR042365	97.47	0	0	7.05	6.6	19	Yes	No	k__Bacteria;p__Firmicutes;c__Clostridia;o__Clostridiales;f__Lachnospiraceae;g__Dorea;s__Dorea_longicatena
DRR042365_bin.31	DRR042365	97.3	0.81	95.8	16.7	0	18	Yes	Yes	k__Bacteria;p__Proteobacteria;c__Gammaproteobacteria;o__Enterobacteriales;f__Enterobacteriaceae
DRR042365_bin.34	DRR042365	98.73	1.27	0	0	11.83	19	No	No	k__Bacteria;p__Firmicutes;c__Clostridia;o__Clostridiales;f__Peptostreptococcaceae_2;g__Clostridium_2
DRR042365_bin.5	DRR042365	93.45	4.14	94.12	0	0	20	Yes	No	k__Bacteria;p__Firmicutes;c__Clostridia;o__Clostridiales;f__Ruminococcaceae;g__Faecalibacterium
DRR042365_bin.9	DRR042365	95.81	0.3	92.44	0	7.69	18	Yes	Yes	k__Bacteria;p__Firmicutes;c__Negativicutes;o__Selenomonadales;f__Veillonellaceae;g__Veillonella;s__Veillonella_parvula
DRR042394_bin.1	DRR042394	97.96	0.68	0	0	0	20	No	Yes	k__Bacteria;p__Verrucomicrobia;c__Verrucomicrobiae;o__Verrucomicrobiales;f__Verrucomicrobiaceae
DRR042394_bin.12	DRR042394	99.03	0	0	11.61	0	19	Yes	Yes	k__Bacteria;p__Firmicutes;c__Clostridia;o__Clostridiales;f__Lachnospiraceae;g__Lachnobacterium
DRR042394_bin.20	DRR042394	100	0	89.08	0	0	20	Yes	No	k__Bacteria;p__Actinobacteria;c__Actinobacteria;o__Coriobacteriales;f__Coriobacteriaceae
DRR042394_bin.24	DRR042394	97.99	0.64	0	99.74	85.85	20	No	No	k__Bacteria;p__Firmicutes;c__Clostridia;o__Clostridiales;f__Ruminococcaceae
DRR042394_bin.25	DRR042394	94.94	1.82	93.28	25.7	11.01	17	Yes	Yes	k__Bacteria;p__Firmicutes;c__Bacilli;o__Lactobacillales;f__Streptococcaceae;g__Streptococcus;s__Streptococcus_salivarius
DRR042394_bin.29	DRR042394	91.76	4.78	0	25.7	0	17	Yes	Yes	k__Bacteria;p__Firmicutes;c__Clostridia;o__Clostridiales
DRR042394_bin.30	DRR042394	98.13	2.68	92.44	0	0	20	Yes	No	k__Bacteria;p__Firmicutes;c__Clostridia;o__Clostridiales;f__Ruminococcaceae
DRR042394_bin.38	DRR042394	90.99	4.2	0	27.66	11.11	20	Yes	No	k__Bacteria;p__Firmicutes;c__Clostridia;o__Clostridiales;f__Lachnospiraceae
DRR042394_bin.42	DRR042394	94.15	2.63	0	21.14	13.64	18	Yes	No	k__Bacteria;p__Firmicutes;c__Clostridia;o__Clostridiales;f__Lachnospiraceae;g__Ruminococcus
DRR042394_bin.51	DRR042394	90.6	0	93.28	6.91	0	20	No	No	k__Bacteria;p__Firmicutes;c__Clostridia;o__Clostridiales
DRR042394_bin.55	DRR042394	99.26	0	0	0	7.76	20	Yes	No	k__Bacteria;p__Bacteroidetes;c__Bacteroidia;o__Bacteroidales;f__Bacteroidaceae;g__Bacteroides;s__Bacteroides_uniformis
DRR042394_bin.56	DRR042394	97.08	2.84	0	0	13.64	20	No	No	k__Bacteria;p__Firmicutes;c__Clostridia;o__Clostridiales;f__Lachnospiraceae
DRR042394_bin.59	DRR042394	97.18	0.59	0	0	0	20	Yes	Yes	k__Bacteria;p__Actinobacteria;c__Actinobacteria;o__Coriobacteriales;f__Coriobacteriaceae;g__Eggerthella
DRR042394_bin.60	DRR042394	95.35	2.02	0	25.57	0	20	Yes	Yes	k__Bacteria;p__Bacteroidetes;c__Bacteroidia;o__Bacteroidales;f__Bacteroidaceae;g__Bacteroides;s__Bacteroides_vulgatus
DRR042394_bin.8	DRR042394	95.69	4.39	0	0	11.25	18	Yes	No	k__Bacteria;p__Firmicutes;c__Clostridia;o__Clostridiales;f__Lachnospiraceae;g__Dorea
DRR042398_bin.20	DRR042398	99.26	0.9	94.96	99.67	90.09	20	Yes	Yes	k__Bacteria;p__Bacteroidetes;c__Bacteroidia;o__Bacteroidales;f__Bacteroidaceae;g__Bacteroides;s__Bacteroides_fragilis
DRR042398_bin.28	DRR042398	96.78	0.65	0	20.81	0	19	No	No	k__Bacteria;p__Firmicutes;c__Clostridia;o__Clostridiales;f__Peptostreptococcaceae_2;g__Clostridium_2
DRR042398_bin.35	DRR042398	97.1	0.89	0	24.46	13.71	18	Yes	No	k__Bacteria;p__Firmicutes;c__Clostridia;o__Clostridiales;f__Lachnospiraceae;g__Roseburia
DRR042398_bin.44	DRR042398	92.41	0	0	0	11.76	18	Yes	No	k__Bacteria;p__Firmicutes;c__Clostridia;o__Clostridiales;f__Lachnospiraceae
DRR042398_bin.46	DRR042398	99.73	0.49	95.8	22.57	0	19	Yes	Yes	k__Bacteria;p__Proteobacteria;c__Gammaproteobacteria;o__Enterobacteriales;f__Enterobacteriaceae
DRR042398_bin.48	DRR042398	97.3	0.77	94.12	0	13.16	20	Yes	Yes	k__Bacteria;p__Bacteroidetes;c__Bacteroidia;o__Bacteroidales;f__Porphyromonadaceae
DRR042398_bin.5	DRR042398	99.06	0	0	0	0	20	No	No	k__Bacteria;p__Tenericutes;c__Mollicutes;o__Erysipelotrichales;f__Erysipelotrichaceae;g__Solobacterium
DRR042399_bin.11	DRR042399	96.33	1.8	0	25.64	12.99	20	Yes	Yes	k__Bacteria;p__Actinobacteria;c__Actinobacteria;o__Bifidobacteriales;f__Bifidobacteriaceae;g__Bifidobacterium;s__Bifidobacterium_longum
DRR042399_bin.15	DRR042399	93.47	0.97	94.12	0	13.16	20	Yes	Yes	k__Bacteria;p__Bacteroidetes;c__Bacteroidia;o__Bacteroidales;f__Porphyromonadaceae
DRR042399_bin.16	DRR042399	97.5	0.41	0	24.14	11.18	18	Yes	No	k__Bacteria;p__Firmicutes;c__Clostridia;o__Clostridiales;f__Lachnospiraceae;g__Roseburia
DRR042399_bin.25	DRR042399	94.73	3.8	0	25.31	12.79	19	Yes	No	k__Bacteria;p__Firmicutes;c__Clostridia;o__Clostridiales;f__Lachnospiraceae
DRR042399_bin.26	DRR042399	93.88	1.48	0	13.05	14.53	19	Yes	No	k__Bacteria;p__Firmicutes;c__Clostridia;o__Clostridiales;f__Lachnospiraceae
DRR042399_bin.3	DRR042399	94.41	2.43	0	20.81	0	19	No	No	k__Bacteria;p__Firmicutes;c__Clostridia;o__Clostridiales;f__Peptostreptococcaceae_2;g__Clostridium_2
DRR042399_bin.33	DRR042399	97.52	2.96	94.96	26.03	11.56	20	Yes	Yes	k__Bacteria;p__Bacteroidetes;c__Bacteroidia;o__Bacteroidales;f__Bacteroidaceae;g__Bacteroides;s__Bacteroides_fragilis
DRR042399_bin.34	DRR042399	98.11	0.94	0	0	0	19	No	No	k__Bacteria;p__Tenericutes;c__Mollicutes;o__Erysipelotrichales;f__Erysipelotrichaceae;g__Solobacterium
DRR042399_bin.8	DRR042399	98.48	0.87	95.8	43.38	13.54	19	Yes	Yes	k__Bacteria;p__Proteobacteria;c__Gammaproteobacteria;o__Enterobacteriales;f__Enterobacteriaceae
DRR042399_bin.9	DRR042399	98.64	0.34	94.12	6.91	0	20	Yes	No	k__Bacteria;p__Firmicutes;c__Clostridia;o__Clostridiales;f__Ruminococcaceae;g__Faecalibacterium
DRR042402_bin.11	DRR042402	99.67	0.09	95.8	0	34.19	19	Yes	Yes	k__Bacteria;p__Proteobacteria;c__Gammaproteobacteria;o__Enterobacteriales;f__Enterobacteriaceae
DRR042402_bin.13	DRR042402	93.63	0.94	0	0	0	12	Yes	Yes	k__Bacteria;p__Firmicutes;c__Bacilli;o__Lactobacillales;f__Streptococcaceae;g__Streptococcus
DRR042402_bin.15	DRR042402	96.47	0.4	0	0	0	20	Yes	Yes	k__Bacteria;p__Bacteroidetes;c__Bacteroidia;o__Bacteroidales;f__Bacteroidaceae;g__Bacteroides;s__Bacteroides_thetaiotaomicron
DRR042402_bin.21	DRR042402	91.21	3.48	0	0	6.02	19	Yes	No	k__Bacteria;p__Firmicutes;c__Clostridia;o__Clostridiales;f__Lachnospiraceae;g__Coprococcus
DRR042402_bin.23	DRR042402	95.19	0.6	0	21.46	0	20	No	Yes	k__Bacteria;p__Firmicutes;c__Negativicutes;o__Selenomonadales;f__Acidaminococcaceae;g__Acidaminococcus
DRR042402_bin.24	DRR042402	93.67	0.63	0	0	11.93	18	No	No	k__Bacteria;p__Firmicutes;c__Clostridia;o__Clostridiales;f__Peptostreptococcaceae_2;g__Clostridium_2
DRR042402_bin.6	DRR042402	96.92	0.67	0	10.05	0	15	No	No	k__Bacteria;p__Firmicutes;c__Clostridia;o__Clostridiales;f__Lachnospiraceae_2;g__Lachnospira
DRR042403_bin.1	DRR042403	100	0.5	0	0	0	14	Yes	Yes	k__Bacteria;p__Firmicutes;c__Bacilli;o__Lactobacillales;f__Streptococcaceae;g__Streptococcus
DRR042403_bin.13	DRR042403	90.51	0.32	0	10.57	0	18	Yes	No	k__Bacteria;p__Firmicutes;c__Clostridia;o__Clostridiales;f__Lachnospiraceae;g__Blautia;s__Blautia_wexlerae
DRR042403_bin.15	DRR042403	98.73	0.63	0	0	0	18	No	No	k__Bacteria;p__Firmicutes;c__Clostridia;o__Clostridiales;f__Peptostreptococcaceae_2;g__Clostridium_2
DRR042403_bin.18	DRR042403	97.56	0.94	95.8	0	34.19	19	Yes	Yes	k__Bacteria;p__Proteobacteria;c__Gammaproteobacteria;o__Enterobacteriales;f__Enterobacteriaceae
DRR042403_bin.23	DRR042403	98.48	0.6	0	0	0	19	No	Yes	k__Bacteria;p__Firmicutes;c__Negativicutes;o__Selenomonadales;f__Acidaminococcaceae;g__Acidaminococcus
DRR042403_bin.4	DRR042403	92.59	3.8	0	0	0	17	Yes	No	k__Bacteria;p__Firmicutes;c__Clostridia;o__Clostridiales;f__Lachnospiraceae;g__Coprococcus
DRR042403_bin.9	DRR042403	93.04	1.34	0	0	10.12	17	No	No	k__Bacteria;p__Firmicutes;c__Clostridia;o__Clostridiales;f__Lachnospiraceae_2;g__Lachnospira
DRR042410_bin.39	DRR042410	97.5	3.66	0	0	6.15	18	Yes	No	k__Bacteria;p__Firmicutes;c__Clostridia;o__Clostridiales;f__Lachnospiraceae;g__Dorea;s__Dorea_longicatena
DRR042410_bin.46	DRR042410	92.62	0.69	92.44	0	0	18	Yes	No	k__Bacteria;p__Firmicutes;c__Clostridia;o__Clostridiales;f__Ruminococcaceae
DRR042411_bin.14	DRR042411	92.75	0.24	0	0	0	16	Yes	Yes	k__Bacteria;p__Firmicutes;c__Clostridia;o__Clostridiales;f__Lachnospiraceae;g__Lachnobacterium
DRR042411_bin.15	DRR042411	99.19	0.81	0	0	0	20	No	No	k__Bacteria;p__Actinobacteria;c__Actinobacteria;o__Coriobacteriales;f__Coriobacteriaceae
DRR042420_bin.1	DRR042420	96.41	0.95	0	24.33	11.08	17	Yes	No	k__Bacteria;p__Firmicutes;c__Clostridia;o__Clostridiales;f__Lachnospiraceae
DRR042420_bin.10	DRR042420	98.07	0.97	0	0	11.76	18	Yes	Yes	k__Bacteria;p__Firmicutes;c__Clostridia;o__Clostridiales;f__Lachnospiraceae;g__Lachnobacterium
DRR042420_bin.11	DRR042420	100	1.61	89.92	0	0	18	No	No	k__Bacteria;p__Actinobacteria;c__Actinobacteria;o__Coriobacteriales;f__Coriobacteriaceae
DRR042420_bin.13	DRR042420	96.26	1.32	0	22.11	0	10	Yes	Yes	k__Bacteria;p__Firmicutes;c__Bacilli;o__Lactobacillales;f__Streptococcaceae;g__Streptococcus
DRR042420_bin.18	DRR042420	99.06	1.89	68.07	0	12.17	18	Yes	No	k__Bacteria;p__Tenericutes;c__Mollicutes;o__Erysipelotrichales;f__Erysipelotrichaceae
DRR042420_bin.23	DRR042420	97.02	1.92	94.12	36.01	11.45	20	Yes	Yes	k__Bacteria;p__Bacteroidetes;c__Bacteroidia;o__Bacteroidales;f__Porphyromonadaceae
DRR042420_bin.30	DRR042420	90.08	2.38	94.12	0	11.38	19	No	No	k__Bacteria;p__Firmicutes;c__Clostridia;o__Clostridiales;f__Ruminococcaceae;g__Faecalibacterium
DRR042421_bin.18	DRR042421	97.17	1.89	68.07	0	12.17	15	Yes	No	k__Bacteria;p__Tenericutes;c__Mollicutes;o__Erysipelotrichales;f__Erysipelotrichaceae
DRR042421_bin.2	DRR042421	97.09	1.47	94.12	0	5.95	12	Yes	Yes	k__Bacteria;p__Firmicutes;c__Bacilli;o__Lactobacillales;f__Streptococcaceae;g__Streptococcus
DRR042421_bin.25	DRR042421	97.58	3.26	0	0	11.76	17	Yes	Yes	k__Bacteria;p__Firmicutes;c__Clostridia;o__Clostridiales;f__Lachnospiraceae;g__Lachnobacterium
DRR042421_bin.34	DRR042421	92.46	1.02	94.12	0	0	17	No	No	k__Bacteria;p__Firmicutes;c__Clostridia;o__Clostridiales;f__Ruminococcaceae;g__Faecalibacterium
DRR042421_bin.7	DRR042421	92.45	3.63	0	0	0	18	No	No	k__Bacteria;p__Tenericutes;c__Mollicutes;o__Erysipelotrichales;f__Erysipelotrichaceae;g__Solobacterium
DRR042424_bin.22	DRR042424	94.99	2.38	94.12	0	0	18	Yes	No	k__Bacteria;p__Firmicutes;c__Clostridia;o__Clostridiales;f__Ruminococcaceae;g__Faecalibacterium
DRR042424_bin.24	DRR042424	96.62	0.97	0	0	11.9	18	Yes	Yes	k__Bacteria;p__Firmicutes;c__Clostridia;o__Clostridiales;f__Lachnospiraceae;g__Lachnobacterium
DRR042424_bin.3	DRR042424	94.35	0.81	94.12	36.01	11.42	19	No	No	k__Bacteria;p__Actinobacteria;c__Actinobacteria;o__Coriobacteriales;f__Coriobacteriaceae
DRR042424_bin.41	DRR042424	97.8	1.62	91.6	33.2	11.73	17	No	No	k__Bacteria;p__Firmicutes;c__Clostridia;o__Clostridiales;f__Ruminococcaceae;g__Ruminococcus
DRR042424_bin.43	DRR042424	97.99	0.67	92.44	22.77	15.62	18	Yes	No	k__Bacteria;p__Firmicutes;c__Clostridia;o__Clostridiales;f__Ruminococcaceae
DRR042424_bin.6	DRR042424	92.11	2.77	0	0	9.98	17	Yes	No	k__Bacteria;p__Firmicutes;c__Clostridia;o__Clostridiales;f__Lachnospiraceae;g__Dorea;s__Dorea_longicatena
DRR042424_bin.7	DRR042424	90.43	2.42	0	0	11.28	20	Yes	Yes	k__Bacteria;p__Actinobacteria;c__Actinobacteria;o__Bifidobacteriales;f__Bifidobacteriaceae;g__Bifidobacterium;s__Bifidobacterium_longum
DRR042425_bin.10	DRR042425	93.88	0.95	0	0	10.05	19	Yes	No	k__Bacteria;p__Firmicutes;c__Clostridia;o__Clostridiales;f__Lachnospiraceae
DRR042425_bin.15	DRR042425	93.02	1.7	94.12	0	0	17	Yes	No	k__Bacteria;p__Firmicutes;c__Clostridia;o__Clostridiales;f__Ruminococcaceae;g__Faecalibacterium
DRR042425_bin.30	DRR042425	92.62	0.67	0	0	9.71	16	Yes	Yes	k__Bacteria;p__Firmicutes;c__Clostridia;o__Clostridiales;f__Lachnospiraceae_2;g__Lachnospira
DRR042425_bin.33	DRR042425	100	1.61	94.12	61.25	11.42	20	No	No	k__Bacteria;p__Actinobacteria;c__Actinobacteria;o__Coriobacteriales;f__Coriobacteriaceae
DRR042425_bin.6	DRR042425	98.07	0.48	0	0	11.9	18	Yes	Yes	k__Bacteria;p__Firmicutes;c__Clostridia;o__Clostridiales;f__Lachnospiraceae;g__Lachnobacterium
DRR042425_bin.8	DRR042425	97.99	1.03	0	22.64	0	16	No	No	k__Bacteria;p__Firmicutes;c__Clostridia;o__Clostridiales;f__Ruminococcaceae;g__Ruminococcus
DRR042428_bin.10	DRR042428	93.04	0	0	0	0	17	Yes	No	k__Bacteria;p__Firmicutes;c__Clostridia;o__Clostridiales;f__Lachnospiraceae;g__Blautia;s__Blautia_wexlerae
DRR042428_bin.25	DRR042428	96.84	0.16	0	0	0	16	Yes	No	k__Bacteria;p__Firmicutes;c__Clostridia;o__Clostridiales;f__Lachnospiraceae;g__Blautia
DRR042428_bin.26	DRR042428	92.31	0	0	0	0	19	No	No	k__Bacteria;p__Firmicutes;c__Clostridia;o__Clostridiales;f__Ruminococcaceae
DRR042428_bin.27	DRR042428	99.33	0.67	92.44	0	0	17	Yes	No	k__Bacteria;p__Firmicutes;c__Clostridia;o__Clostridiales;f__Ruminococcaceae
DRR042428_bin.28	DRR042428	98.83	0	0	0	9.4	19	Yes	Yes	k__Bacteria;p__Firmicutes;c__Clostridia;o__Clostridiales;f__Lachnospiraceae;g__Lachnobacterium
DRR042428_bin.29	DRR042428	97.99	2.72	0	0	0	20	Yes	No	k__Bacteria;p__Firmicutes;c__Clostridia;o__Clostridiales;f__Ruminococcaceae;g__Faecalibacterium
DRR042428_bin.30	DRR042428	92.79	1.27	0	0	6.12	18	Yes	No	k__Bacteria;p__Firmicutes;c__Clostridia;o__Clostridiales;f__Lachnospiraceae;g__Ruminococcus
DRR042429_bin.15	DRR042429	99.33	0.67	92.44	22.77	10.09	19	Yes	No	k__Bacteria;p__Firmicutes;c__Clostridia;o__Clostridiales;f__Ruminococcaceae
DRR042429_bin.18	DRR042429	95.69	0	94.96	0	9.88	20	Yes	Yes	k__Bacteria;p__Bacteroidetes;c__Bacteroidia;o__Bacteroidales;f__Bacteroidaceae;g__Bacteroides;s__Bacteroides_dorei
DRR042429_bin.2	DRR042429	99.19	0.81	89.92	0	0	19	No	No	k__Bacteria;p__Actinobacteria;c__Actinobacteria;o__Coriobacteriales;f__Coriobacteriaceae
DRR042429_bin.25	DRR042429	99.52	0.48	0	23.16	9.4	19	Yes	Yes	k__Bacteria;p__Firmicutes;c__Clostridia;o__Clostridiales;f__Lachnospiraceae;g__Lachnobacterium
DRR042436_bin.45	DRR042436	100	1.61	94.12	0	11.69	20	No	No	k__Bacteria;p__Actinobacteria;c__Actinobacteria;o__Coriobacteriales;f__Coriobacteriaceae
DRR042437_bin.19	DRR042437	91.43	0.93	0	0	0	19	Yes	No	k__Bacteria;p__Bacteroidetes;c__Bacteroidia;o__Bacteroidales;f__Bacteroidaceae;g__Bacteroides
DRR042437_bin.22	DRR042437	94.74	1.17	0	0	0	16	Yes	No	k__Bacteria;p__Firmicutes;c__Clostridia;o__Clostridiales;f__Lachnospiraceae;g__Dorea;s__Dorea_longicatena
DRR042437_bin.35	DRR042437	95.62	0.9	0	0	0	20	Yes	Yes	k__Bacteria;p__Actinobacteria;c__Actinobacteria;o__Bifidobacteriales;f__Bifidobacteriaceae;g__Bifidobacterium;s__Bifidobacterium_longum
DRR042437_bin.43	DRR042437	100	2.42	89.92	0	0	20	No	No	k__Bacteria;p__Actinobacteria;c__Actinobacteria;o__Coriobacteriales;f__Coriobacteriaceae
DRR042437_bin.6	DRR042437	90.11	2.55	0	24.59	10.05	17	Yes	No	k__Bacteria;p__Firmicutes;c__Clostridia;o__Clostridiales;f__Lachnospiraceae;g__Blautia;s__Blautia_wexlerae
DRR042452_bin.1	DRR042452	97.15	0.65	0	0	6.63	20	Yes	No	k__Bacteria;p__Bacteroidetes;c__Bacteroidia;o__Bacteroidales;f__Porphyromonadaceae;g__Parabacteroides;s__Parabacteroides_merdae
DRR042452_bin.17	DRR042452	97.88	0	94.12	18	11.45	20	Yes	Yes	k__Bacteria;p__Bacteroidetes;c__Bacteroidia;o__Bacteroidales;f__Porphyromonadaceae
DRR042452_bin.21	DRR042452	90.6	0	93.28	0	6.56	20	No	No	k__Bacteria;p__Firmicutes;c__Clostridia;o__Clostridiales
DRR042452_bin.23	DRR042452	97.6	0.8	0	22.18	11.79	19	Yes	Yes	k__Bacteria;p__Firmicutes;c__Negativicutes;o__Selenomonadales;f__Acidaminococcaceae;g__Acidaminococcus;s__Acidaminococcus_intestini
DRR042452_bin.33	DRR042452	95.84	0.92	0	0	0	19	Yes	No	k__Bacteria;p__Actinobacteria;c__Actinobacteria;o__Coriobacteriales;f__Coriobacteriaceae;g__Collinsella
DRR042452_bin.35	DRR042452	100	0	94.12	0	11.38	20	Yes	No	k__Bacteria;p__Firmicutes;c__Clostridia;o__Clostridiales;f__Ruminococcaceae;g__Faecalibacterium
DRR042452_bin.39	DRR042452	97.99	1.07	0	0	11.42	18	No	No	k__Bacteria;p__Firmicutes;c__Clostridia;o__Clostridiales;f__Ruminococcaceae
DRR042452_bin.4	DRR042452	96.58	0	0	0	0	18	Yes	Yes	k__Bacteria;p__Firmicutes;c__Clostridia;o__Clostridiales;f__Ruminococcaceae;g__Ruminococcus
DRR042453_bin.13	DRR042453	96.64	0.34	0	0	11.83	20	No	No	k__Bacteria;p__Firmicutes;c__Clostridia;o__Clostridiales;f__Ruminococcaceae
DRR042453_bin.16	DRR042453	98.81	3.6	0	0	9.61	20	Yes	Yes	k__Bacteria;p__Actinobacteria;c__Actinobacteria;o__Bifidobacteriales;f__Bifidobacteriaceae;g__Bifidobacterium;s__Bifidobacterium_adolescentis
DRR042453_bin.17	DRR042453	96.23	1.12	0	18	11.56	19	Yes	No	k__Bacteria;p__Bacteroidetes;c__Bacteroidia;o__Bacteroidales;f__Porphyromonadaceae;g__Parabacteroides;s__Parabacteroides_merdae
DRR042453_bin.23	DRR042453	98.25	0.38	94.12	12.07	11.45	20	Yes	Yes	k__Bacteria;p__Bacteroidetes;c__Bacteroidia;o__Bacteroidales;f__Porphyromonadaceae
DRR042453_bin.30	DRR042453	99.19	1.61	94.12	0	11.69	20	No	No	k__Bacteria;p__Actinobacteria;c__Actinobacteria;o__Coriobacteriales;f__Coriobacteriaceae
DRR042453_bin.4	DRR042453	95.46	0.85	0	22.18	11.79	18	Yes	Yes	k__Bacteria;p__Firmicutes;c__Negativicutes;o__Selenomonadales;f__Acidaminococcaceae;g__Acidaminococcus;s__Acidaminococcus_intestini
DRR042453_bin.9	DRR042453	96.58	0.23	0	0	7.59	18	Yes	Yes	k__Bacteria;p__Firmicutes;c__Clostridia;o__Clostridiales;f__Ruminococcaceae;g__Ruminococcus
DRR042462_bin.11	DRR042462	98.66	2.42	0	0	0	16	Yes	No	k__Bacteria;p__Firmicutes;c__Clostridia;o__Clostridiales;f__Lachnospiraceae_2;g__Lachnospira
DRR042462_bin.21	DRR042462	97.8	2.6	0	0	6.02	20	Yes	No	k__Bacteria;p__Bacteroidetes;c__Bacteroidia;o__Bacteroidales;f__Bacteroidaceae;g__Bacteroides;s__Bacteroides_uniformis
DRR042462_bin.23	DRR042462	97.32	1.27	0	0	9.64	16	Yes	No	k__Bacteria;p__Firmicutes;c__Clostridia;o__Clostridiales;f__Lachnospiraceae;g__Blautia;s__Blautia_wexlerae
DRR042462_bin.24	DRR042462	99.19	1.61	94.12	0	33.95	20	No	No	k__Bacteria;p__Actinobacteria;c__Actinobacteria;o__Coriobacteriales;f__Coriobacteriaceae
DRR042462_bin.3	DRR042462	99.21	0.48	0	0	9.4	18	Yes	Yes	k__Bacteria;p__Firmicutes;c__Clostridia;o__Clostridiales;f__Lachnospiraceae;g__Lachnobacterium
DRR042463_bin.21	DRR042463	94.97	1.36	0	10.11	11.52	17	Yes	No	k__Bacteria;p__Firmicutes;c__Clostridia;o__Clostridiales;f__Lachnospiraceae_2;g__Lachnospira
DRR042463_bin.23	DRR042463	97.17	0.71	0	71.69	0	20	Yes	No	k__Bacteria;p__Tenericutes;c__Mollicutes;o__Erysipelotrichales;f__Erysipelotrichaceae;g__Solobacterium
DRR042463_bin.35	DRR042463	94.26	4.04	0	0	6.02	20	Yes	No	k__Bacteria;p__Bacteroidetes;c__Bacteroidia;o__Bacteroidales;f__Bacteroidaceae;g__Bacteroides;s__Bacteroides_uniformis
DRR042463_bin.4	DRR042463	94.32	0.97	0	0	10.09	18	Yes	Yes	k__Bacteria;p__Firmicutes;c__Clostridia;o__Clostridiales;f__Lachnospiraceae;g__Lachnobacterium
DRR042463_bin.9	DRR042463	98.9	0.81	94.12	0	33.95	19	No	No	k__Bacteria;p__Actinobacteria;c__Actinobacteria;o__Coriobacteriales;f__Coriobacteriaceae
DRR042468_bin.10	DRR042468	93.96	3.69	0	24.14	11.83	18	Yes	Yes	k__Bacteria;p__Firmicutes;c__Clostridia;o__Clostridiales
DRR042468_bin.12	DRR042468	96.68	2.1	0	0	12.21	17	No	No	k__Bacteria;p__Firmicutes;c__Clostridia;o__Clostridiales;f__Peptostreptococcaceae_2;g__Clostridium_2
DRR042468_bin.28	DRR042468	95.45	1.76	0	23.16	11.76	17	Yes	Yes	k__Bacteria;p__Firmicutes;c__Clostridia;o__Clostridiales;f__Lachnospiraceae;g__Lachnobacterium
DRR042468_bin.5	DRR042468	98.11	0	68.07	0	12.17	16	Yes	No	k__Bacteria;p__Tenericutes;c__Mollicutes;o__Erysipelotrichales;f__Erysipelotrichaceae
DRR042468_bin.7	DRR042468	93.38	2.43	94.12	22.44	5.95	16	Yes	Yes	k__Bacteria;p__Firmicutes;c__Bacilli;o__Lactobacillales;f__Streptococcaceae;g__Streptococcus
DRR042469_bin.15	DRR042469	98.11	0	68.07	0	12.17	19	Yes	No	k__Bacteria;p__Tenericutes;c__Mollicutes;o__Erysipelotrichales;f__Erysipelotrichaceae
DRR042469_bin.28	DRR042469	99.19	0.81	94.12	0	33.95	20	No	No	k__Bacteria;p__Actinobacteria;c__Actinobacteria;o__Coriobacteriales;f__Coriobacteriaceae
DRR042469_bin.31	DRR042469	98.42	2.29	0	0	11.73	18	No	No	k__Bacteria;p__Firmicutes;c__Clostridia;o__Clostridiales;f__Peptostreptococcaceae_2;g__Clostridium_2
DRR042469_bin.5	DRR042469	94.63	3.36	0	24.14	11.83	18	Yes	Yes	k__Bacteria;p__Firmicutes;c__Clostridia;o__Clostridiales
DRR042472_bin.11	DRR042472	93.96	0.67	0	0	13.85	18	No	No	k__Bacteria;p__Firmicutes;c__Clostridia;o__Clostridiales
DRR042472_bin.16	DRR042472	93.96	1.51	0	21.4	0	15	Yes	No	k__Bacteria;p__Firmicutes;c__Clostridia;o__Clostridiales;f__Lachnospiraceae_2;g__Lachnospira
DRR042472_bin.23	DRR042472	94.34	0	0	0	0	19	Yes	No	k__Bacteria;p__Tenericutes;c__Mollicutes;o__Erysipelotrichales;f__Erysipelotrichaceae
DRR042472_bin.29	DRR042472	99.37	0.32	0	21.72	0	13	Yes	No	k__Bacteria;p__Firmicutes;c__Clostridia;o__Clostridiales;f__Lachnospiraceae;g__Blautia
DRR042472_bin.30	DRR042472	94.39	4.08	0	0	9.68	18	Yes	Yes	k__Bacteria;p__Actinobacteria;c__Actinobacteria;o__Bifidobacteriales;f__Bifidobacteriaceae;g__Bifidobacterium
DRR042473_bin.15	DRR042473	96.3	1.7	94.12	0	0	20	No	No	k__Bacteria;p__Firmicutes;c__Clostridia;o__Clostridiales;f__Ruminococcaceae
DRR042473_bin.19	DRR042473	95.45	0.56	94.96	0	9.88	20	Yes	Yes	k__Bacteria;p__Bacteroidetes;c__Bacteroidia;o__Bacteroidales;f__Bacteroidaceae;g__Bacteroides;s__Bacteroides_dorei
DRR042473_bin.21	DRR042473	99.06	1.42	0	0	0	17	Yes	No	k__Bacteria;p__Tenericutes;c__Mollicutes;o__Erysipelotrichales;f__Erysipelotrichaceae
DRR042473_bin.32	DRR042473	93.4	2.37	0	29.22	0	19	No	No	k__Bacteria;p__Firmicutes;c__Clostridia;o__Clostridiales
DRR042482_bin.16	DRR042482	95.86	2.94	94.96	0	11.49	20	Yes	Yes	k__Bacteria;p__Bacteroidetes;c__Bacteroidia;o__Bacteroidales;f__Bacteroidaceae;g__Bacteroides;s__Bacteroides_vulgatus
DRR042482_bin.25	DRR042482	95.16	1.05	0	0	0	18	Yes	No	k__Bacteria;p__Firmicutes;c__Negativicutes;o__Selenomonadales;f__Acidaminococcaceae
DRR042482_bin.28	DRR042482	96.95	3.47	0	0	0	18	Yes	No	k__Bacteria;p__Firmicutes;c__Clostridia;o__Clostridiales;f__Lachnospiraceae;g__Lachnobacterium
DRR042482_bin.29	DRR042482	98.66	0.22	0	0	10.09	16	Yes	No	k__Bacteria;p__Firmicutes;c__Clostridia;o__Clostridiales;f__Lachnospiraceae_2;g__Lachnospira
DRR042482_bin.4	DRR042482	99.19	1.61	0	52.9	0	20	No	No	k__Bacteria;p__Actinobacteria;c__Actinobacteria;o__Coriobacteriales;f__Coriobacteriaceae
DRR042482_bin.8	DRR042482	94.32	4.15	0	24.53	0	16	Yes	No	k__Bacteria;p__Firmicutes;c__Clostridia;o__Clostridiales
DRR042483_bin.11	DRR042483	90.42	3.79	0	0	11.97	18	Yes	No	k__Bacteria;p__Firmicutes;c__Clostridia;o__Clostridiales;f__Lachnospiraceae;g__Lachnobacterium
DRR042483_bin.15	DRR042483	93.35	2.91	0	0	0	19	Yes	No	k__Bacteria;p__Firmicutes;c__Negativicutes;o__Selenomonadales;f__Acidaminococcaceae
DRR042483_bin.2	DRR042483	96.8	3.2	94.96	0	7.9	20	Yes	Yes	k__Bacteria;p__Bacteroidetes;c__Bacteroidia;o__Bacteroidales;f__Bacteroidaceae;g__Bacteroides;s__Bacteroides_vulgatus
DRR042483_bin.24	DRR042483	91.26	3.2	0	0	0	18	Yes	Yes	k__Bacteria;p__Firmicutes;c__Clostridia;o__Clostridiales;f__Lachnospiraceae;g__Lachnobacterium
DRR042483_bin.9	DRR042483	98.66	0	0	21.2	10.09	17	Yes	No	k__Bacteria;p__Firmicutes;c__Clostridia;o__Clostridiales;f__Lachnospiraceae_2;g__Lachnospira
DRR042488_bin.13	DRR042488	92.27	4.43	94.12	24.33	6.12	15	Yes	No	k__Bacteria;p__Firmicutes;c__Clostridia;o__Clostridiales;f__Lachnospiraceae
DRR042488_bin.15	DRR042488	94.61	1.01	94.96	0	0	18	Yes	No	k__Bacteria;p__Bacteroidetes;c__Bacteroidia;o__Bacteroidales;f__Prevotellaceae;g__Prevotella
DRR042488_bin.20	DRR042488	96.64	0	93.28	22.57	11.79	18	No	No	k__Bacteria;p__Firmicutes;c__Clostridia;o__Clostridiales;f__Ruminococcaceae
DRR042488_bin.25	DRR042488	97.6	0.9	94.96	22.9	12.34	19	Yes	No	k__Bacteria;p__Firmicutes;c__Negativicutes;o__Selenomonadales;f__Acidaminococcaceae
DRR042488_bin.30	DRR042488	91.55	2.68	0	0	11.73	18	No	No	k__Bacteria;p__Firmicutes;c__Clostridia;o__Clostridiales;f__Ruminococcaceae;g__Ruminococcus
DRR042488_bin.32	DRR042488	97.99	0.67	0	0	10.09	17	Yes	No	k__Bacteria;p__Firmicutes;c__Clostridia;o__Clostridiales
DRR042488_bin.34	DRR042488	90.27	1.34	91.6	99.67	54.56	17	No	No	k__Bacteria;p__Firmicutes;c__Clostridia;o__Clostridiales;f__Ruminococcaceae
DRR042488_bin.7	DRR042488	91.16	0.95	0	0	0	19	Yes	No	k__Bacteria;p__Firmicutes;c__Clostridia;o__Clostridiales;f__Lachnospiraceae;g__Blautia
DRR042489_bin.10	DRR042489	94.95	0.68	94.96	19.24	0	18	Yes	No	k__Bacteria;p__Bacteroidetes;c__Bacteroidia;o__Bacteroidales;f__Prevotellaceae;g__Prevotella
DRR042489_bin.13	DRR042489	97.99	0	0	24.27	6.53	17	Yes	No	k__Bacteria;p__Firmicutes;c__Clostridia;o__Clostridiales
DRR042489_bin.17	DRR042489	92.62	1.27	0	24.33	10.05	15	Yes	No	k__Bacteria;p__Firmicutes;c__Clostridia;o__Clostridiales;f__Lachnospiraceae
DRR042489_bin.29	DRR042489	99.17	4.14	0	0	10.05	18	Yes	No	k__Bacteria;p__Firmicutes;c__Clostridia;o__Clostridiales;f__Lachnospiraceae;g__Blautia
DRR042489_bin.31	DRR042489	92.11	2.42	94.12	36.01	11.69	18	No	No	k__Bacteria;p__Actinobacteria;c__Actinobacteria;o__Coriobacteriales;f__Coriobacteriaceae
DRR042489_bin.34	DRR042489	99.33	0.84	80.67	22.77	15.15	16	Yes	No	k__Bacteria;p__Firmicutes;c__Clostridia;o__Clostridiales;f__Ruminococcaceae
DRR042489_bin.36	DRR042489	91.51	0	66.39	0	11.62	18	No	No	k__Bacteria;p__Tenericutes;c__Mollicutes;o__Erysipelotrichales;f__Erysipelotrichaceae
DRR042489_bin.37	DRR042489	95.3	0	93.28	22.57	0	19	No	No	k__Bacteria;p__Firmicutes;c__Clostridia;o__Clostridiales;f__Ruminococcaceae
DRR042591_bin.1	DRR042591	94.22	2.63	0	21.98	11.83	16	Yes	Yes	k__Bacteria;p__Firmicutes;c__Clostridia;o__Clostridiales
DRR042591_bin.19	DRR042591	96.78	0.56	0	22.77	0	18	Yes	Yes	k__Bacteria;p__Bacteroidetes;c__Bacteroidia;o__Bacteroidales;f__Bacteroidaceae;g__Bacteroides;s__Bacteroides_vulgatus
DRR042591_bin.21	DRR042591	98.33	2.46	0	0	6.15	14	Yes	No	k__Bacteria;p__Firmicutes;c__Clostridia;o__Clostridiales;f__Lachnospiraceae;g__Roseburia
DRR042591_bin.23	DRR042591	98.11	1.42	0	0	0	19	Yes	No	k__Bacteria;p__Tenericutes;c__Mollicutes;o__Erysipelotrichales;f__Erysipelotrichaceae
DRR042591_bin.28	DRR042591	99.52	0.54	0	0	6.12	17	Yes	Yes	k__Bacteria;p__Firmicutes;c__Clostridia;o__Clostridiales;f__Lachnospiraceae;g__Lachnobacterium
DRR042591_bin.3	DRR042591	91.62	0	0	0	0	17	Yes	No	k__Bacteria;p__Firmicutes;c__Clostridia;o__Clostridiales;f__Ruminococcaceae
DRR042591_bin.36	DRR042591	90.39	3.4	0	0	0	19	Yes	Yes	k__Bacteria;p__Firmicutes;c__Clostridia;o__Clostridiales;f__Ruminococcaceae
DRR042591_bin.44	DRR042591	93.96	1.68	0	0	0	17	Yes	No	k__Bacteria;p__Firmicutes;c__Clostridia;o__Clostridiales
DRR042592_bin.10	DRR042592	98.55	0.97	0	0	6.12	16	Yes	Yes	k__Bacteria;p__Firmicutes;c__Clostridia;o__Clostridiales;f__Lachnospiraceae;g__Lachnobacterium
DRR042592_bin.13	DRR042592	96.73	3.38	94.96	0	33.71	19	Yes	Yes	k__Bacteria;p__Bacteroidetes;c__Bacteroidia;o__Bacteroidales;f__Bacteroidaceae;g__Bacteroides;s__Bacteroides_vulgatus
DRR042592_bin.17	DRR042592	95.49	1.38	0	0	11.79	15	Yes	No	k__Bacteria;p__Firmicutes;c__Clostridia;o__Clostridiales;f__Lachnospiraceae;g__Roseburia
DRR042592_bin.19	DRR042592	98.39	0.34	0	22.77	15.62	19	No	No	k__Bacteria;p__Firmicutes;c__Clostridia;o__Clostridiales;f__Ruminococcaceae
DRR042592_bin.20	DRR042592	96.64	2.85	0	61.32	0	18	Yes	No	k__Bacteria;p__Firmicutes;c__Clostridia;o__Clostridiales
DRR042592_bin.23	DRR042592	90.8	3.19	0	24.46	11.83	16	Yes	Yes	k__Bacteria;p__Firmicutes;c__Clostridia;o__Clostridiales
ERR011087_bin.2	ERR011087	97.3	1.01	0	0	0	18	Yes	No	k__Bacteria;p__Bacteroidetes;c__Bacteroidia;o__Bacteroidales;f__Prevotellaceae;g__Prevotella
ERR011088_bin.1	ERR011088	95.26	1.76	0	0	0	16	Yes	No	k__Bacteria;p__Firmicutes;c__Clostridia;o__Clostridiales;f__Lachnospiraceae;g__Lachnobacterium
ERR011088_bin.2	ERR011088	96.28	0.51	0	0	0	19	Yes	No	k__Bacteria;p__Bacteroidetes;c__Bacteroidia;o__Bacteroidales;f__Prevotellaceae;g__Prevotella
ERR011089_bin.1	ERR011089	98.47	0.72	0	71.69	0	19	Yes	Yes	k__Bacteria;p__Firmicutes;c__Clostridia;o__Clostridiales;f__Lachnospiraceae;g__Lachnobacterium
ERR011089_bin.3	ERR011089	96.71	1.65	0	0	0	18	Yes	No	k__Bacteria;p__Bacteroidetes;c__Bacteroidia;o__Bacteroidales;f__Bacteroidaceae;g__Bacteroides;s__Bacteroides_uniformis
ERR011090_bin.1	ERR011090	97.99	1.46	0	33.72	5.44	17	Yes	Yes	k__Bacteria;p__Firmicutes;c__Clostridia;o__Clostridiales;f__Lachnospiraceae;g__Lachnobacterium
ERR011090_bin.7	ERR011090	93.79	1.24	0	34.38	0	18	Yes	No	k__Bacteria;p__Bacteroidetes;c__Bacteroidia;o__Bacteroidales;f__Bacteroidaceae;g__Bacteroides;s__Bacteroides_uniformis
ERR011092_bin.1	ERR011092	95.1	1.99	0	0	5.26	17	No	No	k__Bacteria;p__Bacteroidetes;c__Bacteroidia;o__Bacteroidales;f__Bacteroidaceae;g__Bacteroides
ERR011093_bin.6	ERR011093	96.29	1.18	0	0	0	18	No	No	k__Bacteria;p__Bacteroidetes;c__Bacteroidia;o__Bacteroidales;f__Bacteroidaceae;g__Bacteroides
ERR011094_bin.12	ERR011094	96.31	3.42	0	0	0	16	Yes	No	k__Bacteria;p__Firmicutes;c__Clostridia;o__Clostridiales;f__Ruminococcaceae
ERR011094_bin.15	ERR011094	92.99	2.88	0	22.83	0	20	No	No	k__Bacteria;p__Firmicutes;c__Clostridia;o__Clostridiales
ERR011094_bin.17	ERR011094	95.9	0.97	0	0	0	20	No	No	k__Bacteria;p__Bacteroidetes;c__Bacteroidia;o__Bacteroidales;f__Bacteroidaceae;g__Bacteroides
ERR011094_bin.4	ERR011094	96.64	3.69	0	0	0	14	No	No	k__Bacteria;p__Firmicutes;c__Clostridia;o__Clostridiales
ERR011095_bin.1	ERR011095	95.45	0.63	0	0	0	20	No	No	k__Bacteria;p__Bacteroidetes;c__Bacteroidia;o__Bacteroidales;f__Bacteroidaceae;g__Bacteroides
ERR011095_bin.3	ERR011095	96.63	1.12	0	0	0	19	No	No	k__Bacteria;p__Tenericutes;c__Mollicutes
ERR011095_bin.5	ERR011095	97.65	1.36	0	60.21	0	14	Yes	No	k__Bacteria;p__Firmicutes;c__Clostridia;o__Clostridiales;f__Ruminococcaceae
ERR011096_bin.1	ERR011096	97.75	1.12	0	0	0	19	No	No	k__Bacteria;p__Tenericutes;c__Mollicutes
ERR011096_bin.5	ERR011096	96.76	0.06	0	0	0	12	Yes	No	k__Bacteria;p__Firmicutes;c__Clostridia;o__Clostridiales;f__Ruminococcaceae
ERR011099_bin.2	ERR011099	90.27	2.49	0	0	0	13	Yes	No	k__Bacteria;p__Firmicutes;c__Clostridia;o__Clostridiales
ERR011099_bin.4	ERR011099	97.97	1.69	94.96	0	16.24	19	Yes	No	k__Bacteria;p__Bacteroidetes;c__Bacteroidia;o__Bacteroidales;f__Prevotellaceae;g__Prevotella
ERR011100_bin.4	ERR011100	98.14	1.69	94.96	0	10.05	19	Yes	No	k__Bacteria;p__Bacteroidetes;c__Bacteroidia;o__Bacteroidales;f__Prevotellaceae;g__Prevotella
ERR011101_bin.13	ERR011101	98.66	3.36	0	0	0	16	Yes	No	k__Bacteria;p__Firmicutes;c__Clostridia;o__Clostridiales
ERR011101_bin.18	ERR011101	97.25	2.22	0	0	0	14	No	No	k__Bacteria;p__Firmicutes;c__Clostridia;o__Clostridiales;f__Lachnospiraceae
ERR011101_bin.19	ERR011101	92.1	3.29	0	0	0	16	No	No	k__Bacteria;p__Firmicutes;c__Negativicutes;o__Selenomonadales;f__Acidaminococcaceae
ERR011101_bin.7	ERR011101	97.47	2.05	0	0	0	19	Yes	No	k__Bacteria;p__Bacteroidetes;c__Bacteroidia;o__Bacteroidales;f__Prevotellaceae;g__Prevotella
ERR011101_bin.8	ERR011101	95.95	1.46	0	0	0	19	No	No	k__Bacteria;p__Bacteroidetes;c__Bacteroidia;o__Bacteroidales
ERR011102_bin.2	ERR011102	95.23	4.35	0	22.83	0	16	No	No	k__Bacteria;p__Firmicutes;c__Clostridia;o__Clostridiales;f__Lachnospiraceae
ERR011102_bin.22	ERR011102	97.15	1.69	94.96	0	62.02	19	Yes	No	k__Bacteria;p__Bacteroidetes;c__Bacteroidia;o__Bacteroidales;f__Prevotellaceae;g__Prevotella
ERR011102_bin.9	ERR011102	94.61	4.41	94.96	22.96	99.79	19	No	No	k__Bacteria;p__Firmicutes;c__Negativicutes;o__Selenomonadales;f__Acidaminococcaceae
ERR011103_bin.21	ERR011103	97.15	1.69	94.96	0	29.54	19	Yes	No	k__Bacteria;p__Bacteroidetes;c__Bacteroidia;o__Bacteroidales;f__Prevotellaceae;g__Prevotella
ERR011103_bin.6	ERR011103	95.48	0.98	94.96	61.64	28.07	20	No	No	k__Bacteria;p__Bacteroidetes;c__Bacteroidia;o__Bacteroidales
ERR011103_bin.8	ERR011103	94.63	0.29	0	0	5.47	13	Yes	No	k__Bacteria;p__Firmicutes;c__Clostridia;o__Clostridiales
ERR011103_bin.9	ERR011103	95.21	2.34	94.96	91.06	99.79	19	No	No	k__Bacteria;p__Firmicutes;c__Negativicutes;o__Selenomonadales;f__Acidaminococcaceae
ERR011104_bin.11	ERR011104	98.66	1.03	94.96	20.68	11.35	17	Yes	No	k__Bacteria;p__Firmicutes;c__Clostridia;o__Clostridiales
ERR011104_bin.18	ERR011104	95.48	2.01	0	0	0	19	No	No	k__Bacteria;p__Bacteroidetes;c__Bacteroidia;o__Bacteroidales
ERR011104_bin.25	ERR011104	90.67	2.42	0	0	0	13	No	No	k__Bacteria;p__Bacteroidetes;c__Bacteroidia;o__Bacteroidales;f__Prevotellaceae;g__Prevotella
ERR011104_bin.3	ERR011104	97.82	1.8	94.96	0	29.54	19	Yes	No	k__Bacteria;p__Bacteroidetes;c__Bacteroidia;o__Bacteroidales;f__Prevotellaceae;g__Prevotella
ERR011104_bin.4	ERR011104	97.41	2.4	0	0	0	18	No	No	k__Bacteria;p__Firmicutes;c__Negativicutes;o__Selenomonadales;f__Acidaminococcaceae
ERR011104_bin.5	ERR011104	90.89	4.88	0	20.61	5.44	17	No	No	k__Bacteria;p__Firmicutes;c__Clostridia;o__Clostridiales;f__Lachnospiraceae
ERR011107_bin.1	ERR011107	96.74	3.5	0	0	0	20	Yes	Yes	k__Bacteria;p__Bacteroidetes;c__Bacteroidia;o__Bacteroidales;f__Bacteroidaceae;g__Bacteroides;s__Bacteroides_vulgatus
ERR011107_bin.4	ERR011107	93.13	2.84	0	0	4.75	15	Yes	No	k__Bacteria;p__Firmicutes;c__Clostridia;o__Clostridiales;f__Lachnospiraceae
ERR011108_bin.1	ERR011108	97.33	0.48	0	0	0	18	Yes	Yes	k__Bacteria;p__Bacteroidetes;c__Bacteroidia;o__Bacteroidales;f__Bacteroidaceae;g__Bacteroides;s__Bacteroides_vulgatus
ERR011108_bin.6	ERR011108	92.17	2.66	0	13.05	0	17	Yes	No	k__Bacteria;p__Firmicutes;c__Clostridia;o__Clostridiales;f__Lachnospiraceae;g__Lachnobacterium
ERR011109_bin.2	ERR011109	91.48	1.15	0	0	0	17	No	No	k__Bacteria;p__Bacteroidetes;c__Bacteroidia;o__Bacteroidales;f__Prevotellaceae;g__Prevotella
ERR011109_bin.4	ERR011109	94.1	0.63	0	0	67.25	18	No	No	k__Bacteria;p__Bacteroidetes;c__Bacteroidia;o__Bacteroidales
ERR011109_bin.5	ERR011109	95.81	1.23	0	0	0	16	Yes	No	k__Bacteria;p__Firmicutes;c__Clostridia;o__Clostridiales;f__Ruminococcaceae
ERR011109_bin.7	ERR011109	91.9	1.98	0	0	0	17	No	No	k__Bacteria;p__Bacteroidetes;c__Bacteroidia;o__Bacteroidales
ERR011110_bin.12	ERR011110	94.52	3.03	0	0	0	19	No	No	k__Bacteria;p__Bacteroidetes;c__Bacteroidia;o__Bacteroidales
ERR011110_bin.15	ERR011110	94.49	1.74	0	0	0	17	No	No	k__Bacteria;p__Bacteroidetes;c__Bacteroidia;o__Bacteroidales;f__Prevotellaceae;g__Prevotella
ERR011110_bin.2	ERR011110	92.46	0.87	0	0	0	20	No	No	k__Bacteria;p__Bacteroidetes;c__Bacteroidia;o__Bacteroidales
ERR011110_bin.8	ERR011110	97.65	1.01	0	0	0	18	Yes	No	k__Bacteria;p__Firmicutes;c__Clostridia;o__Clostridiales;f__Ruminococcaceae
ERR011111_bin.2	ERR011111	95.5	0.72	0	0	0	18	No	No	k__Bacteria;p__Bacteroidetes;c__Bacteroidia;o__Bacteroidales;f__Prevotellaceae;g__Prevotella
ERR011112_bin.1	ERR011112	95.54	1.06	0	0	0	15	Yes	Yes	k__Bacteria;p__Firmicutes;c__Clostridia;o__Clostridiales;f__Lachnospiraceae;g__Lachnobacterium
ERR011113_bin.2	ERR011113	96.51	2.22	0	13.05	8.51	14	Yes	Yes	k__Bacteria;p__Firmicutes;c__Clostridia;o__Clostridiales;f__Lachnospiraceae;g__Lachnobacterium
ERR011114_bin.3	ERR011114	94.66	1.24	0	0	0	20	No	No	k__Bacteria;p__Bacteroidetes;c__Bacteroidia;o__Bacteroidales;f__Bacteroidaceae;g__Bacteroides
ERR011115_bin.12	ERR011115	95.83	2.32	94.96	21.27	10.91	19	No	No	k__Bacteria;p__Bacteroidetes;c__Bacteroidia;o__Bacteroidales;f__Bacteroidaceae;g__Bacteroides
ERR011115_bin.14	ERR011115	95.42	2.71	89.92	23.22	0	14	No	No	k__Bacteria;p__Firmicutes;c__Clostridia;o__Clostridiales
ERR011116_bin.22	ERR011116	94.75	0.67	0	0	0	15	No	No	k__Bacteria;p__Firmicutes;c__Clostridia;o__Clostridiales
ERR011116_bin.9	ERR011116	92.32	2.54	94.96	28.25	15.73	18	No	No	k__Bacteria;p__Bacteroidetes;c__Bacteroidia;o__Bacteroidales;f__Bacteroidaceae;g__Bacteroides
ERR011117_bin.3	ERR011117	93.65	2.71	0	0	0	20	No	No	k__Bacteria;p__Bacteroidetes;c__Bacteroidia;o__Bacteroidales
ERR011118_bin.1	ERR011118	93.65	2.78	0	90.8	5.26	20	No	No	k__Bacteria;p__Bacteroidetes;c__Bacteroidia;o__Bacteroidales
ERR011118_bin.8	ERR011118	96.83	3	0	0	0	20	Yes	Yes	k__Bacteria;p__Bacteroidetes;c__Bacteroidia;o__Bacteroidales;f__Bacteroidaceae;g__Bacteroides
ERR011119_bin.11	ERR011119	93.96	4.7	93.28	0	0	13	No	No	k__Bacteria;p__Firmicutes;c__Clostridia;o__Clostridiales;f__Ruminococcaceae
ERR011119_bin.22	ERR011119	94.6	1.35	0	0	68.41	19	No	No	k__Bacteria;p__Bacteroidetes;c__Bacteroidia;o__Bacteroidales
ERR011119_bin.9	ERR011119	99.26	3.28	0	0	28.99	20	Yes	Yes	k__Bacteria;p__Bacteroidetes;c__Bacteroidia;o__Bacteroidales;f__Bacteroidaceae;g__Bacteroides
ERR011120_bin.23	ERR011120	91.98	2.14	0	0	0	20	No	No	k__Bacteria;p__Bacteroidetes;c__Bacteroidia;o__Bacteroidales
ERR011120_bin.7	ERR011120	98	0.65	94.96	0	10.8	20	Yes	Yes	k__Bacteria;p__Bacteroidetes;c__Bacteroidia;o__Bacteroidales;f__Bacteroidaceae;g__Bacteroides
ERR011120_bin.9	ERR011120	93.74	0	0	23.22	0	15	No	No	k__Bacteria;p__Firmicutes;c__Clostridia;o__Clostridiales
ERR011121_bin.12	ERR011121	91.53	2.09	93.28	0	29.16	17	No	No	k__Bacteria;p__Firmicutes;c__Clostridia;o__Clostridiales
ERR011121_bin.5	ERR011121	90.79	2.62	0	39.47	63.59	17	No	No	k__Bacteria;p__Bacteroidetes;c__Bacteroidia;o__Bacteroidales
ERR011121_bin.6	ERR011121	96.02	2.03	94.96	0	10.8	18	Yes	Yes	k__Bacteria;p__Bacteroidetes;c__Bacteroidia;o__Bacteroidales;f__Bacteroidaceae;g__Bacteroides
ERR011121_bin.9	ERR011121	93.94	0.52	0	0	0	12	No	No	k__Bacteria;p__Firmicutes;c__Clostridia;o__Clostridiales
ERR011122_bin.1	ERR011122	90.14	0.65	0	0	0	16	No	No	k__Bacteria;p__Bacteroidetes;c__Bacteroidia;o__Bacteroidales;f__Prevotellaceae;g__Prevotella
ERR011122_bin.16	ERR011122	95.7	2.64	0	0	0	16	No	No	k__Bacteria;p__Firmicutes;c__Clostridia;o__Clostridiales;f__Ruminococcaceae
ERR011122_bin.27	ERR011122	97.76	1.4	0	0	0	14	No	No	k__Bacteria;p__Firmicutes;c__Clostridia;o__Clostridiales
ERR011122_bin.28	ERR011122	94.6	1.19	0	0	96.34	19	No	No	k__Bacteria;p__Bacteroidetes;c__Bacteroidia;o__Bacteroidales
ERR011122_bin.3	ERR011122	90.93	2.16	0	0	0	17	No	No	k__Bacteria;p__Firmicutes;c__Clostridia;o__Clostridiales;f__Ruminococcaceae
ERR011122_bin.30	ERR011122	98.27	0.88	0	0	0	20	Yes	Yes	k__Bacteria;p__Bacteroidetes;c__Bacteroidia;o__Bacteroidales;f__Bacteroidaceae;g__Bacteroides
ERR011122_bin.6	ERR011122	94.86	1.17	0	0	0	20	No	No	k__Bacteria;p__Tenericutes;c__Mollicutes
ERR011122_bin.8	ERR011122	93.75	2.42	0	0	18.46	18	No	No	k__Bacteria;p__Firmicutes;c__Clostridia;o__Clostridiales
ERR011123_bin.10	ERR011123	93.25	1.42	0	25.11	0	18	No	No	k__Bacteria;p__Firmicutes;c__Clostridia;o__Clostridiales;f__Ruminococcaceae
ERR011123_bin.12	ERR011123	90.98	1.57	92.44	0	0	16	Yes	No	k__Bacteria;p__Firmicutes;c__Clostridia;o__Clostridiales;f__Ruminococcaceae
ERR011123_bin.14	ERR011123	95.3	0.84	0	0	0	15	No	No	k__Bacteria;p__Firmicutes;c__Clostridia;o__Clostridiales
ERR011123_bin.16	ERR011123	98.2	0.98	0	61.64	11.21	20	Yes	Yes	k__Bacteria;p__Bacteroidetes;c__Bacteroidia;o__Bacteroidales;f__Bacteroidaceae;g__Bacteroides
ERR011123_bin.17	ERR011123	92.79	3.93	0	99.67	48.41	20	No	No	k__Bacteria;p__Tenericutes;c__Mollicutes
ERR011123_bin.18	ERR011123	93.55	1.01	0	0	18.6	16	No	No	k__Bacteria;p__Firmicutes;c__Clostridia;o__Clostridiales
ERR011123_bin.19	ERR011123	94.6	1.67	0	0	73.09	19	No	No	k__Bacteria;p__Bacteroidetes;c__Bacteroidia;o__Bacteroidales
ERR011123_bin.29	ERR011123	96.03	0.17	0	0	0	13	No	No	k__Bacteria;p__Firmicutes;c__Clostridia;o__Clostridiales;f__Ruminococcaceae
ERR011124_bin.4	ERR011124	94.88	2.59	0	0	0	19	Yes	Yes	k__Bacteria;p__Bacteroidetes;c__Bacteroidia;o__Bacteroidales;f__Bacteroidaceae;g__Bacteroides;s__Bacteroides_caccae
ERR011124_bin.6	ERR011124	94.94	3.53	0	99.74	99.69	20	No	No	k__Bacteria
ERR011125_bin.5	ERR011125	94.49	2.07	0	0	0	19	Yes	Yes	k__Bacteria;p__Bacteroidetes;c__Bacteroidia;o__Bacteroidales;f__Bacteroidaceae;g__Bacteroides;s__Bacteroides_caccae
ERR011125_bin.8	ERR011125	94.94	3.53	0	99.74	99.69	20	No	No	k__Bacteria
ERR011126_bin.5	ERR011126	97.54	0.51	0	0	0	19	Yes	Yes	k__Bacteria;p__Proteobacteria;c__Gammaproteobacteria;o__Enterobacteriales;f__Enterobacteriaceae
ERR011127_bin.1	ERR011127	98.78	0.26	94.96	0	0	19	Yes	Yes	k__Bacteria;p__Proteobacteria;c__Gammaproteobacteria;o__Enterobacteriales;f__Enterobacteriaceae
ERR011128_bin.10	ERR011128	90.84	3.4	94.12	23.03	0	19	No	No	k__Bacteria;p__Firmicutes;c__Clostridia;o__Clostridiales
ERR011128_bin.17	ERR011128	93.5	1.83	0	23.09	11.59	17	Yes	No	k__Bacteria;p__Firmicutes;c__Clostridia;o__Clostridiales;f__Lachnospiraceae
ERR011128_bin.20	ERR011128	99.97	0.04	0	0	0	19	Yes	Yes	k__Bacteria;p__Proteobacteria;c__Gammaproteobacteria;o__Enterobacteriales;f__Enterobacteriaceae
ERR011131_bin.1	ERR011131	95.77	1.13	0	37.25	0	19	Yes	Yes	k__Bacteria;p__Bacteroidetes;c__Bacteroidia;o__Bacteroidales;f__Bacteroidaceae;g__Bacteroides;s__Bacteroides_vulgatus
ERR011132_bin.2	ERR011132	95.47	2.06	0	0	0	20	Yes	No	k__Bacteria;p__Bacteroidetes;c__Bacteroidia;o__Bacteroidales;f__Bacteroidaceae;g__Bacteroides;s__Bacteroides_uniformis
ERR011132_bin.5	ERR011132	96.98	0.66	0	0	0	20	Yes	Yes	k__Bacteria;p__Bacteroidetes;c__Bacteroidia;o__Bacteroidales;f__Bacteroidaceae;g__Bacteroides;s__Bacteroides_vulgatus
ERR011133_bin.5	ERR011133	93.3	3.57	0	0	0	17	Yes	Yes	k__Bacteria;p__Bacteroidetes;c__Bacteroidia;o__Bacteroidales;f__Bacteroidaceae;g__Bacteroides;s__Bacteroides_vulgatus
ERR011134_bin.3	ERR011134	95.51	0.48	0	22.9	0	20	No	No	k__Bacteria;p__Bacteroidetes;c__Bacteroidia;o__Bacteroidales
ERR011134_bin.5	ERR011134	94.84	3.02	0	0	0	17	Yes	Yes	k__Bacteria;p__Bacteroidetes;c__Bacteroidia;o__Bacteroidales;f__Bacteroidaceae;g__Bacteroides;s__Bacteroides_vulgatus
ERR011135_bin.3	ERR011135	95.44	1.08	0	0	0	16	Yes	Yes	k__Bacteria;p__Bacteroidetes;c__Bacteroidia;o__Bacteroidales;f__Bacteroidaceae;g__Bacteroides;s__Bacteroides_vulgatus
ERR011135_bin.5	ERR011135	94.5	1.19	0	22.9	0	20	No	No	k__Bacteria;p__Bacteroidetes;c__Bacteroidia;o__Bacteroidales
ERR011137_bin.2	ERR011137	97.09	1.51	0	0	0	18	Yes	Yes	k__Bacteria;p__Bacteroidetes;c__Bacteroidia;o__Bacteroidales;f__Bacteroidaceae;g__Bacteroides;s__Bacteroides_vulgatus
ERR011139_bin.4	ERR011139	91.79	0	0	0	5.06	14	Yes	No	k__Bacteria;p__Firmicutes;c__Clostridia;o__Clostridiales
ERR011140_bin.1	ERR011140	98.18	1.29	0	0	0	20	Yes	Yes	k__Bacteria;p__Bacteroidetes;c__Bacteroidia;o__Bacteroidales;f__Porphyromonadaceae
ERR011141_bin.11	ERR011141	98.37	1.13	94.96	0	10.94	20	Yes	Yes	k__Bacteria;p__Bacteroidetes;c__Bacteroidia;o__Bacteroidales;f__Bacteroidaceae;g__Bacteroides;s__Bacteroides_dorei
ERR011141_bin.13	ERR011141	92.49	0.34	0	0	0	16	No	No	k__Bacteria;p__Firmicutes;c__Clostridia;o__Clostridiales;f__Ruminococcaceae
ERR011141_bin.9	ERR011141	96.37	0.51	94.12	52.25	32.24	19	Yes	Yes	k__Bacteria;p__Bacteroidetes;c__Bacteroidia;o__Bacteroidales;f__Porphyromonadaceae
ERR011142_bin.8	ERR011142	93.85	2.48	0	0	0	11	Yes	Yes	k__Bacteria;p__Firmicutes;c__Clostridia;o__Clostridiales;f__Lachnospiraceae_2;g__Lachnospira
ERR011143_bin.6	ERR011143	96.36	3.21	0	0	5.33	12	Yes	Yes	k__Bacteria;p__Firmicutes;c__Clostridia;o__Clostridiales;f__Lachnospiraceae_2;g__Lachnospira
ERR011144_bin.4	ERR011144	95.61	1.63	0	46.9	0	19	No	No	k__Bacteria;p__Bacteroidetes;c__Bacteroidia;o__Bacteroidales
ERR011145_bin.6	ERR011145	93.73	0.5	0	0	0	18	No	No	k__Bacteria;p__Bacteroidetes;c__Bacteroidia;o__Bacteroidales
ERR011150_bin.10	ERR011150	91.65	2.91	94.96	0	5.95	14	No	No	k__Bacteria;p__Bacteroidetes;c__Bacteroidia;o__Bacteroidales;f__Rikenellaceae;g__Alistipes
ERR011150_bin.2	ERR011150	91.83	1.57	95.8	61.64	11.15	18	Yes	Yes	k__Bacteria;p__Proteobacteria;c__Gammaproteobacteria;o__Enterobacteriales;f__Enterobacteriaceae
ERR011150_bin.3	ERR011150	93.52	3	0	0	5.44	15	Yes	Yes	k__Bacteria;p__Firmicutes;c__Clostridia;o__Clostridiales;f__Lachnospiraceae;g__Lachnobacterium
ERR011150_bin.9	ERR011150	93.5	1.07	92.44	0	12.99	19	No	No	k__Bacteria;p__Firmicutes;c__Clostridia;o__Clostridiales;f__Ruminococcaceae
ERR011152_bin.6	ERR011152	95.77	1.52	0	0	0	18	No	No	k__Bacteria;p__Firmicutes;c__Negativicutes;o__Selenomonadales;f__Acidaminococcaceae
ERR011153_bin.3	ERR011153	90.25	4.63	93.28	0	0	16	No	No	k__Bacteria;p__Firmicutes;c__Negativicutes;o__Selenomonadales;f__Acidaminococcaceae
ERR011156_bin.12	ERR011156	98.11	1.38	0	21.27	11.11	18	Yes	No	k__Bacteria;p__Bacteroidetes;c__Bacteroidia;o__Bacteroidales;f__Porphyromonadaceae_2;g__Barnesiella
ERR011156_bin.24	ERR011156	97.37	2.84	94.96	21.2	11.18	18	Yes	No	k__Bacteria;p__Bacteroidetes;c__Bacteroidia;o__Bacteroidales;f__Rikenellaceae;g__Alistipes
ERR011158_bin.1	ERR011158	94.14	3.02	92.44	0	0	19	Yes	No	k__Bacteria;p__Firmicutes;c__Clostridia;o__Clostridiales;f__Ruminococcaceae
ERR011158_bin.10	ERR011158	92.88	1.46	94.96	0	5.81	18	No	No	k__Bacteria;p__Bacteroidetes;c__Bacteroidia;o__Bacteroidales;f__Prevotellaceae;g__Prevotella
ERR011158_bin.2	ERR011158	91.29	3.37	0	0	62.12	20	No	No	k__Bacteria
ERR011158_bin.7	ERR011158	97.97	1.45	0	0	0	18	Yes	No	k__Bacteria;p__Firmicutes;c__Clostridia;o__Clostridiales;f__Lachnospiraceae
ERR011159_bin.1	ERR011159	95.65	1.93	0	0	0	13	Yes	No	k__Bacteria;p__Firmicutes;c__Clostridia;o__Clostridiales;f__Lachnospiraceae
ERR011160_bin.11	ERR011160	95.82	4.96	0	0	0	17	No	No	k__Bacteria;p__Bacteroidetes;c__Bacteroidia;o__Bacteroidales;f__Prevotellaceae;g__Prevotella
ERR011160_bin.4	ERR011160	95.3	0.67	0	0	0	17	Yes	No	k__Bacteria;p__Firmicutes;c__Clostridia;o__Clostridiales
ERR011160_bin.5	ERR011160	94.91	0.67	0	0	0	10	No	No	k__Bacteria;p__Firmicutes;c__Clostridia;o__Clostridiales;f__Ruminococcaceae
ERR011160_bin.6	ERR011160	93.26	1.12	0	0	34.8	20	No	No	k__Bacteria;p__Tenericutes;c__Mollicutes
ERR011160_bin.9	ERR011160	93.52	1.27	0	0	0	20	No	No	k__Bacteria;p__Bacteroidetes;c__Bacteroidia;o__Bacteroidales
ERR011162_bin.4	ERR011162	97.97	0.68	0	17.61	0	19	Yes	No	k__Bacteria;p__Bacteroidetes;c__Bacteroidia;o__Bacteroidales;f__Prevotellaceae;g__Prevotella
ERR011163_bin.3	ERR011163	96.79	1.01	0	0	0	15	Yes	No	k__Bacteria;p__Bacteroidetes;c__Bacteroidia;o__Bacteroidales;f__Prevotellaceae;g__Prevotella
ERR011164_bin.6	ERR011164	90.27	0.02	0	0	0	13	No	No	k__Bacteria;p__Firmicutes;c__Clostridia;o__Clostridiales
ERR011164_bin.9	ERR011164	93.82	3.4	0	0	0	18	Yes	Yes	k__Bacteria;p__Bacteroidetes;c__Bacteroidia;o__Bacteroidales;f__Bacteroidaceae;g__Bacteroides;s__Bacteroides_vulgatus
ERR011165_bin.17	ERR011165	95.63	2.52	0	46.51	10.77	14	Yes	Yes	k__Bacteria;p__Firmicutes;c__Clostridia;o__Clostridiales;f__Lachnospiraceae_2;g__Lachnospira
ERR011165_bin.2	ERR011165	97.99	1.14	0	0	11.38	14	No	No	k__Bacteria;p__Firmicutes;c__Clostridia;o__Clostridiales
ERR011165_bin.4	ERR011165	94.07	0	0	0	0	16	Yes	No	k__Bacteria;p__Firmicutes;c__Clostridia;o__Clostridiales;f__Ruminococcaceae
ERR011167_bin.2	ERR011167	94.05	0.17	0	0	0	18	Yes	No	k__Bacteria;p__Bacteroidetes;c__Bacteroidia;o__Bacteroidales;f__Prevotellaceae;g__Prevotella
ERR011168_bin.1	ERR011168	97.9	2.87	0	0	0	14	Yes	Yes	k__Bacteria;p__Firmicutes;c__Clostridia;o__Clostridiales;f__Lachnospiraceae_2;g__Lachnospira
ERR011168_bin.10	ERR011168	97.99	0.17	0	0	0	19	Yes	No	k__Bacteria;p__Firmicutes;c__Clostridia;o__Clostridiales
ERR011168_bin.2	ERR011168	95.7	1.71	0	0	0	19	No	No	k__Bacteria;p__Proteobacteria;c__Alphaproteobacteria
ERR011168_bin.3	ERR011168	94.45	0	0	0	0	17	No	No	k__Bacteria;p__Firmicutes;c__Clostridia;o__Clostridiales
ERR011169_bin.12	ERR011169	98.32	4.65	94.96	46.18	10.77	20	Yes	Yes	k__Bacteria;p__Bacteroidetes;c__Bacteroidia;o__Bacteroidales;f__Bacteroidaceae;g__Bacteroides;s__Bacteroides_vulgatus
ERR011169_bin.13	ERR011169	95.3	0.67	0	0	5.4	15	Yes	Yes	k__Bacteria;p__Firmicutes;c__Clostridia;o__Clostridiales;f__Lachnospiraceae_2;g__Lachnospira
ERR011169_bin.2	ERR011169	95.49	0	0	0	9.26	15	Yes	No	k__Bacteria;p__Firmicutes;c__Clostridia;o__Clostridiales
ERR011169_bin.6	ERR011169	95.32	2.71	0	0	5.81	14	Yes	No	k__Bacteria;p__Firmicutes;c__Clostridia;o__Clostridiales;f__Lachnospiraceae
ERR011169_bin.7	ERR011169	90.58	0	94.12	63.34	99.52	18	No	No	k__Bacteria;p__Proteobacteria;c__Alphaproteobacteria
ERR011171_bin.15	ERR011171	95.9	3.52	92.44	0	0	12	No	No	k__Bacteria;p__Firmicutes;c__Clostridia;o__Clostridiales
ERR011171_bin.16	ERR011171	91.04	0.31	0	79.32	0	18	No	No	k__Bacteria;p__Bacteroidetes;c__Bacteroidia;o__Bacteroidales
ERR011171_bin.19	ERR011171	96.54	2.18	0	23.16	11.25	11	Yes	Yes	k__Bacteria;p__Firmicutes;c__Clostridia;o__Clostridiales;f__Lachnospiraceae_2;g__Lachnospira
ERR011171_bin.6	ERR011171	93.92	0.36	0	0	0	16	No	No	k__Bacteria;p__Firmicutes;c__Clostridia;o__Clostridiales;f__Ruminococcaceae
ERR011171_bin.7	ERR011171	96.98	0.67	91.6	0	0	16	No	No	k__Bacteria;p__Firmicutes;c__Clostridia;o__Clostridiales;f__Ruminococcaceae
ERR011171_bin.9	ERR011171	98.17	1.98	0	0	0	14	Yes	No	k__Bacteria;p__Firmicutes;c__Clostridia;o__Clostridiales;f__Lachnospiraceae
ERR011173_bin.15	ERR011173	91.33	4.6	0	0	0	17	Yes	No	k__Bacteria;p__Bacteroidetes;c__Bacteroidia;o__Bacteroidales;f__Bacteroidaceae;g__Bacteroides;s__Bacteroides_uniformis
ERR011174_bin.3	ERR011174	97.75	0	0	0	0	20	No	No	k__Bacteria;p__Tenericutes;c__Mollicutes
ERR011175_bin.12	ERR011175	91.84	3.73	94.12	0	0	20	No	No	k__Bacteria;p__Firmicutes;c__Clostridia;o__Clostridiales
ERR011175_bin.5	ERR011175	92.23	2.65	0	71.49	0	14	No	No	k__Bacteria;p__Firmicutes;c__Clostridia;o__Clostridiales;f__Lachnospiraceae
ERR011175_bin.7	ERR011175	97.65	0	0	0	0	18	Yes	No	k__Bacteria;p__Firmicutes;c__Clostridia;o__Clostridiales;f__Ruminococcaceae
ERR011176_bin.2	ERR011176	91.95	3.28	0	0	5.47	14	Yes	No	k__Bacteria;p__Firmicutes;c__Clostridia;o__Clostridiales;f__Lachnospiraceae
ERR011176_bin.4	ERR011176	92.57	0	0	0	0	20	No	No	k__Bacteria;p__Tenericutes;c__Mollicutes
ERR011177_bin.7	ERR011177	98.62	2.24	0	23.09	5.4	15	Yes	No	k__Bacteria;p__Firmicutes;c__Clostridia;o__Clostridiales;f__Lachnospiraceae
ERR011179_bin.14	ERR011179	90.88	2.01	0	35.16	0	14	No	No	k__Bacteria;p__Firmicutes;c__Clostridia;o__Clostridiales
ERR011179_bin.18	ERR011179	93.65	3.8	0	0	5.78	12	No	No	k__Bacteria;p__Firmicutes;c__Clostridia;o__Clostridiales
ERR011180_bin.1	ERR011180	93.49	2.82	0	0	0	14	Yes	Yes	k__Bacteria;p__Firmicutes;c__Clostridia;o__Clostridiales;f__Lachnospiraceae;g__Lachnobacterium
ERR011180_bin.6	ERR011180	95.67	3.21	0	21	0	16	Yes	No	k__Bacteria;p__Firmicutes;c__Clostridia;o__Clostridiales;f__Lachnospiraceae;g__Lachnobacterium
ERR011181_bin.10	ERR011181	97.39	0.02	0	0	11.21	17	Yes	Yes	k__Bacteria;p__Firmicutes;c__Clostridia;o__Clostridiales;f__Lachnospiraceae;g__Lachnobacterium
ERR011181_bin.3	ERR011181	96.93	1.3	0	0	0	20	Yes	No	k__Bacteria;p__Bacteroidetes;c__Bacteroidia;o__Bacteroidales;f__Bacteroidaceae;g__Bacteroides;s__Bacteroides_uniformis
ERR011182_bin.1	ERR011182	94.38	1.12	0	0	0	20	No	No	k__Bacteria;p__Tenericutes;c__Mollicutes
ERR011183_bin.14	ERR011183	98.88	1.12	0	0	34.26	20	No	No	k__Bacteria;p__Tenericutes;c__Mollicutes
ERR011183_bin.2	ERR011183	95.63	0	91.6	0	10.94	13	Yes	No	k__Bacteria;p__Firmicutes;c__Clostridia;o__Clostridiales;f__Ruminococcaceae
ERR011184_bin.15	ERR011184	90.07	2.38	0	0	11.21	16	Yes	Yes	k__Bacteria;p__Firmicutes;c__Clostridia;o__Clostridiales;f__Lachnospiraceae;g__Lachnobacterium
ERR011184_bin.6	ERR011184	91.94	3.18	0	61.58	65.71	17	Yes	Yes	k__Bacteria;p__Bacteroidetes;c__Bacteroidia;o__Bacteroidales;f__Bacteroidaceae;g__Bacteroides;s__Bacteroides_vulgatus
ERR011185_bin.10	ERR011185	94.63	1.57	0	11.42	11.38	14	Yes	No	k__Bacteria;p__Firmicutes;c__Clostridia;o__Clostridiales
ERR011185_bin.11	ERR011185	97.61	1.27	0	0	11.11	20	Yes	No	k__Bacteria;p__Bacteroidetes;c__Bacteroidia;o__Bacteroidales;f__Porphyromonadaceae_2;g__Barnesiella
ERR011186_bin.11	ERR011186	95.97	0.73	0	0	0	18	Yes	No	k__Bacteria;p__Firmicutes;c__Clostridia;o__Clostridiales
ERR011186_bin.6	ERR011186	98.03	1.32	0	30.85	0	20	Yes	Yes	k__Bacteria;p__Bacteroidetes;c__Bacteroidia;o__Bacteroidales;f__Bacteroidaceae;g__Bacteroides;s__Bacteroides_vulgatus
ERR011188_bin.1	ERR011188	93.85	0.76	0	0	0	18	No	No	k__Bacteria;p__Bacteroidetes;c__Bacteroidia;o__Bacteroidales;f__Prevotellaceae;g__Prevotella
ERR011188_bin.12	ERR011188	90.9	1.62	0	0	11.04	12	Yes	Yes	k__Bacteria;p__Firmicutes;c__Clostridia;o__Clostridiales;f__Ruminococcaceae;g__Ruminococcus
ERR011188_bin.13	ERR011188	99.33	1.06	0	0	0	15	Yes	No	k__Bacteria;p__Firmicutes;c__Clostridia;o__Clostridiales;f__Lachnospiraceae_2;g__Lachnospira
ERR011188_bin.6	ERR011188	90.92	3.07	0	0	0	14	Yes	No	k__Bacteria;p__Firmicutes;c__Clostridia;o__Clostridiales;f__Lachnospiraceae
ERR011188_bin.9	ERR011188	93.5	2.68	0	0	0	13	Yes	Yes	k__Bacteria;p__Firmicutes;c__Clostridia;o__Clostridiales;f__Lachnospiraceae_2;g__Lachnospira
ERR011189_bin.15	ERR011189	97.4	1.01	91.6	0	0	17	No	No	k__Bacteria;p__Firmicutes;c__Clostridia;o__Clostridiales;f__Ruminococcaceae
ERR011189_bin.2	ERR011189	90.68	3.25	0	0	0	16	Yes	No	k__Bacteria;p__Firmicutes;c__Clostridia;o__Clostridiales;f__Lachnospiraceae_2;g__Lachnospira
ERR011189_bin.8	ERR011189	97.6	3.2	0	0	5.47	18	Yes	No	k__Bacteria;p__Firmicutes;c__Clostridia;o__Clostridiales;f__Lachnospiraceae
ERR011191_bin.2	ERR011191	90.95	1.59	0	0	0	10	Yes	No	k__Bacteria;p__Firmicutes;c__Clostridia;o__Clostridiales;f__Lachnospiraceae_2;g__Lachnospira
ERR011192_bin.14	ERR011192	93.66	0.75	0	0	0	19	No	No	k__Bacteria;p__Bacteroidetes;c__Bacteroidia;o__Bacteroidales;f__Bacteroidaceae;g__Bacteroides
ERR011192_bin.3	ERR011192	93.63	0	0	99.74	18.22	16	No	No	k__Bacteria;p__Spirochaetes;c__Spirochaetia
ERR011192_bin.4	ERR011192	99.16	0.09	0	0	0	20	Yes	No	k__Bacteria;p__Bacteroidetes;c__Bacteroidia;o__Bacteroidales;f__Prevotellaceae;g__Paraprevotella
ERR011192_bin.9	ERR011192	93.82	0	0	70.71	0	18	No	No	k__Bacteria;p__Tenericutes;c__Mollicutes
ERR011194_bin.6	ERR011194	92.4	1.68	91.6	0	0	9	No	No	k__Bacteria;p__Firmicutes;c__Clostridia;o__Clostridiales;f__Ruminococcaceae
ERR011196_bin.9	ERR011196	90.63	1.94	0	0	0	18	No	No	k__Bacteria;p__Bacteroidetes;c__Bacteroidia;o__Bacteroidales;f__Prevotellaceae;g__Prevotella
ERR011198_bin.1	ERR011198	99.33	0	0	0	0	17	Yes	No	k__Bacteria;p__Firmicutes;c__Clostridia;o__Clostridiales
ERR011198_bin.3	ERR011198	96.96	0.9	0	0	0	17	Yes	No	k__Bacteria;p__Bacteroidetes;c__Bacteroidia;o__Bacteroidales;f__Prevotellaceae;g__Prevotella
ERR011199_bin.13	ERR011199	92.58	2.16	93.28	59.95	0	19	No	No	k__Bacteria;p__Firmicutes;c__Clostridia;o__Clostridiales;f__Ruminococcaceae
ERR011199_bin.22	ERR011199	98.99	1.71	94.96	0	10.87	19	Yes	No	k__Bacteria;p__Bacteroidetes;c__Bacteroidia;o__Bacteroidales;f__Prevotellaceae;g__Prevotella
ERR011199_bin.23	ERR011199	90.97	0.34	0	0	0	14	No	No	k__Bacteria;p__Firmicutes;c__Clostridia;o__Clostridiales;f__Ruminococcaceae
ERR011199_bin.9	ERR011199	96.64	0	0	70.52	11.42	14	Yes	No	k__Bacteria;p__Firmicutes;c__Clostridia;o__Clostridiales
ERR011200_bin.1	ERR011200	97.61	0	0	46.18	0	16	Yes	No	k__Bacteria;p__Firmicutes;c__Clostridia;o__Clostridiales;f__Ruminococcaceae
ERR011204_bin.3	ERR011204	90.04	1.03	0	0	0	19	No	No	k__Bacteria;p__Firmicutes;c__Negativicutes;o__Selenomonadales;f__Veillonellaceae;g__Dialister
ERR011204_bin.6	ERR011204	93.56	1.08	0	0	0	18	No	No	k__Bacteria;p__Proteobacteria;c__Gammaproteobacteria;o__Aeromonadales;f__Succinivibrionaceae
ERR011205_bin.10	ERR011205	90.31	4.25	0	0	0	12	Yes	No	k__Bacteria;p__Firmicutes;c__Clostridia;o__Clostridiales;f__Ruminococcaceae
ERR011205_bin.13	ERR011205	92.39	3.02	0	0	5.47	14	Yes	No	k__Bacteria;p__Firmicutes;c__Clostridia;o__Clostridiales
ERR011205_bin.24	ERR011205	94.01	3.72	0	0	0	16	Yes	Yes	k__Bacteria;p__Firmicutes;c__Clostridia;o__Clostridiales;f__Lachnospiraceae;g__Lachnobacterium
ERR011205_bin.3	ERR011205	91.77	0.63	92.44	71.75	16.27	18	No	No	k__Bacteria;p__Firmicutes;c__Negativicutes;o__Selenomonadales;f__Veillonellaceae;g__Dialister
ERR011206_bin.12	ERR011206	100	1.44	0	0	0	16	No	No	k__Bacteria;p__Tenericutes;c__Mollicutes
ERR011206_bin.5	ERR011206	95.15	3.37	94.96	0	93.64	16	No	No	k__Bacteria;p__Bacteroidetes;c__Bacteroidia;o__Bacteroidales;f__Rikenellaceae;g__Alistipes
ERR011207_bin.7	ERR011207	97.83	0.89	0	0	0	14	Yes	Yes	k__Bacteria;p__Firmicutes;c__Clostridia;o__Clostridiales;f__Lachnospiraceae;g__Lachnobacterium
ERR011208_bin.5	ERR011208	92.95	1.82	0	0	33.13	19	No	No	k__Bacteria;p__Bacteroidetes;c__Bacteroidia;o__Bacteroidales;f__Bacteroidaceae;g__Bacteroides
ERR011208_bin.9	ERR011208	95.6	1.45	0	0	11.25	18	No	No	k__Bacteria;p__Bacteroidetes;c__Bacteroidia;o__Bacteroidales;f__Prevotellaceae;g__Prevotella
ERR011209_bin.1	ERR011209	94.93	0.51	94.96	0	10.8	16	No	No	k__Bacteria;p__Bacteroidetes;c__Bacteroidia;o__Bacteroidales;f__Prevotellaceae;g__Prevotella
ERR011209_bin.14	ERR011209	92.25	2.56	0	0	71.59	15	Yes	No	k__Bacteria;p__Firmicutes;c__Clostridia;o__Clostridiales
ERR011209_bin.4	ERR011209	92.17	2.18	0	0	0	9	Yes	No	k__Bacteria;p__Firmicutes;c__Clostridia;o__Clostridiales
ERR011211_bin.17	ERR011211	98.66	0.34	91.6	0	0	18	No	No	k__Bacteria;p__Firmicutes;c__Clostridia;o__Clostridiales;f__Ruminococcaceae
ERR011211_bin.4	ERR011211	96.59	0.48	0	24.98	11.38	18	Yes	Yes	k__Bacteria;p__Firmicutes;c__Clostridia;o__Clostridiales;f__Lachnospiraceae;g__Lachnobacterium
ERR011212_bin.1	ERR011212	94.76	1.91	0	0	0	20	No	No	k__Bacteria;p__Bacteroidetes;c__Bacteroidia;o__Bacteroidales;f__Prevotellaceae;g__Prevotella
ERR011212_bin.8	ERR011212	93.96	1.12	0	0	10.77	18	No	No	k__Bacteria;p__Bacteroidetes;c__Bacteroidia;o__Bacteroidales;f__Bacteroidaceae;g__Bacteroides
ERR011213_bin.1	ERR011213	97.67	1.38	0	0	0	19	Yes	No	k__Bacteria;p__Bacteroidetes;c__Bacteroidia;o__Bacteroidales;f__Prevotellaceae;g__Paraprevotella
ERR011213_bin.3	ERR011213	94.57	3	0	0	10.32	18	No	No	k__Bacteria;p__Bacteroidetes;c__Bacteroidia;o__Bacteroidales;f__Bacteroidaceae;g__Bacteroides
ERR011213_bin.4	ERR011213	95.61	2.36	0	0	0	20	No	No	k__Bacteria;p__Bacteroidetes;c__Bacteroidia;o__Bacteroidales;f__Prevotellaceae;g__Prevotella
ERR011213_bin.6	ERR011213	97.65	0.16	0	0	0	20	Yes	No	k__Bacteria;p__Bacteroidetes;c__Bacteroidia;o__Bacteroidales;f__Bacteroidaceae;g__Bacteroides;s__Bacteroides_uniformis
ERR011215_bin.1	ERR011215	93.33	1.55	0	20.55	0	12	Yes	No	k__Bacteria;p__Firmicutes;c__Clostridia;o__Clostridiales;f__Lachnospiraceae
ERR011215_bin.10	ERR011215	92.28	1.36	0	0	0	12	No	No	k__Bacteria;p__Firmicutes;c__Clostridia;o__Clostridiales
ERR011215_bin.12	ERR011215	94.85	3.84	0	0	5.4	14	Yes	No	k__Bacteria;p__Firmicutes;c__Clostridia;o__Clostridiales;f__Lachnospiraceae;g__Roseburia
ERR011215_bin.14	ERR011215	98.66	0.67	0	70.45	0	15	No	No	k__Bacteria;p__Firmicutes;c__Clostridia;o__Clostridiales;f__Ruminococcaceae
ERR011218_bin.8	ERR011218	92.13	1.12	0	0	0	20	No	No	k__Bacteria;p__Tenericutes;c__Mollicutes
ERR011220_bin.17	ERR011220	99.12	0	0	59.36	11.11	18	Yes	No	k__Bacteria;p__Bacteroidetes;c__Bacteroidia;o__Bacteroidales;f__Porphyromonadaceae_2;g__Barnesiella
ERR011220_bin.3	ERR011220	92.47	2.25	0	0	0	19	No	No	k__Bacteria;p__Proteobacteria;c__Alphaproteobacteria
ERR011220_bin.7	ERR011220	95.38	2.01	94.96	0	9.2	18	Yes	No	k__Bacteria;p__Bacteroidetes;c__Bacteroidia;o__Bacteroidales;f__Bacteroidaceae;g__Bacteroides
ERR011221_bin.8	ERR011221	96.99	1.82	0	99.67	11.11	20	Yes	Yes	k__Bacteria;p__Bacteroidetes;c__Bacteroidia;o__Bacteroidales;f__Bacteroidaceae;g__Bacteroides;s__Bacteroides_dorei
ERR011222_bin.5	ERR011222	99.33	0.67	92.44	0	0	18	Yes	No	k__Bacteria;p__Firmicutes;c__Clostridia;o__Clostridiales;f__Ruminococcaceae
ERR011223_bin.1	ERR011223	99.33	1.01	92.44	0	0	19	Yes	No	k__Bacteria;p__Firmicutes;c__Clostridia;o__Clostridiales;f__Ruminococcaceae
ERR011223_bin.14	ERR011223	96.1	3.57	0	0	0	20	Yes	No	k__Bacteria;p__Bacteroidetes;c__Bacteroidia;o__Bacteroidales;f__Porphyromonadaceae_2;g__Barnesiella
ERR011224_bin.8	ERR011224	92.77	1.12	0	0	46.02	20	No	No	k__Bacteria;p__Tenericutes;c__Mollicutes
ERR011226_bin.3	ERR011226	94.26	0.84	0	0	0	18	Yes	No	k__Bacteria;p__Bacteroidetes;c__Bacteroidia;o__Bacteroidales;f__Prevotellaceae;g__Prevotella
ERR011227_bin.3	ERR011227	98.31	2.93	0	0	0	19	Yes	No	k__Bacteria;p__Bacteroidetes;c__Bacteroidia;o__Bacteroidales;f__Prevotellaceae;g__Prevotella
ERR011230_bin.2	ERR011230	97.79	0.97	0	0	0	16	Yes	Yes	k__Bacteria;p__Firmicutes;c__Clostridia;o__Clostridiales;f__Lachnospiraceae;g__Lachnobacterium
ERR011230_bin.9	ERR011230	95.6	0	93.28	0	0	19	No	No	k__Bacteria;p__Firmicutes;c__Clostridia;o__Clostridiales;f__Ruminococcaceae
ERR011232_bin.9	ERR011232	93.33	1.77	0	0	0	16	Yes	No	k__Bacteria;p__Bacteroidetes;c__Bacteroidia;o__Bacteroidales;f__Porphyromonadaceae_2;g__Barnesiella
ERR011234_bin.10	ERR011234	96.2	0.63	0	0	0	20	Yes	No	k__Bacteria;p__Firmicutes;c__Negativicutes;o__Selenomonadales;f__Veillonellaceae;g__Dialister
ERR011234_bin.11	ERR011234	97.31	1.08	0	0	0	20	No	No	k__Bacteria;p__Proteobacteria;c__Alphaproteobacteria
ERR011234_bin.12	ERR011234	97.22	1.25	0	0	0	19	Yes	Yes	k__Bacteria;p__Bacteroidetes;c__Bacteroidia;o__Bacteroidales;f__Porphyromonadaceae
ERR011234_bin.2	ERR011234	98.7	0	0	0	0	19	Yes	Yes	k__Bacteria;p__Bacteroidetes;c__Bacteroidia;o__Bacteroidales;f__Bacteroidaceae;g__Bacteroides;s__Bacteroides_vulgatus
ERR011235_bin.4	ERR011235	98.87	0	0	0	0	20	Yes	Yes	k__Bacteria;p__Bacteroidetes;c__Bacteroidia;o__Bacteroidales;f__Bacteroidaceae;g__Bacteroides;s__Bacteroides_vulgatus
ERR011235_bin.8	ERR011235	94.73	3.38	0	31.7	22.02	16	Yes	Yes	k__Bacteria;p__Firmicutes;c__Clostridia;o__Clostridiales;f__Lachnospiraceae;g__Lachnobacterium
ERR011237_bin.1	ERR011237	96.28	0.67	0	0	0	19	No	No	k__Bacteria;p__Bacteroidetes;c__Bacteroidia;o__Bacteroidales;f__Prevotellaceae;g__Prevotella
ERR011237_bin.10	ERR011237	98.66	1.4	94.96	0	91.42	16	Yes	No	k__Bacteria;p__Firmicutes;c__Clostridia;o__Clostridiales
ERR011237_bin.7	ERR011237	97.32	0.34	0	0	0	14	No	No	k__Bacteria;p__Firmicutes;c__Clostridia;o__Clostridiales;f__Ruminococcaceae
ERR011237_bin.8	ERR011237	98.29	4.14	0	28.11	5.44	15	Yes	Yes	k__Bacteria;p__Firmicutes;c__Clostridia;o__Clostridiales;f__Lachnospiraceae;g__Lachnobacterium
ERR011238_bin.11	ERR011238	99.03	1.21	0	0	0	19	Yes	Yes	k__Bacteria;p__Firmicutes;c__Clostridia;o__Clostridiales;f__Lachnospiraceae;g__Lachnobacterium
ERR011241_bin.4	ERR011241	97.94	0.36	0	0	0	20	No	No	k__Bacteria;p__Firmicutes;c__Clostridia;o__Clostridiales;f__Ruminococcaceae
ERR011241_bin.5	ERR011241	97.38	0.71	0	31.31	0	20	No	No	k__Bacteria;p__Bacteroidetes;c__Bacteroidia;o__Bacteroidales
ERR011241_bin.6	ERR011241	93.64	2.04	0	26.81	0	14	No	No	k__Bacteria;p__Firmicutes;c__Clostridia;o__Clostridiales;f__Ruminococcaceae
ERR011242_bin.1	ERR011242	98.66	0.34	0	0	0	20	No	No	k__Bacteria;p__Firmicutes;c__Clostridia;o__Clostridiales;f__Ruminococcaceae
ERR011243_bin.1	ERR011243	90.18	4.37	0	0	5.47	17	Yes	No	k__Bacteria;p__Firmicutes;c__Clostridia;o__Clostridiales;f__Lachnospiraceae;g__Roseburia
ERR011244_bin.1	ERR011244	96.46	2.78	0	0	0	17	Yes	No	k__Bacteria;p__Firmicutes;c__Clostridia;o__Clostridiales;f__Lachnospiraceae;g__Roseburia
ERR011244_bin.3	ERR011244	97.1	0.72	0	0	18.46	18	Yes	Yes	k__Bacteria;p__Firmicutes;c__Clostridia;o__Clostridiales;f__Lachnospiraceae;g__Lachnobacterium
ERR011247_bin.12	ERR011247	95.7	0	0	0	0	19	No	No	k__Bacteria;p__Proteobacteria;c__Alphaproteobacteria
ERR011247_bin.16	ERR011247	90.09	4.97	94.96	0	11.56	17	Yes	No	k__Bacteria;p__Bacteroidetes;c__Bacteroidia;o__Bacteroidales;f__Rikenellaceae;g__Alistipes
ERR011247_bin.8	ERR011247	98.12	1.87	0	0	0	19	Yes	No	k__Bacteria;p__Bacteroidetes;c__Bacteroidia;o__Bacteroidales;f__Bacteroidaceae;g__Bacteroides
ERR011247_bin.9	ERR011247	99.04	1.51	0	0	0	20	Yes	Yes	k__Bacteria;p__Bacteroidetes;c__Bacteroidia;o__Bacteroidales;f__Porphyromonadaceae
ERR011248_bin.6	ERR011248	96.41	3.14	0	0	0	20	Yes	Yes	k__Bacteria;p__Bacteroidetes;c__Bacteroidia;o__Bacteroidales;f__Porphyromonadaceae
ERR011248_bin.7	ERR011248	98.94	4.98	94.96	0	5.06	20	Yes	No	k__Bacteria;p__Bacteroidetes;c__Bacteroidia;o__Bacteroidales;f__Bacteroidaceae;g__Bacteroides
ERR011257_bin.1	ERR011257	97.39	0.89	0	0	22.56	20	Yes	No	k__Bacteria;p__Bacteroidetes;c__Bacteroidia;o__Bacteroidales;f__Bacteroidaceae;g__Bacteroides
ERR011260_bin.16	ERR011260	91.14	0.34	0	0	8.41	11	No	No	k__Bacteria;p__Firmicutes;c__Clostridia;o__Clostridiales;f__Ruminococcaceae
ERR011260_bin.5	ERR011260	99.33	0	0	0	0	16	Yes	No	k__Bacteria;p__Firmicutes;c__Clostridia;o__Clostridiales
ERR011265_bin.12	ERR011265	90.02	0	0	9	0	16	No	No	k__Bacteria;p__Firmicutes;c__Clostridia;o__Clostridiales
ERR011265_bin.13	ERR011265	90.03	3.09	0	0	0	17	Yes	No	k__Bacteria;p__Bacteroidetes;c__Bacteroidia;o__Bacteroidales;f__Rikenellaceae;g__Alistipes
ERR011265_bin.7	ERR011265	98.08	1.44	0	0	0	18	No	No	k__Bacteria;p__Bacteroidetes;c__Bacteroidia;o__Bacteroidales;f__Rikenellaceae;g__Alistipes
ERR011265_bin.8	ERR011265	96.67	1.83	0	0	0	18	Yes	No	k__Bacteria;p__Firmicutes;c__Clostridia;o__Clostridiales;f__Lachnospiraceae;g__Lachnobacterium
ERR011268_bin.2	ERR011268	97.99	3.52	0	0	0	20	No	No	k__Bacteria;p__Firmicutes;c__Clostridia;o__Clostridiales;f__Ruminococcaceae
ERR011268_bin.8	ERR011268	98.65	1.08	0	0	0	19	Yes	No	k__Bacteria;p__Bacteroidetes;c__Bacteroidia;o__Bacteroidales;f__Prevotellaceae;g__Prevotella
ERR011269_bin.1	ERR011269	96.13	0.47	0	0	0	13	No	No	k__Bacteria;p__Firmicutes;c__Clostridia;o__Clostridiales;f__Ruminococcaceae
ERR011269_bin.5	ERR011269	98.99	1.18	0	0	0	19	Yes	No	k__Bacteria;p__Bacteroidetes;c__Bacteroidia;o__Bacteroidales;f__Prevotellaceae;g__Prevotella
ERR011270_bin.1	ERR011270	96.62	0	0	21.33	0	18	Yes	Yes	k__Bacteria;p__Firmicutes;c__Clostridia;o__Clostridiales;f__Lachnospiraceae;g__Lachnobacterium
ERR011270_bin.11	ERR011270	98.99	0.84	94.96	24.53	13.78	19	Yes	No	k__Bacteria;p__Bacteroidetes;c__Bacteroidia;o__Bacteroidales;f__Prevotellaceae;g__Prevotella
ERR011270_bin.3	ERR011270	90.41	4.5	0	0	0	18	Yes	No	k__Bacteria;p__Bacteroidetes;c__Bacteroidia;o__Bacteroidales;f__Bacteroidaceae;g__Bacteroides;s__Bacteroides_uniformis
ERR011270_bin.4	ERR011270	90.3	3.29	0	0	0	17	No	No	k__Bacteria;p__Firmicutes;c__Negativicutes;o__Selenomonadales;f__Acidaminococcaceae
ERR011270_bin.9	ERR011270	95.17	0.5	0	0	0	18	No	No	k__Bacteria;p__Firmicutes;c__Clostridia;o__Clostridiales;f__Ruminococcaceae
ERR011273_bin.5	ERR011273	91.42	3.87	0	0	0	15	Yes	No	k__Bacteria;p__Firmicutes;c__Clostridia;o__Clostridiales;f__Lachnospiraceae
ERR011274_bin.12	ERR011274	90.54	1.21	0	0	0	18	Yes	No	k__Bacteria;p__Firmicutes;c__Clostridia;o__Clostridiales;f__Lachnospiraceae
ERR011275_bin.2	ERR011275	96.1	1.21	0	0	10.91	18	Yes	No	k__Bacteria;p__Bacteroidetes;c__Bacteroidia;o__Bacteroidales;f__Bacteroidaceae;g__Bacteroides
ERR011275_bin.6	ERR011275	99.21	3.54	0	0	11.21	19	Yes	No	k__Bacteria;p__Firmicutes;c__Clostridia;o__Clostridiales;f__Lachnospiraceae;g__Lachnobacterium
ERR011276_bin.2	ERR011276	96.82	4.8	0	0	0	19	Yes	No	k__Bacteria;p__Firmicutes;c__Clostridia;o__Clostridiales;f__Lachnospiraceae;g__Lachnobacterium
ERR011277_bin.1	ERR011277	94.23	0.34	0	0	0	17	No	No	k__Bacteria;p__Firmicutes;c__Clostridia;o__Clostridiales;f__Ruminococcaceae
ERR011277_bin.3	ERR011277	92.62	1.35	0	11.22	0	18	No	No	k__Bacteria;p__Bacteroidetes;c__Bacteroidia;o__Bacteroidales
ERR011279_bin.15	ERR011279	90.25	1.32	0	0	0	16	No	No	k__Bacteria;p__Bacteroidetes;c__Bacteroidia;o__Bacteroidales;f__Prevotellaceae;g__Prevotella
ERR011279_bin.4	ERR011279	97.65	1.34	91.6	0	14.7	19	Yes	No	k__Bacteria;p__Firmicutes;c__Clostridia;o__Clostridiales;f__Ruminococcaceae
ERR011282_bin.1	ERR011282	95.27	1.44	0	99.67	0	18	Yes	No	k__Bacteria;p__Bacteroidetes;c__Bacteroidia;o__Bacteroidales;f__Prevotellaceae;g__Prevotella
ERR011283_bin.2	ERR011283	95.84	0.89	0	0	0	15	Yes	Yes	k__Bacteria;p__Firmicutes;c__Clostridia;o__Clostridiales;f__Lachnospiraceae;g__Lachnobacterium
ERR011283_bin.3	ERR011283	91.99	3.4	95.8	0	4.89	16	No	No	k__Bacteria;p__Bacteroidetes;c__Bacteroidia;o__Bacteroidales;f__Prevotellaceae;g__Prevotella
ERR011284_bin.4	ERR011284	94.08	4.21	95.8	0	0	17	No	No	k__Bacteria;p__Bacteroidetes;c__Bacteroidia;o__Bacteroidales;f__Prevotellaceae;g__Prevotella
ERR011286_bin.1	ERR011286	98.48	1.01	94.96	0	0	19	Yes	No	k__Bacteria;p__Bacteroidetes;c__Bacteroidia;o__Bacteroidales;f__Prevotellaceae;g__Prevotella
ERR011288_bin.5	ERR011288	98.5	0.37	0	99.67	67.15	20	Yes	No	k__Bacteria;p__Bacteroidetes;c__Bacteroidia;o__Bacteroidales;f__Bacteroidaceae;g__Bacteroides;s__Bacteroides_eggerthii
ERR011289_bin.5	ERR011289	91.76	0.69	0	0	0	15	No	No	k__Bacteria;p__Firmicutes;c__Clostridia;o__Clostridiales
ERR011290_bin.10	ERR011290	97.99	1.34	0	0	0	20	No	No	k__Bacteria;p__Firmicutes;c__Clostridia;o__Clostridiales;f__Ruminococcaceae
ERR011291_bin.10	ERR011291	91.27	0.96	0	0	0	17	Yes	No	k__Bacteria;p__Bacteroidetes;c__Bacteroidia;o__Bacteroidales;f__Rikenellaceae;g__Alistipes
ERR011291_bin.5	ERR011291	96.91	0.34	0	0	0	16	Yes	Yes	k__Bacteria;p__Firmicutes;c__Clostridia;o__Clostridiales;f__Lachnospiraceae_2;g__Lachnospira
ERR011292_bin.9	ERR011292	96.5	1.34	0	0	0	13	Yes	Yes	k__Bacteria;p__Firmicutes;c__Clostridia;o__Clostridiales;f__Lachnospiraceae_2;g__Lachnospira
ERR011294_bin.1	ERR011294	97.26	0	0	0	0	16	Yes	Yes	k__Bacteria;p__Firmicutes;c__Clostridia;o__Clostridiales;f__Ruminococcaceae;g__Ruminococcus
ERR011294_bin.11	ERR011294	93.56	1.55	0	0	0	12	Yes	Yes	k__Bacteria;p__Firmicutes;c__Clostridia;o__Clostridiales;f__Lachnospiraceae;g__Lachnobacterium
ERR011294_bin.3	ERR011294	98.18	1.01	0	0	0	17	Yes	No	k__Bacteria;p__Firmicutes;c__Clostridia;o__Clostridiales
ERR011294_bin.6	ERR011294	95.23	4.14	0	0	0	17	Yes	No	k__Bacteria;p__Firmicutes;c__Clostridia;o__Clostridiales;f__Lachnospiraceae;g__Lachnobacterium
ERR011294_bin.9	ERR011294	92.82	1.4	0	0	0	15	Yes	Yes	k__Bacteria;p__Firmicutes;c__Negativicutes;o__Selenomonadales;f__Acidaminococcaceae;g__Acidaminococcus;s__Acidaminococcus_intestini
ERR011295_bin.1	ERR011295	96.82	0.57	0	0	0	11	Yes	Yes	k__Bacteria;p__Firmicutes;c__Clostridia;o__Clostridiales;f__Ruminococcaceae;g__Ruminococcus
ERR011297_bin.5	ERR011297	90.41	0.53	0	21.27	33.16	19	Yes	No	k__Bacteria;p__Bacteroidetes;c__Bacteroidia;o__Bacteroidales;f__Bacteroidaceae;g__Bacteroides;s__Bacteroides_uniformis
ERR011299_bin.13	ERR011299	92.17	0.42	0	0	0	18	Yes	No	k__Bacteria;p__Bacteroidetes;c__Bacteroidia;o__Bacteroidales;f__Prevotellaceae;g__Prevotella
ERR011299_bin.9	ERR011299	92.95	0.89	0	0	0	16	No	No	k__Bacteria;p__Firmicutes;c__Clostridia;o__Clostridiales
ERR011300_bin.2	ERR011300	93.81	1.01	0	0	0	18	Yes	No	k__Bacteria;p__Bacteroidetes;c__Bacteroidia;o__Bacteroidales;f__Prevotellaceae;g__Prevotella
ERR011301_bin.1	ERR011301	92.09	1.51	0	0	0	15	Yes	No	k__Bacteria;p__Firmicutes;c__Clostridia;o__Clostridiales
ERR011301_bin.5	ERR011301	96.14	3.98	0	0	5.5	18	No	No	k__Bacteria;p__Firmicutes;c__Clostridia;o__Clostridiales;f__Lachnospiraceae
ERR011301_bin.7	ERR011301	96.27	1.17	94.12	99.54	62.39	19	No	No	k__Bacteria;p__Firmicutes;c__Clostridia;o__Clostridiales
ERR011301_bin.9	ERR011301	97.32	1.12	0	0	0	20	No	No	k__Bacteria;p__Firmicutes;c__Clostridia;o__Clostridiales;f__Ruminococcaceae
ERR011306_bin.11	ERR011306	92.54	1.27	0	0	11.25	15	Yes	No	k__Bacteria;p__Firmicutes;c__Clostridia;o__Clostridiales;f__Lachnospiraceae;g__Blautia;s__Blautia_wexlerae
ERR011306_bin.4	ERR011306	98.66	2.03	0	0	11.15	16	Yes	Yes	k__Bacteria;p__Firmicutes;c__Clostridia;o__Clostridiales
ERR011307_bin.1	ERR011307	97.09	0.38	0	0	0	18	Yes	Yes	k__Bacteria;p__Bacteroidetes;c__Bacteroidia;o__Bacteroidales;f__Bacteroidaceae;g__Bacteroides;s__Bacteroides_dorei
ERR011309_bin.13	ERR011309	91.87	1.42	0	0	0	16	No	No	k__Bacteria;p__Bacteroidetes;c__Bacteroidia;o__Bacteroidales;f__Prevotellaceae;g__Prevotella
ERR011309_bin.3	ERR011309	93.78	2.35	0	0	0	14	No	No	k__Bacteria;p__Firmicutes;c__Clostridia;o__Clostridiales;f__Ruminococcaceae
ERR011314_bin.13	ERR011314	94.4	3.3	94.96	0	0	19	Yes	No	k__Bacteria;p__Bacteroidetes;c__Bacteroidia;o__Bacteroidales;f__Bacteroidaceae;g__Bacteroides;s__Bacteroides_uniformis
ERR011314_bin.7	ERR011314	92.59	0.83	0	0	0	17	Yes	Yes	k__Bacteria;p__Bacteroidetes;c__Bacteroidia;o__Bacteroidales;f__Porphyromonadaceae
ERR011315_bin.4	ERR011315	98.65	1.18	0	0	0	19	Yes	No	k__Bacteria;p__Bacteroidetes;c__Bacteroidia;o__Bacteroidales;f__Prevotellaceae;g__Prevotella
ERR011316_bin.7	ERR011316	93.66	1.35	0	0	0	17	Yes	No	k__Bacteria;p__Bacteroidetes;c__Bacteroidia;o__Bacteroidales;f__Prevotellaceae;g__Prevotella
ERR011316_bin.8	ERR011316	94.24	4.68	0	0	10.84	20	Yes	No	k__Bacteria;p__Bacteroidetes;c__Bacteroidia;o__Bacteroidales;f__Bacteroidaceae;g__Bacteroides
ERR011317_bin.2	ERR011317	98.88	1.12	0	99.61	51.42	20	No	No	k__Bacteria;p__Tenericutes;c__Mollicutes
ERR011317_bin.5	ERR011317	97.55	0.58	0	46.25	0	20	No	No	k__Bacteria;p__Bacteroidetes;c__Bacteroidia;o__Bacteroidales;f__Bacteroidaceae;g__Bacteroides
ERR011318_bin.10	ERR011318	98.88	1.12	0	0	0	20	No	No	k__Bacteria;p__Tenericutes;c__Mollicutes
ERR011318_bin.11	ERR011318	97.22	0.19	0	0	0	19	No	No	k__Bacteria;p__Bacteroidetes;c__Bacteroidia;o__Bacteroidales;f__Bacteroidaceae;g__Bacteroides
ERR011318_bin.14	ERR011318	98.62	0.67	92.44	0	0	15	Yes	No	k__Bacteria;p__Firmicutes;c__Clostridia;o__Clostridiales;f__Ruminococcaceae
ERR011318_bin.5	ERR011318	95.95	0	0	0	6.87	17	Yes	Yes	k__Bacteria;p__Firmicutes;c__Clostridia;o__Clostridiales;f__Ruminococcaceae;g__Ruminococcus
ERR011318_bin.8	ERR011318	98.31	0.06	0	31.7	5.44	17	Yes	Yes	k__Bacteria;p__Firmicutes;c__Clostridia;o__Clostridiales;f__Lachnospiraceae;g__Lachnobacterium
ERR011320_bin.11	ERR011320	93.21	0.04	0	0	11.21	11	No	No	k__Bacteria;p__Firmicutes;c__Clostridia;o__Clostridiales
ERR011321_bin.2	ERR011321	90.86	0	0	0	0	19	No	No	k__Bacteria;p__Proteobacteria;c__Alphaproteobacteria
ERR011321_bin.5	ERR011321	93.7	2.09	0	51.86	0	18	Yes	No	k__Bacteria;p__Firmicutes;c__Clostridia;o__Clostridiales;f__Lachnospiraceae
ERR011322_bin.3	ERR011322	93.04	1.45	0	0	5.47	15	Yes	No	k__Bacteria;p__Firmicutes;c__Clostridia;o__Clostridiales;f__Lachnospiraceae
ERR011322_bin.8	ERR011322	97.32	0.67	0	0	0	16	Yes	Yes	k__Bacteria;p__Firmicutes;c__Clostridia;o__Clostridiales;f__Lachnospiraceae_2;g__Lachnospira
ERR011325_bin.3	ERR011325	93.12	1.61	0	34.38	0	20	No	No	k__Bacteria;p__Firmicutes;c__Clostridia;o__Clostridiales
ERR011325_bin.6	ERR011325	95.88	1.44	0	0	0	14	No	No	k__Bacteria;p__Tenericutes;c__Mollicutes
ERR011325_bin.8	ERR011325	92.92	1.44	94.96	0	0	17	Yes	No	k__Bacteria;p__Bacteroidetes;c__Bacteroidia;o__Bacteroidales;f__Rikenellaceae;g__Alistipes
ERR011326_bin.5	ERR011326	97.99	1.01	92.44	24.72	99.83	17	Yes	No	k__Bacteria;p__Firmicutes;c__Clostridia;o__Clostridiales;f__Ruminococcaceae
ERR011327_bin.1	ERR011327	92.61	4.71	0	0	0	20	Yes	Yes	k__Bacteria;p__Bacteroidetes;c__Bacteroidia;o__Bacteroidales;f__Bacteroidaceae;g__Bacteroides;s__Bacteroides_dorei
ERR011328_bin.15	ERR011328	92.59	3.38	0	0	5.81	16	Yes	No	k__Bacteria;p__Firmicutes;c__Clostridia;o__Clostridiales;f__Lachnospiraceae
ERR011328_bin.17	ERR011328	99.25	0.56	0	0	0	20	Yes	Yes	k__Bacteria;p__Bacteroidetes;c__Bacteroidia;o__Bacteroidales;f__Bacteroidaceae;g__Bacteroides;s__Bacteroides_dorei
ERR011328_bin.19	ERR011328	90.57	1.08	0	0	0	16	No	No	k__Bacteria;p__Proteobacteria;c__Alphaproteobacteria
ERR011328_bin.2	ERR011328	92.26	0.67	0	0	0	13	Yes	No	k__Bacteria;p__Firmicutes;c__Clostridia;o__Clostridiales;f__Ruminococcaceae
ERR011328_bin.5	ERR011328	92.11	0	91.6	0	99.73	11	No	No	k__Bacteria;p__Firmicutes;c__Clostridia;o__Clostridiales;f__Ruminococcaceae
ERR011329_bin.8	ERR011329	94.59	3.55	0	0	0	18	Yes	No	k__Bacteria;p__Bacteroidetes;c__Bacteroidia;o__Bacteroidales;f__Rikenellaceae;g__Alistipes
ERR011330_bin.5	ERR011330	98.31	0.88	0	71.89	0	20	Yes	No	k__Bacteria;p__Actinobacteria;c__Actinobacteria;o__Coriobacteriales;f__Coriobacteriaceae
ERR011330_bin.7	ERR011330	93.4	4.76	94.12	99.74	99.83	15	Yes	No	k__Bacteria;p__Firmicutes;c__Clostridia;o__Clostridiales;f__Ruminococcaceae
ERR011330_bin.8	ERR011330	90.72	0.34	0	0	0	13	No	No	k__Bacteria;p__Firmicutes;c__Clostridia;o__Clostridiales;f__Ruminococcaceae
ERR011332_bin.5	ERR011332	95.66	3.67	0	0	0	17	Yes	No	k__Bacteria;p__Bacteroidetes;c__Bacteroidia;o__Bacteroidales;f__Bacteroidaceae;g__Bacteroides
ERR011332_bin.7	ERR011332	90.66	1.93	0	24.98	34.46	18	Yes	No	k__Bacteria;p__Firmicutes;c__Clostridia;o__Clostridiales;f__Lachnospiraceae
ERR011333_bin.13	ERR011333	96.64	0	0	0	0	15	Yes	Yes	k__Bacteria;p__Firmicutes;c__Clostridia;o__Clostridiales;f__Lachnospiraceae_2;g__Lachnospira
ERR011333_bin.2	ERR011333	97.82	1.69	0	0	0	20	Yes	Yes	k__Bacteria;p__Bacteroidetes;c__Bacteroidia;o__Bacteroidales;f__Bacteroidaceae;g__Bacteroides;s__Bacteroides_fragilis
ERR011333_bin.8	ERR011333	95.35	2.55	0	0	0	17	Yes	No	k__Bacteria;p__Firmicutes;c__Clostridia;o__Clostridiales;f__Lachnospiraceae;g__Lachnobacterium
ERR011334_bin.11	ERR011334	92.8	0	0	0	0	12	Yes	Yes	k__Bacteria;p__Firmicutes;c__Clostridia;o__Clostridiales;f__Lachnospiraceae_2;g__Lachnospira
ERR011334_bin.12	ERR011334	99.13	0.87	94.96	0	10.94	20	Yes	Yes	k__Bacteria;p__Bacteroidetes;c__Bacteroidia;o__Bacteroidales;f__Bacteroidaceae;g__Bacteroides;s__Bacteroides_fragilis
ERR011334_bin.7	ERR011334	94.33	0.57	94.12	0	0	20	No	No	k__Bacteria;p__Firmicutes;c__Clostridia;o__Clostridiales;f__Ruminococcaceae;g__Faecalibacterium
ERR011336_bin.1	ERR011336	94.2	0.53	0	0	82.29	16	Yes	Yes	k__Bacteria;p__Firmicutes;c__Clostridia;o__Clostridiales;f__Lachnospiraceae;g__Lachnobacterium
ERR011337_bin.5	ERR011337	96.68	0.72	0	23.09	0	18	Yes	Yes	k__Bacteria;p__Firmicutes;c__Clostridia;o__Clostridiales;f__Lachnospiraceae;g__Lachnobacterium
ERR011337_bin.7	ERR011337	93.15	0.75	0	0	10.94	18	Yes	No	k__Bacteria;p__Bacteroidetes;c__Bacteroidia;o__Bacteroidales;f__Bacteroidaceae;g__Bacteroides
ERR011338_bin.7	ERR011338	97.67	0.5	0	22.83	0	17	Yes	Yes	k__Bacteria;p__Firmicutes;c__Clostridia;o__Clostridiales;f__Lachnospiraceae;g__Lachnobacterium
ERR011341_bin.11	ERR011341	96.53	1.83	0	0	5.78	14	Yes	No	k__Bacteria;p__Firmicutes;c__Clostridia;o__Clostridiales;f__Lachnospiraceae;g__Lachnobacterium
ERR011341_bin.14	ERR011341	93.03	1.53	0	0	0	20	No	No	k__Bacteria;p__Firmicutes;c__Clostridia;o__Clostridiales;f__Ruminococcaceae;g__Faecalibacterium
ERR011341_bin.4	ERR011341	91.73	3.85	0	0	0	19	Yes	No	k__Bacteria;p__Bacteroidetes;c__Bacteroidia;o__Bacteroidales;f__Rikenellaceae;g__Alistipes
ERR011341_bin.5	ERR011341	96.28	2.7	0	0	0	19	Yes	No	k__Bacteria;p__Bacteroidetes;c__Bacteroidia;o__Bacteroidales;f__Prevotellaceae;g__Prevotella
ERR011342_bin.1	ERR011342	94.26	2.87	0	0	0	18	Yes	No	k__Bacteria;p__Bacteroidetes;c__Bacteroidia;o__Bacteroidales;f__Prevotellaceae;g__Prevotella
ERR011342_bin.6	ERR011342	95.15	4.76	0	0	0	16	Yes	No	k__Bacteria;p__Firmicutes;c__Clostridia;o__Clostridiales;f__Lachnospiraceae;g__Lachnobacterium
ERR011346_bin.1	ERR011346	96.74	2.97	0	0	0	19	Yes	Yes	k__Bacteria;p__Bacteroidetes;c__Bacteroidia;o__Bacteroidales;f__Bacteroidaceae;g__Bacteroides;s__Bacteroides_vulgatus
ERR011346_bin.3	ERR011346	98.31	1.18	0	0	0	19	Yes	No	k__Bacteria;p__Bacteroidetes;c__Bacteroidia;o__Bacteroidales;f__Prevotellaceae;g__Prevotella
ERR011346_bin.6	ERR011346	93.93	1.58	0	0	0	20	Yes	No	k__Bacteria;p__Firmicutes;c__Negativicutes;o__Selenomonadales;f__Veillonellaceae;g__Dialister
ERR011348_bin.10	ERR011348	96.38	2.68	93.28	0	0	17	No	No	k__Bacteria;p__Firmicutes;c__Clostridia;o__Clostridiales;f__Ruminococcaceae
ERR011348_bin.13	ERR011348	99.33	1.01	92.44	0	0	19	Yes	No	k__Bacteria;p__Firmicutes;c__Clostridia;o__Clostridiales;f__Ruminococcaceae
ERR011349_bin.1	ERR011349	98.66	0	0	35.03	11.08	15	Yes	No	k__Bacteria;p__Firmicutes;c__Clostridia;o__Clostridiales
ERR011349_bin.6	ERR011349	94.2	2.03	0	0	0	20	No	No	k__Bacteria;p__Firmicutes;c__Clostridia;o__Clostridiales;f__Ruminococcaceae
ERR011350_bin.13	ERR011350	90.6	4.87	0	0	0	17	No	No	k__Bacteria;p__Firmicutes;c__Clostridia;o__Clostridiales
ERR011350_bin.6	ERR011350	97.96	1.93	94.96	99.67	99.69	20	No	Yes	k__Bacteria;p__Verrucomicrobia;c__Verrucomicrobiae;o__Verrucomicrobiales;f__Verrucomicrobiaceae
ERR1018185_bin.14	ERR1018185	91.57	0	0	0	10.26	19	No	No	k__Bacteria
ERR1018185_bin.31	ERR1018185	96.77	0.83	0	0	0	19	No	No	k__Bacteria;p__Firmicutes;c__Clostridia;o__Clostridiales
ERR1018185_bin.37	ERR1018185	95.92	2.01	0	24.92	5.44	17	No	No	k__Bacteria;p__Bacteroidetes;c__Bacteroidia;o__Bacteroidales;f__Porphyromonadaceae_2
ERR1018185_bin.40	ERR1018185	94.08	1.13	0	21.79	10.94	16	Yes	No	k__Bacteria;p__Bacteroidetes;c__Bacteroidia;o__Bacteroidales;f__Porphyromonadaceae_2;g__Barnesiella
ERR1018185_bin.42	ERR1018185	99.52	2.93	88.24	0	0	19	Yes	No	k__Bacteria;p__Bacteroidetes;c__Bacteroidia;o__Bacteroidales;f__Rikenellaceae;g__Alistipes
ERR1018185_bin.43	ERR1018185	97.32	0.34	91.6	0	10.63	16	Yes	No	k__Bacteria;p__Firmicutes;c__Clostridia;o__Clostridiales;f__Ruminococcaceae
ERR1018185_bin.45	ERR1018185	92.66	0	0	0	99.83	16	No	No	k__Bacteria;p__Firmicutes;c__Clostridia;o__Clostridiales
ERR1018185_bin.46	ERR1018185	92.34	2.42	0	0	0	12	No	No	k__Bacteria;p__Firmicutes;c__Clostridia;o__Clostridiales
ERR1018185_bin.68	ERR1018185	95.71	1.68	93.28	52.45	5.44	16	No	No	k__Bacteria;p__Firmicutes;c__Clostridia;o__Clostridiales;f__Ruminococcaceae
ERR1018185_bin.74	ERR1018185	92.28	1.65	0	45.27	11.21	14	Yes	No	k__Bacteria;p__Firmicutes;c__Clostridia;o__Clostridiales
ERR1018185_bin.81	ERR1018185	97.85	0.81	94.12	34.96	60.89	19	No	No	k__Bacteria;p__Actinobacteria;c__Actinobacteria;o__Coriobacteriales;f__Coriobacteriaceae
ERR1018185_bin.9	ERR1018185	95.1	1.63	94.12	0	0	14	No	No	k__Bacteria;p__Firmicutes;c__Clostridia;o__Clostridiales
ERR1018185_bin.92	ERR1018185	98.52	2.56	0	0	0	18	No	Yes	k__Bacteria;p__Proteobacteria;c__Deltaproteobacteria;o__Desulfovibrionales;f__Desulfovibrionaceae;g__Desulfovibrio
ERR1018186_bin.12	ERR1018186	90.88	0.56	0	0	11.08	12	Yes	Yes	k__Bacteria;p__Firmicutes;c__Clostridia;o__Clostridiales;f__Lachnospiraceae_2;g__Lachnospira
ERR1018186_bin.13	ERR1018186	94.2	0.67	0	0	5.2	9	No	No	k__Bacteria;p__Firmicutes;c__Clostridia;o__Clostridiales;f__Lachnospiraceae_2;g__Lachnospira
ERR1018186_bin.28	ERR1018186	92.47	4.74	0	0	5.91	15	No	No	k__Bacteria;p__Firmicutes;c__Clostridia;o__Clostridiales;f__Lachnospiraceae
ERR1018186_bin.29	ERR1018186	97.8	1.36	0	0	0	20	No	Yes	k__Bacteria;p__Verrucomicrobia;c__Verrucomicrobiae;o__Verrucomicrobiales;f__Verrucomicrobiaceae
ERR1018186_bin.37	ERR1018186	96.88	0.34	92.44	61.97	0	19	No	No	k__Bacteria;p__Firmicutes;c__Clostridia;o__Clostridiales;f__Ruminococcaceae
ERR1018186_bin.39	ERR1018186	96.42	3.33	89.08	23.22	11.04	16	No	No	k__Bacteria;p__Firmicutes;c__Clostridia;o__Clostridiales
ERR1018186_bin.4	ERR1018186	94.31	0.68	0	49.32	0	13	No	No	k__Bacteria;p__Firmicutes;c__Clostridia;o__Clostridiales;f__Ruminococcaceae
ERR1018187_bin.21	ERR1018187	96.88	0	0	0	10.63	18	No	No	k__Bacteria;p__Firmicutes;c__Clostridia;o__Clostridiales;f__Ruminococcaceae
ERR1018187_bin.27	ERR1018187	97.89	3.49	92.44	23.09	10.94	19	No	No	k__Bacteria;p__Actinobacteria;c__Actinobacteria;o__Coriobacteriales;f__Coriobacteriaceae;g__Slackia
ERR1018187_bin.4	ERR1018187	97.22	2.22	0	0	0	19	No	No	k__Bacteria;p__Actinobacteria;c__Actinobacteria;o__Coriobacteriales;f__Coriobacteriaceae
ERR1018187_bin.47	ERR1018187	94.34	2.36	0	0	0	12	No	No	k__Bacteria;p__Tenericutes;c__Mollicutes;o__Erysipelotrichales;f__Erysipelotrichaceae
ERR1018187_bin.50	ERR1018187	97.94	2.95	0	0	0	18	No	No	k__Bacteria;p__Firmicutes;c__Clostridia;o__Clostridiales;f__Ruminococcaceae
ERR1018187_bin.53	ERR1018187	93.86	4.7	89.92	0	0	15	No	No	k__Bacteria;p__Firmicutes;c__Clostridia;o__Clostridiales
ERR1018187_bin.6	ERR1018187	98.48	0.61	0	24.85	0	18	Yes	Yes	k__Bacteria;p__Firmicutes;c__Clostridia;o__Clostridiales;f__Clostridiales_Family_XI._Incertae_Sedis;g__Finegoldia
ERR1018187_bin.74	ERR1018187	97.32	1.17	0	23.61	99.86	16	No	No	k__Bacteria;p__Firmicutes;c__Clostridia;o__Clostridiales;f__Ruminococcaceae
ERR1018187_bin.77	ERR1018187	94.24	1.86	0	0	27.45	18	Yes	Yes	k__Bacteria;p__Actinobacteria;c__Actinobacteria;o__Bifidobacteriales;f__Bifidobacteriaceae;g__Bifidobacterium;s__Bifidobacterium_longum
ERR1018187_bin.83	ERR1018187	91.53	2.04	94.12	0	11.04	20	No	No	k__Bacteria;p__Firmicutes;c__Clostridia;o__Clostridiales
ERR1018188_bin.14	ERR1018188	98.82	0	0	0	0	19	Yes	No	k__Bacteria;p__Proteobacteria;c__Deltaproteobacteria;o__Desulfovibrionales;f__Desulfovibrionaceae;g__Desulfovibrio
ERR1018188_bin.16	ERR1018188	94.63	0.73	0	0	5.23	11	Yes	Yes	k__Bacteria;p__Firmicutes;c__Clostridia;o__Clostridiales;f__Lachnospiraceae_2;g__Lachnospira
ERR1018188_bin.18	ERR1018188	98.6	0	0	0	0	11	Yes	No	k__Bacteria;p__Firmicutes;c__Clostridia;o__Clostridiales;f__Clostridiales_Family_XI._Incertae_Sedis;g__Peptoniphilus
ERR1018188_bin.25	ERR1018188	90.44	1.34	0	0	0	17	No	No	k__Bacteria;p__Firmicutes;c__Clostridia;o__Clostridiales
ERR1018188_bin.29	ERR1018188	91.84	0	0	0	0	14	Yes	No	k__Bacteria;p__Firmicutes;c__Clostridia;o__Clostridiales;f__Ruminococcaceae
ERR1018188_bin.30	ERR1018188	97.96	0	0	0	0	20	No	Yes	k__Bacteria;p__Verrucomicrobia;c__Verrucomicrobiae;o__Verrucomicrobiales;f__Verrucomicrobiaceae
ERR1018188_bin.31	ERR1018188	98.04	1.06	94.96	0	11.18	20	Yes	No	k__Bacteria;p__Bacteroidetes;c__Bacteroidia;o__Bacteroidales;f__Rikenellaceae;g__Alistipes
ERR1018188_bin.33	ERR1018188	96.14	0.67	0	0	0	17	No	No	k__Bacteria;p__Firmicutes;c__Clostridia;o__Clostridiales
ERR1018188_bin.34	ERR1018188	90.53	0	0	0	0	11	Yes	No	k__Bacteria;p__Firmicutes;c__Clostridia;o__Clostridiales;f__Lachnospiraceae;g__Blautia
ERR1018188_bin.36	ERR1018188	99.28	0.72	94.12	0	10.77	19	Yes	No	k__Bacteria;p__Bacteroidetes;c__Bacteroidia;o__Bacteroidales;f__Rikenellaceae;g__Alistipes
ERR1018188_bin.41	ERR1018188	98.66	0.17	89.92	0	11.04	18	No	No	k__Bacteria;p__Firmicutes;c__Clostridia;o__Clostridiales
ERR1018188_bin.53	ERR1018188	94.17	3.87	0	0	0	16	Yes	Yes	k__Bacteria;p__Bacteroidetes;c__Bacteroidia;o__Bacteroidales;f__Bacteroidaceae;g__Bacteroides;s__Bacteroides_vulgatus
ERR1018188_bin.66	ERR1018188	92.45	0	0	0	0	17	No	No	k__Bacteria;p__Tenericutes;c__Mollicutes;o__Erysipelotrichales;f__Erysipelotrichaceae
ERR1018188_bin.67	ERR1018188	96.31	0.67	94.12	46.44	0	19	Yes	No	k__Bacteria;p__Firmicutes;c__Clostridia;o__Clostridiales
ERR1018188_bin.71	ERR1018188	94.67	1.34	0	0	0	16	No	No	k__Bacteria;p__Firmicutes;c__Clostridia;o__Clostridiales;f__Ruminococcaceae
ERR1018188_bin.72	ERR1018188	95.77	0.34	94.96	0	10.32	15	No	Yes	k__Bacteria;p__Bacteroidetes;c__Bacteroidia;o__Bacteroidales;f__Prevotellaceae;g__Prevotella
ERR1018188_bin.73	ERR1018188	98.43	0	85.71	0	0	6	Yes	No	k__Bacteria;p__Firmicutes;c__Clostridia;o__Clostridiales;f__Peptostreptococcaceae;g__Peptostreptococcus;s__Peptostreptococcus_anaerobius
ERR1018188_bin.8	ERR1018188	98.13	1.33	0	0	0	15	Yes	No	k__Bacteria;p__Firmicutes;c__Clostridia;o__Clostridiales;f__Lachnospiraceae
ERR1018188_bin.80	ERR1018188	93.43	2.53	0	0	5.64	13	Yes	No	k__Bacteria;p__Firmicutes;c__Clostridia;o__Clostridiales;f__Lachnospiraceae;g__Blautia
ERR1018188_bin.87	ERR1018188	100	0	0	0	0	19	Yes	No	k__Bacteria;p__Actinobacteria;c__Actinobacteria;o__Coriobacteriales;f__Coriobacteriaceae
ERR1018188_bin.89	ERR1018188	98.87	0.81	0	0	0	19	No	No	k__Bacteria;p__Actinobacteria;c__Actinobacteria;o__Coriobacteriales;f__Coriobacteriaceae
ERR1018188_bin.91	ERR1018188	93.8	1.27	0	0	0	15	Yes	No	k__Bacteria;p__Firmicutes;c__Clostridia;o__Clostridiales;f__Lachnospiraceae
ERR1018189_bin.22	ERR1018189	92.58	3.83	94.96	23.09	11.01	15	No	No	k__Bacteria;p__Firmicutes;c__Clostridia;o__Clostridiales
ERR1018189_bin.26	ERR1018189	96.45	1.21	83.19	57.6	5.44	19	No	No	k__Bacteria;p__Firmicutes;c__Clostridia;o__Clostridiales
ERR1018189_bin.41	ERR1018189	91.93	2.07	0	0	0	17	No	No	k__Bacteria;p__Firmicutes;c__Clostridia;o__Clostridiales
ERR1018189_bin.48	ERR1018189	95.26	4.51	0	0	24.14	16	Yes	Yes	k__Bacteria;p__Firmicutes;c__Clostridia;o__Clostridiales;f__Lachnospiraceae_2;g__Lachnospira
ERR1018189_bin.5	ERR1018189	90.18	0	0	23.16	0	8	Yes	No	k__Bacteria;p__Firmicutes;c__Clostridia;o__Clostridiales;f__Lachnospiraceae_2;g__Lachnospira
ERR1018189_bin.56	ERR1018189	96.6	1.39	0	0	0	20	No	Yes	k__Bacteria;p__Verrucomicrobia;c__Verrucomicrobiae;o__Verrucomicrobiales;f__Verrucomicrobiaceae
ERR1018189_bin.7	ERR1018189	91.39	4.59	89.92	0	10.94	16	No	No	k__Bacteria;p__Firmicutes;c__Clostridia;o__Clostridiales
ERR1018189_bin.9	ERR1018189	92.44	1.57	0	0	15.08	16	No	No	k__Bacteria;p__Firmicutes;c__Clostridia;o__Clostridiales
ERR1018190_bin.1	ERR1018190	97.12	1.83	94.12	0	10.67	19	Yes	Yes	k__Bacteria;p__Bacteroidetes;c__Bacteroidia;o__Bacteroidales;f__Porphyromonadaceae
ERR1018190_bin.13	ERR1018190	95.53	0.74	0	7.31	0	18	Yes	Yes	k__Bacteria;p__Proteobacteria;c__Gammaproteobacteria;o__Enterobacteriales;f__Enterobacteriaceae
ERR1018190_bin.2	ERR1018190	90.77	2.35	0	8.68	0	17	No	No	k__Bacteria;p__Firmicutes;c__Clostridia;o__Clostridiales
ERR1018190_bin.29	ERR1018190	95.09	1.5	0	0	0	20	Yes	Yes	k__Bacteria;p__Bacteroidetes;c__Bacteroidia;o__Bacteroidales;f__Bacteroidaceae;g__Bacteroides;s__Bacteroides_dorei
ERR1018191_bin.12	ERR1018191	95.24	0	0	0	0	18	Yes	No	k__Bacteria;p__Firmicutes;c__Clostridia;o__Clostridiales;f__Ruminococcaceae
ERR1018191_bin.21	ERR1018191	98.87	0.5	0	35.09	0	12	Yes	Yes	k__Bacteria;p__Firmicutes;c__Bacilli;o__Lactobacillales;f__Enterococcaceae;g__Enterococcus;s__Enterococcus_faecium
ERR1018191_bin.23	ERR1018191	97.32	0.73	0	99.74	50.02	19	No	No	k__Bacteria;p__Firmicutes;c__Clostridia;o__Clostridiales;f__Ruminococcaceae
ERR1018191_bin.25	ERR1018191	95.08	3.39	94.12	0	10.74	20	Yes	No	k__Bacteria;p__Actinobacteria;c__Actinobacteria;o__Coriobacteriales;f__Coriobacteriaceae
ERR1018191_bin.3	ERR1018191	97.47	0.95	0	0	10.7	16	Yes	No	k__Bacteria;p__Firmicutes;c__Clostridia;o__Clostridiales;f__Peptostreptococcaceae_2;g__Clostridium_2
ERR1018191_bin.35	ERR1018191	92.12	0	0	60.14	0	17	No	Yes	k__Bacteria;p__Firmicutes;c__Bacilli;o__Lactobacillales;f__Lactobacillaceae_2;g__Lactobacillus_2
ERR1018192_bin.18	ERR1018192	90.06	0	0	0	34.15	16	Yes	No	k__Bacteria;p__Proteobacteria;c__Betaproteobacteria;o__Burkholderiales;f__Sutterellaceae;g__Sutterella;s__Sutterella_wadsworthensis
ERR1018192_bin.20	ERR1018192	95.91	0.68	0	8.41	0	17	Yes	No	k__Bacteria;p__Firmicutes;c__Clostridia;o__Clostridiales;f__Lachnospiraceae;g__Ruminococcus
ERR1018192_bin.29	ERR1018192	94.3	4.18	0	35.16	0	18	Yes	Yes	k__Bacteria;p__Firmicutes;c__Clostridia;o__Clostridiales
ERR1018192_bin.8	ERR1018192	90.63	0.27	0	0	0	18	Yes	No	k__Bacteria;p__Firmicutes;c__Negativicutes;o__Selenomonadales;f__Acidaminococcaceae;g__Acidaminococcus
ERR1018193_bin.1	ERR1018193	96.62	2.21	0	23.09	5.4	15	Yes	No	k__Bacteria;p__Firmicutes;c__Clostridia;o__Clostridiales;f__Lachnospiraceae
ERR1018193_bin.10	ERR1018193	98.66	0.34	91.6	60.14	33.5	17	No	No	k__Bacteria;p__Firmicutes;c__Clostridia;o__Clostridiales;f__Ruminococcaceae
ERR1018193_bin.15	ERR1018193	96.48	0.19	94.96	0	8	15	No	No	k__Bacteria;p__Bacteroidetes;c__Bacteroidia;o__Bacteroidales;f__Bacteroidaceae;g__Bacteroides
ERR1018193_bin.19	ERR1018193	99.28	0.53	0	0	5.44	16	Yes	Yes	k__Bacteria;p__Firmicutes;c__Clostridia;o__Clostridiales;f__Lachnospiraceae;g__Lachnobacterium
ERR1018193_bin.2	ERR1018193	99.4	0.9	0	20.68	0	20	No	No	k__Bacteria;p__Firmicutes;c__Negativicutes;o__Selenomonadales;f__Acidaminococcaceae
ERR1018193_bin.3	ERR1018193	95.55	1.23	0	23.16	0	11	Yes	Yes	k__Bacteria;p__Firmicutes;c__Clostridia;o__Clostridiales;f__Lachnospiraceae_2;g__Lachnospira
ERR1018193_bin.37	ERR1018193	94.33	0	94.12	0	10.77	16	Yes	Yes	k__Bacteria;p__Bacteroidetes;c__Bacteroidia;o__Bacteroidales;f__Porphyromonadaceae
ERR1018193_bin.41	ERR1018193	90.3	1.5	0	0	0	14	Yes	Yes	k__Bacteria;p__Bacteroidetes;c__Bacteroidia;o__Bacteroidales;f__Bacteroidaceae;g__Bacteroides;s__Bacteroides_vulgatus
ERR1018194_bin.15	ERR1018194	98.2	2.22	92.44	0	8.44	16	No	No	k__Bacteria;p__Firmicutes;c__Negativicutes;o__Selenomonadales;f__Veillonellaceae;g__Veillonella
ERR1018194_bin.21	ERR1018194	93.4	0	94.96	70.65	33.57	17	No	No	k__Bacteria;p__Tenericutes;c__Mollicutes;o__Erysipelotrichales;f__Erysipelotrichaceae;g__Solobacterium
ERR1018194_bin.24	ERR1018194	93.42	1.68	78.99	52.51	0	12	No	No	k__Bacteria;p__Firmicutes;c__Clostridia;o__Clostridiales
ERR1018194_bin.32	ERR1018194	93.2	0.78	94.96	32.22	99.73	19	No	No	k__Bacteria;p__Verrucomicrobia;c__Verrucomicrobiae;o__Verrucomicrobiales;f__Verrucomicrobiaceae
ERR1018194_bin.43	ERR1018194	91.46	1.57	94.96	0	11.04	16	No	No	k__Bacteria;p__Proteobacteria;c__Gammaproteobacteria;o__Pasteurellales;f__Pasteurellaceae;g__Haemophilus;s__Haemophilus_parainfluenzae
ERR1018194_bin.46	ERR1018194	96.64	2.01	92.44	0	10.63	16	Yes	No	k__Bacteria;p__Firmicutes;c__Clostridia;o__Clostridiales;f__Ruminococcaceae
ERR1018194_bin.8	ERR1018194	94.24	1.25	0	34.44	0	18	Yes	Yes	k__Bacteria;p__Bacteroidetes;c__Bacteroidia;o__Bacteroidales;f__Porphyromonadaceae
ERR1018195_bin.15	ERR1018195	95.21	0.6	0	0	0	19	No	No	k__Bacteria;p__Firmicutes;c__Negativicutes;o__Selenomonadales;f__Veillonellaceae;g__Megasphaera
ERR1018195_bin.16	ERR1018195	91.05	3.21	0	0	9.33	12	Yes	Yes	k__Bacteria;p__Firmicutes;c__Clostridia;o__Clostridiales;f__Lachnospiraceae_2;g__Lachnospira
ERR1018195_bin.32	ERR1018195	91.88	2.15	93.28	0	11.35	14	Yes	Yes	k__Bacteria;p__Firmicutes;c__Clostridia;o__Clostridiales
ERR1018195_bin.37	ERR1018195	94.19	3.36	0	0	0	6	No	No	k__Bacteria;p__Firmicutes;c__Clostridia;o__Clostridiales;f__Lachnospiraceae_2;g__Lachnospira
ERR1018195_bin.38	ERR1018195	92.66	2.04	0	21.72	0	11	No	No	k__Bacteria;p__Firmicutes;c__Clostridia;o__Clostridiales;f__Ruminococcaceae
ERR1018195_bin.39	ERR1018195	91.75	2.72	94.96	0	5.26	12	Yes	No	k__Bacteria;p__Firmicutes;c__Clostridia;o__Clostridiales;f__Ruminococcaceae
ERR1018195_bin.8	ERR1018195	92.9	1.48	0	0	0	19	Yes	No	k__Bacteria;p__Proteobacteria;c__Deltaproteobacteria;o__Desulfovibrionales;f__Desulfovibrionaceae;g__Desulfovibrio
ERR1018196_bin.18	ERR1018196	93.82	2.6	0	0	10.5	20	No	No	k__Bacteria
ERR1018196_bin.25	ERR1018196	91.01	3.37	0	0	0	16	No	No	k__Bacteria
ERR1018196_bin.27	ERR1018196	90.75	1.92	0	23.09	0	14	Yes	No	k__Bacteria;p__Bacteroidetes;c__Bacteroidia;o__Bacteroidales;f__Rikenellaceae;g__Alistipes
ERR1018196_bin.30	ERR1018196	96.58	2.4	94.96	61.64	10.77	18	Yes	No	k__Bacteria;p__Bacteroidetes;c__Bacteroidia;o__Bacteroidales;f__Rikenellaceae;g__Alistipes
ERR1018196_bin.31	ERR1018196	96.79	0.72	94.12	9	11.32	17	No	No	k__Bacteria;p__Bacteroidetes;c__Bacteroidia;o__Bacteroidales;f__Rikenellaceae;g__Alistipes
ERR1018196_bin.43	ERR1018196	90.02	1.18	94.12	99.61	99.79	16	Yes	No	k__Bacteria;p__Proteobacteria;c__Deltaproteobacteria;o__Desulfovibrionales;f__Desulfovibrionaceae;g__Desulfovibrio
ERR1018196_bin.46	ERR1018196	91.57	0.16	0	0	10.94	20	No	No	k__Bacteria
ERR1018196_bin.61	ERR1018196	92.48	0	0	0	22.26	15	No	No	k__Bacteria;p__Tenericutes;c__Mollicutes
ERR1018197_bin.14	ERR1018197	94.98	4.83	0	0	0	18	Yes	No	k__Bacteria;p__Firmicutes;c__Clostridia;o__Clostridiales;f__Lachnospiraceae;g__Lachnobacterium
ERR1018197_bin.29	ERR1018197	97.99	0.34	92.44	52.45	10.5	16	No	No	k__Bacteria;p__Firmicutes;c__Clostridia;o__Clostridiales;f__Ruminococcaceae
ERR1018197_bin.34	ERR1018197	95.34	1.86	94.12	0	0	19	No	No	k__Bacteria;p__Firmicutes;c__Clostridia;o__Clostridiales
ERR1018197_bin.38	ERR1018197	91.76	0.39	0	0	0	19	Yes	Yes	k__Bacteria;p__Proteobacteria;c__Gammaproteobacteria;o__Enterobacteriales;f__Enterobacteriaceae
ERR1018197_bin.4	ERR1018197	90.91	0	0	0	32.62	13	Yes	Yes	k__Bacteria;p__Firmicutes;c__Clostridia;o__Clostridiales;f__Lachnospiraceae_2;g__Lachnospira
ERR1018197_bin.44	ERR1018197	96.79	2.78	0	23.09	11.21	12	Yes	Yes	k__Bacteria;p__Firmicutes;c__Clostridia;o__Clostridiales;f__Lachnospiraceae;g__Lachnobacterium
ERR1018197_bin.45	ERR1018197	92.05	3.3	0	0	10.94	14	Yes	No	k__Bacteria;p__Bacteroidetes;c__Bacteroidia;o__Bacteroidales;f__Porphyromonadaceae_2;g__Barnesiella
ERR1018197_bin.47	ERR1018197	90.91	2.83	0	0	0	9	No	No	k__Bacteria;p__Firmicutes;c__Clostridia;o__Clostridiales
ERR1018197_bin.48	ERR1018197	93.44	2.01	89.92	0	11.21	12	No	No	k__Bacteria;p__Firmicutes;c__Clostridia;o__Clostridiales
ERR1018197_bin.49	ERR1018197	91.95	0	92.44	59.75	61.16	19	Yes	No	k__Bacteria;p__Firmicutes;c__Clostridia;o__Clostridiales;f__Ruminococcaceae
ERR1018197_bin.50	ERR1018197	90.7	1.89	0	0	0	18	No	No	k__Bacteria;p__Tenericutes;c__Mollicutes;o__Erysipelotrichales;f__Erysipelotrichaceae;g__Solobacterium
ERR1018198_bin.10	ERR1018198	98.56	2.4	94.96	22.31	99.69	20	Yes	No	k__Bacteria;p__Bacteroidetes;c__Bacteroidia;o__Bacteroidales;f__Rikenellaceae;g__Alistipes
ERR1018198_bin.23	ERR1018198	91.54	0	0	0	0	14	Yes	No	k__Bacteria;p__Firmicutes;c__Clostridia;o__Clostridiales;f__Ruminococcaceae
ERR1018198_bin.24	ERR1018198	96.72	0	0	0	5.95	13	Yes	No	k__Bacteria;p__Firmicutes;c__Clostridia;o__Clostridiales;f__Lachnospiraceae
ERR1018198_bin.29	ERR1018198	97.28	0.06	0	0	0	19	Yes	No	k__Bacteria;p__Firmicutes;c__Clostridia;o__Clostridiales;f__Ruminococcaceae
ERR1018198_bin.3	ERR1018198	98.8	0	92.44	0	11.38	18	No	No	k__Bacteria;p__Firmicutes;c__Negativicutes;o__Selenomonadales;f__Veillonellaceae;g__Megasphaera
ERR1018198_bin.33	ERR1018198	96.99	2.1	0	59.95	0	17	No	No	k__Bacteria;p__Firmicutes;c__Negativicutes;o__Selenomonadales;f__Acidaminococcaceae
ERR1018198_bin.34	ERR1018198	98.39	2.53	94.12	51.6	0	18	No	No	k__Bacteria;p__Actinobacteria;c__Actinobacteria;o__Coriobacteriales;f__Coriobacteriaceae
ERR1018198_bin.40	ERR1018198	97.35	0.06	0	0	0	13	Yes	No	k__Bacteria;p__Firmicutes;c__Clostridia;o__Clostridiales;f__Peptostreptococcaceae_2;g__Clostridium_2
ERR1018198_bin.45	ERR1018198	98.7	0	0	0	5.3	14	Yes	No	k__Bacteria;p__Firmicutes;c__Clostridia;o__Clostridiales;f__Lachnospiraceae;g__Ruminococcus
ERR1018198_bin.54	ERR1018198	93.62	0.13	0	0	0	17	Yes	Yes	k__Bacteria;p__Firmicutes;c__Clostridia;o__Clostridiales
ERR1018198_bin.60	ERR1018198	99.33	0.67	92.44	31.18	99.86	19	Yes	No	k__Bacteria;p__Firmicutes;c__Clostridia;o__Clostridiales;f__Ruminococcaceae
ERR1018198_bin.63	ERR1018198	95.83	1.84	0	0	33.09	18	Yes	No	k__Bacteria;p__Proteobacteria;c__Deltaproteobacteria;o__Desulfovibrionales;f__Desulfovibrionaceae;g__Desulfovibrio
ERR1018198_bin.64	ERR1018198	97.93	0.37	94.96	0	9.23	17	Yes	Yes	k__Bacteria;p__Bacteroidetes;c__Bacteroidia;o__Bacteroidales;f__Bacteroidaceae;g__Bacteroides;s__Bacteroides_fragilis
ERR1018198_bin.65	ERR1018198	96.54	0	0	0	11.01	15	Yes	Yes	k__Bacteria;p__Firmicutes;c__Clostridia;o__Clostridiales;f__Lachnospiraceae;g__Lachnobacterium
ERR1018198_bin.68	ERR1018198	99.24	0.24	0	0	0	15	No	Yes	k__Bacteria;p__Firmicutes;c__Clostridia;o__Clostridiales;f__Lachnospiraceae;g__Roseburia
ERR1018198_bin.7	ERR1018198	90.52	2.38	0	0	0	12	No	No	k__Bacteria;p__Firmicutes;c__Clostridia;o__Clostridiales;f__Ruminococcaceae
ERR1018199_bin.10	ERR1018199	98.95	0	0	51.27	0	16	Yes	Yes	k__Bacteria;p__Firmicutes;c__Clostridia;o__Clostridiales;f__Peptostreptococcaceae_2;g__Clostridium_2;s__Clostridium_bolteae
ERR1018199_bin.12	ERR1018199	98.19	0.58	0	0	0	14	Yes	No	k__Bacteria;p__Firmicutes;c__Clostridia;o__Clostridiales;f__Lachnospiraceae;g__Ruminococcus
ERR1018199_bin.16	ERR1018199	97.1	2.03	0	0	11.18	17	Yes	No	k__Bacteria;p__Firmicutes;c__Clostridia;o__Clostridiales;f__Lachnospiraceae
ERR1018199_bin.18	ERR1018199	97.31	0.6	0	0	0	18	Yes	Yes	k__Bacteria;p__Firmicutes;c__Negativicutes;o__Selenomonadales;f__Acidaminococcaceae;g__Acidaminococcus;s__Acidaminococcus_intestini
ERR1018199_bin.22	ERR1018199	99.19	0.81	0	0	0	20	Yes	No	k__Bacteria;p__Actinobacteria;c__Actinobacteria;o__Coriobacteriales;f__Coriobacteriaceae;g__Collinsella
ERR1018199_bin.5	ERR1018199	91.36	0.58	0	0	5.26	13	Yes	No	k__Bacteria;p__Firmicutes;c__Clostridia;o__Clostridiales;f__Lachnospiraceae;g__Ruminococcus;s__Ruminococcus_gnavus
ERR1018200_bin.18	ERR1018200	98.11	1.89	0	0	0	20	Yes	No	k__Bacteria;p__Tenericutes;c__Mollicutes;o__Erysipelotrichales;f__Erysipelotrichaceae;g__Coprobacillus
ERR1018200_bin.2	ERR1018200	96.52	2.01	0	0	0	14	Yes	Yes	k__Bacteria;p__Firmicutes;c__Clostridia;o__Clostridiales
ERR1018200_bin.22	ERR1018200	92.3	3.12	94.12	0	11.04	20	No	No	k__Bacteria;p__Firmicutes;c__Clostridia;o__Clostridiales;f__Ruminococcaceae
ERR1018200_bin.23	ERR1018200	97.13	4.3	0	0	5.37	15	Yes	No	k__Bacteria;p__Firmicutes;c__Clostridia;o__Clostridiales;f__Lachnospiraceae
ERR1018200_bin.34	ERR1018200	97.28	0	0	0	0	20	No	No	k__Bacteria;p__Verrucomicrobia;c__Verrucomicrobiae;o__Verrucomicrobiales;f__Verrucomicrobiaceae
ERR1018200_bin.52	ERR1018200	95.16	2.42	94.12	31.38	99.45	18	No	No	k__Bacteria;p__Actinobacteria;c__Actinobacteria;o__Coriobacteriales;f__Coriobacteriaceae
ERR1018201_bin.20	ERR1018201	97.99	1.01	92.44	52.45	33.13	20	Yes	No	k__Bacteria;p__Firmicutes;c__Clostridia;o__Clostridiales;f__Ruminococcaceae
ERR1018201_bin.26	ERR1018201	94.19	1.35	94.12	34.44	10.36	18	Yes	Yes	k__Bacteria;p__Bacteroidetes;c__Bacteroidia;o__Bacteroidales;f__Porphyromonadaceae
ERR1018201_bin.28	ERR1018201	94.5	1.69	0	0	0	17	Yes	Yes	k__Bacteria;p__Firmicutes;c__Clostridia;o__Clostridiales;f__Peptostreptococcaceae_2;g__Clostridium_2;s__Clostridium_bolteae
ERR1018201_bin.35	ERR1018201	94.36	1.31	0	0	0	19	Yes	No	k__Bacteria;p__Proteobacteria;c__Deltaproteobacteria;o__Desulfovibrionales;f__Desulfovibrionaceae;g__Desulfovibrio
ERR1018201_bin.42	ERR1018201	95.64	0.34	0	0	5.44	16	Yes	Yes	k__Bacteria;p__Firmicutes;c__Clostridia;o__Clostridiales;f__Lachnospiraceae;g__Lachnobacterium
ERR1018201_bin.43	ERR1018201	90.27	1.85	0	0	11.28	12	Yes	Yes	k__Bacteria;p__Firmicutes;c__Clostridia;o__Clostridiales
ERR1018201_bin.44	ERR1018201	91.13	2.07	0	0	0	19	Yes	Yes	k__Bacteria;p__Bacteroidetes;c__Bacteroidia;o__Bacteroidales;f__Bacteroidaceae;g__Bacteroides;s__Bacteroides_dorei
ERR1018202_bin.10	ERR1018202	95.3	0.34	0	16.37	62.19	17	No	No	k__Bacteria;p__Firmicutes;c__Clostridia;o__Clostridiales;f__Ruminococcaceae
ERR1018202_bin.18	ERR1018202	90.64	1.52	94.96	22.96	99.79	17	Yes	No	k__Bacteria;p__Firmicutes;c__Negativicutes;o__Selenomonadales;f__Acidaminococcaceae
ERR1018202_bin.7	ERR1018202	90.34	0	0	0	11.38	14	No	No	k__Bacteria;p__Firmicutes;c__Clostridia;o__Clostridiales;f__Lachnospiraceae_2;g__Lachnospira
ERR1018203_bin.12	ERR1018203	99.04	0.96	0	61.64	0	20	Yes	No	k__Bacteria;p__Bacteroidetes;c__Bacteroidia;o__Bacteroidales;f__Rikenellaceae;g__Alistipes
ERR1018203_bin.18	ERR1018203	93.46	0.19	0	0	0	19	Yes	No	k__Bacteria;p__Bacteroidetes;c__Bacteroidia;o__Bacteroidales;f__Porphyromonadaceae;g__Parabacteroides;s__Parabacteroides_merdae
ERR1018203_bin.25	ERR1018203	94.14	1.18	0	0	0	15	Yes	No	k__Bacteria;p__Bacteroidetes;c__Bacteroidia;o__Bacteroidales;f__Prevotellaceae;g__Prevotella
ERR1018203_bin.29	ERR1018203	93.96	1.66	0	0	5.4	10	Yes	No	k__Bacteria;p__Firmicutes;c__Clostridia;o__Clostridiales;f__Lachnospiraceae;g__Dorea;s__Dorea_longicatena
ERR1018203_bin.3	ERR1018203	96.99	0	0	0	0	14	Yes	No	k__Bacteria;p__Firmicutes;c__Clostridia;o__Clostridiales;f__Peptostreptococcaceae_2;g__Clostridium_2
ERR1018203_bin.33	ERR1018203	94.59	2.34	93.28	0	14.39	15	No	No	k__Bacteria;p__Firmicutes;c__Negativicutes;o__Selenomonadales;f__Acidaminococcaceae
ERR1018203_bin.44	ERR1018203	98.42	0	0	0	0	12	Yes	No	k__Bacteria;p__Firmicutes;c__Clostridia;o__Clostridiales;f__Peptostreptococcaceae_2;g__Clostridium_2
ERR1018203_bin.46	ERR1018203	98.58	0	0	0	0	16	Yes	No	k__Bacteria;p__Tenericutes;c__Mollicutes;o__Erysipelotrichales;f__Erysipelotrichaceae;g__Coprobacillus
ERR1018204_bin.11	ERR1018204	93.88	0	94.96	60.21	11.32	17	Yes	No	k__Bacteria;p__Firmicutes;c__Clostridia;o__Clostridiales;f__Ruminococcaceae
ERR1018204_bin.14	ERR1018204	95.32	0.12	0	0	11.35	16	Yes	No	k__Bacteria;p__Firmicutes;c__Clostridia;o__Clostridiales;f__Lachnospiraceae
ERR1018204_bin.16	ERR1018204	100	0	0	61.64	33.47	20	No	No	k__Bacteria;p__Tenericutes;c__Mollicutes;o__Erysipelotrichales;f__Erysipelotrichaceae;g__Solobacterium
ERR1018204_bin.17	ERR1018204	100	2.25	83.19	61.58	99.76	12	Yes	No	k__Bacteria;p__Fusobacteria;c__Fusobacteriia;o__Fusobacteriales;f__Fusobacteriaceae;g__Fusobacterium
ERR1018204_bin.7	ERR1018204	99.13	0.64	0	0	14.7	17	Yes	Yes	k__Bacteria;p__Firmicutes;c__Clostridia;o__Clostridiales;f__Peptostreptococcaceae_2;g__Clostridium_2;s__Clostridium_clostridioforme
ERR1018205_bin.11	ERR1018205	95.86	4.26	94.12	0	0	18	Yes	Yes	k__Bacteria;p__Firmicutes;c__Clostridia;o__Clostridiales;f__Ruminococcaceae
ERR1018205_bin.33	ERR1018205	92.3	1.73	0	0	0	19	Yes	Yes	k__Bacteria;p__Bacteroidetes;c__Bacteroidia;o__Bacteroidales;f__Porphyromonadaceae
ERR1018205_bin.43	ERR1018205	98.22	0	0	0	0	14	Yes	No	k__Bacteria;p__Firmicutes;c__Clostridia;o__Clostridiales
ERR1018205_bin.6	ERR1018205	92.87	1.01	0	23.16	5.4	15	Yes	Yes	k__Bacteria;p__Firmicutes;c__Clostridia;o__Clostridiales;f__Lachnospiraceae_2;g__Lachnospira
ERR1018206_bin.1	ERR1018206	95.24	0.68	0	0	0	17	Yes	No	k__Bacteria;p__Firmicutes;c__Clostridia;o__Clostridiales;f__Ruminococcaceae
ERR1018206_bin.15	ERR1018206	97.58	0.81	0	0	0	19	No	No	k__Bacteria;p__Actinobacteria;c__Actinobacteria;o__Coriobacteriales;f__Coriobacteriaceae
ERR1018206_bin.18	ERR1018206	98.35	0.24	0	0	11.04	18	No	Yes	k__Bacteria;p__Firmicutes;c__Clostridia;o__Clostridiales;f__Lachnospiraceae;g__Roseburia
ERR1018206_bin.6	ERR1018206	97.32	1.34	0	0	5.37	16	No	No	k__Bacteria;p__Firmicutes;c__Clostridia;o__Clostridiales
ERR1018206_bin.9	ERR1018206	98.14	0.31	0	59.95	0	20	Yes	Yes	k__Bacteria;p__Bacteroidetes;c__Bacteroidia;o__Bacteroidales;f__Bacteroidaceae;g__Bacteroides;s__Bacteroides_vulgatus
ERR1018207_bin.13	ERR1018207	93.4	3.19	0	0	0	17	Yes	No	k__Bacteria;p__Firmicutes;c__Clostridia;o__Clostridiales
ERR1018207_bin.15	ERR1018207	92.73	0.29	0	0	5.26	14	Yes	No	k__Bacteria;p__Firmicutes;c__Clostridia;o__Clostridiales;f__Lachnospiraceae;g__Ruminococcus
ERR1018207_bin.16	ERR1018207	93.95	2.52	0	0	5.26	17	Yes	No	k__Bacteria;p__Bacteroidetes;c__Bacteroidia;o__Bacteroidales;f__Bacteroidaceae;g__Bacteroides;s__Bacteroides_uniformis
ERR1018207_bin.19	ERR1018207	99.98	2.12	93.28	59.95	11.59	20	No	No	k__Bacteria;p__Firmicutes;c__Negativicutes;o__Selenomonadales;f__Acidaminococcaceae
ERR1018207_bin.21	ERR1018207	99.25	0	0	61.12	10.94	19	Yes	No	k__Bacteria;p__Bacteroidetes;c__Bacteroidia;o__Bacteroidales;f__Porphyromonadaceae_2;g__Barnesiella
ERR1018207_bin.25	ERR1018207	99.07	3.65	0	0	0	18	Yes	Yes	k__Bacteria;p__Bacteroidetes;c__Bacteroidia;o__Bacteroidales;f__Porphyromonadaceae
ERR1018207_bin.28	ERR1018207	99.44	1.12	0	17.87	0	12	No	No	k__Bacteria;p__Fusobacteria;c__Fusobacteriia;o__Fusobacteriales;f__Fusobacteriaceae;g__Fusobacterium
ERR1018207_bin.31	ERR1018207	95.67	1.27	0	0	0	13	No	No	k__Bacteria;p__Firmicutes;c__Clostridia;o__Clostridiales;f__Peptostreptococcaceae_2;g__Clostridium_2
ERR1018207_bin.33	ERR1018207	99.09	0.79	0	0	11.04	16	Yes	No	k__Bacteria;p__Firmicutes;c__Clostridia;o__Clostridiales;f__Peptostreptococcaceae_2;g__Clostridium_2
ERR1018207_bin.4	ERR1018207	93.71	0.6	0	0	0	19	No	No	k__Bacteria;p__Firmicutes;c__Negativicutes;o__Selenomonadales;f__Veillonellaceae;g__Megasphaera
ERR1018207_bin.8	ERR1018207	99.19	0	94.12	98.96	99.42	19	No	No	k__Bacteria;p__Actinobacteria;c__Actinobacteria;o__Coriobacteriales;f__Coriobacteriaceae;g__Collinsella
ERR1018208_bin.1	ERR1018208	93.2	1.36	0	0	0	15	No	No	k__Bacteria;p__Firmicutes;c__Clostridia;o__Clostridiales;f__Ruminococcaceae
ERR1018208_bin.10	ERR1018208	97.17	2.83	71.43	70.65	11.04	17	Yes	No	k__Bacteria;p__Tenericutes;c__Mollicutes;o__Erysipelotrichales;f__Erysipelotrichaceae
ERR1018208_bin.20	ERR1018208	96.06	0.58	0	0	5.3	17	Yes	No	k__Bacteria;p__Firmicutes;c__Clostridia;o__Clostridiales;f__Lachnospiraceae;g__Ruminococcus
ERR1018208_bin.21	ERR1018208	91.09	0.8	94.96	0	10.87	16	Yes	No	k__Bacteria;p__Firmicutes;c__Clostridia;o__Clostridiales;f__Ruminococcaceae
ERR1018208_bin.4	ERR1018208	97.3	1.34	0	0	10.74	16	Yes	Yes	k__Bacteria;p__Firmicutes;c__Clostridia;o__Clostridiales;f__Lachnospiraceae;g__Lachnobacterium
ERR1018208_bin.5	ERR1018208	96.77	0.89	94.12	0	11.08	19	No	No	k__Bacteria;p__Actinobacteria;c__Actinobacteria;o__Coriobacteriales;f__Coriobacteriaceae
ERR1018209_bin.19	ERR1018209	92.98	2.79	0	0	0	18	Yes	No	k__Bacteria;p__Proteobacteria;c__Deltaproteobacteria;o__Desulfovibrionales;f__Desulfovibrionaceae;g__Desulfovibrio
ERR1018209_bin.34	ERR1018209	97.99	2.35	92.44	0	0	18	Yes	No	k__Bacteria;p__Firmicutes;c__Clostridia;o__Clostridiales;f__Ruminococcaceae
ERR1018209_bin.35	ERR1018209	93.03	0.68	0	21.72	0	15	No	No	k__Bacteria;p__Firmicutes;c__Clostridia;o__Clostridiales;f__Ruminococcaceae
ERR1018209_bin.37	ERR1018209	97.26	0.67	0	0	0	14	Yes	No	k__Bacteria;p__Firmicutes;c__Clostridia;o__Clostridiales;f__Lachnospiraceae;g__Blautia;s__Blautia_wexlerae
ERR1018209_bin.43	ERR1018209	92.2	1.48	0	61.64	0	10	Yes	No	k__Bacteria;p__Firmicutes;c__Negativicutes;o__Selenomonadales;f__Veillonellaceae;g__Megamonas
ERR1018209_bin.8	ERR1018209	92.55	2.4	94.96	0	62.22	19	No	No	k__Bacteria;p__Firmicutes;c__Negativicutes;o__Selenomonadales;f__Acidaminococcaceae;g__Acidaminococcus
ERR1018210_bin.1	ERR1018210	99.24	2.89	94.12	21	6.22	14	Yes	Yes	k__Bacteria;p__Firmicutes;c__Bacilli;o__Lactobacillales;f__Streptococcaceae;g__Streptococcus
ERR1018210_bin.21	ERR1018210	92.99	0.56	0	0	0	17	Yes	Yes	k__Bacteria;p__Firmicutes;c__Clostridia;o__Clostridiales;f__Peptostreptococcaceae_2;g__Clostridium_2;s__Clostridium_bolteae
ERR1018210_bin.3	ERR1018210	97.21	1.5	92.44	0	13.74	18	No	No	k__Bacteria;p__Firmicutes;c__Negativicutes;o__Selenomonadales;f__Veillonellaceae;g__Veillonella
ERR1018210_bin.34	ERR1018210	98.96	1.44	0	0	0	19	Yes	No	k__Bacteria;p__Bacteroidetes;c__Bacteroidia;o__Bacteroidales;f__Rikenellaceae;g__Alistipes
ERR1018210_bin.39	ERR1018210	94.69	1.88	0	0	0	19	Yes	Yes	k__Bacteria;p__Actinobacteria;c__Actinobacteria;o__Coriobacteriales;f__Coriobacteriaceae;g__Eggerthella
ERR1018210_bin.46	ERR1018210	98.1	0	0	0	0	17	Yes	No	k__Bacteria;p__Firmicutes;c__Clostridia;o__Clostridiales;f__Peptostreptococcaceae_2;g__Clostridium_2
ERR1018210_bin.47	ERR1018210	97.96	0	0	0	0	20	No	No	k__Bacteria;p__Verrucomicrobia;c__Verrucomicrobiae;o__Verrucomicrobiales;f__Verrucomicrobiaceae
ERR1018210_bin.56	ERR1018210	95.97	0.67	92.44	70.58	62.15	13	No	No	k__Bacteria;p__Firmicutes;c__Clostridia;o__Clostridiales;f__Ruminococcaceae
ERR1018210_bin.57	ERR1018210	91.72	0	0	0	0	12	Yes	Yes	k__Bacteria;p__Firmicutes;c__Clostridia;o__Clostridiales
ERR1018210_bin.58	ERR1018210	95.97	1.34	91.6	70.58	0	18	No	No	k__Bacteria;p__Firmicutes;c__Clostridia;o__Clostridiales;f__Ruminococcaceae
ERR1018211_bin.10	ERR1018211	92.42	1.5	0	0	10.87	20	No	No	k__Bacteria
ERR1018211_bin.17	ERR1018211	94.83	4.86	93.28	21.33	6.87	17	No	No	k__Bacteria;p__Firmicutes;c__Clostridia;o__Clostridiales;f__Ruminococcaceae
ERR1018211_bin.23	ERR1018211	90.77	1.7	94.96	0	13.23	20	No	Yes	k__Bacteria;p__Verrucomicrobia;c__Verrucomicrobiae;o__Verrucomicrobiales;f__Verrucomicrobiaceae
ERR1018211_bin.24	ERR1018211	90.51	1.59	0	0	0	15	Yes	No	k__Bacteria;p__Firmicutes;c__Clostridia;o__Clostridiales;f__Ruminococcaceae
ERR1018211_bin.30	ERR1018211	96.83	1.6	0	0	0	20	Yes	No	k__Bacteria;p__Bacteroidetes;c__Bacteroidia;o__Bacteroidales;f__Rikenellaceae;g__Alistipes
ERR1018211_bin.31	ERR1018211	97.62	0.17	0	23.22	99.83	16	Yes	Yes	k__Bacteria;p__Firmicutes;c__Clostridia;o__Clostridiales;f__Ruminococcaceae;g__Ruminococcus
ERR1018211_bin.32	ERR1018211	92.55	4.76	0	60.86	0	15	Yes	No	k__Bacteria;p__Firmicutes;c__Clostridia;o__Clostridiales;f__Ruminococcaceae
ERR1018211_bin.33	ERR1018211	94.06	4.62	94.12	52.38	10.97	19	No	No	k__Bacteria;p__Firmicutes;c__Clostridia;o__Clostridiales
ERR1018211_bin.35	ERR1018211	94.43	0.77	94.96	51.53	11.32	10	Yes	No	k__Bacteria;p__Firmicutes;c__Bacilli;o__Bacillales;f__Gemella;g__Gemella
ERR1018211_bin.36	ERR1018211	95.97	1.66	83.19	0	6.09	12	No	No	k__Bacteria;p__Firmicutes;c__Clostridia;o__Clostridiales
ERR1018211_bin.37	ERR1018211	91.96	2.2	0	0	0	14	Yes	No	k__Bacteria;p__Firmicutes;c__Clostridia;o__Clostridiales;f__Peptostreptococcaceae;g__Peptostreptococcus
ERR1018211_bin.4	ERR1018211	91.29	2.25	0	0	11.21	12	Yes	No	k__Bacteria;p__Firmicutes;c__Clostridia;o__Clostridiales;f__Lachnospiraceae;g__Ruminococcus
ERR1018211_bin.42	ERR1018211	92.26	2.07	86.55	60.08	32.99	15	No	No	k__Bacteria;p__Firmicutes;c__Clostridia;o__Clostridiales
ERR1018211_bin.43	ERR1018211	91.37	2.35	0	9.33	0	11	No	No	k__Bacteria;p__Firmicutes;c__Clostridia;o__Clostridiales
ERR1018211_bin.52	ERR1018211	96.31	1.36	91.6	0	0	16	No	No	k__Bacteria;p__Firmicutes;c__Clostridia;o__Clostridiales;f__Ruminococcaceae
ERR1018211_bin.54	ERR1018211	100	0.12	0	21.85	0	20	No	No	k__Bacteria;p__Tenericutes;c__Mollicutes
ERR1018211_bin.64	ERR1018211	98.39	2.49	94.12	0	11.08	19	No	No	k__Bacteria;p__Actinobacteria;c__Actinobacteria;o__Coriobacteriales;f__Coriobacteriaceae
ERR1018212_bin.23	ERR1018212	95.18	2.7	94.12	71.17	10.94	19	No	No	k__Bacteria;p__Actinobacteria;c__Actinobacteria;o__Coriobacteriales;f__Coriobacteriaceae
ERR1018212_bin.27	ERR1018212	94.61	2.81	86.55	23.22	11.04	17	No	No	k__Bacteria;p__Firmicutes;c__Clostridia;o__Clostridiales
ERR1018212_bin.29	ERR1018212	91.95	1.36	0	0	0	16	No	No	k__Bacteria;p__Firmicutes;c__Clostridia;o__Clostridiales;f__Ruminococcaceae
ERR1018212_bin.3	ERR1018212	94.92	2.39	92.44	0	0	17	Yes	No	k__Bacteria;p__Firmicutes;c__Clostridia;o__Clostridiales;f__Ruminococcaceae
ERR1018212_bin.36	ERR1018212	97.87	0.71	95.8	23.16	16.72	14	No	No	k__Bacteria;p__Firmicutes;c__Clostridia;o__Clostridiales
ERR1018212_bin.38	ERR1018212	95.03	3.09	94.96	99.61	78.26	18	No	No	k__Bacteria;p__Firmicutes;c__Clostridia;o__Clostridiales
ERR1018212_bin.39	ERR1018212	94.84	0.59	94.12	0	33.13	19	Yes	Yes	k__Bacteria;p__Proteobacteria;c__Deltaproteobacteria;o__Desulfovibrionales;f__Desulfovibrionaceae;g__Desulfovibrio
ERR1018212_bin.44	ERR1018212	97.63	0.67	0	0	29.81	16	Yes	Yes	k__Bacteria;p__Firmicutes;c__Clostridia;o__Clostridiales;f__Lachnospiraceae_2;g__Lachnospira
ERR1018212_bin.47	ERR1018212	98.8	2.33	94.12	0	16.82	20	No	No	k__Bacteria;p__Firmicutes;c__Negativicutes;o__Selenomonadales;f__Acidaminococcaceae
ERR1018212_bin.48	ERR1018212	95.6	1.34	0	0	10.5	18	No	No	k__Bacteria;p__Firmicutes;c__Clostridia;o__Clostridiales;f__Ruminococcaceae
ERR1018212_bin.55	ERR1018212	97.66	0.75	0	0	5.3	14	Yes	No	k__Bacteria;p__Firmicutes;c__Clostridia;o__Clostridiales;f__Lachnospiraceae;g__Ruminococcus
ERR1018212_bin.60	ERR1018212	92.52	1.69	0	0	0	14	No	Yes	k__Bacteria;p__Firmicutes;c__Clostridia;o__Clostridiales;f__Lachnospiraceae;g__Roseburia
ERR1018212_bin.65	ERR1018212	99.67	1.55	95.8	0	33.26	15	No	No	k__Bacteria;p__Firmicutes;c__Negativicutes;o__Selenomonadales;f__Veillonellaceae;g__Megasphaera
ERR1018212_bin.77	ERR1018212	93.29	1.16	0	0	0	18	Yes	Yes	k__Bacteria;p__Proteobacteria;c__Gammaproteobacteria;o__Enterobacteriales;f__Enterobacteriaceae
ERR1018213_bin.19	ERR1018213	99.06	1.89	0	34.9	10.97	19	No	No	k__Bacteria;p__Tenericutes;c__Mollicutes;o__Erysipelotrichales;f__Erysipelotrichaceae;g__Solobacterium
ERR1018213_bin.55	ERR1018213	97.54	0	0	0	0	15	Yes	No	k__Bacteria;p__Firmicutes;c__Clostridia;o__Clostridiales;f__Lachnospiraceae;g__Ruminococcus
ERR1018213_bin.63	ERR1018213	99.28	0	0	24.79	5.44	18	Yes	Yes	k__Bacteria;p__Firmicutes;c__Clostridia;o__Clostridiales;f__Lachnospiraceae;g__Lachnobacterium
ERR1018214_bin.18	ERR1018214	93.41	0	0	0	0	16	No	No	k__Bacteria;p__Firmicutes;c__Negativicutes;o__Selenomonadales;f__Veillonellaceae;g__Megasphaera
ERR1018214_bin.24	ERR1018214	94.38	1.12	0	0	0	16	Yes	No	k__Bacteria;p__Fusobacteria;c__Fusobacteriia;o__Fusobacteriales;f__Fusobacteriaceae;g__Fusobacterium
ERR1018214_bin.37	ERR1018214	93.15	0	95.8	0	10.67	16	No	No	k__Bacteria;p__Bacteroidetes;c__Bacteroidia;o__Bacteroidales;f__Prevotellaceae;g__Prevotella
ERR1018214_bin.40	ERR1018214	97.01	0	0	0	10.87	18	Yes	Yes	k__Bacteria;p__Firmicutes;c__Negativicutes;o__Selenomonadales;f__Acidaminococcaceae;g__Acidaminococcus;s__Acidaminococcus_intestini
ERR1018215_bin.14	ERR1018215	90.94	0.67	0	0	7.59	18	Yes	No	k__Bacteria;p__Firmicutes;c__Clostridia;o__Clostridiales
ERR1018215_bin.36	ERR1018215	94.37	2.11	89.08	0	0	6	Yes	No	k__Bacteria;p__Firmicutes;c__Clostridia;o__Clostridiales;f__Peptostreptococcaceae;g__Clostridium
ERR1018215_bin.5	ERR1018215	97.17	0	68.07	0	10.87	16	Yes	No	k__Bacteria;p__Tenericutes;c__Mollicutes;o__Erysipelotrichales;f__Erysipelotrichaceae
ERR1018215_bin.66	ERR1018215	93.48	1.31	0	0	0	11	Yes	No	k__Bacteria;p__Firmicutes;c__Clostridia;o__Clostridiales;f__Lachnospiraceae;g__Ruminococcus
ERR1018215_bin.8	ERR1018215	91.69	4.6	0	0	11.04	15	Yes	No	k__Bacteria;p__Firmicutes;c__Clostridia;o__Clostridiales;f__Lachnospiraceae
ERR1018216_bin.29	ERR1018216	90.99	3.21	0	0	9.37	16	Yes	No	k__Bacteria;p__Firmicutes;c__Clostridia;o__Clostridiales
ERR1018216_bin.34	ERR1018216	91.31	4.22	0	0	8.27	17	Yes	Yes	k__Bacteria;p__Actinobacteria;c__Actinobacteria;o__Bifidobacteriales;f__Bifidobacteriaceae;g__Bifidobacterium;s__Bifidobacterium_longum
ERR1018216_bin.41	ERR1018216	98.78	0	0	0	9.3	19	Yes	No	k__Bacteria;p__Firmicutes;c__Clostridia;o__Clostridiales;f__Lachnospiraceae;g__Blautia;s__Blautia_wexlerae
ERR1018216_bin.54	ERR1018216	94.63	0.89	93.28	0	10.91	20	No	No	k__Bacteria;p__Firmicutes;c__Clostridia;o__Clostridiales;f__Ruminococcaceae
ERR1018216_bin.56	ERR1018216	93.51	0.63	0	0	5.5	16	No	No	k__Bacteria;p__Firmicutes;c__Clostridia;o__Clostridiales;f__Peptostreptococcaceae_2;g__Clostridium_2
ERR1018217_bin.10	ERR1018217	93.14	2.46	0	0	0	11	No	No	k__Bacteria;p__Firmicutes;c__Clostridia;o__Clostridiales
ERR1018217_bin.20	ERR1018217	95.28	1.79	0	0	11.25	16	No	No	k__Bacteria;p__Firmicutes;c__Clostridia;o__Clostridiales;f__Peptostreptococcaceae_2;g__Clostridium_2
ERR1018217_bin.46	ERR1018217	96.64	1.01	94.12	0	12.14	15	Yes	No	k__Bacteria;p__Firmicutes;c__Clostridia;o__Clostridiales
ERR1018217_bin.51	ERR1018217	91.21	3.48	0	0	11.25	13	Yes	No	k__Bacteria;p__Firmicutes;c__Clostridia;o__Clostridiales;f__Lachnospiraceae
ERR1018217_bin.52	ERR1018217	93.05	3.91	0	52.45	0	16	Yes	No	k__Bacteria;p__Firmicutes;c__Clostridia;o__Clostridiales;f__Lachnospiraceae_2;g__Lachnospira
ERR1018217_bin.55	ERR1018217	93.28	4.42	95.8	0	11.08	15	No	Yes	k__Bacteria;p__Proteobacteria;c__Gammaproteobacteria;o__Enterobacteriales;f__Enterobacteriaceae;g__Enterobacter;s__Enterobacter_cloacae
ERR1018217_bin.63	ERR1018217	93.89	1.57	0	0	5.4	9	Yes	Yes	k__Bacteria;p__Firmicutes;c__Clostridia;o__Clostridiales;f__Lachnospiraceae_2;g__Lachnospira
ERR1018217_bin.65	ERR1018217	90.57	0	68.07	0	10.87	19	Yes	No	k__Bacteria;p__Tenericutes;c__Mollicutes;o__Erysipelotrichales;f__Erysipelotrichaceae
ERR1018218_bin.26	ERR1018218	92.99	1.68	0	0	10.63	18	No	No	k__Bacteria;p__Firmicutes;c__Clostridia;o__Clostridiales;f__Ruminococcaceae
ERR1018218_bin.28	ERR1018218	92.26	3.53	0	0	0	16	Yes	No	k__Bacteria;p__Bacteroidetes;c__Bacteroidia;o__Bacteroidales;f__Rikenellaceae;g__Alistipes
ERR1018218_bin.35	ERR1018218	92.19	1.01	0	0	0	13	No	No	k__Bacteria;p__Firmicutes;c__Clostridia;o__Clostridiales
ERR1018218_bin.41	ERR1018218	93.96	2.01	0	23.09	5.81	11	No	No	k__Bacteria;p__Firmicutes;c__Clostridia;o__Clostridiales
ERR1018218_bin.7	ERR1018218	90.56	0.7	0	0	0	15	No	No	k__Bacteria;p__Firmicutes;c__Clostridia;o__Clostridiales;f__Ruminococcaceae
ERR1018219_bin.11	ERR1018219	95.97	1.35	0	0	0	14	Yes	Yes	k__Bacteria;p__Firmicutes;c__Clostridia;o__Clostridiales;f__Lachnospiraceae;g__Lachnobacterium
ERR1018219_bin.17	ERR1018219	97.67	1.61	0	52.45	0	14	No	No	k__Bacteria;p__Firmicutes;c__Clostridia;o__Clostridiales;f__Lachnospiraceae;g__Roseburia
ERR1018219_bin.20	ERR1018219	96.43	1.61	0	99.61	18.63	19	No	No	k__Bacteria;p__Actinobacteria;c__Actinobacteria;o__Coriobacteriales;f__Coriobacteriaceae
ERR1018219_bin.26	ERR1018219	97.99	0.67	92.44	60.14	61.88	17	Yes	No	k__Bacteria;p__Firmicutes;c__Clostridia;o__Clostridiales;f__Ruminococcaceae
ERR1018219_bin.4	ERR1018219	96.97	2.25	84.87	70.65	0	19	Yes	No	k__Bacteria;p__Fusobacteria;c__Fusobacteriia;o__Fusobacteriales;f__Fusobacteriaceae;g__Fusobacterium
ERR1018219_bin.9	ERR1018219	99.11	0	0	0	0	19	Yes	No	k__Bacteria;p__Proteobacteria;c__Deltaproteobacteria;o__Desulfovibrionales;f__Desulfovibrionaceae;g__Desulfovibrio
ERR1018220_bin.2	ERR1018220	95.45	1.5	92.44	0	11.56	15	No	No	k__Bacteria;p__Firmicutes;c__Negativicutes;o__Selenomonadales;f__Veillonellaceae
ERR1018220_bin.32	ERR1018220	92.42	0	0	0	0	16	No	No	k__Bacteria;p__Firmicutes;c__Negativicutes;o__Selenomonadales;f__Veillonellaceae;g__Megasphaera
ERR1018220_bin.35	ERR1018220	94.56	0.17	0	0	5.44	13	Yes	No	k__Bacteria;p__Firmicutes;c__Clostridia;o__Clostridiales;f__Lachnospiraceae_2;g__Lachnospira
ERR1018220_bin.37	ERR1018220	92.45	0	0	35.23	0	15	No	No	k__Bacteria;p__Tenericutes;c__Mollicutes;o__Erysipelotrichales;f__Erysipelotrichaceae
ERR1018220_bin.47	ERR1018220	93.37	2.68	79.83	0	0	11	No	No	k__Bacteria;p__Firmicutes;c__Clostridia;o__Clostridiales
ERR1018220_bin.52	ERR1018220	95.83	2.66	0	0	0	19	Yes	No	k__Bacteria;p__Bacteroidetes;c__Bacteroidia;o__Bacteroidales;f__Rikenellaceae;g__Alistipes
ERR1018220_bin.53	ERR1018220	97.56	2.01	0	0	9.3	18	No	No	k__Bacteria;p__Firmicutes;c__Clostridia;o__Clostridiales
ERR1018220_bin.66	ERR1018220	90.92	1.24	94.96	24.85	13.85	17	Yes	Yes	k__Bacteria;p__Proteobacteria;c__Gammaproteobacteria;o__Enterobacteriales;f__Enterobacteriaceae
ERR1018221_bin.12	ERR1018221	96.77	0.37	94.96	52.25	10.94	19	Yes	Yes	k__Bacteria;p__Bacteroidetes;c__Bacteroidia;o__Bacteroidales;f__Bacteroidaceae;g__Bacteroides;s__Bacteroides_fragilis
ERR1018221_bin.17	ERR1018221	95.92	0	0	64.51	0	19	No	Yes	k__Bacteria;p__Verrucomicrobia;c__Verrucomicrobiae;o__Verrucomicrobiales;f__Verrucomicrobiaceae
ERR1018221_bin.24	ERR1018221	91.81	0.7	0	0	0	13	Yes	No	k__Bacteria;p__Firmicutes;c__Clostridia;o__Clostridiales;f__Lachnospiraceae;g__Ruminococcus
ERR1018221_bin.26	ERR1018221	93.16	2.88	94.96	0	5.95	19	Yes	No	k__Bacteria;p__Bacteroidetes;c__Bacteroidia;o__Bacteroidales;f__Rikenellaceae;g__Alistipes
ERR1018221_bin.27	ERR1018221	98.1	1.09	0	45.86	0	17	Yes	Yes	k__Bacteria;p__Bacteroidetes;c__Bacteroidia;o__Bacteroidales;f__Porphyromonadaceae
ERR1018221_bin.28	ERR1018221	93.94	2.01	86.55	24.79	11.42	20	No	No	k__Bacteria;p__Firmicutes;c__Clostridia;o__Clostridiales
ERR1018221_bin.30	ERR1018221	96.3	3.9	95.8	0	82.22	20	No	No	k__Bacteria;p__Firmicutes;c__Clostridia;o__Clostridiales
ERR1018221_bin.33	ERR1018221	94.41	2.68	94.12	0	10.56	17	No	No	k__Bacteria;p__Firmicutes;c__Clostridia;o__Clostridiales
ERR1018221_bin.36	ERR1018221	96.99	0.12	94.12	49.05	10.94	18	No	No	k__Bacteria;p__Actinobacteria;c__Actinobacteria;o__Coriobacteriales;f__Coriobacteriaceae
ERR1018221_bin.4	ERR1018221	96.76	2.01	91.6	0	7.56	15	Yes	No	k__Bacteria;p__Firmicutes;c__Clostridia;o__Clostridiales;f__Ruminococcaceae
ERR1018221_bin.42	ERR1018221	91.3	4.36	91.6	0	0	15	No	No	k__Bacteria;p__Firmicutes;c__Clostridia;o__Clostridiales;f__Ruminococcaceae
ERR1018221_bin.54	ERR1018221	93.14	1.34	92.44	0	7.38	16	No	No	k__Bacteria;p__Firmicutes;c__Clostridia;o__Clostridiales;f__Ruminococcaceae
ERR1018221_bin.61	ERR1018221	90.52	1.25	0	0	0	18	No	No	k__Bacteria;p__Proteobacteria;c__Betaproteobacteria;o__Burkholderiales;f__Sutterellaceae;g__Sutterella
ERR1018221_bin.71	ERR1018221	96.94	3.69	93.28	0	0	17	No	No	k__Bacteria;p__Firmicutes;c__Clostridia;o__Clostridiales;f__Ruminococcaceae
ERR1018222_bin.21	ERR1018222	94.23	2.68	0	0	5.74	13	Yes	No	k__Bacteria;p__Firmicutes;c__Clostridia;o__Clostridiales;f__Lachnospiraceae
ERR1018222_bin.22	ERR1018222	97.28	0.68	94.96	0	14.22	20	No	Yes	k__Bacteria;p__Verrucomicrobia;c__Verrucomicrobiae;o__Verrucomicrobiales;f__Verrucomicrobiaceae
ERR1018222_bin.24	ERR1018222	93.16	2.01	86.55	17.03	11.04	19	No	No	k__Bacteria;p__Firmicutes;c__Clostridia;o__Clostridiales
ERR1018222_bin.26	ERR1018222	93.21	2.74	88.24	0	0	16	Yes	No	k__Bacteria;p__Bacteroidetes;c__Bacteroidia;o__Bacteroidales;f__Rikenellaceae;g__Alistipes
ERR1018222_bin.3	ERR1018222	94.18	1.01	91.6	0	0	15	Yes	No	k__Bacteria;p__Firmicutes;c__Clostridia;o__Clostridiales;f__Ruminococcaceae
ERR1018222_bin.30	ERR1018222	95.36	0	0	21.27	11.04	17	Yes	No	k__Bacteria;p__Bacteroidetes;c__Bacteroidia;o__Bacteroidales;f__Porphyromonadaceae_2;g__Barnesiella
ERR1018222_bin.38	ERR1018222	95.86	0	94.12	0	10.77	16	Yes	Yes	k__Bacteria;p__Bacteroidetes;c__Bacteroidia;o__Bacteroidales;f__Porphyromonadaceae
ERR1018222_bin.51	ERR1018222	94.25	4.95	0	21.07	11.35	16	Yes	No	k__Bacteria;p__Firmicutes;c__Clostridia;o__Clostridiales;f__Lachnospiraceae
ERR1018222_bin.62	ERR1018222	90.44	1.38	0	0	8.68	14	Yes	No	k__Bacteria;p__Bacteroidetes;c__Bacteroidia;o__Bacteroidales;f__Bacteroidaceae;g__Bacteroides
ERR1018222_bin.8	ERR1018222	90.69	3.27	0	61.64	10.87	14	Yes	No	k__Bacteria;p__Bacteroidetes;c__Bacteroidia;o__Bacteroidales;f__Porphyromonadaceae;g__Parabacteroides;s__Parabacteroides_merdae
ERR1018223_bin.15	ERR1018223	93.27	1.92	87.39	0	11.32	17	No	No	k__Bacteria;p__Firmicutes;c__Clostridia;o__Clostridiales;f__Ruminococcaceae
ERR1018223_bin.29	ERR1018223	98.16	3.61	93.28	0	82.74	19	No	No	k__Bacteria;p__Firmicutes;c__Negativicutes;o__Selenomonadales;f__Acidaminococcaceae
ERR1018223_bin.40	ERR1018223	91.16	4.5	0	7.24	5.47	13	Yes	No	k__Bacteria;p__Firmicutes;c__Clostridia;o__Clostridiales;f__Lachnospiraceae
ERR1018224_bin.18	ERR1018224	92.3	2.04	0	11.42	0	20	Yes	Yes	k__Bacteria;p__Firmicutes;c__Clostridia;o__Clostridiales;f__Ruminococcaceae
ERR1018224_bin.23	ERR1018224	95.3	0.04	87.39	0	11.45	16	No	No	k__Bacteria;p__Firmicutes;c__Clostridia;o__Clostridiales;f__Ruminococcaceae
ERR1018224_bin.24	ERR1018224	98.11	0	0	0	0	16	Yes	No	k__Bacteria;p__Tenericutes;c__Mollicutes;o__Erysipelotrichales;f__Erysipelotrichaceae;g__Coprobacillus
ERR1018224_bin.37	ERR1018224	94.01	0.7	73.95	0	0	7	No	No	k__Bacteria;p__Firmicutes;c__Clostridia;o__Clostridiales;f__Peptostreptococcaceae;g__Clostridium
ERR1018224_bin.39	ERR1018224	90.64	0.75	0	0	0	10	Yes	Yes	k__Bacteria;p__Firmicutes;c__Bacilli;o__Lactobacillales;f__Streptococcaceae;g__Streptococcus
ERR1018224_bin.42	ERR1018224	94.78	0	0	0	5.44	12	No	No	k__Bacteria;p__Firmicutes;c__Clostridia;o__Clostridiales;f__Lachnospiraceae;g__Blautia
ERR1018224_bin.44	ERR1018224	95.19	1.27	0	0	0	15	No	No	k__Bacteria;p__Firmicutes;c__Clostridia;o__Clostridiales;f__Peptostreptococcaceae_2;g__Clostridium_2
ERR1018224_bin.7	ERR1018224	97.84	0.14	0	52.45	0	18	Yes	Yes	k__Bacteria;p__Proteobacteria;c__Gammaproteobacteria;o__Enterobacteriales;f__Enterobacteriaceae
ERR1018225_bin.17	ERR1018225	95.7	0.6	0	24.79	0	18	No	No	k__Bacteria;p__Firmicutes;c__Clostridia;o__Clostridiales
ERR1018225_bin.20	ERR1018225	90.36	1.34	86.55	0	6.12	17	No	No	k__Bacteria;p__Firmicutes;c__Clostridia;o__Clostridiales
ERR1018225_bin.27	ERR1018225	90.11	2.01	0	0	11.45	15	No	No	k__Bacteria;p__Firmicutes;c__Clostridia;o__Clostridiales;f__Ruminococcaceae
ERR1018225_bin.51	ERR1018225	90.05	0.79	0	16.24	0	13	No	No	k__Bacteria;p__Firmicutes;c__Negativicutes;o__Selenomonadales;f__Veillonellaceae;g__Megasphaera
ERR1018225_bin.6	ERR1018225	98.8	0	0	0	29.47	18	Yes	Yes	k__Bacteria;p__Firmicutes;c__Negativicutes;o__Selenomonadales;f__Acidaminococcaceae;g__Acidaminococcus;s__Acidaminococcus_intestini
ERR1018225_bin.9	ERR1018225	99.38	0.88	0	35.03	0	18	No	No	k__Bacteria;p__Proteobacteria;c__Gammaproteobacteria;o__Aeromonadales;f__Succinivibrionaceae
ERR1018226_bin.12	ERR1018226	98.93	4.36	0	23.16	0	16	Yes	No	k__Bacteria;p__Firmicutes;c__Clostridia;o__Clostridiales
ERR1018226_bin.13	ERR1018226	95.21	1.37	0	23.22	0	13	Yes	Yes	k__Bacteria;p__Firmicutes;c__Clostridia;o__Clostridiales;f__Ruminococcaceae;g__Ruminococcus
ERR1018226_bin.16	ERR1018226	96.48	3.58	0	0	11.35	14	Yes	No	k__Bacteria;p__Firmicutes;c__Clostridia;o__Clostridiales;f__Lachnospiraceae_2;g__Lachnospira
ERR1018226_bin.19	ERR1018226	91.62	0.6	0	0	0	18	No	No	k__Bacteria;p__Firmicutes;c__Negativicutes;o__Selenomonadales;f__Veillonellaceae;g__Megasphaera
ERR1018226_bin.2	ERR1018226	96.23	2.36	88.24	35.09	10.87	19	Yes	No	k__Bacteria;p__Tenericutes;c__Mollicutes;o__Erysipelotrichales;f__Erysipelotrichaceae
ERR1018226_bin.26	ERR1018226	95.97	0.81	0	0	10.91	18	No	No	k__Bacteria;p__Actinobacteria;c__Actinobacteria;o__Coriobacteriales;f__Coriobacteriaceae
ERR1018226_bin.49	ERR1018226	94.86	2.8	84.87	0	0	2	Yes	No	k__Bacteria;p__Firmicutes;c__Clostridia;o__Clostridiales;f__Peptostreptococcaceae;g__Peptostreptococcus
ERR1018226_bin.6	ERR1018226	94.74	2.63	0	0	0	13	Yes	No	k__Bacteria;p__Firmicutes;c__Clostridia;o__Clostridiales;f__Lachnospiraceae;g__Ruminococcus
ERR1018226_bin.60	ERR1018226	94.3	0	87.39	0	12.17	17	No	No	k__Bacteria;p__Firmicutes;c__Clostridia;o__Clostridiales;f__Ruminococcaceae
ERR1018226_bin.9	ERR1018226	98.1	0.72	0	0	85.78	17	Yes	No	k__Bacteria;p__Firmicutes;c__Negativicutes;o__Selenomonadales;f__Veillonellaceae;g__Megamonas
ERR1018227_bin.27	ERR1018227	94.63	0	0	0	0	15	No	No	k__Bacteria;p__Firmicutes;c__Clostridia;o__Clostridiales
ERR1018227_bin.28	ERR1018227	95.57	0	0	0	0	17	Yes	No	k__Bacteria;p__Firmicutes;c__Clostridia;o__Clostridiales;f__Peptostreptococcaceae_2;g__Clostridium_2
ERR1018227_bin.40	ERR1018227	90.6	1.47	0	0	11.21	9	No	No	k__Bacteria;p__Firmicutes;c__Clostridia;o__Clostridiales
ERR1018227_bin.46	ERR1018227	95.3	0.67	0	0	5.37	15	Yes	No	k__Bacteria;p__Firmicutes;c__Clostridia;o__Clostridiales;f__Lachnospiraceae_2;g__Lachnospira
ERR1018227_bin.47	ERR1018227	91.13	1.44	94.96	0	22.67	17	Yes	No	k__Bacteria;p__Bacteroidetes;c__Bacteroidia;o__Bacteroidales;f__Rikenellaceae;g__Alistipes
ERR1018227_bin.51	ERR1018227	97.75	1.12	0	0	0	18	Yes	No	k__Bacteria;p__Fusobacteria;c__Fusobacteriia;o__Fusobacteriales;f__Fusobacteriaceae;g__Fusobacterium
ERR1018227_bin.53	ERR1018227	91.39	1.73	0	0	0	14	No	Yes	k__Bacteria;p__Firmicutes;c__Clostridia;o__Clostridiales;f__Lachnospiraceae;g__Roseburia
ERR1018227_bin.55	ERR1018227	96.8	1.77	0	0	11.01	16	Yes	Yes	k__Bacteria;p__Firmicutes;c__Clostridia;o__Clostridiales;f__Lachnospiraceae;g__Lachnobacterium
ERR1018227_bin.57	ERR1018227	97.89	0.29	0	0	5.26	13	Yes	No	k__Bacteria;p__Firmicutes;c__Clostridia;o__Clostridiales;f__Lachnospiraceae;g__Ruminococcus
ERR1018227_bin.61	ERR1018227	92.7	4.11	0	0	5.37	14	Yes	No	k__Bacteria;p__Firmicutes;c__Clostridia;o__Clostridiales;f__Peptostreptococcaceae_2;g__Clostridium_2
ERR1018227_bin.9	ERR1018227	97.95	0.68	0	23.22	6.87	13	Yes	Yes	k__Bacteria;p__Firmicutes;c__Clostridia;o__Clostridiales;f__Ruminococcaceae;g__Ruminococcus
ERR1018228_bin.11	ERR1018228	95.07	2.35	0	0	0	13	No	No	k__Bacteria;p__Firmicutes;c__Clostridia;o__Clostridiales
ERR1018228_bin.15	ERR1018228	95.74	0	93.28	57.99	0	17	No	No	k__Bacteria;p__Firmicutes;c__Clostridia;o__Clostridiales;f__Ruminococcaceae
ERR1018228_bin.19	ERR1018228	94.51	0.34	0	0	0	13	Yes	No	k__Bacteria;p__Firmicutes;c__Clostridia;o__Clostridiales
ERR1018228_bin.21	ERR1018228	98.8	0.2	91.6	59.88	0	17	No	No	k__Bacteria;p__Firmicutes;c__Negativicutes;o__Selenomonadales;f__Veillonellaceae;g__Megasphaera
ERR1018228_bin.22	ERR1018228	96.08	0.37	95.8	21.79	8.62	19	No	No	k__Bacteria;p__Bacteroidetes;c__Bacteroidia;o__Bacteroidales;f__Prevotellaceae;g__Prevotella
ERR1018228_bin.23	ERR1018228	94.08	0.19	0	59.95	0	19	Yes	No	k__Bacteria;p__Bacteroidetes;c__Bacteroidia;o__Bacteroidales;f__Porphyromonadaceae;g__Parabacteroides;s__Parabacteroides_merdae
ERR1018228_bin.24	ERR1018228	93.41	0	0	61.71	14.26	19	Yes	Yes	k__Bacteria;p__Firmicutes;c__Negativicutes;o__Selenomonadales;f__Acidaminococcaceae;g__Acidaminococcus;s__Acidaminococcus_intestini
ERR1018228_bin.27	ERR1018228	94.3	0.63	0	0	5.4	16	No	No	k__Bacteria;p__Firmicutes;c__Clostridia;o__Clostridiales;f__Peptostreptococcaceae_2;g__Clostridium_2
ERR1018228_bin.31	ERR1018228	93.78	0.88	0	0	0	12	Yes	No	k__Bacteria;p__Firmicutes;c__Clostridia;o__Clostridiales;f__Lachnospiraceae;g__Ruminococcus
ERR1018228_bin.33	ERR1018228	93.33	0	0	24.85	99.56	20	No	No	k__Bacteria;p__Tenericutes;c__Mollicutes
ERR1018228_bin.37	ERR1018228	91.51	0.71	0	52.25	0	18	No	No	k__Bacteria;p__Tenericutes;c__Mollicutes;o__Erysipelotrichales;f__Erysipelotrichaceae;g__Solobacterium
ERR1018228_bin.40	ERR1018228	94.46	1.79	0	46.44	0	16	Yes	No	k__Bacteria;p__Firmicutes;c__Clostridia;o__Clostridiales;f__Lachnospiraceae;g__Lachnobacterium
ERR1018228_bin.53	ERR1018228	90.93	0	0	0	0	15	No	No	k__Bacteria;p__Firmicutes;c__Clostridia;o__Clostridiales;f__Ruminococcaceae
ERR1018228_bin.62	ERR1018228	93.37	2.01	0	0	5.37	15	Yes	Yes	k__Bacteria;p__Firmicutes;c__Clostridia;o__Clostridiales
ERR1018228_bin.65	ERR1018228	100	0.6	92.44	0	11.04	19	No	No	k__Bacteria;p__Firmicutes;c__Negativicutes;o__Selenomonadales;f__Veillonellaceae;g__Megasphaera
ERR1018228_bin.66	ERR1018228	94.26	0.79	0	71.69	0	20	No	No	k__Bacteria;p__Proteobacteria;c__Deltaproteobacteria;o__Desulfovibrionales;f__Desulfovibrionaceae;g__Desulfovibrio
ERR1018228_bin.71	ERR1018228	94.78	0.52	0	0	0	19	Yes	Yes	k__Bacteria;p__Actinobacteria;c__Actinobacteria;o__Bifidobacteriales;f__Bifidobacteriaceae;g__Bifidobacterium;s__Bifidobacterium_longum
ERR1018228_bin.72	ERR1018228	93.42	0.68	0	0	0	15	No	No	k__Bacteria;p__Firmicutes;c__Clostridia;o__Clostridiales;f__Ruminococcaceae
ERR1018228_bin.78	ERR1018228	98.39	0.81	0	0	0	20	No	No	k__Bacteria;p__Actinobacteria;c__Actinobacteria;o__Coriobacteriales;f__Coriobacteriaceae
ERR1018229_bin.11	ERR1018229	98.11	1.89	0	0	0	16	Yes	No	k__Bacteria;p__Tenericutes;c__Mollicutes;o__Erysipelotrichales;f__Erysipelotrichaceae
ERR1018229_bin.15	ERR1018229	96.02	0	94.96	70.71	0	16	Yes	No	k__Bacteria;p__Firmicutes;c__Negativicutes;o__Selenomonadales;f__Acidaminococcaceae;g__Acidaminococcus
ERR1018229_bin.29	ERR1018229	91.77	0.02	0	0	5.4	16	Yes	No	k__Bacteria;p__Firmicutes;c__Clostridia;o__Clostridiales;f__Peptostreptococcaceae_2;g__Clostridium_2
ERR1018229_bin.51	ERR1018229	94.63	0.67	0	0	0	19	Yes	No	k__Bacteria;p__Firmicutes;c__Clostridia;o__Clostridiales
ERR1018229_bin.66	ERR1018229	95.62	1.93	0	0	11.21	16	Yes	No	k__Bacteria;p__Firmicutes;c__Clostridia;o__Clostridiales;f__Lachnospiraceae;g__Lachnobacterium
ERR1018229_bin.67	ERR1018229	98.1	0	92.44	0	0	16	No	No	k__Bacteria;p__Firmicutes;c__Negativicutes;o__Selenomonadales;f__Veillonellaceae
ERR1018229_bin.69	ERR1018229	97.03	3.06	0	0	0	11	Yes	No	k__Bacteria;p__Firmicutes;c__Clostridia;o__Clostridiales;f__Lachnospiraceae;g__Blautia
ERR1018230_bin.10	ERR1018230	92.62	2.01	91.6	0	0	16	No	No	k__Bacteria;p__Firmicutes;c__Clostridia;o__Clostridiales;f__Ruminococcaceae
ERR1018230_bin.11	ERR1018230	91.32	2.31	0	0	0	17	Yes	Yes	k__Bacteria;p__Proteobacteria;c__Gammaproteobacteria;o__Enterobacteriales;f__Enterobacteriaceae;g__Klebsiella;s__Klebsiella_pneumoniae
ERR1018230_bin.14	ERR1018230	97.27	0.34	93.28	51.34	7.38	18	No	No	k__Bacteria;p__Firmicutes;c__Clostridia;o__Clostridiales;f__Ruminococcaceae
ERR1018230_bin.25	ERR1018230	98.15	1.79	0	0	0	13	Yes	No	k__Bacteria;p__Firmicutes;c__Clostridia;o__Clostridiales
ERR1018230_bin.30	ERR1018230	97.99	1.68	0	0	11.08	18	No	No	k__Bacteria;p__Firmicutes;c__Clostridia;o__Clostridiales;f__Ruminococcaceae
ERR1018230_bin.32	ERR1018230	97.6	0.58	94.96	58.71	10.53	20	Yes	No	k__Bacteria;p__Bacteroidetes;c__Bacteroidia;o__Bacteroidales;f__Rikenellaceae;g__Alistipes
ERR1018230_bin.40	ERR1018230	97.65	1.34	0	23.16	5.81	15	Yes	Yes	k__Bacteria;p__Firmicutes;c__Clostridia;o__Clostridiales;f__Lachnospiraceae_2;g__Lachnospira
ERR1018230_bin.42	ERR1018230	99.19	1.08	0	99.15	0	20	No	No	k__Bacteria;p__Firmicutes;c__Clostridia;o__Clostridiales
ERR1018230_bin.47	ERR1018230	97.1	3.53	94.96	61.64	10.8	15	Yes	No	k__Bacteria;p__Bacteroidetes;c__Bacteroidia;o__Bacteroidales;f__Rikenellaceae;g__Alistipes
ERR1018230_bin.54	ERR1018230	98.11	0.99	0	0	10.94	20	Yes	No	k__Bacteria;p__Bacteroidetes;c__Bacteroidia;o__Bacteroidales;f__Porphyromonadaceae_2;g__Barnesiella
ERR1018230_bin.60	ERR1018230	95.25	1.58	0	0	0	15	Yes	No	k__Bacteria;p__Firmicutes;c__Clostridia;o__Clostridiales;f__Peptostreptococcaceae_2;g__Clostridium_2
ERR1018230_bin.69	ERR1018230	97.99	0.67	0	0	8.55	16	No	No	k__Bacteria;p__Firmicutes;c__Clostridia;o__Clostridiales
ERR1018231_bin.11	ERR1018231	92.18	2.8	0	0	0	14	Yes	Yes	k__Bacteria;p__Firmicutes;c__Clostridia;o__Clostridiales;f__Lachnospiraceae;g__Lachnobacterium
ERR1018231_bin.14	ERR1018231	91.28	0.84	92.44	0	0	14	No	No	k__Bacteria;p__Firmicutes;c__Clostridia;o__Clostridiales;f__Ruminococcaceae
ERR1018231_bin.20	ERR1018231	91.63	3.6	94.96	0	99.83	11	No	No	k__Bacteria;p__Proteobacteria;c__Gammaproteobacteria;o__Pasteurellales;f__Pasteurellaceae;g__Haemophilus;s__Haemophilus_parainfluenzae
ERR1018231_bin.32	ERR1018231	96.6	3.67	0	99.67	94.29	20	No	No	k__Bacteria;p__Verrucomicrobia;c__Verrucomicrobiae;o__Verrucomicrobiales;f__Verrucomicrobiaceae
ERR1018231_bin.43	ERR1018231	96.52	1.57	0	25.05	5.44	14	No	No	k__Bacteria;p__Firmicutes;c__Clostridia;o__Clostridiales
ERR1018232_bin.20	ERR1018232	91.22	4.03	0	0	0	10	No	No	k__Bacteria;p__Firmicutes;c__Clostridia;o__Clostridiales;f__Ruminococcaceae
ERR1018232_bin.30	ERR1018232	95.12	0.45	84.87	0	0	16	No	No	k__Bacteria;p__Firmicutes;c__Clostridia;o__Clostridiales;f__Ruminococcaceae
ERR1018232_bin.33	ERR1018232	92.87	2.66	0	71.17	0	19	Yes	No	k__Bacteria;p__Proteobacteria;c__Deltaproteobacteria;o__Desulfovibrionales;f__Desulfovibrionaceae;g__Desulfovibrio
ERR1018232_bin.42	ERR1018232	90.31	4.59	0	0	0	19	No	No	k__Bacteria;p__Firmicutes;c__Clostridia;o__Clostridiales;f__Ruminococcaceae
ERR1018232_bin.65	ERR1018232	90.27	3.71	0	0	5.37	12	Yes	No	k__Bacteria;p__Firmicutes;c__Clostridia;o__Clostridiales;f__Lachnospiraceae
ERR1018232_bin.66	ERR1018232	92.77	1.42	0	0	0	17	No	No	k__Bacteria;p__Tenericutes;c__Mollicutes;o__Erysipelotrichales;f__Erysipelotrichaceae;g__Solobacterium
ERR1018232_bin.67	ERR1018232	90.54	1.11	0	0	0	12	No	No	k__Bacteria;p__Firmicutes;c__Clostridia;o__Clostridiales
ERR1018233_bin.1	ERR1018233	92.45	0	68.07	0	10.87	19	Yes	No	k__Bacteria;p__Tenericutes;c__Mollicutes;o__Erysipelotrichales;f__Erysipelotrichaceae
ERR1018233_bin.11	ERR1018233	95.47	2.35	0	0	0	15	Yes	No	k__Bacteria;p__Firmicutes;c__Clostridia;o__Clostridiales
ERR1018233_bin.25	ERR1018233	97.59	1.79	0	0	0	14	No	No	k__Bacteria;p__Firmicutes;c__Clostridia;o__Clostridiales;f__Peptostreptococcaceae_2;g__Clostridium_2
ERR1018233_bin.35	ERR1018233	96.88	0.29	0	0	0	11	Yes	No	k__Bacteria;p__Firmicutes;c__Clostridia;o__Clostridiales;f__Lachnospiraceae;g__Ruminococcus
ERR1018233_bin.44	ERR1018233	95.57	1.9	0	0	0	16	Yes	No	k__Bacteria;p__Firmicutes;c__Clostridia;o__Clostridiales;f__Peptostreptococcaceae_2;g__Clostridium_2
ERR1018233_bin.46	ERR1018233	95.3	0	0	52.12	5.37	16	No	No	k__Bacteria;p__Firmicutes;c__Clostridia;o__Clostridiales
ERR1018233_bin.63	ERR1018233	98.15	1.12	0	0	0	13	No	No	k__Bacteria;p__Fusobacteria;c__Fusobacteriia;o__Fusobacteriales;f__Fusobacteriaceae;g__Fusobacterium
ERR1018235_bin.43	ERR1018235	90.84	1.08	0	0	0	17	No	No	k__Bacteria;p__Actinobacteria;c__Actinobacteria;o__Coriobacteriales;f__Coriobacteriaceae
ERR1018235_bin.46	ERR1018235	95.3	2.01	84.87	0	0	12	No	No	k__Bacteria;p__Firmicutes;c__Clostridia;o__Clostridiales
ERR1018235_bin.49	ERR1018235	92.95	3.58	89.92	23.22	0	12	No	No	k__Bacteria;p__Firmicutes;c__Clostridia;o__Clostridiales
ERR1018235_bin.57	ERR1018235	92.05	1.34	0	0	0	15	Yes	No	k__Bacteria;p__Firmicutes;c__Clostridia;o__Clostridiales
ERR1018236_bin.12	ERR1018236	93.89	0.74	0	0	0	17	Yes	No	k__Bacteria;p__Bacteroidetes;c__Bacteroidia;o__Bacteroidales;f__Prevotellaceae;g__Paraprevotella
ERR1018236_bin.22	ERR1018236	97.17	0	0	0	0	15	Yes	No	k__Bacteria;p__Tenericutes;c__Mollicutes;o__Erysipelotrichales;f__Erysipelotrichaceae
ERR1018236_bin.24	ERR1018236	92.64	2.72	0	34.77	0	19	Yes	No	k__Bacteria;p__Bacteroidetes;c__Bacteroidia;o__Bacteroidales;f__Rikenellaceae;g__Alistipes
ERR1018236_bin.29	ERR1018236	92.75	1.29	0	0	11.42	16	Yes	Yes	k__Bacteria;p__Firmicutes;c__Clostridia;o__Clostridiales;f__Lachnospiraceae;g__Lachnobacterium
ERR1018236_bin.32	ERR1018236	93.56	1.62	0	0	5.4	14	Yes	No	k__Bacteria;p__Firmicutes;c__Clostridia;o__Clostridiales;f__Lachnospiraceae;g__Roseburia
ERR1018236_bin.33	ERR1018236	97.99	4.03	0	21.2	5.95	15	Yes	Yes	k__Bacteria;p__Firmicutes;c__Clostridia;o__Clostridiales
ERR1018236_bin.39	ERR1018236	97.28	0	0	0	0	20	No	Yes	k__Bacteria;p__Verrucomicrobia;c__Verrucomicrobiae;o__Verrucomicrobiales;f__Verrucomicrobiaceae
ERR1018236_bin.40	ERR1018236	96.69	0.11	0	23.29	0	16	Yes	Yes	k__Bacteria;p__Proteobacteria;c__Gammaproteobacteria;o__Enterobacteriales;f__Enterobacteriaceae
ERR1018236_bin.42	ERR1018236	92.13	3.12	0	52.38	0	16	Yes	No	k__Bacteria;p__Firmicutes;c__Clostridia;o__Clostridiales;f__Lachnospiraceae
ERR1018237_bin.1	ERR1018237	97.38	2.68	0	0	0	16	Yes	No	k__Bacteria;p__Firmicutes;c__Clostridia;o__Clostridiales
ERR1018237_bin.11	ERR1018237	92.13	2.25	85.71	61.58	33.03	15	Yes	No	k__Bacteria;p__Fusobacteria;c__Fusobacteriia;o__Fusobacteriales;f__Fusobacteriaceae;g__Fusobacterium
ERR1018237_bin.12	ERR1018237	91.47	1.01	0	0	5.09	13	No	No	k__Bacteria;p__Firmicutes;c__Clostridia;o__Clostridiales;f__Lachnospiraceae_2;g__Lachnospira
ERR1018237_bin.21	ERR1018237	90.92	0.67	93.28	0	8.62	15	Yes	Yes	k__Bacteria;p__Firmicutes;c__Clostridia;o__Clostridiales
ERR1018237_bin.3	ERR1018237	100	0.82	0	0	0	20	No	No	k__Bacteria;p__Bacteroidetes;c__Bacteroidia;o__Bacteroidales;f__Porphyromonadaceae;g__Dysgonomonas
ERR1018237_bin.30	ERR1018237	97.04	0	0	0	0	19	Yes	No	k__Bacteria;p__Proteobacteria;c__Deltaproteobacteria;o__Desulfovibrionales;f__Desulfovibrionaceae;g__Desulfovibrio
ERR1018237_bin.31	ERR1018237	94.34	0.47	70.59	23.16	11.04	14	Yes	No	k__Bacteria;p__Tenericutes;c__Mollicutes;o__Erysipelotrichales;f__Erysipelotrichaceae;g__Coprobacillus
ERR1018237_bin.35	ERR1018237	93.67	3.16	0	0	11.25	12	Yes	No	k__Bacteria;p__Firmicutes;c__Clostridia;o__Clostridiales;f__Lachnospiraceae;g__Blautia;s__Blautia_wexlerae
ERR1018237_bin.36	ERR1018237	92.09	1.55	0	23.55	0	9	Yes	No	k__Bacteria;p__Firmicutes;c__Clostridia;o__Clostridiales;f__Lachnospiraceae
ERR1018237_bin.8	ERR1018237	93.6	2.59	0	0	0	17	Yes	Yes	k__Bacteria;p__Firmicutes;c__Clostridia;o__Clostridiales;f__Peptostreptococcaceae_2;g__Clostridium_2;s__Clostridium_bolteae
ERR1018238_bin.1	ERR1018238	93.78	3.6	93.28	0	11.08	15	Yes	Yes	k__Bacteria;p__Firmicutes;c__Clostridia;o__Clostridiales
ERR1018238_bin.13	ERR1018238	90.94	0	0	0	0	11	Yes	No	k__Bacteria;p__Firmicutes;c__Clostridia;o__Clostridiales;f__Lachnospiraceae_2;g__Lachnospira
ERR1018238_bin.16	ERR1018238	91.68	3.36	94.96	0	12.72	13	Yes	Yes	k__Bacteria;p__Bacteroidetes;c__Bacteroidia;o__Bacteroidales;f__Bacteroidaceae;g__Bacteroides;s__Bacteroides_ovatus
ERR1018238_bin.2	ERR1018238	95.3	0.13	0	0	0	13	Yes	No	k__Bacteria;p__Firmicutes;c__Clostridia;o__Clostridiales
ERR1018238_bin.22	ERR1018238	97.58	1.61	94.12	0	99.45	19	No	No	k__Bacteria;p__Actinobacteria;c__Actinobacteria;o__Coriobacteriales;f__Coriobacteriaceae
ERR1018238_bin.24	ERR1018238	95.42	1.56	0	0	9.23	14	Yes	No	k__Bacteria;p__Firmicutes;c__Clostridia;o__Clostridiales;f__Lachnospiraceae
ERR1018238_bin.40	ERR1018238	97.17	2.83	0	0	0	17	Yes	No	k__Bacteria;p__Tenericutes;c__Mollicutes;o__Erysipelotrichales;f__Erysipelotrichaceae
ERR1018238_bin.48	ERR1018238	92.84	1.17	94.12	23.16	12.14	17	Yes	No	k__Bacteria;p__Firmicutes;c__Clostridia;o__Clostridiales
ERR1018238_bin.62	ERR1018238	92.34	0.09	0	0	0	16	No	No	k__Bacteria;p__Firmicutes;c__Clostridia;o__Clostridiales;f__Peptostreptococcaceae;g__Clostridium
ERR1018239_bin.10	ERR1018239	91.71	1.59	0	0	8.27	19	Yes	Yes	k__Bacteria;p__Actinobacteria;c__Actinobacteria;o__Bifidobacteriales;f__Bifidobacteriaceae;g__Bifidobacterium;s__Bifidobacterium_longum
ERR1018239_bin.2	ERR1018239	97.18	2.1	0	0	0	18	No	No	k__Bacteria;p__Actinobacteria;c__Actinobacteria;o__Coriobacteriales;f__Coriobacteriaceae
ERR1018239_bin.23	ERR1018239	93.86	0.96	0	0	0	19	No	No	k__Bacteria;p__Bacteroidetes;c__Bacteroidia;o__Bacteroidales;f__Rikenellaceae;g__Alistipes
ERR1018239_bin.24	ERR1018239	97.17	0	0	0	0	19	Yes	No	k__Bacteria;p__Tenericutes;c__Mollicutes;o__Erysipelotrichales;f__Erysipelotrichaceae
ERR1018239_bin.29	ERR1018239	94.29	0	94.96	0	19.52	20	No	Yes	k__Bacteria;p__Verrucomicrobia;c__Verrucomicrobiae;o__Verrucomicrobiales;f__Verrucomicrobiaceae
ERR1018239_bin.35	ERR1018239	92.21	0.99	0	99.61	29.16	17	Yes	Yes	k__Bacteria;p__Proteobacteria;c__Betaproteobacteria;o__Burkholderiales;f__Oxalobacteraceae;g__Oxalobacter;s__Oxalobacter_formigenes
ERR1018239_bin.42	ERR1018239	94.71	0.89	92.44	0	11.08	16	No	No	k__Bacteria;p__Firmicutes;c__Clostridia;o__Clostridiales;f__Ruminococcaceae
ERR1018239_bin.44	ERR1018239	92.54	0.86	0	23.22	0	11	Yes	Yes	k__Bacteria;p__Firmicutes;c__Clostridia;o__Clostridiales;f__Ruminococcaceae;g__Ruminococcus
ERR1018239_bin.58	ERR1018239	97.65	1.38	0	0	0	13	Yes	No	k__Bacteria;p__Firmicutes;c__Clostridia;o__Clostridiales
ERR1018239_bin.9	ERR1018239	98.79	0.34	0	60.4	0	19	No	No	k__Bacteria;p__Firmicutes;c__Clostridia;o__Clostridiales
ERR1018240_bin.1	ERR1018240	91.64	1.69	0	0	7.52	14	Yes	Yes	k__Bacteria;p__Firmicutes;c__Clostridia;o__Clostridiales;f__Lachnospiraceae;g__Lachnobacterium
ERR1018240_bin.12	ERR1018240	95.88	1.02	0	0	0	17	No	No	k__Bacteria;p__Firmicutes;c__Negativicutes;o__Selenomonadales;f__Veillonellaceae;g__Veillonella
ERR1018240_bin.15	ERR1018240	90.16	1.51	0	23.16	0	18	No	No	k__Bacteria;p__Tenericutes;c__Mollicutes;o__Erysipelotrichales;f__Erysipelotrichaceae;g__Solobacterium
ERR1018240_bin.22	ERR1018240	93.06	0.67	0	0	0	13	Yes	Yes	k__Bacteria;p__Firmicutes;c__Clostridia;o__Clostridiales;f__Lachnospiraceae_2;g__Lachnospira
ERR1018240_bin.25	ERR1018240	95.53	1.2	0	0	0	19	Yes	No	k__Bacteria;p__Firmicutes;c__Clostridia;o__Clostridiales
ERR1018240_bin.26	ERR1018240	94.97	1.34	89.92	0	10.7	19	No	No	k__Bacteria;p__Firmicutes;c__Clostridia;o__Clostridiales
ERR1018240_bin.30	ERR1018240	93.96	4.36	0	8.87	5.2	16	No	No	k__Bacteria;p__Firmicutes;c__Clostridia;o__Clostridiales;f__Lachnospiraceae_2;g__Lachnospira
ERR1018240_bin.42	ERR1018240	91.35	2.24	0	0	0	15	No	No	k__Bacteria;p__Firmicutes;c__Clostridia;o__Clostridiales
ERR1018240_bin.55	ERR1018240	93.04	4.12	0	0	0	18	Yes	No	k__Bacteria;p__Bacteroidetes;c__Bacteroidia;o__Bacteroidales;f__Porphyromonadaceae;g__Parabacteroides;s__Parabacteroides_merdae
ERR1018240_bin.57	ERR1018240	93.08	4.7	0	0	0	16	No	No	k__Bacteria;p__Firmicutes;c__Clostridia;o__Clostridiales
ERR1018240_bin.59	ERR1018240	90.73	2.68	0	0	5.78	11	Yes	No	k__Bacteria;p__Firmicutes;c__Clostridia;o__Clostridiales
ERR1018240_bin.62	ERR1018240	93.72	2.66	0	0	0	15	No	Yes	k__Bacteria;p__Firmicutes;c__Clostridia;o__Clostridiales;f__Lachnospiraceae;g__Roseburia
ERR1018240_bin.64	ERR1018240	92.16	1.8	94.96	0	4.82	16	Yes	No	k__Bacteria;p__Bacteroidetes;c__Bacteroidia;o__Bacteroidales;f__Rikenellaceae;g__Alistipes
ERR1018241_bin.21	ERR1018241	92.61	2.53	0	0	0	10	No	No	k__Bacteria;p__Firmicutes;c__Clostridia;o__Clostridiales;f__Peptostreptococcaceae_2;g__Clostridium_2
ERR1018241_bin.25	ERR1018241	100	2.25	85.71	46.31	16.65	18	Yes	No	k__Bacteria;p__Fusobacteria;c__Fusobacteriia;o__Fusobacteriales;f__Fusobacteriaceae;g__Fusobacterium
ERR1018241_bin.27	ERR1018241	94.63	0	0	0	0	13	No	No	k__Bacteria;p__Firmicutes;c__Clostridia;o__Clostridiales
ERR1018241_bin.28	ERR1018241	90.31	0	0	0	0	10	Yes	No	k__Bacteria;p__Firmicutes;c__Clostridia;o__Clostridiales;f__Peptostreptococcaceae_2;g__Clostridium_2
ERR1018241_bin.34	ERR1018241	96.81	4.07	0	23.09	5.47	15	No	No	k__Bacteria;p__Firmicutes;c__Clostridia;o__Clostridiales;f__Lachnospiraceae;g__Roseburia
ERR1018241_bin.46	ERR1018241	99.06	0	70.59	23.16	32.62	14	Yes	No	k__Bacteria;p__Tenericutes;c__Mollicutes;o__Erysipelotrichales;f__Erysipelotrichaceae
ERR1018241_bin.50	ERR1018241	92.7	0	0	24.85	7.18	10	No	No	k__Bacteria;p__Fusobacteria;c__Fusobacteriia;o__Fusobacteriales;f__Fusobacteriaceae;g__Fusobacterium;s__Fusobacterium_nucleatum
ERR1018241_bin.51	ERR1018241	92.63	2.04	94.12	0	10.94	18	No	No	k__Bacteria;p__Actinobacteria;c__Actinobacteria;o__Coriobacteriales;f__Coriobacteriaceae
ERR1018241_bin.52	ERR1018241	94.44	0.84	0	0	0	12	No	No	k__Bacteria;p__Firmicutes;c__Clostridia;o__Clostridiales;f__Peptostreptococcaceae_2;g__Clostridium_2
ERR1018241_bin.8	ERR1018241	94.41	0.32	0	0	0	13	No	No	k__Bacteria;p__Firmicutes;c__Clostridia;o__Clostridiales;f__Peptostreptococcaceae_2;g__Clostridium_2
ERR1018242_bin.24	ERR1018242	92.32	4.7	0	0	0	16	No	No	k__Bacteria;p__Firmicutes;c__Clostridia;o__Clostridiales
ERR1018242_bin.40	ERR1018242	95.51	1.2	94.96	22.96	0	19	Yes	No	k__Bacteria;p__Firmicutes;c__Negativicutes;o__Selenomonadales;f__Acidaminococcaceae
ERR1018243_bin.11	ERR1018243	92.72	0.63	0	0	11.25	13	No	No	k__Bacteria;p__Firmicutes;c__Clostridia;o__Clostridiales;f__Lachnospiraceae;g__Blautia
ERR1018243_bin.2	ERR1018243	98.1	2.85	0	31.64	5.5	15	Yes	No	k__Bacteria;p__Firmicutes;c__Clostridia;o__Clostridiales
ERR1018243_bin.9	ERR1018243	93.68	1.89	68.07	35.09	11.42	14	Yes	No	k__Bacteria;p__Tenericutes;c__Mollicutes;o__Erysipelotrichales;f__Erysipelotrichaceae
ERR1018244_bin.26	ERR1018244	93.29	1.4	0	5.54	0	13	Yes	No	k__Bacteria;p__Firmicutes;c__Clostridia;o__Clostridiales
ERR1018244_bin.30	ERR1018244	96.13	4.33	0	23.09	0	18	Yes	No	k__Bacteria;p__Bacteroidetes;c__Bacteroidia;o__Bacteroidales;f__Rikenellaceae;g__Alistipes
ERR1018244_bin.35	ERR1018244	90.57	2.54	0	0	0	14	No	Yes	k__Bacteria;p__Firmicutes;c__Clostridia;o__Clostridiales;f__Lachnospiraceae;g__Roseburia
ERR1018244_bin.41	ERR1018244	94.29	1.52	94.12	0	0	16	No	No	k__Bacteria;p__Firmicutes;c__Clostridia;o__Clostridiales
ERR1018244_bin.59	ERR1018244	97.07	2.68	0	0	0	14	Yes	No	k__Bacteria;p__Firmicutes;c__Clostridia;o__Clostridiales;f__Lachnospiraceae_2;g__Lachnospira
ERR1018244_bin.61	ERR1018244	96.02	3.56	0	0	8.1	19	Yes	Yes	k__Bacteria;p__Actinobacteria;c__Actinobacteria;o__Bifidobacteriales;f__Bifidobacteriaceae;g__Bifidobacterium;s__Bifidobacterium_adolescentis
ERR1018244_bin.7	ERR1018244	91.5	3.33	94.96	99.67	74.15	20	No	No	k__Bacteria;p__Verrucomicrobia;c__Verrucomicrobiae;o__Verrucomicrobiales;f__Verrucomicrobiaceae
ERR1018245_bin.21	ERR1018245	94.83	1.13	0	0	0	17	Yes	Yes	k__Bacteria;p__Proteobacteria;c__Gammaproteobacteria;o__Enterobacteriales;f__Enterobacteriaceae
ERR1018245_bin.28	ERR1018245	91.91	2.56	0	16.31	0	9	Yes	Yes	k__Bacteria;p__Firmicutes;c__Clostridia;o__Clostridiales;f__Lachnospiraceae_2;g__Lachnospira
ERR1018245_bin.33	ERR1018245	90.72	0.34	89.92	0	33.54	16	No	No	k__Bacteria;p__Firmicutes;c__Clostridia;o__Clostridiales
ERR1018245_bin.54	ERR1018245	90.61	0.72	0	0	0	19	No	No	k__Bacteria;p__Firmicutes;c__Negativicutes;o__Selenomonadales;f__Veillonellaceae;g__Dialister
ERR1018246_bin.22	ERR1018246	96.43	2.1	94.96	61.71	0	17	Yes	No	k__Bacteria;p__Firmicutes;c__Negativicutes;o__Selenomonadales;f__Acidaminococcaceae
ERR1018246_bin.27	ERR1018246	97.32	0	91.6	0	0	16	No	No	k__Bacteria;p__Firmicutes;c__Clostridia;o__Clostridiales;f__Ruminococcaceae
ERR1018246_bin.30	ERR1018246	95.92	0.67	0	0	5.78	13	No	No	k__Bacteria;p__Firmicutes;c__Clostridia;o__Clostridiales
ERR1018246_bin.34	ERR1018246	94.43	2.22	0	0	8.27	17	Yes	Yes	k__Bacteria;p__Actinobacteria;c__Actinobacteria;o__Bifidobacteriales;f__Bifidobacteriaceae;g__Bifidobacterium;s__Bifidobacterium_longum
ERR1018246_bin.35	ERR1018246	93.96	0	0	0	0	12	No	No	k__Bacteria;p__Firmicutes;c__Clostridia;o__Clostridiales
ERR1018246_bin.36	ERR1018246	98.39	2.21	0	0	0	18	No	No	k__Bacteria;p__Actinobacteria;c__Actinobacteria;o__Coriobacteriales;f__Coriobacteriaceae
ERR1018246_bin.49	ERR1018246	97.26	0	0	18.46	0	12	Yes	Yes	k__Bacteria;p__Firmicutes;c__Clostridia;o__Clostridiales;f__Ruminococcaceae;g__Ruminococcus
ERR1018246_bin.51	ERR1018246	90.35	3.48	0	0	0	13	No	No	k__Bacteria;p__Firmicutes;c__Clostridia;o__Clostridiales
ERR1018247_bin.15	ERR1018247	92.05	3.03	0	48.79	0	19	No	No	k__Bacteria;p__Firmicutes;c__Clostridia;o__Clostridiales
ERR1018247_bin.28	ERR1018247	90.4	2.99	93.28	23.22	16.31	19	No	No	k__Bacteria;p__Firmicutes;c__Negativicutes;o__Selenomonadales;f__Acidaminococcaceae
ERR1018247_bin.44	ERR1018247	92.68	2.28	94.12	0	0	18	No	No	k__Bacteria;p__Firmicutes;c__Clostridia;o__Clostridiales
ERR1018247_bin.56	ERR1018247	95.64	1.68	92.44	0	16.41	17	No	No	k__Bacteria;p__Firmicutes;c__Clostridia;o__Clostridiales;f__Ruminococcaceae
ERR1018248_bin.29	ERR1018248	95.62	2.17	94.96	0	11.25	18	No	No	k__Bacteria;p__Tenericutes;c__Mollicutes;o__Erysipelotrichales;f__Erysipelotrichaceae;g__Solobacterium
ERR1018248_bin.42	ERR1018248	92.45	0.94	73.11	0	10.87	18	No	No	k__Bacteria;p__Tenericutes;c__Mollicutes;o__Erysipelotrichales;f__Erysipelotrichaceae
ERR1018248_bin.8	ERR1018248	96.18	1.71	95.8	77.89	99.86	18	Yes	Yes	k__Bacteria;p__Proteobacteria;c__Gammaproteobacteria;o__Enterobacteriales;f__Enterobacteriaceae
ERR1018249_bin.28	ERR1018249	98.15	2.68	89.92	8.28	11.45	18	No	No	k__Bacteria;p__Firmicutes;c__Clostridia;o__Clostridiales
ERR1018249_bin.29	ERR1018249	90.35	4.71	0	0	0	13	Yes	No	k__Bacteria;p__Firmicutes;c__Clostridia;o__Clostridiales;f__Lachnospiraceae;g__Roseburia
ERR1018250_bin.1	ERR1018250	91.09	2.42	0	0	5.44	14	Yes	No	k__Bacteria;p__Firmicutes;c__Clostridia;o__Clostridiales;f__Lachnospiraceae;g__Roseburia
ERR1018250_bin.11	ERR1018250	94.63	4.72	0	0	5.3	14	Yes	Yes	k__Bacteria;p__Firmicutes;c__Clostridia;o__Clostridiales
ERR1018250_bin.17	ERR1018250	95.97	1.01	94.12	52.64	11.38	17	Yes	No	k__Bacteria;p__Firmicutes;c__Clostridia;o__Clostridiales
ERR1018250_bin.25	ERR1018250	94.88	0	0	23.09	0	12	No	No	k__Bacteria;p__Firmicutes;c__Clostridia;o__Clostridiales
ERR1018250_bin.39	ERR1018250	94.6	0.74	94.12	0	10.63	19	Yes	No	k__Bacteria;p__Firmicutes;c__Clostridia;o__Clostridiales;f__Ruminococcaceae;g__Faecalibacterium
ERR1018250_bin.45	ERR1018250	97.99	0.67	92.44	0	12.14	14	Yes	No	k__Bacteria;p__Firmicutes;c__Clostridia;o__Clostridiales;f__Ruminococcaceae
ERR1018251_bin.1	ERR1018251	95.14	0.78	95.8	35.03	0	18	Yes	Yes	k__Bacteria;p__Proteobacteria;c__Gammaproteobacteria;o__Enterobacteriales;f__Enterobacteriaceae;g__Klebsiella;s__Klebsiella_pneumoniae
ERR1018251_bin.14	ERR1018251	91.99	2.62	0	0	5.09	15	Yes	No	k__Bacteria;p__Bacteroidetes;c__Bacteroidia;o__Bacteroidales;f__Bacteroidaceae;g__Bacteroides
ERR1018251_bin.15	ERR1018251	97.9	1.17	94.12	52.32	0	20	No	No	k__Bacteria;p__Firmicutes;c__Clostridia;o__Clostridiales
ERR1018251_bin.16	ERR1018251	94.97	1.34	0	0	5.4	14	No	No	k__Bacteria;p__Firmicutes;c__Clostridia;o__Clostridiales
ERR1018251_bin.19	ERR1018251	98.66	2.71	0	0	11.28	18	No	No	k__Bacteria;p__Firmicutes;c__Clostridia;o__Clostridiales
ERR1018251_bin.23	ERR1018251	96.84	0.32	0	23.29	0	18	No	No	k__Bacteria;p__Firmicutes;c__Negativicutes;o__Selenomonadales;f__Veillonellaceae;g__Dialister
ERR1018251_bin.24	ERR1018251	96.58	3.86	0	22.9	0	16	Yes	No	k__Bacteria;p__Firmicutes;c__Clostridia;o__Clostridiales;f__Lachnospiraceae;g__Blautia
ERR1018251_bin.25	ERR1018251	92.28	0.67	0	0	29.74	20	No	No	k__Bacteria;p__Firmicutes;c__Clostridia;o__Clostridiales
ERR1018251_bin.36	ERR1018251	90.41	1.34	89.92	23.22	0	18	No	No	k__Bacteria;p__Firmicutes;c__Clostridia;o__Clostridiales
ERR1018251_bin.37	ERR1018251	90.01	4.85	0	0	0	14	Yes	No	k__Bacteria;p__Tenericutes;c__Mollicutes;o__Erysipelotrichales;f__Erysipelotrichaceae
ERR1018251_bin.38	ERR1018251	95.32	0	0	0	0	15	Yes	Yes	k__Bacteria;p__Firmicutes;c__Clostridia;o__Clostridiales;f__Ruminococcaceae;g__Ruminococcus
ERR1018251_bin.4	ERR1018251	97.99	0	89.92	0	0	18	No	No	k__Bacteria;p__Firmicutes;c__Clostridia;o__Clostridiales;f__Ruminococcaceae
ERR1018251_bin.40	ERR1018251	94.49	1.61	0	0	0	15	Yes	No	k__Bacteria;p__Firmicutes;c__Clostridia;o__Clostridiales;f__Lachnospiraceae;g__Lachnobacterium
ERR1018252_bin.1	ERR1018252	98.29	1.09	0	0	11.15	15	Yes	Yes	k__Bacteria;p__Firmicutes;c__Clostridia;o__Clostridiales;f__Lachnospiraceae;g__Lachnobacterium
ERR1018252_bin.10	ERR1018252	92.53	0.34	0	23.16	5.33	15	Yes	Yes	k__Bacteria;p__Firmicutes;c__Clostridia;o__Clostridiales;f__Lachnospiraceae_2;g__Lachnospira
ERR1018252_bin.14	ERR1018252	90.41	0.65	0	0	0	13	Yes	No	k__Bacteria;p__Firmicutes;c__Clostridia;o__Clostridiales;f__Peptostreptococcaceae_2;g__Clostridium_2
ERR1018252_bin.2	ERR1018252	93.54	0	0	0	0	14	No	No	k__Bacteria;p__Firmicutes;c__Clostridia;o__Clostridiales;f__Ruminococcaceae
ERR1018252_bin.24	ERR1018252	94.91	0	0	45.21	0	19	No	No	k__Bacteria;p__Firmicutes;c__Negativicutes;o__Selenomonadales;f__Veillonellaceae;g__Megasphaera
ERR1018252_bin.31	ERR1018252	97.17	0.71	94.96	31.31	99.79	17	No	No	k__Bacteria;p__Tenericutes;c__Mollicutes;o__Erysipelotrichales;f__Erysipelotrichaceae;g__Solobacterium
ERR1018252_bin.33	ERR1018252	97.29	3.96	0	0	0	15	Yes	No	k__Bacteria;p__Firmicutes;c__Clostridia;o__Clostridiales;f__Lachnospiraceae;g__Lachnobacterium
ERR1018252_bin.46	ERR1018252	98.53	1.69	94.96	0	0	19	Yes	Yes	k__Bacteria;p__Bacteroidetes;c__Bacteroidia;o__Bacteroidales;f__Bacteroidaceae;g__Bacteroides;s__Bacteroides_vulgatus
ERR1018253_bin.13	ERR1018253	93.18	2.5	0	0	0	18	No	Yes	k__Bacteria;p__Proteobacteria;c__Gammaproteobacteria;o__Enterobacteriales;f__Enterobacteriaceae;g__Enterobacter;s__Enterobacter_cloacae
ERR1018253_bin.16	ERR1018253	94.9	1.34	0	0	0	9	Yes	No	k__Bacteria;p__Firmicutes;c__Clostridia;o__Clostridiales;f__Lachnospiraceae_2;g__Lachnospira
ERR1018253_bin.19	ERR1018253	96.07	3.77	0	0	0	13	Yes	No	k__Bacteria;p__Firmicutes;c__Clostridia;o__Clostridiales;f__Lachnospiraceae;g__Lachnobacterium
ERR1018253_bin.25	ERR1018253	93.41	0.9	92.44	0	99.79	19	No	No	k__Bacteria;p__Firmicutes;c__Negativicutes;o__Selenomonadales;f__Veillonellaceae;g__Megasphaera
ERR1018253_bin.27	ERR1018253	94.82	1.23	0	0	9.33	14	Yes	Yes	k__Bacteria;p__Firmicutes;c__Clostridia;o__Clostridiales;f__Lachnospiraceae_2;g__Lachnospira
ERR1018253_bin.30	ERR1018253	93.82	2.81	0	0	11.32	20	No	No	k__Bacteria
ERR1018253_bin.31	ERR1018253	92.92	2.23	0	0	0	11	Yes	Yes	k__Bacteria;p__Firmicutes;c__Clostridia;o__Clostridiales;f__Ruminococcaceae;g__Ruminococcus
ERR1018253_bin.39	ERR1018253	91.78	0.34	0	59.88	31.01	15	No	No	k__Bacteria;p__Firmicutes;c__Clostridia;o__Clostridiales;f__Ruminococcaceae
ERR1018253_bin.44	ERR1018253	96.64	0	91.6	0	0	16	No	No	k__Bacteria;p__Firmicutes;c__Clostridia;o__Clostridiales;f__Ruminococcaceae
ERR1018253_bin.7	ERR1018253	92.11	2.37	0	0	0	20	No	No	k__Bacteria;p__Firmicutes;c__Clostridia;o__Clostridiales
ERR1018254_bin.14	ERR1018254	98.19	0.91	0	0	0	19	Yes	Yes	k__Bacteria;p__Bacteroidetes;c__Bacteroidia;o__Bacteroidales;f__Porphyromonadaceae;g__Porphyromonas;s__Porphyromonas_asaccharolytica
ERR1018254_bin.25	ERR1018254	95.3	2.71	91.6	51.34	0	17	No	No	k__Bacteria;p__Firmicutes;c__Clostridia;o__Clostridiales;f__Ruminococcaceae
ERR1018254_bin.27	ERR1018254	90.58	2.47	0	0	0	20	No	No	k__Bacteria;p__Firmicutes;c__Clostridia;o__Clostridiales
ERR1018254_bin.3	ERR1018254	93.26	1.72	0	0	0	20	No	No	k__Bacteria
ERR1018254_bin.35	ERR1018254	91.4	0.67	93.28	0	0	16	No	No	k__Bacteria;p__Firmicutes;c__Clostridia;o__Clostridiales;f__Ruminococcaceae
ERR1018254_bin.36	ERR1018254	90.12	4.48	0	0	0	16	Yes	No	k__Bacteria;p__Firmicutes;c__Clostridia;o__Clostridiales;f__Ruminococcaceae
ERR1018254_bin.41	ERR1018254	96.48	4.41	94.96	0	5.4	19	Yes	Yes	k__Bacteria;p__Bacteroidetes;c__Bacteroidia;o__Bacteroidales;f__Bacteroidaceae;g__Bacteroides;s__Bacteroides_fragilis
ERR1018254_bin.42	ERR1018254	92.42	1.12	0	0	11.18	20	No	No	k__Bacteria
ERR1018254_bin.5	ERR1018254	91.38	0.81	0	0	8.27	19	Yes	Yes	k__Bacteria;p__Actinobacteria;c__Actinobacteria;o__Bifidobacteriales;f__Bifidobacteriaceae;g__Bifidobacterium;s__Bifidobacterium_longum
ERR1018254_bin.65	ERR1018254	95.21	0.68	0	52.51	6.87	17	Yes	Yes	k__Bacteria;p__Firmicutes;c__Clostridia;o__Clostridiales;f__Ruminococcaceae;g__Ruminococcus
ERR1018254_bin.74	ERR1018254	92.85	3.89	78.99	0	0	12	No	No	k__Bacteria;p__Firmicutes;c__Clostridia;o__Clostridiales
ERR1018254_bin.8	ERR1018254	96.61	1.44	0	0	0	19	Yes	No	k__Bacteria;p__Bacteroidetes;c__Bacteroidia;o__Bacteroidales;f__Rikenellaceae;g__Alistipes
ERR1018255_bin.13	ERR1018255	95.71	0.72	94.96	99.67	99.28	20	No	Yes	k__Bacteria;p__Verrucomicrobia;c__Verrucomicrobiae;o__Verrucomicrobiales;f__Verrucomicrobiaceae
ERR1018255_bin.15	ERR1018255	90.12	3.62	94.96	0	11.15	17	Yes	No	k__Bacteria;p__Bacteroidetes;c__Bacteroidia;o__Bacteroidales;f__Rikenellaceae;g__Alistipes
ERR1018255_bin.26	ERR1018255	92.4	0.17	91.6	0	10.7	19	No	No	k__Bacteria;p__Firmicutes;c__Clostridia;o__Clostridiales;f__Ruminococcaceae
ERR1018255_bin.29	ERR1018255	90.27	2.34	0	0	0	8	Yes	Yes	k__Bacteria;p__Firmicutes;c__Clostridia;o__Clostridiales;f__Ruminococcaceae;g__Ruminococcus
ERR1018255_bin.32	ERR1018255	96.86	1.44	0	0	0	18	Yes	Yes	k__Bacteria;p__Proteobacteria;c__Gammaproteobacteria;o__Enterobacteriales;f__Enterobacteriaceae
ERR1018255_bin.33	ERR1018255	93.49	3.42	0	0	5.44	16	Yes	No	k__Bacteria;p__Firmicutes;c__Clostridia;o__Clostridiales;f__Lachnospiraceae_2;g__Lachnospira
ERR1018255_bin.34	ERR1018255	93.33	0	0	59.75	22.26	20	No	No	k__Bacteria;p__Tenericutes;c__Mollicutes
ERR1018255_bin.55	ERR1018255	92.87	1.68	91.6	0	0	20	No	No	k__Bacteria;p__Firmicutes;c__Clostridia;o__Clostridiales;f__Ruminococcaceae
ERR1018255_bin.56	ERR1018255	96.16	1.51	0	0	0	14	Yes	No	k__Bacteria;p__Firmicutes;c__Clostridia;o__Clostridiales;f__Lachnospiraceae
ERR1018255_bin.59	ERR1018255	98.29	2.35	0	0	8.58	14	Yes	No	k__Bacteria;p__Firmicutes;c__Clostridia;o__Clostridiales
ERR1018255_bin.8	ERR1018255	91.11	1.7	0	0	0	19	Yes	No	k__Bacteria;p__Bacteroidetes;c__Bacteroidia;o__Bacteroidales;f__Rikenellaceae;g__Alistipes
ERR1018256_bin.24	ERR1018256	92.52	0	0	11.48	0	14	No	No	k__Bacteria;p__Firmicutes;c__Clostridia;o__Clostridiales;f__Ruminococcaceae
ERR1018256_bin.26	ERR1018256	95.97	3.32	94.96	0	0	18	No	No	k__Bacteria;p__Firmicutes;c__Clostridia;o__Clostridiales;f__Peptostreptococcaceae;g__Clostridium
ERR1018256_bin.30	ERR1018256	93.91	0.67	0	23.16	5.47	12	Yes	Yes	k__Bacteria;p__Firmicutes;c__Clostridia;o__Clostridiales;f__Lachnospiraceae_2;g__Lachnospira
ERR1018256_bin.36	ERR1018256	98.34	1.59	0	0	0	13	Yes	No	k__Bacteria;p__Firmicutes;c__Clostridia;o__Clostridiales
ERR1018256_bin.41	ERR1018256	93.02	0.72	89.08	0	0	14	No	No	k__Bacteria;p__Firmicutes;c__Clostridia;o__Clostridiales
ERR1018256_bin.6	ERR1018256	94.97	2.91	0	23.68	0	13	Yes	No	k__Bacteria;p__Firmicutes;c__Clostridia;o__Clostridiales
ERR1018257_bin.10	ERR1018257	93.88	1.34	0	0	0	18	No	No	k__Bacteria;p__Firmicutes;c__Clostridia;o__Clostridiales
ERR1018257_bin.62	ERR1018257	94.89	4.08	94.12	0	27.59	18	No	No	k__Bacteria;p__Actinobacteria;c__Actinobacteria;o__Coriobacteriales;f__Coriobacteriaceae
ERR1018258_bin.11	ERR1018258	95.04	1.27	0	0	5.37	13	No	No	k__Bacteria;p__Firmicutes;c__Clostridia;o__Clostridiales;f__Peptostreptococcaceae_2;g__Clostridium_2
ERR1018258_bin.12	ERR1018258	94.15	0.47	0	0	11.35	16	Yes	Yes	k__Bacteria;p__Firmicutes;c__Clostridia;o__Clostridiales;f__Lachnospiraceae_2;g__Lachnospira
ERR1018258_bin.13	ERR1018258	94.86	0.91	0	23.22	11.42	11	Yes	Yes	k__Bacteria;p__Firmicutes;c__Clostridia;o__Clostridiales;f__Ruminococcaceae;g__Ruminococcus
ERR1018258_bin.14	ERR1018258	93.02	3.16	0	0	0	14	Yes	Yes	k__Bacteria;p__Firmicutes;c__Clostridia;o__Clostridiales;f__Peptostreptococcaceae_2;g__Clostridium_2;s__Clostridium_bolteae
ERR1018258_bin.18	ERR1018258	92.86	3.94	0	0	10.74	12	No	No	k__Bacteria;p__Bacteroidetes;c__Bacteroidia;o__Bacteroidales;f__Porphyromonadaceae;g__Parabacteroides
ERR1018258_bin.2	ERR1018258	94.35	0.88	0	59.82	0	14	Yes	No	k__Bacteria;p__Firmicutes;c__Clostridia;o__Clostridiales;f__Lachnospiraceae
ERR1018258_bin.24	ERR1018258	95.07	2.91	0	0	0	10	Yes	No	k__Bacteria;p__Firmicutes;c__Clostridia;o__Clostridiales;f__Lachnospiraceae
ERR1018258_bin.29	ERR1018258	97.74	1.32	0	59.88	11.35	20	Yes	No	k__Bacteria;p__Bacteroidetes;c__Bacteroidia;o__Bacteroidales;f__Porphyromonadaceae_2
ERR1018258_bin.36	ERR1018258	93.41	0.6	0	60.14	0	18	No	No	k__Bacteria;p__Firmicutes;c__Negativicutes;o__Selenomonadales;f__Veillonellaceae;g__Megasphaera
ERR1018258_bin.43	ERR1018258	95.31	1.51	0	0	67.25	16	No	No	k__Bacteria;p__Firmicutes;c__Clostridia;o__Clostridiales
ERR1018258_bin.5	ERR1018258	95.24	3.01	94.12	0	10.77	19	Yes	Yes	k__Bacteria;p__Bacteroidetes;c__Bacteroidia;o__Bacteroidales;f__Porphyromonadaceae
ERR1018258_bin.9	ERR1018258	95.97	2.01	0	0	0	13	No	No	k__Bacteria;p__Firmicutes;c__Clostridia;o__Clostridiales
ERR1018259_bin.1	ERR1018259	95.6	2.01	0	0	0	13	No	No	k__Bacteria;p__Firmicutes;c__Clostridia;o__Clostridiales
ERR1018259_bin.31	ERR1018259	95.64	3.69	92.44	0	0	16	Yes	No	k__Bacteria;p__Firmicutes;c__Clostridia;o__Clostridiales;f__Ruminococcaceae
ERR1018259_bin.33	ERR1018259	98.88	2.25	0	0	0	17	Yes	No	k__Bacteria;p__Fusobacteria;c__Fusobacteriia;o__Fusobacteriales;f__Fusobacteriaceae;g__Fusobacterium
ERR1018259_bin.36	ERR1018259	96.7	2.08	94.96	0	0	17	Yes	No	k__Bacteria;p__Bacteroidetes;c__Bacteroidia;o__Bacteroidales;f__Rikenellaceae;g__Alistipes
ERR1018259_bin.57	ERR1018259	95.64	2.91	0	23.22	10.74	12	Yes	No	k__Bacteria;p__Firmicutes;c__Clostridia;o__Clostridiales
ERR1018259_bin.8	ERR1018259	91.88	0.78	0	38.16	32.62	14	Yes	Yes	k__Bacteria;p__Firmicutes;c__Clostridia;o__Clostridiales;f__Lachnospiraceae_2;g__Lachnospira
ERR1018260_bin.16	ERR1018260	95.18	3.59	0	0	5.33	15	Yes	No	k__Bacteria;p__Firmicutes;c__Clostridia;o__Clostridiales;f__Lachnospiraceae;g__Ruminococcus;s__Ruminococcus_gnavus
ERR1018260_bin.2	ERR1018260	92.6	2.13	0	0	0	20	Yes	Yes	k__Bacteria;p__Bacteroidetes;c__Bacteroidia;o__Bacteroidales;f__Porphyromonadaceae
ERR1018261_bin.2	ERR1018261	90.2	0.67	0	0	0	15	Yes	Yes	k__Bacteria;p__Firmicutes;c__Clostridia;o__Clostridiales;f__Lachnospiraceae_2;g__Lachnospira
ERR1018261_bin.20	ERR1018261	91.61	1.02	0	0	10.53	17	Yes	Yes	k__Bacteria;p__Actinobacteria;c__Actinobacteria;o__Bifidobacteriales;f__Bifidobacteriaceae;g__Bifidobacterium;s__Bifidobacterium_longum
ERR1018261_bin.35	ERR1018261	95.3	1.01	0	53.23	0	16	Yes	No	k__Bacteria;p__Firmicutes;c__Clostridia;o__Clostridiales
ERR1018261_bin.41	ERR1018261	90.82	0.13	0	0	5.44	12	Yes	No	k__Bacteria;p__Firmicutes;c__Clostridia;o__Clostridiales;f__Peptostreptococcaceae_2;g__Clostridium_2
ERR1018261_bin.42	ERR1018261	94.03	0	0	0	0	17	Yes	No	k__Bacteria;p__Tenericutes;c__Mollicutes;o__Erysipelotrichales;f__Erysipelotrichaceae
ERR1018261_bin.49	ERR1018261	90.11	4.87	0	0	4.14	10	Yes	No	k__Bacteria;p__Firmicutes;c__Clostridia;o__Clostridiales;f__Lachnospiraceae;g__Dorea
ERR1018261_bin.8	ERR1018261	94.74	1.34	0	52.45	0	15	Yes	No	k__Bacteria;p__Firmicutes;c__Clostridia;o__Clostridiales
ERR1018262_bin.47	ERR1018262	92.17	2.74	0	0	0	15	Yes	No	k__Bacteria;p__Proteobacteria;c__Gammaproteobacteria;o__Pasteurellales;f__Pasteurellaceae;g__Haemophilus;s__Haemophilus_parainfluenzae
ERR1018262_bin.53	ERR1018262	92.95	1.68	91.6	0	0	14	Yes	No	k__Bacteria;p__Firmicutes;c__Clostridia;o__Clostridiales;f__Ruminococcaceae
ERR1018262_bin.68	ERR1018262	96.29	2.35	91.6	0	11.08	17	No	No	k__Bacteria;p__Firmicutes;c__Clostridia;o__Clostridiales;f__Ruminococcaceae
ERR1018263_bin.11	ERR1018263	93.91	0.94	0	0	5.3	9	No	No	k__Bacteria;p__Firmicutes;c__Clostridia;o__Clostridiales;f__Lachnospiraceae_2;g__Lachnospira
ERR1018263_bin.20	ERR1018263	96.64	0	0	0	0	12	Yes	No	k__Bacteria;p__Firmicutes;c__Clostridia;o__Clostridiales
ERR1018263_bin.22	ERR1018263	97.18	0.31	0	24.85	10.53	18	Yes	Yes	k__Bacteria;p__Actinobacteria;c__Actinobacteria;o__Bifidobacteriales;f__Bifidobacteriaceae;g__Bifidobacterium;s__Bifidobacterium_longum
ERR1018263_bin.29	ERR1018263	91.65	0.56	0	24.85	0	17	Yes	Yes	k__Bacteria;p__Proteobacteria;c__Gammaproteobacteria;o__Enterobacteriales;f__Enterobacteriaceae
ERR1018263_bin.50	ERR1018263	97.53	0.68	0	0	0	19	Yes	Yes	k__Bacteria;p__Actinobacteria;c__Actinobacteria;o__Bifidobacteriales;f__Bifidobacteriaceae;g__Bifidobacterium
ERR1018263_bin.54	ERR1018263	91.94	0.81	0	0	0	18	No	No	k__Bacteria;p__Actinobacteria;c__Actinobacteria;o__Coriobacteriales;f__Coriobacteriaceae
ERR1018263_bin.56	ERR1018263	92.5	2.55	0	0	5.3	13	Yes	No	k__Bacteria;p__Firmicutes;c__Clostridia;o__Clostridiales;f__Lachnospiraceae;g__Ruminococcus;s__Ruminococcus_gnavus
ERR1018263_bin.63	ERR1018263	90.41	2.68	0	0	5.37	12	No	No	k__Bacteria;p__Firmicutes;c__Clostridia;o__Clostridiales
ERR1018263_bin.8	ERR1018263	93.4	0	0	0	0	17	Yes	No	k__Bacteria;p__Tenericutes;c__Mollicutes;o__Erysipelotrichales;f__Erysipelotrichaceae
ERR1018264_bin.10	ERR1018264	91.1	2.77	0	0	0	18	No	No	k__Bacteria;p__Firmicutes;c__Clostridia;o__Clostridiales;f__Ruminococcaceae
ERR1018264_bin.18	ERR1018264	91.95	2.79	94.12	23.55	12.14	17	Yes	No	k__Bacteria;p__Firmicutes;c__Clostridia;o__Clostridiales
ERR1018264_bin.53	ERR1018264	94.76	0	89.92	0	10.7	15	No	No	k__Bacteria;p__Firmicutes;c__Clostridia;o__Clostridiales
ERR1018265_bin.21	ERR1018265	95.03	2.01	84.87	0	0	15	No	No	k__Bacteria;p__Firmicutes;c__Clostridia;o__Clostridiales;f__Ruminococcaceae
ERR1018265_bin.25	ERR1018265	96.64	1.08	0	0	11.28	16	No	No	k__Bacteria;p__Firmicutes;c__Clostridia;o__Clostridiales
ERR1018265_bin.34	ERR1018265	94.02	1.34	89.92	23.16	0	11	Yes	Yes	k__Bacteria;p__Firmicutes;c__Clostridia;o__Clostridiales;f__Lachnospiraceae_2;g__Lachnospira
ERR1018265_bin.39	ERR1018265	95.3	3.02	0	60.14	0	14	No	No	k__Bacteria;p__Firmicutes;c__Clostridia;o__Clostridiales;f__Ruminococcaceae
ERR1018265_bin.42	ERR1018265	93.96	2.29	94.12	0	0	18	No	No	k__Bacteria;p__Firmicutes;c__Clostridia;o__Clostridiales
ERR1018265_bin.53	ERR1018265	91.38	4.8	0	0	0	15	Yes	No	k__Bacteria;p__Proteobacteria;c__Deltaproteobacteria;o__Desulfovibrionales;f__Desulfovibrionaceae;g__Desulfovibrio
ERR1018265_bin.9	ERR1018265	94.58	1.51	94.12	0	10.67	17	Yes	Yes	k__Bacteria;p__Bacteroidetes;c__Bacteroidia;o__Bacteroidales;f__Porphyromonadaceae
ERR1018266_bin.1	ERR1018266	90.95	2.64	0	0	0	16	Yes	No	k__Bacteria;p__Bacteroidetes;c__Bacteroidia;o__Bacteroidales;f__Rikenellaceae;g__Alistipes
ERR1018266_bin.13	ERR1018266	95.97	0.81	83.19	0	5.71	17	No	No	k__Bacteria;p__Firmicutes;c__Clostridia;o__Clostridiales
ERR1018266_bin.18	ERR1018266	95.03	0.11	0	23.29	9.74	16	No	No	k__Bacteria;p__Tenericutes;c__Mollicutes
ERR1018266_bin.21	ERR1018266	95.99	2.24	0	0	0	13	Yes	No	k__Bacteria;p__Firmicutes;c__Clostridia;o__Clostridiales;f__Lachnospiraceae;g__Lachnobacterium
ERR1018266_bin.23	ERR1018266	90.67	1.33	0	0	0	16	No	No	k__Bacteria;p__Tenericutes;c__Mollicutes
ERR1018266_bin.27	ERR1018266	91.29	1.12	0	0	0	15	No	No	k__Bacteria
ERR1018266_bin.33	ERR1018266	93.78	1.4	0	0	0	13	Yes	No	k__Bacteria;p__Firmicutes;c__Clostridia;o__Clostridiales;f__Lachnospiraceae_2;g__Lachnospira
ERR1018266_bin.36	ERR1018266	93.26	1.28	0	0	10.7	20	No	No	k__Bacteria
ERR1018266_bin.4	ERR1018266	98.66	0	89.92	0	6.91	17	No	No	k__Bacteria;p__Firmicutes;c__Clostridia;o__Clostridiales;f__Ruminococcaceae
ERR1018266_bin.41	ERR1018266	99.19	1.08	86.55	46.31	29.13	13	No	No	k__Bacteria;p__Firmicutes;c__Clostridia;o__Clostridiales
ERR1018266_bin.47	ERR1018266	91	1.5	93.28	91.32	99.79	18	No	No	k__Bacteria;p__Firmicutes;c__Negativicutes;o__Selenomonadales;f__Acidaminococcaceae
ERR1018266_bin.5	ERR1018266	93.84	0	0	0	11.21	12	Yes	No	k__Bacteria;p__Firmicutes;c__Clostridia;o__Clostridiales
ERR1018266_bin.51	ERR1018266	96.07	0.94	68.07	0	0	17	Yes	No	k__Bacteria;p__Tenericutes;c__Mollicutes;o__Erysipelotrichales;f__Erysipelotrichaceae
ERR1018266_bin.6	ERR1018266	93.33	0.66	0	99.61	70.15	17	No	No	k__Bacteria;p__Proteobacteria;c__Betaproteobacteria;o__Burkholderiales;f__Sutterellaceae;g__Sutterella
ERR1018266_bin.66	ERR1018266	96.02	1.9	92.44	0	10.5	17	Yes	No	k__Bacteria;p__Firmicutes;c__Clostridia;o__Clostridiales;f__Ruminococcaceae
ERR1018266_bin.73	ERR1018266	96.15	0.3	0	99.61	66.7	18	Yes	No	k__Bacteria;p__Proteobacteria;c__Deltaproteobacteria;o__Desulfovibrionales;f__Desulfovibrionaceae;g__Desulfovibrio
ERR1018266_bin.75	ERR1018266	93.52	2.58	94.12	0	10.6	16	Yes	Yes	k__Bacteria;p__Bacteroidetes;c__Bacteroidia;o__Bacteroidales;f__Porphyromonadaceae
ERR1018266_bin.76	ERR1018266	96.6	1.34	93.28	0	0	20	No	No	k__Bacteria;p__Firmicutes;c__Clostridia;o__Clostridiales;f__Ruminococcaceae
ERR1018266_bin.78	ERR1018266	93.15	0	0	23.22	6.87	13	Yes	Yes	k__Bacteria;p__Firmicutes;c__Clostridia;o__Clostridiales;f__Ruminococcaceae;g__Ruminococcus
ERR1018267_bin.26	ERR1018267	97.05	3.02	92.44	0	12.14	17	Yes	No	k__Bacteria;p__Firmicutes;c__Clostridia;o__Clostridiales;f__Ruminococcaceae
ERR1018267_bin.28	ERR1018267	93.35	2.35	0	46.25	0	14	Yes	Yes	k__Bacteria;p__Firmicutes;c__Clostridia;o__Clostridiales;f__Lachnospiraceae_2;g__Lachnospira
ERR1018267_bin.29	ERR1018267	96.04	0.29	93.28	0	0	17	No	No	k__Bacteria;p__Firmicutes;c__Clostridia;o__Clostridiales;f__Ruminococcaceae
ERR1018267_bin.44	ERR1018267	92.42	0.37	0	95.69	99.56	20	No	No	k__Bacteria
ERR1018267_bin.46	ERR1018267	95.78	1.02	94.96	0	99.69	20	No	Yes	k__Bacteria;p__Verrucomicrobia;c__Verrucomicrobiae;o__Verrucomicrobiales;f__Verrucomicrobiaceae
ERR1018267_bin.51	ERR1018267	91.24	4.5	0	21.07	0	14	Yes	No	k__Bacteria;p__Firmicutes;c__Clostridia;o__Clostridiales;f__Lachnospiraceae
ERR1018267_bin.74	ERR1018267	93.89	1.2	92.44	24.85	11.42	19	No	No	k__Bacteria;p__Firmicutes;c__Negativicutes;o__Selenomonadales;f__Veillonellaceae;g__Megasphaera
ERR1018268_bin.19	ERR1018268	92.75	2.66	0	0	5.44	16	Yes	No	k__Bacteria;p__Firmicutes;c__Clostridia;o__Clostridiales;f__Lachnospiraceae
ERR1018268_bin.2	ERR1018268	95.63	3.69	0	0	0	18	No	No	k__Bacteria;p__Firmicutes;c__Clostridia;o__Clostridiales
ERR1018268_bin.23	ERR1018268	90.38	1.45	76.47	0	0	14	No	No	k__Bacteria;p__Firmicutes;c__Clostridia;o__Clostridiales;f__Ruminococcaceae
ERR1018268_bin.29	ERR1018268	91.03	3.81	0	0	10.7	17	Yes	No	k__Bacteria;p__Bacteroidetes;c__Bacteroidia;o__Bacteroidales;f__Bacteroidaceae;g__Bacteroides;s__Bacteroides_uniformis
ERR1018268_bin.31	ERR1018268	98.66	0	89.92	24.59	99.86	18	No	No	k__Bacteria;p__Firmicutes;c__Clostridia;o__Clostridiales
ERR1018268_bin.33	ERR1018268	92.72	3.4	0	0	0	17	Yes	No	k__Bacteria;p__Firmicutes;c__Clostridia;o__Clostridiales;f__Ruminococcaceae;g__Faecalibacterium
ERR1018268_bin.43	ERR1018268	96.2	0	0	8.28	10.8	18	No	No	k__Bacteria;p__Proteobacteria;c__Betaproteobacteria;o__Burkholderiales;f__Sutterellaceae;g__Sutterella
ERR1018268_bin.45	ERR1018268	92.17	0.98	0	0	0	6	Yes	No	k__Bacteria;p__Firmicutes;c__Clostridia;o__Clostridiales;f__Lachnospiraceae_2;g__Lachnospira
ERR1018268_bin.47	ERR1018268	91.59	1.13	94.96	0	8.75	14	Yes	Yes	k__Bacteria;p__Bacteroidetes;c__Bacteroidia;o__Bacteroidales;f__Bacteroidaceae;g__Bacteroides;s__Bacteroides_vulgatus
ERR1018268_bin.48	ERR1018268	94.9	3.13	0	7.24	5.33	14	No	No	k__Bacteria;p__Firmicutes;c__Clostridia;o__Clostridiales
ERR1018268_bin.50	ERR1018268	96.55	4.39	89.08	0	5.26	13	No	No	k__Bacteria;p__Firmicutes;c__Clostridia;o__Clostridiales
ERR1018268_bin.51	ERR1018268	96.3	0	0	0	5.44	16	Yes	Yes	k__Bacteria;p__Firmicutes;c__Clostridia;o__Clostridiales;f__Lachnospiraceae;g__Lachnobacterium
ERR1018268_bin.53	ERR1018268	92.97	2.75	90.76	0	86.15	20	No	No	k__Bacteria
ERR1018268_bin.54	ERR1018268	95.81	0	0	0	0	12	Yes	Yes	k__Bacteria;p__Firmicutes;c__Clostridia;o__Clostridiales;f__Lachnospiraceae_2;g__Lachnospira
ERR1018268_bin.57	ERR1018268	92.93	1.34	86.55	70.52	29.16	20	No	No	k__Bacteria;p__Firmicutes;c__Clostridia;o__Clostridiales
ERR1018268_bin.6	ERR1018268	100	0.9	94.12	31.38	99.45	18	No	No	k__Bacteria;p__Actinobacteria;c__Actinobacteria;o__Coriobacteriales;f__Coriobacteriaceae
ERR1018268_bin.69	ERR1018268	99.4	1.4	94.96	0	62.39	17	Yes	No	k__Bacteria;p__Firmicutes;c__Negativicutes;o__Selenomonadales;f__Acidaminococcaceae
ERR1018268_bin.73	ERR1018268	95.26	0.78	0	0	6.12	19	No	No	k__Bacteria;p__Firmicutes;c__Clostridia;o__Clostridiales;f__Ruminococcaceae
ERR1018268_bin.74	ERR1018268	92.53	1.39	94.96	0	0	19	Yes	No	k__Bacteria;p__Bacteroidetes;c__Bacteroidia;o__Bacteroidales;f__Prevotellaceae;g__Prevotella
ERR1018268_bin.76	ERR1018268	96.7	2.04	83.19	0	5.44	13	No	No	k__Bacteria;p__Firmicutes;c__Clostridia;o__Clostridiales
ERR1018268_bin.77	ERR1018268	100	0.96	0	59.43	0	19	No	No	k__Bacteria;p__Bacteroidetes;c__Bacteroidia;o__Bacteroidales;f__Rikenellaceae;g__Alistipes
ERR1018269_bin.31	ERR1018269	97.85	0.42	0	52.12	0	18	No	No	k__Bacteria;p__Proteobacteria;c__Betaproteobacteria;o__Burkholderiales;f__Sutterellaceae;g__Sutterella
ERR1018269_bin.33	ERR1018269	94.61	0	0	0	5.4	13	Yes	Yes	k__Bacteria;p__Firmicutes;c__Clostridia;o__Clostridiales;f__Lachnospiraceae;g__Lachnobacterium
ERR1018269_bin.46	ERR1018269	95.88	3.62	0	0	5.4	14	Yes	No	k__Bacteria;p__Firmicutes;c__Clostridia;o__Clostridiales;f__Lachnospiraceae
ERR1018269_bin.50	ERR1018269	99.06	0	0	0	0	18	Yes	No	k__Bacteria;p__Tenericutes;c__Mollicutes;o__Erysipelotrichales;f__Erysipelotrichaceae
ERR1018269_bin.54	ERR1018269	93.88	2.16	0	0	0	15	Yes	No	k__Bacteria;p__Firmicutes;c__Clostridia;o__Clostridiales;f__Lachnospiraceae
ERR1018269_bin.8	ERR1018269	91.61	0.67	0	0	5.37	11	No	No	k__Bacteria;p__Firmicutes;c__Clostridia;o__Clostridiales;f__Lachnospiraceae_2;g__Lachnospira
ERR1018270_bin.13	ERR1018270	92.77	0.57	94.12	0	11.59	19	No	No	k__Bacteria;p__Firmicutes;c__Negativicutes;o__Selenomonadales;f__Acidaminococcaceae
ERR1018270_bin.17	ERR1018270	93.4	2.66	0	0	11.21	15	Yes	Yes	k__Bacteria;p__Firmicutes;c__Clostridia;o__Clostridiales;f__Lachnospiraceae;g__Lachnobacterium
ERR1018270_bin.31	ERR1018270	91.79	3.72	0	0	9.09	19	Yes	No	k__Bacteria;p__Bacteroidetes;c__Bacteroidia;o__Bacteroidales;f__Bacteroidaceae;g__Bacteroides;s__Bacteroides_uniformis
ERR1018270_bin.33	ERR1018270	97.5	0.78	0	71.49	0	19	No	No	k__Bacteria;p__Proteobacteria;c__Betaproteobacteria;o__Burkholderiales;f__Sutterellaceae;g__Sutterella
ERR1018270_bin.41	ERR1018270	97.6	0	0	22.96	6.87	11	Yes	Yes	k__Bacteria;p__Firmicutes;c__Clostridia;o__Clostridiales;f__Ruminococcaceae;g__Ruminococcus
ERR1018270_bin.49	ERR1018270	93.56	1.36	0	21.72	0	15	No	No	k__Bacteria;p__Firmicutes;c__Clostridia;o__Clostridiales;f__Ruminococcaceae
ERR1018271_bin.15	ERR1018271	98.59	0.34	0	25.05	9.3	17	No	No	k__Bacteria;p__Firmicutes;c__Clostridia;o__Clostridiales
ERR1018271_bin.2	ERR1018271	95.43	2.25	94.96	22.96	11.04	20	Yes	No	k__Bacteria;p__Firmicutes;c__Negativicutes;o__Selenomonadales;f__Acidaminococcaceae
ERR1018271_bin.20	ERR1018271	95.71	2.66	0	0	5.47	15	Yes	No	k__Bacteria;p__Firmicutes;c__Clostridia;o__Clostridiales;f__Lachnospiraceae
ERR1018271_bin.23	ERR1018271	91.87	3.47	89.08	70.58	13.03	15	No	No	k__Bacteria;p__Firmicutes;c__Clostridia;o__Clostridiales
ERR1018271_bin.25	ERR1018271	93.53	1.34	0	0	9.33	14	Yes	Yes	k__Bacteria;p__Firmicutes;c__Clostridia;o__Clostridiales;f__Lachnospiraceae_2;g__Lachnospira
ERR1018271_bin.4	ERR1018271	92.94	3.14	0	0	0	16	No	No	k__Bacteria;p__Firmicutes;c__Clostridia;o__Clostridiales;f__Peptostreptococcaceae_2;g__Clostridium_2
ERR1018272_bin.17	ERR1018272	93.61	1.57	89.92	0	0	16	No	No	k__Bacteria;p__Firmicutes;c__Clostridia;o__Clostridiales
ERR1018272_bin.22	ERR1018272	90.89	1.21	0	24.27	0	18	Yes	No	k__Bacteria;p__Proteobacteria;c__Deltaproteobacteria;o__Desulfovibrionales;f__Desulfovibrionaceae;g__Desulfovibrio
ERR1018272_bin.24	ERR1018272	98.66	1.34	0	24.98	10.8	15	No	No	k__Bacteria;p__Firmicutes;c__Clostridia;o__Clostridiales
ERR1018272_bin.3	ERR1018272	95.58	0.02	0	0	5.78	10	Yes	No	k__Bacteria;p__Firmicutes;c__Clostridia;o__Clostridiales
ERR1018272_bin.30	ERR1018272	90.26	1.63	89.92	0	0	19	No	No	k__Bacteria;p__Firmicutes;c__Clostridia;o__Clostridiales
ERR1018272_bin.31	ERR1018272	98.66	0	89.92	0	10.67	17	No	No	k__Bacteria;p__Firmicutes;c__Clostridia;o__Clostridiales;f__Ruminococcaceae
ERR1018272_bin.39	ERR1018272	95.78	1.65	0	0	0	12	Yes	No	k__Bacteria;p__Firmicutes;c__Clostridia;o__Clostridiales;f__Lachnospiraceae;g__Lachnobacterium
ERR1018272_bin.4	ERR1018272	98.1	3.02	0	0	11.35	14	Yes	Yes	k__Bacteria;p__Firmicutes;c__Clostridia;o__Clostridiales;f__Lachnospiraceae;g__Lachnobacterium
ERR1018272_bin.42	ERR1018272	92.42	2.25	0	77.1	99.69	20	No	No	k__Bacteria
ERR1018272_bin.43	ERR1018272	95.76	1.81	0	0	0	16	No	No	k__Bacteria;p__Firmicutes;c__Clostridia;o__Clostridiales;f__Ruminococcaceae
ERR1018272_bin.45	ERR1018272	98.04	0.75	0	58.71	0	19	Yes	No	k__Bacteria;p__Bacteroidetes;c__Bacteroidia;o__Bacteroidales;f__Porphyromonadaceae_2;g__Barnesiella
ERR1018272_bin.51	ERR1018272	93.29	1.12	0	0	11.01	14	No	No	k__Bacteria;p__Firmicutes;c__Clostridia;o__Clostridiales
ERR1018272_bin.57	ERR1018272	96.64	0.67	0	0	11.21	14	No	No	k__Bacteria;p__Firmicutes;c__Clostridia;o__Clostridiales
ERR1018272_bin.6	ERR1018272	95.17	0.67	0	0	0	14	No	No	k__Bacteria;p__Firmicutes;c__Clostridia;o__Clostridiales
ERR1018272_bin.65	ERR1018272	91.41	0.34	0	0	5.23	16	Yes	Yes	k__Bacteria;p__Firmicutes;c__Clostridia;o__Clostridiales;f__Lachnospiraceae_2;g__Lachnospira
ERR1018272_bin.69	ERR1018272	99.33	1.14	92.44	0	0	14	Yes	No	k__Bacteria;p__Firmicutes;c__Clostridia;o__Clostridiales;f__Ruminococcaceae
ERR1018273_bin.13	ERR1018273	90.42	3.73	0	0	0	11	No	No	k__Bacteria;p__Firmicutes;c__Clostridia;o__Clostridiales
ERR1018273_bin.28	ERR1018273	95.97	0.67	0	23.16	8.82	17	No	No	k__Bacteria;p__Firmicutes;c__Clostridia;o__Clostridiales
ERR1018273_bin.29	ERR1018273	94.3	0.67	91.6	0	0	18	No	No	k__Bacteria;p__Firmicutes;c__Clostridia;o__Clostridiales;f__Ruminococcaceae
ERR1018273_bin.3	ERR1018273	96.07	1.63	0	0	0	15	Yes	No	k__Bacteria;p__Firmicutes;c__Clostridia;o__Clostridiales;f__Lachnospiraceae
ERR1018273_bin.31	ERR1018273	90.43	2.06	0	0	8.48	17	No	No	k__Bacteria;p__Firmicutes;c__Negativicutes;o__Selenomonadales;f__Veillonellaceae;g__Dialister
ERR1018273_bin.32	ERR1018273	97.66	3.08	94.96	0	5.3	14	Yes	No	k__Bacteria;p__Firmicutes;c__Clostridia;o__Clostridiales;f__Lachnospiraceae;g__Ruminococcus
ERR1018273_bin.40	ERR1018273	99.33	2.01	92.44	20.61	11.04	14	Yes	No	k__Bacteria;p__Firmicutes;c__Clostridia;o__Clostridiales;f__Ruminococcaceae
ERR1018273_bin.41	ERR1018273	90.82	4.6	0	61.64	11.18	20	No	No	k__Bacteria;p__Bacteroidetes;c__Bacteroidia;o__Bacteroidales
ERR1018273_bin.45	ERR1018273	92.7	1.28	0	0	0	19	No	No	k__Bacteria
ERR1018273_bin.62	ERR1018273	91.69	1.71	0	0	6.19	13	Yes	Yes	k__Bacteria;p__Firmicutes;c__Clostridia;o__Clostridiales;f__Ruminococcaceae;g__Ruminococcus
ERR1018273_bin.66	ERR1018273	92.7	2.52	0	0	11.21	15	No	No	k__Bacteria
ERR1018273_bin.78	ERR1018273	91.32	4.64	0	0	8.82	11	No	No	k__Bacteria;p__Firmicutes;c__Clostridia;o__Clostridiales;f__Lachnospiraceae
ERR1018274_bin.1	ERR1018274	96.41	2.19	0	0	11.04	14	Yes	No	k__Bacteria;p__Firmicutes;c__Clostridia;o__Clostridiales;f__Lachnospiraceae
ERR1018274_bin.14	ERR1018274	96.22	0.64	94.12	61.64	11.11	15	No	No	k__Bacteria;p__Bacteroidetes;c__Bacteroidia;o__Bacteroidales;f__Prevotellaceae
ERR1018274_bin.16	ERR1018274	99	1.8	94.12	0	10.46	18	No	No	k__Bacteria;p__Firmicutes;c__Negativicutes;o__Selenomonadales;f__Acidaminococcaceae
ERR1018274_bin.20	ERR1018274	91.18	2.91	92.44	9	12.14	17	No	No	k__Bacteria;p__Firmicutes;c__Clostridia;o__Clostridiales;f__Ruminococcaceae
ERR1018274_bin.22	ERR1018274	95.72	0.89	0	0	5.4	15	Yes	No	k__Bacteria;p__Firmicutes;c__Clostridia;o__Clostridiales
ERR1018274_bin.24	ERR1018274	93.87	4.38	0	0	9.37	14	No	No	k__Bacteria;p__Firmicutes;c__Clostridia;o__Clostridiales
ERR1018274_bin.27	ERR1018274	92.73	0.87	0	0	0	18	No	No	k__Bacteria;p__Bacteroidetes;c__Bacteroidia;o__Bacteroidales;f__Bacteroidaceae;g__Bacteroides
ERR1018274_bin.30	ERR1018274	91.85	2.95	94.96	0	0	18	Yes	No	k__Bacteria;p__Bacteroidetes;c__Bacteroidia;o__Bacteroidales;f__Rikenellaceae;g__Alistipes
ERR1018274_bin.34	ERR1018274	96.98	0.67	92.44	23.16	10.39	17	No	No	k__Bacteria;p__Firmicutes;c__Clostridia;o__Clostridiales;f__Ruminococcaceae
ERR1018274_bin.42	ERR1018274	91.01	1.26	0	0	5.44	17	Yes	Yes	k__Bacteria;p__Firmicutes;c__Clostridia;o__Clostridiales;f__Lachnospiraceae;g__Lachnobacterium
ERR1018274_bin.43	ERR1018274	94.84	0.84	0	23.16	5.4	17	Yes	Yes	k__Bacteria;p__Firmicutes;c__Clostridia;o__Clostridiales;f__Lachnospiraceae_2;g__Lachnospira
ERR1018274_bin.44	ERR1018274	95.53	2.5	0	0	5.37	12	No	No	k__Bacteria;p__Firmicutes;c__Clostridia;o__Clostridiales
ERR1018275_bin.12	ERR1018275	95.21	2.61	0	24.98	5.4	12	Yes	No	k__Bacteria;p__Firmicutes;c__Clostridia;o__Clostridiales;f__Lachnospiraceae
ERR1018275_bin.13	ERR1018275	94.95	2.56	0	0	0	19	No	No	k__Bacteria;p__Proteobacteria;c__Deltaproteobacteria;o__Desulfovibrionales;f__Desulfovibrionaceae;g__Desulfovibrio
ERR1018275_bin.14	ERR1018275	96.01	2.44	93.28	22.96	8.51	19	No	No	k__Bacteria;p__Firmicutes;c__Negativicutes;o__Selenomonadales;f__Acidaminococcaceae
ERR1018275_bin.20	ERR1018275	94.3	1.7	0	0	0	10	Yes	No	k__Bacteria;p__Firmicutes;c__Clostridia;o__Clostridiales;f__Lachnospiraceae_2;g__Lachnospira
ERR1018275_bin.24	ERR1018275	94.36	0.34	89.92	0	10.67	15	No	No	k__Bacteria;p__Firmicutes;c__Clostridia;o__Clostridiales
ERR1018275_bin.32	ERR1018275	90.81	2.68	0	0	0	16	No	No	k__Bacteria;p__Firmicutes;c__Clostridia;o__Clostridiales;f__Ruminococcaceae
ERR1018275_bin.35	ERR1018275	90.16	1.6	0	0	0	11	No	No	k__Bacteria;p__Firmicutes;c__Clostridia;o__Clostridiales;f__Ruminococcaceae
ERR1018275_bin.40	ERR1018275	91.2	4.35	0	23.09	13.68	14	No	No	k__Bacteria;p__Bacteroidetes;c__Bacteroidia;o__Bacteroidales;f__Rikenellaceae;g__Alistipes
ERR1018275_bin.7	ERR1018275	91.46	0.45	0	0	0	11	Yes	No	k__Bacteria;p__Firmicutes;c__Clostridia;o__Clostridiales;f__Ruminococcaceae
ERR1018276_bin.36	ERR1018276	90.94	0.67	0	0	11.28	15	No	No	k__Bacteria;p__Firmicutes;c__Clostridia;o__Clostridiales
ERR1018276_bin.50	ERR1018276	92.62	4.35	0	0	5.4	15	Yes	No	k__Bacteria;p__Firmicutes;c__Clostridia;o__Clostridiales;f__Lachnospiraceae
ERR1018276_bin.51	ERR1018276	95.41	1.34	0	0	0	14	Yes	No	k__Bacteria;p__Firmicutes;c__Clostridia;o__Clostridiales;f__Ruminococcaceae
ERR1018277_bin.14	ERR1018277	92.14	0.81	0	0	0	18	No	No	k__Bacteria;p__Actinobacteria;c__Actinobacteria;o__Coriobacteriales;f__Coriobacteriaceae
ERR1018277_bin.38	ERR1018277	98.97	0.13	0	0	0	15	Yes	No	k__Bacteria;p__Tenericutes;c__Mollicutes;o__Erysipelotrichales;f__Erysipelotrichaceae
ERR1018277_bin.46	ERR1018277	98.1	0	94.12	0	0	19	No	No	k__Bacteria;p__Firmicutes;c__Negativicutes;o__Selenomonadales;f__Veillonellaceae
ERR1018277_bin.57	ERR1018277	93.19	3.54	0	0	0	12	Yes	No	k__Bacteria;p__Firmicutes;c__Clostridia;o__Clostridiales;f__Peptostreptococcaceae_2;g__Clostridium_2
ERR1018277_bin.65	ERR1018277	92.15	2.56	94.96	0	7.83	19	Yes	No	k__Bacteria;p__Bacteroidetes;c__Bacteroidia;o__Bacteroidales;f__Rikenellaceae;g__Alistipes
ERR1018277_bin.69	ERR1018277	94.63	0.89	0	0	0	15	Yes	Yes	k__Bacteria;p__Firmicutes;c__Clostridia;o__Clostridiales;f__Lachnospiraceae_2;g__Lachnospira
ERR1018278_bin.10	ERR1018278	95.3	0.67	0	0	5.2	15	No	No	k__Bacteria;p__Firmicutes;c__Clostridia;o__Clostridiales
ERR1018278_bin.26	ERR1018278	92.15	1.18	0	0	0	18	Yes	No	k__Bacteria;p__Bacteroidetes;c__Bacteroidia;o__Bacteroidales;f__Rikenellaceae;g__Alistipes
ERR1018278_bin.40	ERR1018278	93.27	2.31	0	34.44	0	19	Yes	Yes	k__Bacteria;p__Bacteroidetes;c__Bacteroidia;o__Bacteroidales;f__Porphyromonadaceae
ERR1018278_bin.5	ERR1018278	94.35	1.7	0	0	0	16	Yes	No	k__Bacteria;p__Firmicutes;c__Clostridia;o__Clostridiales;f__Peptostreptococcaceae;g__Clostridium
ERR1018279_bin.1	ERR1018279	96.47	0	92.44	0	99.69	17	Yes	Yes	k__Bacteria;p__Firmicutes;c__Negativicutes;o__Selenomonadales;f__Veillonellaceae;g__Veillonella
ERR1018279_bin.11	ERR1018279	95.25	0	0	0	0	14	Yes	No	k__Bacteria;p__Firmicutes;c__Clostridia;o__Clostridiales;f__Lachnospiraceae;g__Blautia;s__Blautia_wexlerae
ERR1018279_bin.12	ERR1018279	99.06	0	0	0	0	14	Yes	No	k__Bacteria;p__Tenericutes;c__Mollicutes;o__Erysipelotrichales;f__Erysipelotrichaceae;g__Coprobacillus
ERR1018279_bin.13	ERR1018279	97.27	3.51	0	51.92	17.98	13	Yes	No	k__Bacteria;p__Firmicutes;c__Clostridia;o__Clostridiales;f__Lachnospiraceae;g__Ruminococcus;s__Ruminococcus_gnavus
ERR1018279_bin.7	ERR1018279	99.25	0.37	0	0	0	10	Yes	Yes	k__Bacteria;p__Firmicutes;c__Bacilli;o__Lactobacillales;f__Streptococcaceae;g__Streptococcus
ERR1018280_bin.13	ERR1018280	96.37	0.06	0	23.16	0	19	Yes	Yes	k__Bacteria;p__Actinobacteria;c__Actinobacteria;o__Bifidobacteriales;f__Bifidobacteriaceae;g__Bifidobacterium;s__Bifidobacterium_longum
ERR1018280_bin.14	ERR1018280	91.85	4.43	0	0	0	13	Yes	Yes	k__Bacteria;p__Firmicutes;c__Clostridia;o__Clostridiales
ERR1018280_bin.21	ERR1018280	90.45	2.25	0	46.12	11.28	20	No	No	k__Bacteria
ERR1018280_bin.25	ERR1018280	91	0.89	0	0	11.04	14	Yes	No	k__Bacteria;p__Firmicutes;c__Clostridia;o__Clostridiales
ERR1018280_bin.55	ERR1018280	90.51	2.96	0	0	0	13	Yes	Yes	k__Bacteria;p__Firmicutes;c__Clostridia;o__Clostridiales;f__Lachnospiraceae_2;g__Lachnospira
ERR1018281_bin.23	ERR1018281	94.92	0.17	95.8	0	99.86	19	Yes	Yes	k__Bacteria;p__Proteobacteria;c__Gammaproteobacteria;o__Enterobacteriales;f__Enterobacteriaceae
ERR1018281_bin.25	ERR1018281	95.9	4.09	94.96	23.03	10.53	20	Yes	No	k__Bacteria;p__Bacteroidetes;c__Bacteroidia;o__Bacteroidales;f__Rikenellaceae;g__Alistipes
ERR1018281_bin.28	ERR1018281	97.96	1.36	0	0	0	19	No	Yes	k__Bacteria;p__Verrucomicrobia;c__Verrucomicrobiae;o__Verrucomicrobiales;f__Verrucomicrobiaceae
ERR1018281_bin.42	ERR1018281	97.27	3.8	0	31.77	5.16	14	Yes	No	k__Bacteria;p__Firmicutes;c__Clostridia;o__Clostridiales;f__Lachnospiraceae;g__Ruminococcus
ERR1018281_bin.6	ERR1018281	96.61	3.23	94.12	0	10.77	18	Yes	Yes	k__Bacteria;p__Bacteroidetes;c__Bacteroidia;o__Bacteroidales;f__Porphyromonadaceae
ERR1018281_bin.7	ERR1018281	92.54	2.01	0	70.71	0	19	Yes	No	k__Bacteria;p__Actinobacteria;c__Actinobacteria;o__Actinomycetales;f__Actinomycetaceae;g__Actinomyces
ERR1018282_bin.13	ERR1018282	92.07	1.93	0	0	5.4	15	Yes	No	k__Bacteria;p__Firmicutes;c__Clostridia;o__Clostridiales;f__Lachnospiraceae
ERR1018282_bin.19	ERR1018282	92.58	2.22	0	0	0	15	No	Yes	k__Bacteria;p__Firmicutes;c__Clostridia;o__Clostridiales;f__Lachnospiraceae;g__Roseburia
ERR1018282_bin.29	ERR1018282	95.83	1.99	0	0	0	17	Yes	No	k__Bacteria;p__Firmicutes;c__Clostridia;o__Clostridiales;f__Lachnospiraceae
ERR1018282_bin.3	ERR1018282	94.63	0.89	0	0	0	12	No	No	k__Bacteria;p__Firmicutes;c__Clostridia;o__Clostridiales
ERR1018282_bin.31	ERR1018282	95.02	2.09	94.96	0	0	16	Yes	Yes	k__Bacteria;p__Proteobacteria;c__Gammaproteobacteria;o__Enterobacteriales;f__Enterobacteriaceae;g__Klebsiella;s__Klebsiella_pneumoniae
ERR1018282_bin.32	ERR1018282	93.1	1.48	0	51.6	0	13	No	No	k__Bacteria;p__Actinobacteria;c__Actinobacteria;o__Coriobacteriales;f__Coriobacteriaceae
ERR1018282_bin.34	ERR1018282	91.95	0	0	0	9.3	14	Yes	No	k__Bacteria;p__Firmicutes;c__Clostridia;o__Clostridiales
ERR1018282_bin.36	ERR1018282	97.88	0.73	89.92	0	11.08	19	No	No	k__Bacteria;p__Firmicutes;c__Clostridia;o__Clostridiales
ERR1018282_bin.37	ERR1018282	91.01	0.89	87.39	0	0	16	No	No	k__Bacteria;p__Firmicutes;c__Clostridia;o__Clostridiales;f__Ruminococcaceae
ERR1018282_bin.44	ERR1018282	91.57	0	0	0	0	19	No	No	k__Bacteria
ERR1018282_bin.46	ERR1018282	94.85	2.64	0	24.98	20.17	15	No	No	k__Bacteria;p__Firmicutes;c__Clostridia;o__Clostridiales
ERR1018282_bin.49	ERR1018282	92.88	3.49	0	0	5.26	11	Yes	No	k__Bacteria;p__Firmicutes;c__Clostridia;o__Clostridiales;f__Lachnospiraceae;g__Ruminococcus;s__Ruminococcus_gnavus
ERR1018282_bin.54	ERR1018282	91.14	3.24	0	0	0	15	Yes	No	k__Bacteria;p__Firmicutes;c__Clostridia;o__Clostridiales;f__Peptostreptococcaceae_2;g__Clostridium_2
ERR1018282_bin.7	ERR1018282	90.27	4.7	0	0	0	17	Yes	No	k__Bacteria;p__Firmicutes;c__Clostridia;o__Clostridiales
ERR1018282_bin.8	ERR1018282	95.24	0.34	0	0	0	15	Yes	No	k__Bacteria;p__Firmicutes;c__Clostridia;o__Clostridiales;f__Ruminococcaceae
ERR1018283_bin.14	ERR1018283	97.01	0.6	92.44	0	10.53	15	Yes	Yes	k__Bacteria;p__Firmicutes;c__Negativicutes;o__Selenomonadales;f__Veillonellaceae;g__Veillonella
ERR1018283_bin.15	ERR1018283	93.03	1.45	0	23.16	5.44	18	Yes	Yes	k__Bacteria;p__Firmicutes;c__Clostridia;o__Clostridiales;f__Lachnospiraceae;g__Lachnobacterium
ERR1018283_bin.19	ERR1018283	92.21	0	0	0	0	8	Yes	No	k__Bacteria;p__Firmicutes;c__Bacilli;o__Lactobacillales;f__Lactobacillaceae;g__Lactobacillus;s__Lactobacillus_crispatus
ERR1018283_bin.27	ERR1018283	98.22	0.6	0	0	0	18	Yes	No	k__Bacteria;p__Firmicutes;c__Negativicutes;o__Selenomonadales;f__Acidaminococcaceae;g__Acidaminococcus
ERR1018283_bin.43	ERR1018283	90.49	0.32	92.44	0	0	15	No	No	k__Bacteria;p__Firmicutes;c__Negativicutes;o__Selenomonadales;f__Veillonellaceae;g__Megasphaera
ERR1018283_bin.44	ERR1018283	91.24	3.46	0	0	0	19	Yes	Yes	k__Bacteria;p__Actinobacteria;c__Actinobacteria;o__Bifidobacteriales;f__Bifidobacteriaceae;g__Bifidobacterium;s__Bifidobacterium_longum
ERR1018283_bin.51	ERR1018283	97.44	2.83	0	0	11.18	19	No	No	k__Bacteria;p__Tenericutes;c__Mollicutes;o__Erysipelotrichales;f__Erysipelotrichaceae;g__Solobacterium
ERR1018283_bin.52	ERR1018283	96.71	0	94.96	46.05	10.94	20	Yes	Yes	k__Bacteria;p__Bacteroidetes;c__Bacteroidia;o__Bacteroidales;f__Bacteroidaceae;g__Bacteroides;s__Bacteroides_fragilis
ERR1018283_bin.55	ERR1018283	93.87	1.01	0	0	10.77	15	Yes	Yes	k__Bacteria;p__Firmicutes;c__Clostridia;o__Clostridiales;f__Lachnospiraceae;g__Blautia
ERR1018283_bin.56	ERR1018283	92.47	0.12	0	0	0	20	Yes	No	k__Bacteria;p__Actinobacteria;c__Actinobacteria;o__Coriobacteriales;f__Coriobacteriaceae
ERR1018284_bin.1	ERR1018284	92.44	0.68	0	0	0	15	No	No	k__Bacteria;p__Firmicutes;c__Clostridia;o__Clostridiales;f__Ruminococcaceae
ERR1018284_bin.19	ERR1018284	97.86	0	89.92	0	10.7	15	No	No	k__Bacteria;p__Firmicutes;c__Clostridia;o__Clostridiales
ERR1018284_bin.20	ERR1018284	97.61	2.01	0	0	0	13	Yes	No	k__Bacteria;p__Firmicutes;c__Clostridia;o__Clostridiales
ERR1018284_bin.24	ERR1018284	94.66	4.24	94.96	0	10.94	18	Yes	Yes	k__Bacteria;p__Bacteroidetes;c__Bacteroidia;o__Bacteroidales;f__Bacteroidaceae;g__Bacteroides;s__Bacteroides_fragilis
ERR1018284_bin.34	ERR1018284	92.92	2.1	0	21.2	22.26	19	Yes	Yes	k__Bacteria;p__Firmicutes;c__Negativicutes;o__Selenomonadales;f__Acidaminococcaceae;g__Acidaminococcus;s__Acidaminococcus_intestini
ERR1018284_bin.40	ERR1018284	95.54	1.29	95.8	0	0	17	Yes	Yes	k__Bacteria;p__Proteobacteria;c__Gammaproteobacteria;o__Enterobacteriales;f__Enterobacteriaceae
ERR1018284_bin.43	ERR1018284	96.45	3.09	0	0	22.36	17	Yes	Yes	k__Bacteria;p__Actinobacteria;c__Actinobacteria;o__Bifidobacteriales;f__Bifidobacteriaceae;g__Bifidobacterium
ERR1018284_bin.6	ERR1018284	98.08	0	94.96	23.03	0	18	No	No	k__Bacteria;p__Bacteroidetes;c__Bacteroidia;o__Bacteroidales;f__Rikenellaceae;g__Alistipes
ERR1018285_bin.13	ERR1018285	90.17	4.49	0	0	0	20	No	No	k__Bacteria
ERR1018285_bin.16	ERR1018285	97.99	0.34	91.6	52.45	0	18	No	No	k__Bacteria;p__Firmicutes;c__Clostridia;o__Clostridiales;f__Ruminococcaceae
ERR1018285_bin.24	ERR1018285	92.57	3.53	0	0	0	16	Yes	No	k__Bacteria;p__Bacteroidetes;c__Bacteroidia;o__Bacteroidales;f__Bacteroidaceae;g__Bacteroides
ERR1018285_bin.29	ERR1018285	97.32	0	0	0	0	17	Yes	No	k__Bacteria;p__Firmicutes;c__Clostridia;o__Clostridiales;f__Ruminococcaceae
ERR1018285_bin.31	ERR1018285	95.98	2.17	0	0	0	17	Yes	No	k__Bacteria;p__Firmicutes;c__Clostridia;o__Clostridiales;f__Lachnospiraceae;g__Lachnobacterium
ERR1018285_bin.40	ERR1018285	97.99	2.12	0	0	0	16	No	No	k__Bacteria;p__Firmicutes;c__Clostridia;o__Clostridiales
ERR1018285_bin.41	ERR1018285	99.28	0.48	0	61.58	0	20	Yes	No	k__Bacteria;p__Bacteroidetes;c__Bacteroidia;o__Bacteroidales;f__Rikenellaceae;g__Alistipes
ERR1018285_bin.50	ERR1018285	95.97	0.34	91.6	58.77	33.26	17	Yes	No	k__Bacteria;p__Firmicutes;c__Clostridia;o__Clostridiales;f__Ruminococcaceae
ERR1018285_bin.53	ERR1018285	95.48	1.7	94.12	0	0	18	No	No	k__Bacteria;p__Firmicutes;c__Clostridia;o__Clostridiales
ERR1018285_bin.59	ERR1018285	92.33	2.9	0	0	0	19	Yes	Yes	k__Bacteria;p__Bacteroidetes;c__Bacteroidia;o__Bacteroidales;f__Porphyromonadaceae
ERR1018286_bin.15	ERR1018286	95.23	1.52	0	46.12	0	9	Yes	Yes	k__Bacteria;p__Firmicutes;c__Bacilli;o__Lactobacillales;f__Streptococcaceae;g__Streptococcus;s__Streptococcus_salivarius
ERR1018286_bin.26	ERR1018286	90.21	0.48	0	0	0	14	Yes	Yes	k__Bacteria;p__Firmicutes;c__Clostridia;o__Clostridiales;f__Lachnospiraceae;g__Lachnobacterium
ERR1018286_bin.27	ERR1018286	96.23	0.94	0	0	0	19	Yes	No	k__Bacteria;p__Tenericutes;c__Mollicutes;o__Erysipelotrichales;f__Erysipelotrichaceae
ERR1018286_bin.31	ERR1018286	99.22	1.56	95.8	35.03	0	19	Yes	Yes	k__Bacteria;p__Proteobacteria;c__Gammaproteobacteria;o__Enterobacteriales;f__Enterobacteriaceae;g__Shigella
ERR1018286_bin.43	ERR1018286	90.16	1.69	0	0	0	15	Yes	No	k__Bacteria;p__Firmicutes;c__Clostridia;o__Clostridiales;f__Lachnospiraceae;g__Roseburia
ERR1018286_bin.48	ERR1018286	90.32	1.35	0	0	0	15	No	Yes	k__Bacteria;p__Firmicutes;c__Negativicutes;o__Selenomonadales;f__Veillonellaceae;g__Megasphaera;s__Megasphaera_elsdenii
ERR1018286_bin.52	ERR1018286	90.58	0.5	0	0	10.94	15	Yes	No	k__Bacteria;p__Bacteroidetes;c__Bacteroidia;o__Bacteroidales;f__Porphyromonadaceae_2;g__Barnesiella
ERR1018287_bin.17	ERR1018287	91.49	2.24	0	0	0	14	Yes	No	k__Bacteria;p__Firmicutes;c__Clostridia;o__Clostridiales;f__Peptostreptococcaceae_2;g__Clostridium_2
ERR1018287_bin.2	ERR1018287	98.43	1.89	0	0	0	16	Yes	No	k__Bacteria;p__Tenericutes;c__Mollicutes;o__Erysipelotrichales;f__Erysipelotrichaceae
ERR1018287_bin.27	ERR1018287	96	1.46	0	0	17.98	13	Yes	No	k__Bacteria;p__Firmicutes;c__Clostridia;o__Clostridiales;f__Lachnospiraceae;g__Ruminococcus
ERR1018287_bin.33	ERR1018287	97.58	2.42	94.12	0	61.26	18	No	No	k__Bacteria;p__Actinobacteria;c__Actinobacteria;o__Coriobacteriales;f__Coriobacteriaceae
ERR1018287_bin.35	ERR1018287	90.5	3.32	0	0	5.4	15	Yes	No	k__Bacteria;p__Firmicutes;c__Clostridia;o__Clostridiales;f__Lachnospiraceae
ERR1018287_bin.36	ERR1018287	92.58	0.81	0	61.71	0	11	Yes	Yes	k__Bacteria;p__Firmicutes;c__Bacilli;o__Lactobacillales;f__Streptococcaceae;g__Streptococcus;s__Streptococcus_salivarius
ERR1018287_bin.9	ERR1018287	99.1	0.82	92.44	19.44	49.71	18	Yes	No	k__Bacteria;p__Firmicutes;c__Negativicutes;o__Selenomonadales;f__Veillonellaceae;g__Megasphaera
ERR1018288_bin.13	ERR1018288	93.5	1.34	92.44	31.12	99.86	19	No	No	k__Bacteria;p__Firmicutes;c__Clostridia;o__Clostridiales;f__Ruminococcaceae
ERR1018288_bin.19	ERR1018288	94.57	0.99	0	0	0	15	Yes	No	k__Bacteria;p__Firmicutes;c__Clostridia;o__Clostridiales;f__Lachnospiraceae;g__Ruminococcus
ERR1018288_bin.21	ERR1018288	94.71	0.93	0	0	0	17	Yes	No	k__Bacteria;p__Firmicutes;c__Clostridia;o__Clostridiales;f__Ruminococcaceae
ERR1018288_bin.22	ERR1018288	92.77	1.71	0	21.33	0	18	No	No	k__Bacteria;p__Firmicutes;c__Clostridia;o__Clostridiales;f__Ruminococcaceae
ERR1018288_bin.23	ERR1018288	95.3	0.47	0	0	58.15	12	No	No	k__Bacteria;p__Firmicutes;c__Clostridia;o__Clostridiales
ERR1018288_bin.30	ERR1018288	94.59	2.15	93.28	60.01	0	17	No	No	k__Bacteria;p__Firmicutes;c__Negativicutes;o__Selenomonadales;f__Acidaminococcaceae
ERR1018288_bin.6	ERR1018288	94.9	3.52	92.44	60.14	12.14	15	Yes	No	k__Bacteria;p__Firmicutes;c__Clostridia;o__Clostridiales;f__Ruminococcaceae
ERR1018288_bin.8	ERR1018288	91.61	0.91	0	0	0	16	No	No	k__Bacteria;p__Firmicutes;c__Clostridia;o__Clostridiales;f__Ruminococcaceae
ERR1018289_bin.10	ERR1018289	98.73	0.74	0	0	5.33	19	Yes	No	k__Bacteria;p__Proteobacteria;c__Betaproteobacteria;o__Burkholderiales;f__Sutterellaceae;g__Sutterella
ERR1018289_bin.3	ERR1018289	93.65	1.39	0	0	0	20	No	Yes	k__Bacteria;p__Verrucomicrobia;c__Verrucomicrobiae;o__Verrucomicrobiales;f__Verrucomicrobiaceae
ERR1018290_bin.27	ERR1018290	97.17	2.53	94.96	0	33.2	17	Yes	No	k__Bacteria;p__Bacteroidetes;c__Bacteroidia;o__Bacteroidales;f__Rikenellaceae;g__Alistipes
ERR1018290_bin.31	ERR1018290	91.23	4.66	89.92	21.2	9.37	15	No	No	k__Bacteria;p__Firmicutes;c__Clostridia;o__Clostridiales
ERR1018290_bin.40	ERR1018290	95.53	0.84	0	0	11.21	14	No	No	k__Bacteria;p__Firmicutes;c__Clostridia;o__Clostridiales;f__Lachnospiraceae_2;g__Lachnospira
ERR1018290_bin.44	ERR1018290	96.17	0.59	94.12	34.44	10.67	18	Yes	Yes	k__Bacteria;p__Bacteroidetes;c__Bacteroidia;o__Bacteroidales;f__Porphyromonadaceae
ERR1018290_bin.49	ERR1018290	94.11	2.93	0	0	11.21	17	Yes	Yes	k__Bacteria;p__Firmicutes;c__Clostridia;o__Clostridiales;f__Lachnospiraceae;g__Lachnobacterium
ERR1018290_bin.55	ERR1018290	93.12	1.01	0	0	0	11	No	No	k__Bacteria;p__Firmicutes;c__Clostridia;o__Clostridiales
ERR1018291_bin.10	ERR1018291	90.32	2.04	0	0	0	14	Yes	No	k__Bacteria;p__Bacteroidetes;c__Bacteroidia;o__Bacteroidales;f__Porphyromonadaceae_2;g__Barnesiella
ERR1018291_bin.17	ERR1018291	97.9	2.99	94.96	60.47	12.96	20	No	No	k__Bacteria;p__Firmicutes;c__Negativicutes;o__Selenomonadales;f__Acidaminococcaceae
ERR1018291_bin.20	ERR1018291	91.88	1.31	0	0	0	16	No	No	k__Bacteria;p__Firmicutes;c__Clostridia;o__Clostridiales;f__Ruminococcaceae
ERR1018291_bin.21	ERR1018291	93.7	2.47	0	0	5.47	15	Yes	No	k__Bacteria;p__Firmicutes;c__Clostridia;o__Clostridiales;f__Lachnospiraceae
ERR1018291_bin.37	ERR1018291	92.42	2.25	0	99.74	99.56	20	No	No	k__Bacteria
ERR1018291_bin.41	ERR1018291	97.55	2.74	0	59.88	10.94	19	Yes	No	k__Bacteria;p__Bacteroidetes;c__Bacteroidia;o__Bacteroidales;f__Porphyromonadaceae_2
ERR1018291_bin.43	ERR1018291	93.56	3.81	0	0	0	17	Yes	No	k__Bacteria;p__Bacteroidetes;c__Bacteroidia;o__Bacteroidales;f__Porphyromonadaceae;g__Parabacteroides;s__Parabacteroides_merdae
ERR1018291_bin.45	ERR1018291	96.99	4.64	0	81.28	8.07	19	Yes	Yes	k__Bacteria;p__Actinobacteria;c__Actinobacteria;o__Bifidobacteriales;f__Bifidobacteriaceae;g__Bifidobacterium;s__Bifidobacterium_adolescentis
ERR1018291_bin.49	ERR1018291	97.05	1.75	0	0	0	15	Yes	No	k__Bacteria;p__Firmicutes;c__Clostridia;o__Clostridiales;f__Lachnospiraceae;g__Ruminococcus
ERR1018291_bin.50	ERR1018291	91.49	1.61	86.55	66.21	99.79	19	No	No	k__Bacteria;p__Firmicutes;c__Clostridia;o__Clostridiales
ERR1018292_bin.13	ERR1018292	93.46	0.17	0	0	0	16	Yes	Yes	k__Bacteria;p__Firmicutes;c__Clostridia;o__Clostridiales;f__Ruminococcaceae;g__Ruminococcus
ERR1018292_bin.2	ERR1018292	90.87	3.53	0	33.53	10.77	20	Yes	No	k__Bacteria;p__Bacteroidetes;c__Bacteroidia;o__Bacteroidales;f__Porphyromonadaceae;g__Parabacteroides;s__Parabacteroides_merdae
ERR1018292_bin.27	ERR1018292	96.62	0.51	0	0	0	18	No	Yes	k__Bacteria;p__Bacteroidetes;c__Bacteroidia;o__Bacteroidales;f__Prevotellaceae;g__Prevotella
ERR1018292_bin.4	ERR1018292	96.31	1.01	0	0	10.7	16	No	No	k__Bacteria;p__Firmicutes;c__Clostridia;o__Clostridiales;f__Ruminococcaceae
ERR1018293_bin.1	ERR1018293	94.49	3.06	0	0	0	15	Yes	No	k__Bacteria;p__Firmicutes;c__Clostridia;o__Clostridiales;f__Ruminococcaceae
ERR1018293_bin.13	ERR1018293	94.12	3.77	94.96	0	11.35	15	Yes	No	k__Bacteria;p__Bacteroidetes;c__Bacteroidia;o__Bacteroidales;f__Rikenellaceae;g__Alistipes
ERR1018293_bin.16	ERR1018293	97.84	2.91	0	0	29.3	19	Yes	No	k__Bacteria;p__Bacteroidetes;c__Bacteroidia;o__Bacteroidales;f__Bacteroidaceae;g__Bacteroides;s__Bacteroides_uniformis
ERR1018293_bin.18	ERR1018293	97.35	4.97	0	0	10.53	19	Yes	Yes	k__Bacteria;p__Actinobacteria;c__Actinobacteria;o__Bifidobacteriales;f__Bifidobacteriaceae;g__Bifidobacterium;s__Bifidobacterium_longum
ERR1018293_bin.22	ERR1018293	97.62	1.54	0	59.88	0	20	Yes	No	k__Bacteria;p__Bacteroidetes;c__Bacteroidia;o__Bacteroidales;f__Porphyromonadaceae;g__Parabacteroides
ERR1018293_bin.25	ERR1018293	90.99	2.9	0	0	0	19	Yes	Yes	k__Bacteria;p__Actinobacteria;c__Actinobacteria;o__Coriobacteriales;f__Coriobacteriaceae;g__Eggerthella
ERR1018293_bin.28	ERR1018293	97.8	0.68	0	0	0	20	No	Yes	k__Bacteria;p__Verrucomicrobia;c__Verrucomicrobiae;o__Verrucomicrobiales;f__Verrucomicrobiaceae
ERR1018293_bin.7	ERR1018293	100	0	94.12	0	62.36	19	Yes	No	k__Bacteria;p__Synergistetes;c__Synergistia;o__Synergistales;f__Synergistaceae
ERR1018294_bin.23	ERR1018294	94.15	1.07	0	0	10.91	19	No	No	k__Bacteria;p__Bacteroidetes;c__Bacteroidia;o__Bacteroidales;f__Porphyromonadaceae_2
ERR1018294_bin.29	ERR1018294	94.35	0	0	0	0	18	Yes	No	k__Bacteria;p__Actinobacteria;c__Actinobacteria;o__Coriobacteriales;f__Coriobacteriaceae
ERR1018294_bin.31	ERR1018294	95.32	0.97	0	0	0	16	Yes	No	k__Bacteria;p__Firmicutes;c__Clostridia;o__Clostridiales;f__Lachnospiraceae;g__Ruminococcus
ERR1018294_bin.32	ERR1018294	96.6	0.68	94.96	0	8.79	19	No	Yes	k__Bacteria;p__Verrucomicrobia;c__Verrucomicrobiae;o__Verrucomicrobiales;f__Verrucomicrobiaceae
ERR1018294_bin.35	ERR1018294	95.83	2.4	0	0	0	17	Yes	No	k__Bacteria;p__Bacteroidetes;c__Bacteroidia;o__Bacteroidales;f__Rikenellaceae;g__Alistipes
ERR1018294_bin.38	ERR1018294	97.32	0.34	91.6	0	9.2	18	Yes	No	k__Bacteria;p__Firmicutes;c__Clostridia;o__Clostridiales;f__Ruminococcaceae
ERR1018294_bin.39	ERR1018294	93.06	1.18	94.12	53.29	6.05	18	Yes	Yes	k__Bacteria;p__Proteobacteria;c__Deltaproteobacteria;o__Desulfovibrionales;f__Desulfovibrionaceae;g__Desulfovibrio
ERR1018294_bin.5	ERR1018294	96.48	2.75	86.55	0	0	12	No	No	k__Bacteria;p__Firmicutes;c__Clostridia;o__Clostridiales
ERR1018294_bin.59	ERR1018294	94.47	2.64	0	0	0	13	Yes	No	k__Bacteria;p__Bacteroidetes;c__Bacteroidia;o__Bacteroidales;f__Rikenellaceae;g__Alistipes
ERR1018294_bin.6	ERR1018294	97.58	1.08	0	0	0	17	No	No	k__Bacteria;p__Firmicutes;c__Clostridia;o__Clostridiales
ERR1018294_bin.60	ERR1018294	95.44	1.66	0	0	16.31	14	Yes	Yes	k__Bacteria;p__Firmicutes;c__Negativicutes;o__Selenomonadales;f__Acidaminococcaceae;g__Acidaminococcus;s__Acidaminococcus_intestini
ERR1018294_bin.65	ERR1018294	97.52	1.36	94.12	0	8.82	20	No	No	k__Bacteria;p__Verrucomicrobia;c__Verrucomicrobiae;o__Verrucomicrobiales;f__Verrucomicrobiaceae
ERR1018294_bin.66	ERR1018294	96.58	1.03	0	0	6.87	13	Yes	Yes	k__Bacteria;p__Firmicutes;c__Clostridia;o__Clostridiales;f__Ruminococcaceae;g__Ruminococcus
ERR1018294_bin.67	ERR1018294	95.3	0	92.44	0	0	19	No	No	k__Bacteria;p__Firmicutes;c__Clostridia;o__Clostridiales;f__Ruminococcaceae
ERR1018295_bin.17	ERR1018295	94.67	4.36	0	0	11.08	18	No	No	k__Bacteria;p__Firmicutes;c__Clostridia;o__Clostridiales;f__Ruminococcaceae
ERR1018295_bin.20	ERR1018295	94.63	3.6	0	0	0	16	Yes	No	k__Bacteria;p__Bacteroidetes;c__Bacteroidia;o__Bacteroidales;f__Porphyromonadaceae_2
ERR1018295_bin.22	ERR1018295	93.58	2.35	0	21.14	6.19	14	No	No	k__Bacteria;p__Firmicutes;c__Clostridia;o__Clostridiales;f__Ruminococcaceae
ERR1018295_bin.25	ERR1018295	100	3.59	92.44	20.22	8.44	19	No	No	k__Bacteria;p__Firmicutes;c__Negativicutes;o__Selenomonadales;f__Acidaminococcaceae
ERR1018295_bin.31	ERR1018295	94.34	1.7	0	0	10.19	14	Yes	Yes	k__Bacteria;p__Firmicutes;c__Clostridia;o__Clostridiales;f__Lachnospiraceae_2;g__Lachnospira
ERR1018295_bin.48	ERR1018295	94.63	1.34	0	0	0	14	Yes	No	k__Bacteria;p__Firmicutes;c__Clostridia;o__Clostridiales
ERR1018295_bin.49	ERR1018295	97.78	2.68	91.6	0	10.39	15	Yes	No	k__Bacteria;p__Firmicutes;c__Clostridia;o__Clostridiales;f__Ruminococcaceae
ERR1018297_bin.1	ERR1018297	90.83	1.34	0	0	0	11	No	No	k__Bacteria;p__Firmicutes;c__Clostridia;o__Clostridiales
ERR1018297_bin.10	ERR1018297	90.14	2.99	0	0	0	15	Yes	No	k__Bacteria;p__Firmicutes;c__Negativicutes;o__Selenomonadales;f__Acidaminococcaceae
ERR1018297_bin.30	ERR1018297	94.5	2.92	0	0	0	9	Yes	No	k__Bacteria;p__Firmicutes;c__Clostridia;o__Clostridiales;f__Lachnospiraceae;g__Ruminococcus
ERR1018297_bin.8	ERR1018297	97.74	0.58	0	0	0	13	Yes	No	k__Bacteria;p__Firmicutes;c__Clostridia;o__Clostridiales;f__Lachnospiraceae;g__Ruminococcus
ERR1018298_bin.17	ERR1018298	96.2	0.05	0	0	5.3	17	Yes	No	k__Bacteria;p__Firmicutes;c__Clostridia;o__Clostridiales;f__Lachnospiraceae;g__Ruminococcus
ERR1018298_bin.19	ERR1018298	90.09	2.42	0	0	11.21	18	No	No	k__Bacteria;p__Firmicutes;c__Clostridia;o__Clostridiales
ERR1018298_bin.21	ERR1018298	90.03	2.83	0	0	0	11	Yes	No	k__Bacteria;p__Tenericutes;c__Mollicutes;o__Erysipelotrichales;f__Erysipelotrichaceae;g__Solobacterium
ERR1018298_bin.22	ERR1018298	94.34	4.67	0	0	0	19	Yes	Yes	k__Bacteria;p__Actinobacteria;c__Actinobacteria;o__Bifidobacteriales;f__Bifidobacteriaceae;g__Bifidobacterium
ERR1018298_bin.28	ERR1018298	90.04	4.16	91.6	0	0	15	No	No	k__Bacteria;p__Firmicutes;c__Clostridia;o__Clostridiales;f__Ruminococcaceae
ERR1018298_bin.30	ERR1018298	90.83	1.23	91.6	0	10.5	12	Yes	No	k__Bacteria;p__Firmicutes;c__Clostridia;o__Clostridiales;f__Ruminococcaceae
ERR1018298_bin.36	ERR1018298	98.97	1.33	0	0	0	18	Yes	Yes	k__Bacteria;p__Proteobacteria;c__Gammaproteobacteria;o__Enterobacteriales;f__Enterobacteriaceae
ERR1018298_bin.4	ERR1018298	97.16	0	94.12	8.55	22.77	18	No	No	k__Bacteria;p__Firmicutes;c__Clostridia;o__Clostridiales
ERR1018298_bin.47	ERR1018298	95.91	4.04	94.96	0	0	20	No	Yes	k__Bacteria;p__Verrucomicrobia;c__Verrucomicrobiae;o__Verrucomicrobiales;f__Verrucomicrobiaceae
ERR1018298_bin.48	ERR1018298	97.53	3.82	0	0	6.02	17	No	No	k__Bacteria;p__Firmicutes;c__Clostridia;o__Clostridiales;f__Lachnospiraceae
ERR1018299_bin.15	ERR1018299	96.8	1.76	0	0	5.5	15	No	No	k__Bacteria;p__Firmicutes;c__Clostridia;o__Clostridiales;f__Peptostreptococcaceae_2;g__Clostridium_2
ERR1018299_bin.19	ERR1018299	92.11	3.16	0	0	5.4	12	No	No	k__Bacteria;p__Firmicutes;c__Clostridia;o__Clostridiales;f__Peptostreptococcaceae_2;g__Clostridium_2
ERR1018299_bin.29	ERR1018299	93.8	0	0	0	0	20	No	No	k__Bacteria;p__Proteobacteria;c__Betaproteobacteria;o__Burkholderiales;f__Sutterellaceae;g__Sutterella
ERR1018299_bin.31	ERR1018299	96.35	0.67	0	0	0	12	No	No	k__Bacteria;p__Firmicutes;c__Clostridia;o__Clostridiales
ERR1018299_bin.6	ERR1018299	98.03	0	0	0	0	15	Yes	No	k__Bacteria;p__Firmicutes;c__Clostridia;o__Clostridiales;f__Lachnospiraceae;g__Ruminococcus;s__Ruminococcus_gnavus
ERR1018300_bin.11	ERR1018300	97.01	0.6	94.12	70.71	33.4	20	No	No	k__Bacteria;p__Firmicutes;c__Negativicutes;o__Selenomonadales;f__Acidaminococcaceae
ERR1018300_bin.15	ERR1018300	95.79	0.87	0	0	10.8	17	Yes	No	k__Bacteria;p__Bacteroidetes;c__Bacteroidia;o__Bacteroidales;f__Prevotellaceae;g__Paraprevotella
ERR1018300_bin.2	ERR1018300	97.11	2.25	85.71	0	33.03	13	No	No	k__Bacteria;p__Fusobacteria;c__Fusobacteriia;o__Fusobacteriales;f__Fusobacteriaceae;g__Fusobacterium
ERR1018300_bin.24	ERR1018300	96.37	3.12	94.96	45.34	11.35	17	Yes	No	k__Bacteria;p__Bacteroidetes;c__Bacteroidia;o__Bacteroidales;f__Rikenellaceae;g__Alistipes
ERR1018300_bin.27	ERR1018300	97.02	0.77	0	0	0	17	Yes	Yes	k__Bacteria;p__Bacteroidetes;c__Bacteroidia;o__Bacteroidales;f__Porphyromonadaceae
ERR1018301_bin.11	ERR1018301	94.92	1.23	89.08	0	31.69	13	No	No	k__Bacteria;p__Firmicutes;c__Clostridia;o__Clostridiales
ERR1018301_bin.14	ERR1018301	93.57	2.57	0	0	5.78	14	No	No	k__Bacteria;p__Firmicutes;c__Clostridia;o__Clostridiales
ERR1018301_bin.15	ERR1018301	93.37	2.4	0	0	0	16	Yes	Yes	k__Bacteria;p__Bacteroidetes;c__Bacteroidia;o__Bacteroidales;f__Porphyromonadaceae
ERR1018301_bin.19	ERR1018301	93.24	0.97	0	0	11.25	17	Yes	No	k__Bacteria;p__Firmicutes;c__Clostridia;o__Clostridiales;f__Lachnospiraceae
ERR1018301_bin.20	ERR1018301	98.2	0.6	94.12	0	87.69	20	No	No	k__Bacteria;p__Firmicutes;c__Negativicutes;o__Selenomonadales;f__Acidaminococcaceae
ERR1018301_bin.24	ERR1018301	92.71	0.88	0	0	5.3	15	Yes	No	k__Bacteria;p__Firmicutes;c__Clostridia;o__Clostridiales;f__Lachnospiraceae;g__Ruminococcus
ERR1018301_bin.27	ERR1018301	95.14	1.08	0	0	0	18	Yes	No	k__Bacteria;p__Bacteroidetes;c__Bacteroidia;o__Bacteroidales;f__Porphyromonadaceae;g__Butyricimonas
ERR1018301_bin.38	ERR1018301	90.68	1.69	94.96	68.1	99.79	15	Yes	No	k__Bacteria;p__Synergistetes;c__Synergistia;o__Synergistales;f__Synergistaceae;g__Jonquetella
ERR1018301_bin.4	ERR1018301	95.1	2	94.96	38.1	0	19	Yes	No	k__Bacteria;p__Bacteroidetes;c__Bacteroidia;o__Bacteroidales;f__Rikenellaceae;g__Alistipes
ERR1018302_bin.11	ERR1018302	91.72	1.27	0	0	5.4	15	Yes	No	k__Bacteria;p__Firmicutes;c__Clostridia;o__Clostridiales;f__Peptostreptococcaceae_2;g__Clostridium_2
ERR1018302_bin.17	ERR1018302	92.26	2.15	0	0	0	20	No	No	k__Bacteria;p__Firmicutes;c__Negativicutes;o__Selenomonadales;f__Acidaminococcaceae
ERR1018302_bin.27	ERR1018302	95.3	0.39	89.08	0	0	13	No	No	k__Bacteria;p__Firmicutes;c__Clostridia;o__Clostridiales
ERR1018302_bin.28	ERR1018302	91.01	0.23	94.96	0	0	20	No	Yes	k__Bacteria;p__Verrucomicrobia;c__Verrucomicrobiae;o__Verrucomicrobiales;f__Verrucomicrobiaceae
ERR1018302_bin.29	ERR1018302	96.64	0	0	52.45	0	16	Yes	No	k__Bacteria;p__Firmicutes;c__Clostridia;o__Clostridiales
ERR1018302_bin.32	ERR1018302	93.35	1.71	0	11.55	5.47	15	Yes	No	k__Bacteria;p__Firmicutes;c__Clostridia;o__Clostridiales;f__Lachnospiraceae
ERR1018302_bin.5	ERR1018302	96.52	1.13	0	0	0	17	Yes	Yes	k__Bacteria;p__Firmicutes;c__Clostridia;o__Clostridiales;f__Peptostreptococcaceae_2;g__Clostridium_2;s__Clostridium_bolteae
ERR1018302_bin.7	ERR1018302	94.78	0.56	0	0	5.44	11	Yes	Yes	k__Bacteria;p__Firmicutes;c__Clostridia;o__Clostridiales;f__Lachnospiraceae_2;g__Lachnospira
ERR1018303_bin.23	ERR1018303	95.08	1.09	0	0	11.21	17	Yes	Yes	k__Bacteria;p__Firmicutes;c__Clostridia;o__Clostridiales;f__Lachnospiraceae;g__Lachnobacterium
ERR1018303_bin.25	ERR1018303	91.95	1.82	0	0	0	13	Yes	No	k__Bacteria;p__Firmicutes;c__Clostridia;o__Clostridiales;f__Lachnospiraceae
ERR1018303_bin.28	ERR1018303	92.27	1.86	0	0	0	16	Yes	No	k__Bacteria;p__Bacteroidetes;c__Bacteroidia;o__Bacteroidales;f__Prevotellaceae;g__Paraprevotella
ERR1018303_bin.34	ERR1018303	90.58	4.42	0	0	0	16	No	No	k__Bacteria;p__Firmicutes;c__Clostridia;o__Clostridiales;f__Ruminococcaceae
ERR1018303_bin.35	ERR1018303	90.55	0.58	0	0	5.37	10	Yes	No	k__Bacteria;p__Firmicutes;c__Clostridia;o__Clostridiales;f__Lachnospiraceae;g__Ruminococcus
ERR1018303_bin.4	ERR1018303	95.75	0	0	0	0	13	Yes	No	k__Bacteria;p__Firmicutes;c__Clostridia;o__Clostridiales
ERR1018303_bin.41	ERR1018303	95.13	0	0	21.14	5.47	13	No	Yes	k__Bacteria;p__Firmicutes;c__Clostridia;o__Clostridiales;f__Lachnospiraceae_2;g__Lachnospira
ERR1018303_bin.43	ERR1018303	91.28	0.67	91.6	31.44	99.86	18	No	No	k__Bacteria;p__Firmicutes;c__Clostridia;o__Clostridiales;f__Ruminococcaceae
ERR1018303_bin.5	ERR1018303	91.31	4.5	0	0	0	14	Yes	No	k__Bacteria;p__Firmicutes;c__Clostridia;o__Clostridiales;f__Lachnospiraceae;g__Lachnobacterium
ERR1018304_bin.16	ERR1018304	90.29	3.8	0	0	0	7	Yes	No	k__Bacteria;p__Firmicutes;c__Clostridia;o__Clostridiales;f__Lachnospiraceae;g__Coprococcus
ERR1018304_bin.2	ERR1018304	90.33	0	0	0	5.23	18	No	No	k__Bacteria;p__Firmicutes;c__Clostridia;o__Clostridiales;f__Peptostreptococcaceae_2;g__Clostridium_2
ERR1018304_bin.24	ERR1018304	96.5	0.16	0	0	5.23	12	Yes	No	k__Bacteria;p__Firmicutes;c__Clostridia;o__Clostridiales;f__Lachnospiraceae
ERR1018304_bin.25	ERR1018304	96.33	0.3	0	0	10.87	15	Yes	Yes	k__Bacteria;p__Firmicutes;c__Negativicutes;o__Selenomonadales;f__Acidaminococcaceae;g__Acidaminococcus;s__Acidaminococcus_intestini
ERR1018304_bin.29	ERR1018304	95.59	0.6	92.44	0	0	19	No	No	k__Bacteria;p__Firmicutes;c__Negativicutes;o__Selenomonadales;f__Veillonellaceae;g__Megasphaera
ERR1018304_bin.3	ERR1018304	98.79	0	0	0	11.42	20	Yes	No	k__Bacteria;p__Firmicutes;c__Clostridia;o__Clostridiales;f__Peptostreptococcaceae_2;g__Clostridium_2
ERR1018304_bin.8	ERR1018304	93.84	1.23	0	0	0	14	No	No	k__Bacteria;p__Firmicutes;c__Clostridia;o__Clostridiales
ERR1018305_bin.15	ERR1018305	91.51	1.78	88.24	24.14	0	17	Yes	No	k__Bacteria;p__Bacteroidetes;c__Bacteroidia;o__Bacteroidales;f__Rikenellaceae;g__Alistipes
ERR1018305_bin.24	ERR1018305	97.2	1.52	0	0	0	17	No	No	k__Bacteria;p__Firmicutes;c__Clostridia;o__Clostridiales
ERR1018305_bin.25	ERR1018305	92.7	2.25	0	0	0	20	No	No	k__Bacteria
ERR1018305_bin.27	ERR1018305	93.62	0.19	0	0	11.18	16	Yes	No	k__Bacteria;p__Firmicutes;c__Clostridia;o__Clostridiales;f__Lachnospiraceae
ERR1018305_bin.3	ERR1018305	96.23	0.66	0	0	8.58	16	Yes	Yes	k__Bacteria;p__Firmicutes;c__Clostridia;o__Clostridiales;f__Lachnospiraceae;g__Lachnobacterium
ERR1018305_bin.34	ERR1018305	95.77	0.9	0	0	0	17	Yes	No	k__Bacteria;p__Firmicutes;c__Negativicutes;o__Selenomonadales;f__Acidaminococcaceae
ERR1018305_bin.4	ERR1018305	92.62	1.34	0	0	0	16	Yes	No	k__Bacteria;p__Firmicutes;c__Clostridia;o__Clostridiales
ERR1018305_bin.43	ERR1018305	95.55	2.98	0	23.09	0	17	Yes	Yes	k__Bacteria;p__Bacteroidetes;c__Bacteroidia;o__Bacteroidales;f__Porphyromonadaceae
ERR1018305_bin.45	ERR1018305	97.38	0.67	92.44	0	0	19	Yes	No	k__Bacteria;p__Firmicutes;c__Clostridia;o__Clostridiales;f__Ruminococcaceae
ERR1018305_bin.48	ERR1018305	92.23	1.4	0	35.16	0	20	No	No	k__Bacteria
ERR1018305_bin.5	ERR1018305	95.3	0.67	91.6	77.89	99.86	19	No	No	k__Bacteria;p__Firmicutes;c__Clostridia;o__Clostridiales;f__Ruminococcaceae
ERR1018305_bin.51	ERR1018305	97.99	1.01	0	0	0	18	Yes	No	k__Bacteria;p__Firmicutes;c__Clostridia;o__Clostridiales
ERR1018305_bin.52	ERR1018305	97.49	1.45	0	23.09	0	12	Yes	No	k__Bacteria;p__Firmicutes;c__Clostridia;o__Clostridiales;f__Lachnospiraceae
ERR1018305_bin.56	ERR1018305	93.79	1.61	0	23.09	0	15	No	Yes	k__Bacteria;p__Firmicutes;c__Clostridia;o__Clostridiales;f__Lachnospiraceae;g__Roseburia
ERR1018306_bin.13	ERR1018306	90.93	0	0	0	23.18	17	Yes	No	k__Bacteria;p__Firmicutes;c__Clostridia;o__Clostridiales;f__Peptostreptococcaceae_2;g__Clostridium_2
ERR1018306_bin.20	ERR1018306	97.32	0.89	0	0	0	12	Yes	No	k__Bacteria;p__Firmicutes;c__Clostridia;o__Clostridiales;f__Lachnospiraceae_2;g__Lachnospira
ERR1018306_bin.28	ERR1018306	92.59	3.4	0	0	11.32	14	Yes	Yes	k__Bacteria;p__Firmicutes;c__Clostridia;o__Clostridiales;f__Lachnospiraceae;g__Lachnobacterium
ERR1018307_bin.11	ERR1018307	97.41	2.72	0	0	0	10	No	No	k__Bacteria;p__Firmicutes;c__Clostridia;o__Clostridiales;f__Ruminococcaceae
ERR1018307_bin.2	ERR1018307	100	0.6	94.96	60.47	11.59	17	Yes	No	k__Bacteria;p__Firmicutes;c__Negativicutes;o__Selenomonadales;f__Acidaminococcaceae
ERR1018307_bin.22	ERR1018307	96.19	0.52	0	0	10.87	16	Yes	Yes	k__Bacteria;p__Firmicutes;c__Negativicutes;o__Selenomonadales;f__Acidaminococcaceae;g__Acidaminococcus;s__Acidaminococcus_intestini
ERR1018307_bin.27	ERR1018307	97.99	1.01	92.44	23.16	0	18	Yes	No	k__Bacteria;p__Firmicutes;c__Clostridia;o__Clostridiales;f__Ruminococcaceae
ERR1018307_bin.35	ERR1018307	91.97	2.96	94.96	0	62.32	14	Yes	No	k__Bacteria;p__Firmicutes;c__Clostridia;o__Clostridiales;f__Ruminococcaceae
ERR1018307_bin.38	ERR1018307	94.91	1.5	92.44	21.4	11.38	18	No	No	k__Bacteria;p__Firmicutes;c__Negativicutes;o__Selenomonadales;f__Veillonellaceae;g__Megasphaera
ERR1018307_bin.6	ERR1018307	93.73	2.38	0	0	0	17	Yes	Yes	k__Bacteria;p__Actinobacteria;c__Actinobacteria;o__Bifidobacteriales;f__Bifidobacteriaceae;g__Bifidobacterium;s__Bifidobacterium_adolescentis
ERR1018308_bin.10	ERR1018308	92.52	0.25	0	0	0	18	No	No	k__Bacteria;p__Bacteroidetes;c__Bacteroidia;o__Bacteroidales;f__Porphyromonadaceae_2
ERR1018308_bin.26	ERR1018308	91.23	4.86	0	0	5.74	10	Yes	No	k__Bacteria;p__Firmicutes;c__Clostridia;o__Clostridiales;f__Lachnospiraceae
ERR1018308_bin.27	ERR1018308	90.1	2.08	92.44	59.95	0	18	No	No	k__Bacteria;p__Bacteroidetes;c__Bacteroidia;o__Bacteroidales;f__Porphyromonadaceae_2
ERR1018308_bin.47	ERR1018308	95.61	2.06	0	0	5.4	11	No	No	k__Bacteria;p__Firmicutes;c__Clostridia;o__Clostridiales;f__Lachnospiraceae_2;g__Lachnospira
ERR1018308_bin.59	ERR1018308	95.48	2.4	94.96	61.64	33.2	17	Yes	No	k__Bacteria;p__Bacteroidetes;c__Bacteroidia;o__Bacteroidales;f__Rikenellaceae;g__Alistipes
ERR1018308_bin.6	ERR1018308	95.21	0	89.92	54.86	0	18	No	No	k__Bacteria;p__Firmicutes;c__Clostridia;o__Clostridiales
ERR1018308_bin.63	ERR1018308	90.93	1.17	0	0	9.3	16	No	No	k__Bacteria;p__Firmicutes;c__Clostridia;o__Clostridiales
ERR1018308_bin.67	ERR1018308	96.89	3.62	68.07	0	10.87	15	Yes	No	k__Bacteria;p__Tenericutes;c__Mollicutes;o__Erysipelotrichales;f__Erysipelotrichaceae
ERR1018308_bin.71	ERR1018308	91.09	2.29	0	0	0	13	Yes	Yes	k__Bacteria;p__Firmicutes;c__Clostridia;o__Clostridiales;f__Lachnospiraceae;g__Lachnobacterium
ERR1018308_bin.72	ERR1018308	91.56	1.48	82.35	0	0	14	No	No	k__Bacteria;p__Firmicutes;c__Clostridia;o__Clostridiales
ERR1018309_bin.13	ERR1018309	93.23	2.3	0	0	10.74	13	No	No	k__Bacteria;p__Firmicutes;c__Clostridia;o__Clostridiales
ERR1018309_bin.20	ERR1018309	90.94	3.8	94.12	0	10.97	15	No	No	k__Bacteria;p__Firmicutes;c__Clostridia;o__Clostridiales
ERR1018309_bin.26	ERR1018309	91.61	3.3	0	0	5.44	15	Yes	Yes	k__Bacteria;p__Firmicutes;c__Clostridia;o__Clostridiales;f__Lachnospiraceae;g__Lachnobacterium
ERR1018309_bin.28	ERR1018309	93.17	1.17	0	0	5.37	10	Yes	No	k__Bacteria;p__Firmicutes;c__Clostridia;o__Clostridiales;f__Lachnospiraceae;g__Ruminococcus
ERR1018309_bin.38	ERR1018309	91.49	4.7	78.99	23.22	0	12	No	No	k__Bacteria;p__Firmicutes;c__Clostridia;o__Clostridiales
ERR1018309_bin.4	ERR1018309	95.5	0.13	0	0	0	18	Yes	Yes	k__Bacteria;p__Proteobacteria;c__Gammaproteobacteria;o__Enterobacteriales;f__Enterobacteriaceae
ERR1018309_bin.40	ERR1018309	93.58	1.72	93.28	0	7.38	16	No	No	k__Bacteria;p__Firmicutes;c__Clostridia;o__Clostridiales;f__Ruminococcaceae
ERR1018309_bin.44	ERR1018309	90.57	0	0	0	0	16	Yes	No	k__Bacteria;p__Tenericutes;c__Mollicutes;o__Erysipelotrichales;f__Erysipelotrichaceae
ERR1018309_bin.48	ERR1018309	99.19	0.92	83.19	0	11.04	20	No	No	k__Bacteria;p__Actinobacteria;c__Actinobacteria;o__Coriobacteriales;f__Coriobacteriaceae
ERR1018309_bin.49	ERR1018309	93.2	2.08	94.12	0	10.94	16	No	No	k__Bacteria;p__Actinobacteria;c__Actinobacteria;o__Coriobacteriales;f__Coriobacteriaceae
ERR1018309_bin.57	ERR1018309	98.63	0	0	18.46	0	11	Yes	Yes	k__Bacteria;p__Firmicutes;c__Clostridia;o__Clostridiales;f__Ruminococcaceae;g__Ruminococcus
ERR1018309_bin.62	ERR1018309	97.96	1.02	0	0	0	20	No	No	k__Bacteria;p__Verrucomicrobia;c__Verrucomicrobiae;o__Verrucomicrobiales;f__Verrucomicrobiaceae
ERR1018309_bin.63	ERR1018309	95.75	2.68	94.12	0	0	14	No	No	k__Bacteria;p__Firmicutes;c__Clostridia;o__Clostridiales
ERR1018310_bin.27	ERR1018310	93.69	0.6	0	0	0	18	No	No	k__Bacteria;p__Firmicutes;c__Negativicutes;o__Selenomonadales;f__Veillonellaceae;g__Megasphaera
ERR1018310_bin.3	ERR1018310	93.54	3.02	0	46.51	5.44	13	Yes	Yes	k__Bacteria;p__Firmicutes;c__Clostridia;o__Clostridiales;f__Lachnospiraceae_2;g__Lachnospira
ERR1018310_bin.39	ERR1018310	92.91	0.07	0	0	10.87	13	Yes	Yes	k__Bacteria;p__Firmicutes;c__Negativicutes;o__Selenomonadales;f__Acidaminococcaceae;g__Acidaminococcus;s__Acidaminococcus_intestini
ERR1018310_bin.54	ERR1018310	94.34	0.67	92.44	57.4	10.63	17	Yes	No	k__Bacteria;p__Firmicutes;c__Clostridia;o__Clostridiales;f__Ruminococcaceae
ERR1018311_bin.10	ERR1018311	93.21	0	0	0	0	12	Yes	Yes	k__Bacteria;p__Firmicutes;c__Clostridia;o__Clostridiales;f__Lachnospiraceae_2;g__Lachnospira
ERR1018311_bin.25	ERR1018311	95.95	1.37	0	23.22	6.87	14	Yes	Yes	k__Bacteria;p__Firmicutes;c__Clostridia;o__Clostridiales;f__Ruminococcaceae;g__Ruminococcus
ERR1018311_bin.3	ERR1018311	90.72	0.51	0	0	0	17	No	No	k__Bacteria;p__Firmicutes;c__Clostridia;o__Clostridiales;f__Ruminococcaceae
ERR1018311_bin.34	ERR1018311	90.64	2.57	0	0	5.95	14	Yes	Yes	k__Bacteria;p__Firmicutes;c__Clostridia;o__Clostridiales
ERR1018311_bin.36	ERR1018311	97.15	0.67	0	0	11.01	14	Yes	No	k__Bacteria;p__Firmicutes;c__Clostridia;o__Clostridiales
ERR1018311_bin.38	ERR1018311	94.21	1.08	88.24	0	0	17	Yes	No	k__Bacteria;p__Bacteroidetes;c__Bacteroidia;o__Bacteroidales;f__Rikenellaceae;g__Alistipes
ERR1018311_bin.41	ERR1018311	97.18	2.03	0	0	0	15	Yes	No	k__Bacteria;p__Firmicutes;c__Clostridia;o__Clostridiales;f__Lachnospiraceae
ERR1018311_bin.47	ERR1018311	93.35	1.34	0	0	0	15	Yes	No	k__Bacteria;p__Firmicutes;c__Clostridia;o__Clostridiales
ERR1018311_bin.53	ERR1018311	98.25	0.29	0	0	0	10	Yes	No	k__Bacteria;p__Firmicutes;c__Clostridia;o__Clostridiales;f__Lachnospiraceae;g__Ruminococcus
ERR1018311_bin.57	ERR1018311	96.85	0.48	0	0	11.21	14	Yes	Yes	k__Bacteria;p__Firmicutes;c__Clostridia;o__Clostridiales;f__Lachnospiraceae;g__Lachnobacterium
ERR1018311_bin.64	ERR1018311	91.83	2.35	0	23.55	0	14	Yes	No	k__Bacteria;p__Firmicutes;c__Clostridia;o__Clostridiales
ERR1018311_bin.66	ERR1018311	97.69	1.01	92.44	59.75	32.34	19	Yes	No	k__Bacteria;p__Firmicutes;c__Clostridia;o__Clostridiales;f__Ruminococcaceae
ERR1018311_bin.8	ERR1018311	92.64	0.34	93.28	0	0	18	No	No	k__Bacteria;p__Firmicutes;c__Clostridia;o__Clostridiales;f__Ruminococcaceae
ERR1018311_bin.9	ERR1018311	90.74	3	0	0	0	13	No	No	k__Bacteria;p__Firmicutes;c__Clostridia;o__Clostridiales;f__Lachnospiraceae
ERR1018312_bin.15	ERR1018312	94.74	1.46	0	82.26	0	11	Yes	No	k__Bacteria;p__Firmicutes;c__Clostridia;o__Clostridiales;f__Lachnospiraceae;g__Ruminococcus
ERR1018312_bin.16	ERR1018312	92.06	4.14	94.96	0	11.25	19	Yes	Yes	k__Bacteria;p__Bacteroidetes;c__Bacteroidia;o__Bacteroidales;f__Bacteroidaceae;g__Bacteroides
ERR1018312_bin.27	ERR1018312	94.72	0.44	94.96	0	11.35	13	Yes	Yes	k__Bacteria;p__Firmicutes;c__Bacilli;o__Lactobacillales;f__Enterococcaceae;g__Enterococcus;s__Enterococcus_faecium
ERR1018312_bin.3	ERR1018312	90.13	2.97	91.6	0	11.35	16	No	No	k__Bacteria;p__Firmicutes;c__Clostridia;o__Clostridiales;f__Ruminococcaceae
ERR1018312_bin.31	ERR1018312	91.28	3.36	0	0	11.28	16	Yes	No	k__Bacteria;p__Firmicutes;c__Clostridia;o__Clostridiales
ERR1018312_bin.41	ERR1018312	96.76	0.68	0	60.14	0	14	Yes	Yes	k__Bacteria;p__Firmicutes;c__Bacilli;o__Lactobacillales;f__Lactobacillaceae_2;g__Lactobacillus_2;s__Lactobacillus_reuteri
ERR1018312_bin.44	ERR1018312	90.35	1.95	0	0	5.95	13	Yes	No	k__Bacteria;p__Firmicutes;c__Clostridia;o__Clostridiales;f__Lachnospiraceae
ERR1018312_bin.5	ERR1018312	98.52	4.23	0	0	6.02	19	Yes	No	k__Bacteria;p__Proteobacteria;c__Deltaproteobacteria;o__Desulfovibrionales;f__Desulfovibrionaceae;g__Desulfovibrio
ERR1018312_bin.54	ERR1018312	93.23	3.03	0	0	0	13	Yes	No	k__Bacteria;p__Firmicutes;c__Clostridia;o__Clostridiales;f__Lachnospiraceae;g__Blautia
ERR1018312_bin.56	ERR1018312	93.89	3.21	0	0	8.27	18	Yes	Yes	k__Bacteria;p__Actinobacteria;c__Actinobacteria;o__Bifidobacteriales;f__Bifidobacteriaceae;g__Bifidobacterium;s__Bifidobacterium_longum
ERR1018312_bin.7	ERR1018312	91.18	0.95	0	0	5.44	13	Yes	No	k__Bacteria;p__Firmicutes;c__Clostridia;o__Clostridiales;f__Lachnospiraceae;g__Blautia
ERR1018312_bin.8	ERR1018312	92.02	2.42	94.12	0	70.97	17	No	No	k__Bacteria;p__Actinobacteria;c__Actinobacteria;o__Coriobacteriales;f__Coriobacteriaceae
ERR1190532_bin.29	ERR1190532	96.52	4.62	0	21.07	5.44	16	Yes	No	k__Bacteria;p__Firmicutes;c__Clostridia;o__Clostridiales;f__Lachnospiraceae;g__Lachnobacterium
ERR1190532_bin.30	ERR1190532	93.21	0.97	0	0	0	11	Yes	No	k__Bacteria;p__Firmicutes;c__Clostridia;o__Clostridiales;f__Lachnospiraceae;g__Ruminococcus
ERR1190532_bin.36	ERR1190532	94.45	0.67	0	21.14	0	17	No	No	k__Bacteria;p__Firmicutes;c__Clostridia;o__Clostridiales;f__Ruminococcaceae
ERR1190532_bin.55	ERR1190532	95.28	2.42	0	0	0	16	Yes	Yes	k__Bacteria;p__Firmicutes;c__Clostridia;o__Clostridiales;f__Lachnospiraceae;g__Lachnobacterium
ERR1190533_bin.16	ERR1190533	93.31	2.91	0	21.2	5.4	15	No	No	k__Bacteria;p__Firmicutes;c__Clostridia;o__Clostridiales
ERR1190533_bin.20	ERR1190533	92.66	2.48	0	0	0	14	Yes	No	k__Bacteria;p__Firmicutes;c__Clostridia;o__Clostridiales;f__Lachnospiraceae;g__Lachnobacterium
ERR1190533_bin.35	ERR1190533	91.86	0.63	0	0	0	13	Yes	No	k__Bacteria;p__Firmicutes;c__Clostridia;o__Clostridiales;f__Peptostreptococcaceae_2;g__Clostridium_2
ERR1190533_bin.40	ERR1190533	93.21	2.4	0	8.74	0	14	Yes	No	k__Bacteria;p__Bacteroidetes;c__Bacteroidia;o__Bacteroidales;f__Rikenellaceae;g__Alistipes
ERR1190533_bin.52	ERR1190533	97.38	1.15	94.12	34.44	10.77	18	Yes	Yes	k__Bacteria;p__Bacteroidetes;c__Bacteroidia;o__Bacteroidales;f__Porphyromonadaceae
ERR1190533_bin.9	ERR1190533	93.35	3.16	0	0	11.35	18	Yes	No	k__Bacteria;p__Firmicutes;c__Clostridia;o__Clostridiales;f__Peptostreptococcaceae_2;g__Clostridium_2
ERR1190534_bin.1	ERR1190534	99.4	2.1	93.28	35.16	14.39	20	No	No	k__Bacteria;p__Firmicutes;c__Negativicutes;o__Selenomonadales;f__Acidaminococcaceae
ERR1190534_bin.19	ERR1190534	93.23	0.69	0	0	0	14	No	No	k__Bacteria;p__Firmicutes;c__Clostridia;o__Clostridiales
ERR1190534_bin.25	ERR1190534	94.09	1.88	0	0	0	18	No	No	k__Bacteria;p__Actinobacteria;c__Actinobacteria;o__Coriobacteriales;f__Coriobacteriaceae
ERR1190534_bin.33	ERR1190534	97.32	3.36	0	0	11.28	15	No	No	k__Bacteria;p__Firmicutes;c__Clostridia;o__Clostridiales
ERR1190534_bin.42	ERR1190534	91.75	0.85	0	0	0	14	No	No	k__Bacteria;p__Firmicutes;c__Clostridia;o__Clostridiales;f__Ruminococcaceae
ERR1190534_bin.45	ERR1190534	93.72	4.46	0	0	0	16	Yes	No	k__Bacteria;p__Bacteroidetes;c__Bacteroidia;o__Bacteroidales;f__Porphyromonadaceae;g__Parabacteroides;s__Parabacteroides_merdae
ERR1190534_bin.52	ERR1190534	98.66	0	0	0	5.78	14	Yes	No	k__Bacteria;p__Firmicutes;c__Clostridia;o__Clostridiales
ERR1190534_bin.59	ERR1190534	93.18	0.67	89.92	22.31	0	14	No	No	k__Bacteria;p__Firmicutes;c__Clostridia;o__Clostridiales
ERR1190534_bin.6	ERR1190534	96.24	4.7	0	0	10.77	15	Yes	Yes	k__Bacteria;p__Firmicutes;c__Clostridia;o__Clostridiales;f__Lachnospiraceae_2;g__Lachnospira
ERR1190535_bin.2	ERR1190535	97.75	1.12	0	0	0	16	Yes	No	k__Bacteria;p__Fusobacteria;c__Fusobacteriia;o__Fusobacteriales;f__Fusobacteriaceae;g__Fusobacterium
ERR1190535_bin.24	ERR1190535	93.78	2.22	0	0	6.05	14	Yes	No	k__Bacteria;p__Firmicutes;c__Clostridia;o__Clostridiales;f__Lachnospiraceae;g__Blautia
ERR1190535_bin.30	ERR1190535	98.66	0.53	0	0	5.44	17	Yes	Yes	k__Bacteria;p__Firmicutes;c__Clostridia;o__Clostridiales;f__Lachnospiraceae;g__Lachnobacterium
ERR1190535_bin.40	ERR1190535	94.89	0.69	0	0	5.4	15	Yes	No	k__Bacteria;p__Firmicutes;c__Clostridia;o__Clostridiales;f__Peptostreptococcaceae_2;g__Clostridium_2
ERR1190535_bin.5	ERR1190535	95.41	0	0	0	5.2	13	No	No	k__Bacteria;p__Firmicutes;c__Clostridia;o__Clostridiales
ERR1190535_bin.59	ERR1190535	96.08	1.68	0	52.45	0	13	Yes	No	k__Bacteria;p__Firmicutes;c__Clostridia;o__Clostridiales;f__Lachnospiraceae_2;g__Lachnospira
ERR1190535_bin.6	ERR1190535	96.65	0	0	0	0	17	Yes	No	k__Bacteria;p__Bacteroidetes;c__Bacteroidia;o__Bacteroidales;f__Prevotellaceae;g__Paraprevotella
ERR1190535_bin.62	ERR1190535	91.11	0.56	94.96	0	0	16	Yes	No	k__Bacteria;p__Bacteroidetes;c__Bacteroidia;o__Bacteroidales;f__Bacteroidaceae;g__Bacteroides
ERR1190536_bin.1	ERR1190536	90.79	2.24	0	0	0	19	No	No	k__Bacteria;p__Firmicutes;c__Clostridia;o__Clostridiales;f__Ruminococcaceae
ERR1190536_bin.12	ERR1190536	95.86	2.56	0	85.52	99.69	18	Yes	No	k__Bacteria;p__Proteobacteria;c__Deltaproteobacteria;o__Desulfovibrionales;f__Desulfovibrionaceae;g__Desulfovibrio
ERR1190536_bin.24	ERR1190536	97.8	0	94.96	0	0	17	Yes	No	k__Bacteria;p__Bacteroidetes;c__Bacteroidia;o__Bacteroidales;f__Bacteroidaceae;g__Bacteroides;s__Bacteroides_stercoris
ERR1190536_bin.3	ERR1190536	90.42	1.7	0	0	0	17	No	No	k__Bacteria;p__Firmicutes;c__Negativicutes;o__Selenomonadales;f__Acidaminococcaceae
ERR1190536_bin.34	ERR1190536	95.43	0.48	94.96	0	11.32	20	Yes	No	k__Bacteria;p__Bacteroidetes;c__Bacteroidia;o__Bacteroidales;f__Rikenellaceae;g__Alistipes
ERR1190536_bin.38	ERR1190536	93.14	3.94	0	61.19	14.84	16	No	No	k__Bacteria;p__Firmicutes;c__Clostridia;o__Clostridiales
ERR1190536_bin.4	ERR1190536	97.58	1.69	94.12	0	99.45	17	No	No	k__Bacteria;p__Actinobacteria;c__Actinobacteria;o__Coriobacteriales;f__Coriobacteriaceae
ERR1190536_bin.47	ERR1190536	96.92	0.79	0	52.38	11.35	18	Yes	Yes	k__Bacteria;p__Firmicutes;c__Clostridia;o__Clostridiales;f__Lachnospiraceae;g__Lachnobacterium
ERR1190536_bin.49	ERR1190536	99.83	0.41	0	0	0	19	Yes	Yes	k__Bacteria;p__Proteobacteria;c__Gammaproteobacteria;o__Enterobacteriales;f__Enterobacteriaceae
ERR1190536_bin.50	ERR1190536	97.96	0	0	0	0	20	No	Yes	k__Bacteria;p__Verrucomicrobia;c__Verrucomicrobiae;o__Verrucomicrobiales;f__Verrucomicrobiaceae
ERR1190536_bin.51	ERR1190536	91.68	0	93.28	0	6.87	15	No	No	k__Bacteria;p__Firmicutes;c__Clostridia;o__Clostridiales;f__Ruminococcaceae
ERR1190536_bin.7	ERR1190536	92.06	3.11	0	0	0	17	Yes	No	k__Bacteria;p__Bacteroidetes;c__Bacteroidia;o__Bacteroidales;f__Porphyromonadaceae;g__Parabacteroides;s__Parabacteroides_merdae
ERR1190537_bin.22	ERR1190537	100	2.1	0	0	0	19	No	No	k__Bacteria;p__Firmicutes;c__Negativicutes;o__Selenomonadales;f__Acidaminococcaceae
ERR1190537_bin.3	ERR1190537	91.74	2.68	91.6	0	0	9	No	No	k__Bacteria;p__Firmicutes;c__Clostridia;o__Clostridiales;f__Ruminococcaceae
ERR1190537_bin.31	ERR1190537	93.35	1.79	0	0	5.4	14	Yes	No	k__Bacteria;p__Firmicutes;c__Clostridia;o__Clostridiales;f__Lachnospiraceae
ERR1190537_bin.34	ERR1190537	93.76	2.68	0	23.16	10.77	15	Yes	Yes	k__Bacteria;p__Firmicutes;c__Clostridia;o__Clostridiales;f__Lachnospiraceae_2;g__Lachnospira
ERR1190537_bin.36	ERR1190537	95.64	0.5	0	52.45	0	20	No	No	k__Bacteria;p__Firmicutes;c__Clostridia;o__Clostridiales;f__Ruminococcaceae
ERR1190537_bin.4	ERR1190537	94.67	3.38	0	0	8.72	14	Yes	No	k__Bacteria;p__Firmicutes;c__Clostridia;o__Clostridiales;f__Lachnospiraceae;g__Roseburia
ERR1190537_bin.41	ERR1190537	90.59	1.36	94.12	0	10.63	15	Yes	No	k__Bacteria;p__Firmicutes;c__Clostridia;o__Clostridiales;f__Ruminococcaceae;g__Faecalibacterium
ERR1190537_bin.48	ERR1190537	97.04	1.92	94.96	61.58	28.27	16	Yes	No	k__Bacteria;p__Bacteroidetes;c__Bacteroidia;o__Bacteroidales;f__Rikenellaceae;g__Alistipes
ERR1190537_bin.57	ERR1190537	95.17	2.31	0	99.67	59.52	19	Yes	Yes	k__Bacteria;p__Actinobacteria;c__Actinobacteria;o__Bifidobacteriales;f__Bifidobacteriaceae;g__Bifidobacterium
ERR1190537_bin.59	ERR1190537	97.96	0.68	0	0	0	20	No	Yes	k__Bacteria;p__Verrucomicrobia;c__Verrucomicrobiae;o__Verrucomicrobiales;f__Verrucomicrobiaceae
ERR1190537_bin.62	ERR1190537	90.49	1.01	0	21.79	10.91	15	Yes	No	k__Bacteria;p__Firmicutes;c__Clostridia;o__Clostridiales
ERR1190537_bin.9	ERR1190537	91.28	0	0	0	0	20	No	No	k__Bacteria;p__Firmicutes;c__Clostridia;o__Clostridiales
ERR1190538_bin.10	ERR1190538	95.49	2.42	94.96	0	11.59	15	Yes	No	k__Bacteria;p__Firmicutes;c__Negativicutes;o__Selenomonadales;f__Acidaminococcaceae;g__Acidaminococcus
ERR1190538_bin.11	ERR1190538	91.13	1.61	0	0	0	20	No	No	k__Bacteria;p__Actinobacteria;c__Actinobacteria;o__Coriobacteriales;f__Coriobacteriaceae
ERR1190538_bin.15	ERR1190538	92.04	0.68	0	0	0	17	No	No	k__Bacteria;p__Firmicutes;c__Clostridia;o__Clostridiales;f__Ruminococcaceae
ERR1190538_bin.16	ERR1190538	98.05	4.66	0	23.09	11.25	15	Yes	No	k__Bacteria;p__Firmicutes;c__Clostridia;o__Clostridiales;f__Lachnospiraceae;g__Lachnobacterium
ERR1190538_bin.24	ERR1190538	99.4	0	92.44	0	14.39	18	No	No	k__Bacteria;p__Firmicutes;c__Negativicutes;o__Selenomonadales;f__Veillonellaceae;g__Megasphaera
ERR1190538_bin.29	ERR1190538	95.53	4.17	94.96	0	11.32	16	No	No	k__Bacteria;p__Bacteroidetes;c__Bacteroidia;o__Bacteroidales;f__Rikenellaceae;g__Alistipes
ERR1190538_bin.37	ERR1190538	97.59	0	0	0	5.4	12	Yes	Yes	k__Bacteria;p__Firmicutes;c__Clostridia;o__Clostridiales;f__Lachnospiraceae_2;g__Lachnospira
ERR1190538_bin.45	ERR1190538	94.3	0.21	0	22.77	11.38	18	No	No	k__Bacteria;p__Proteobacteria;c__Betaproteobacteria;o__Burkholderiales;f__Sutterellaceae;g__Sutterella
ERR1190539_bin.14	ERR1190539	95.51	0.2	0	0	0	20	No	No	k__Bacteria;p__Firmicutes;c__Negativicutes;o__Selenomonadales;f__Veillonellaceae;g__Megasphaera
ERR1190539_bin.29	ERR1190539	94.94	1.95	0	0	0	14	Yes	No	k__Bacteria;p__Firmicutes;c__Clostridia;o__Clostridiales;f__Lachnospiraceae;g__Dorea;s__Dorea_longicatena
ERR1190539_bin.38	ERR1190539	100	0	0	0	0	20	Yes	No	k__Bacteria;p__Actinobacteria;c__Actinobacteria;o__Coriobacteriales;f__Coriobacteriaceae;g__Collinsella
ERR1190539_bin.39	ERR1190539	93.46	0.63	0	0	0	18	No	No	k__Bacteria;p__Firmicutes;c__Clostridia;o__Clostridiales;f__Peptostreptococcaceae_2;g__Clostridium_2
ERR1190539_bin.45	ERR1190539	92.75	1.21	0	0	10.74	18	Yes	No	k__Bacteria;p__Firmicutes;c__Clostridia;o__Clostridiales;f__Lachnospiraceae;g__Lachnobacterium
ERR1190540_bin.12	ERR1190540	92.18	3.16	0	0	5.5	15	Yes	No	k__Bacteria;p__Firmicutes;c__Clostridia;o__Clostridiales;f__Peptostreptococcaceae_2;g__Clostridium_2
ERR1190540_bin.17	ERR1190540	94.15	4.84	0	23.09	11.25	15	No	No	k__Bacteria;p__Firmicutes;c__Clostridia;o__Clostridiales;f__Peptostreptococcaceae_2;g__Clostridium_2
ERR1190540_bin.30	ERR1190540	95.25	0.63	0	0	0	19	No	No	k__Bacteria;p__Proteobacteria;c__Betaproteobacteria;o__Burkholderiales;f__Sutterellaceae;g__Sutterella
ERR1190540_bin.36	ERR1190540	95.61	0.64	0	0	0	17	Yes	Yes	k__Bacteria;p__Proteobacteria;c__Gammaproteobacteria;o__Enterobacteriales;f__Enterobacteriaceae
ERR1190540_bin.40	ERR1190540	96.57	1.12	0	24.92	0	17	Yes	No	k__Bacteria;p__Bacteroidetes;c__Bacteroidia;o__Bacteroidales;f__Rikenellaceae;g__Alistipes
ERR1190540_bin.42	ERR1190540	95.61	0.99	0	0	0	19	Yes	No	k__Bacteria;p__Bacteroidetes;c__Bacteroidia;o__Bacteroidales;f__Bacteroidaceae;g__Bacteroides;s__Bacteroides_uniformis
ERR1190540_bin.44	ERR1190540	91.84	0.68	0	0	0	14	No	No	k__Bacteria;p__Firmicutes;c__Clostridia;o__Clostridiales;f__Ruminococcaceae
ERR1190541_bin.1	ERR1190541	96.37	0	0	16.57	0	16	Yes	No	k__Bacteria;p__Firmicutes;c__Clostridia;o__Clostridiales;f__Lachnospiraceae;g__Ruminococcus;s__Ruminococcus_gnavus
ERR1190541_bin.11	ERR1190541	96.13	0.56	0	9.92	0	14	Yes	Yes	k__Bacteria;p__Firmicutes;c__Clostridia;o__Clostridiales;f__Peptostreptococcaceae_2;g__Clostridium_2;s__Clostridium_bolteae
ERR1190541_bin.21	ERR1190541	98.12	0	0	0	14.8	20	No	Yes	k__Bacteria;p__Proteobacteria;c__Betaproteobacteria;o__Burkholderiales;f__Sutterellaceae;g__Sutterella
ERR1190541_bin.22	ERR1190541	99.63	0	0	0	0	15	Yes	Yes	k__Bacteria;p__Firmicutes;c__Bacilli;o__Lactobacillales;f__Streptococcaceae;g__Streptococcus
ERR1190541_bin.33	ERR1190541	94.21	0.19	0	0	0	12	Yes	No	k__Bacteria;p__Firmicutes;c__Clostridia;o__Clostridiales;f__Lachnospiraceae;g__Ruminococcus
ERR1190541_bin.35	ERR1190541	91.94	3.16	0	0	5.4	16	No	No	k__Bacteria;p__Firmicutes;c__Clostridia;o__Clostridiales;f__Peptostreptococcaceae_2;g__Clostridium_2
ERR1190541_bin.6	ERR1190541	90.18	0.63	0	24.98	0	9	No	No	k__Bacteria;p__Firmicutes;c__Clostridia;o__Clostridiales;f__Peptostreptococcaceae_2;g__Clostridium_2
ERR1190541_bin.7	ERR1190541	90.53	0.56	0	0	0	18	Yes	No	k__Bacteria;p__Bacteroidetes;c__Bacteroidia;o__Bacteroidales;f__Bacteroidaceae;g__Bacteroides;s__Bacteroides_stercoris
ERR1190541_bin.9	ERR1190541	97.34	0	0	0	0	19	Yes	No	k__Bacteria;p__Proteobacteria;c__Deltaproteobacteria;o__Desulfovibrionales;f__Desulfovibrionaceae;g__Desulfovibrio
ERR1190542_bin.14	ERR1190542	93.78	0	0	0	0	16	No	No	k__Bacteria;p__Firmicutes;c__Clostridia;o__Clostridiales
ERR1190542_bin.21	ERR1190542	98.1	0.63	0	0	5.4	19	Yes	No	k__Bacteria;p__Firmicutes;c__Clostridia;o__Clostridiales;f__Peptostreptococcaceae_2;g__Clostridium_2
ERR1190542_bin.3	ERR1190542	100	2.25	0	61.97	0	20	Yes	No	k__Bacteria;p__Fusobacteria;c__Fusobacteriia;o__Fusobacteriales;f__Fusobacteriaceae;g__Fusobacterium
ERR1190542_bin.41	ERR1190542	96.63	0.98	0	0	0	18	Yes	Yes	k__Bacteria;p__Bacteroidetes;c__Bacteroidia;o__Bacteroidales;f__Rikenellaceae;g__Alistipes
ERR1190543_bin.10	ERR1190543	97.87	2.57	94.12	0	0	19	No	No	k__Bacteria;p__Firmicutes;c__Clostridia;o__Clostridiales
ERR1190543_bin.16	ERR1190543	95.97	0.95	0	0	0	17	No	No	k__Bacteria;p__Actinobacteria;c__Actinobacteria;o__Coriobacteriales;f__Coriobacteriaceae
ERR1190543_bin.2	ERR1190543	98.14	2.38	0	52.12	9.33	19	Yes	No	k__Bacteria;p__Proteobacteria;c__Betaproteobacteria;o__Burkholderiales;f__Sutterellaceae;g__Sutterella;s__Sutterella_wadsworthensis
ERR1190543_bin.25	ERR1190543	97.83	0.24	0	0	5.44	17	Yes	No	k__Bacteria;p__Firmicutes;c__Clostridia;o__Clostridiales;f__Lachnospiraceae;g__Roseburia
ERR1190543_bin.29	ERR1190543	95.36	0.63	0	0	0	17	No	No	k__Bacteria;p__Firmicutes;c__Negativicutes;o__Selenomonadales;f__Veillonellaceae;g__Dialister
ERR1190543_bin.30	ERR1190543	94.63	0.34	0	0	11.01	16	No	No	k__Bacteria;p__Firmicutes;c__Clostridia;o__Clostridiales
ERR1190543_bin.33	ERR1190543	97.18	4.91	0	0	5.44	13	Yes	No	k__Bacteria;p__Firmicutes;c__Clostridia;o__Clostridiales;f__Lachnospiraceae
ERR1190543_bin.47	ERR1190543	90.93	1.46	0	0	8.55	14	Yes	No	k__Bacteria;p__Firmicutes;c__Clostridia;o__Clostridiales;f__Lachnospiraceae
ERR1190543_bin.50	ERR1190543	98.63	0	0	0	0	14	Yes	Yes	k__Bacteria;p__Firmicutes;c__Clostridia;o__Clostridiales;f__Ruminococcaceae;g__Ruminococcus
ERR1190543_bin.51	ERR1190543	90.77	0.74	0	0	9.33	14	No	No	k__Bacteria;p__Proteobacteria;c__Betaproteobacteria;o__Burkholderiales;f__Sutterellaceae;g__Sutterella
ERR1190543_bin.55	ERR1190543	96.94	0	0	0	5.33	12	Yes	Yes	k__Bacteria;p__Firmicutes;c__Clostridia;o__Clostridiales;f__Lachnospiraceae_2;g__Lachnospira
ERR1190543_bin.56	ERR1190543	99.03	0	0	0	5.47	16	Yes	Yes	k__Bacteria;p__Firmicutes;c__Clostridia;o__Clostridiales;f__Lachnospiraceae;g__Lachnobacterium
ERR1190543_bin.58	ERR1190543	92.38	0.79	0	0	0	14	Yes	No	k__Bacteria;p__Firmicutes;c__Clostridia;o__Clostridiales;f__Ruminococcaceae
ERR1190544_bin.15	ERR1190544	95.57	1.53	0	0	0	18	Yes	No	k__Bacteria;p__Proteobacteria;c__Betaproteobacteria;o__Burkholderiales;f__Sutterellaceae;g__Sutterella
ERR1190544_bin.26	ERR1190544	99.55	0	0	0	0	20	Yes	Yes	k__Bacteria;p__Actinobacteria;c__Actinobacteria;o__Bifidobacteriales;f__Bifidobacteriaceae;g__Bifidobacterium;s__Bifidobacterium_adolescentis
ERR1190544_bin.27	ERR1190544	91.72	1.42	0	0	0	17	Yes	No	k__Bacteria;p__Firmicutes;c__Clostridia;o__Clostridiales;f__Ruminococcaceae;g__Faecalibacterium
ERR1190544_bin.5	ERR1190544	92.92	2.83	0	0	0	19	Yes	No	k__Bacteria;p__Tenericutes;c__Mollicutes;o__Erysipelotrichales;f__Erysipelotrichaceae;g__Solobacterium
ERR1190545_bin.10	ERR1190545	94.92	0.91	0	0	9.3	15	Yes	No	k__Bacteria;p__Firmicutes;c__Clostridia;o__Clostridiales;f__Lachnospiraceae;g__Blautia
ERR1190545_bin.13	ERR1190545	97.17	2.52	68.07	23.16	10.87	17	Yes	No	k__Bacteria;p__Tenericutes;c__Mollicutes;o__Erysipelotrichales;f__Erysipelotrichaceae
ERR1190545_bin.19	ERR1190545	93.24	0.94	0	0	0	14	No	No	k__Bacteria;p__Tenericutes;c__Mollicutes;o__Erysipelotrichales;f__Erysipelotrichaceae;g__Solobacterium
ERR1190545_bin.22	ERR1190545	100	0.81	94.12	66.34	99.45	20	No	No	k__Bacteria;p__Actinobacteria;c__Actinobacteria;o__Coriobacteriales;f__Coriobacteriaceae
ERR1190545_bin.27	ERR1190545	99.45	2.01	0	46.58	5.5	13	Yes	No	k__Bacteria;p__Firmicutes;c__Clostridia;o__Clostridiales
ERR1190545_bin.35	ERR1190545	92.57	1.69	0	0	5.44	15	Yes	Yes	k__Bacteria;p__Firmicutes;c__Clostridia;o__Clostridiales;f__Lachnospiraceae;g__Lachnobacterium
ERR1190545_bin.40	ERR1190545	95.6	1.57	0	0	8.96	18	Yes	Yes	k__Bacteria;p__Actinobacteria;c__Actinobacteria;o__Bifidobacteriales;f__Bifidobacteriaceae;g__Bifidobacterium;s__Bifidobacterium_longum
ERR1190545_bin.5	ERR1190545	98.96	2.96	94.96	0	11.35	19	Yes	No	k__Bacteria;p__Bacteroidetes;c__Bacteroidia;o__Bacteroidales;f__Rikenellaceae;g__Alistipes
ERR1190545_bin.9	ERR1190545	98.66	1.01	92.44	0	14.8	20	Yes	No	k__Bacteria;p__Firmicutes;c__Clostridia;o__Clostridiales;f__Ruminococcaceae
ERR1190546_bin.16	ERR1190546	93.08	1.17	0	0	0	17	No	No	k__Bacteria;p__Firmicutes;c__Clostridia;o__Clostridiales
ERR1190546_bin.20	ERR1190546	92.39	1.47	0	0	0	17	Yes	No	k__Bacteria;p__Bacteroidetes;c__Bacteroidia;o__Bacteroidales;f__Rikenellaceae;g__Alistipes
ERR1190546_bin.30	ERR1190546	91.94	0.34	94.12	0	5.23	16	Yes	No	k__Bacteria;p__Firmicutes;c__Clostridia;o__Clostridiales;f__Ruminococcaceae;g__Faecalibacterium
ERR1190546_bin.32	ERR1190546	91.15	1.38	0	0	0	17	Yes	Yes	k__Bacteria;p__Actinobacteria;c__Actinobacteria;o__Bifidobacteriales;f__Bifidobacteriaceae;g__Bifidobacterium;s__Bifidobacterium_bifidum
ERR1190546_bin.43	ERR1190546	98.73	1.76	0	21.33	0	16	Yes	No	k__Bacteria;p__Firmicutes;c__Clostridia;o__Clostridiales;f__Lachnospiraceae;g__Lachnobacterium
ERR1190546_bin.44	ERR1190546	98.55	0	0	52.58	11.21	17	Yes	Yes	k__Bacteria;p__Firmicutes;c__Clostridia;o__Clostridiales;f__Lachnospiraceae;g__Lachnobacterium
ERR1190546_bin.5	ERR1190546	93.65	1.02	0	0	0	18	No	No	k__Bacteria;p__Firmicutes;c__Clostridia;o__Clostridiales;f__Ruminococcaceae
ERR1190546_bin.7	ERR1190546	97.13	0	0	17.61	11.21	17	No	No	k__Bacteria;p__Firmicutes;c__Clostridia;o__Clostridiales
ERR1190546_bin.8	ERR1190546	96.46	0	0	0	11.21	17	Yes	No	k__Bacteria;p__Firmicutes;c__Clostridia;o__Clostridiales
ERR1190547_bin.10	ERR1190547	96.63	1.12	0	0	0	19	Yes	No	k__Bacteria;p__Bacteroidetes;c__Bacteroidia;o__Bacteroidales;f__Rikenellaceae;g__Alistipes
ERR1190547_bin.11	ERR1190547	91.39	0.68	0	0	0	16	No	No	k__Bacteria;p__Firmicutes;c__Clostridia;o__Clostridiales;f__Ruminococcaceae
ERR1190547_bin.14	ERR1190547	98.66	2.51	0	0	11.21	17	Yes	Yes	k__Bacteria;p__Firmicutes;c__Clostridia;o__Clostridiales;f__Lachnospiraceae;g__Lachnobacterium
ERR1190547_bin.21	ERR1190547	94.4	0	0	46.51	0	14	Yes	Yes	k__Bacteria;p__Firmicutes;c__Clostridia;o__Clostridiales;f__Lachnospiraceae_2;g__Lachnospira
ERR1190547_bin.22	ERR1190547	93.61	1.28	0	0	0	15	Yes	No	k__Bacteria;p__Firmicutes;c__Clostridia;o__Clostridiales;f__Lachnospiraceae;g__Lachnobacterium
ERR1190547_bin.29	ERR1190547	92.98	1.2	0	23.09	0	15	Yes	No	k__Bacteria;p__Bacteroidetes;c__Bacteroidia;o__Bacteroidales;f__Rikenellaceae;g__Alistipes
ERR1190547_bin.4	ERR1190547	91.37	2.71	0	0	5.37	8	No	No	k__Bacteria;p__Firmicutes;c__Clostridia;o__Clostridiales;f__Lachnospiraceae_2;g__Lachnospira
ERR1190547_bin.56	ERR1190547	94.78	1.55	94.12	0	10.6	17	Yes	Yes	k__Bacteria;p__Bacteroidetes;c__Bacteroidia;o__Bacteroidales;f__Porphyromonadaceae
ERR1190547_bin.64	ERR1190547	98.1	0.78	0	0	0	19	Yes	No	k__Bacteria;p__Proteobacteria;c__Betaproteobacteria;o__Burkholderiales;f__Sutterellaceae;g__Sutterella
ERR1190547_bin.65	ERR1190547	91.99	0	0	0	0	13	No	No	k__Bacteria;p__Firmicutes;c__Clostridia;o__Clostridiales
ERR1190548_bin.11	ERR1190548	94.57	3.56	0	52.51	0	18	Yes	No	k__Bacteria;p__Firmicutes;c__Clostridia;o__Clostridiales;f__Lachnospiraceae;g__Roseburia
ERR1190548_bin.12	ERR1190548	100	0.11	0	0	0	19	Yes	No	k__Bacteria;p__Proteobacteria;c__Betaproteobacteria;o__Burkholderiales;f__Sutterellaceae;g__Sutterella
ERR1190548_bin.20	ERR1190548	99.52	0.72	0	0	0	19	Yes	Yes	k__Bacteria;p__Firmicutes;c__Clostridia;o__Clostridiales;f__Lachnospiraceae;g__Lachnobacterium
ERR1190548_bin.29	ERR1190548	98.01	0	0	0	0	20	No	No	k__Bacteria;p__Firmicutes;c__Negativicutes;o__Selenomonadales;f__Veillonellaceae;g__Dialister
ERR1190548_bin.30	ERR1190548	92.56	3.91	0	0	0	19	Yes	No	k__Bacteria;p__Firmicutes;c__Clostridia;o__Clostridiales;f__Ruminococcaceae;g__Faecalibacterium
ERR1190549_bin.1	ERR1190549	98.94	0.58	0	0	5.4	18	Yes	No	k__Bacteria;p__Firmicutes;c__Clostridia;o__Clostridiales;f__Lachnospiraceae;g__Ruminococcus
ERR1190549_bin.13	ERR1190549	92.22	0	0	0	0	18	No	No	k__Bacteria;p__Firmicutes;c__Negativicutes;o__Selenomonadales;f__Veillonellaceae;g__Megasphaera
ERR1190549_bin.23	ERR1190549	96.84	0.63	0	0	5.54	19	No	No	k__Bacteria;p__Firmicutes;c__Clostridia;o__Clostridiales;f__Peptostreptococcaceae_2;g__Clostridium_2
ERR1190549_bin.6	ERR1190549	97.58	0.81	0	0	0	18	No	No	k__Bacteria;p__Actinobacteria;c__Actinobacteria;o__Coriobacteriales;f__Coriobacteriaceae
ERR1190550_bin.1	ERR1190550	96.29	2.21	94.96	61.06	11.42	18	No	No	k__Bacteria;p__Firmicutes;c__Clostridia;o__Clostridiales;f__Ruminococcaceae
ERR1190550_bin.15	ERR1190550	97.58	1.9	0	0	0	19	No	No	k__Bacteria;p__Actinobacteria;c__Actinobacteria;o__Coriobacteriales;f__Coriobacteriaceae
ERR1190550_bin.24	ERR1190550	97.4	1.38	0	0	11.38	19	No	No	k__Bacteria;p__Proteobacteria;c__Betaproteobacteria;o__Burkholderiales;f__Sutterellaceae;g__Sutterella
ERR1190550_bin.33	ERR1190550	97.92	2.46	0	61.64	0	19	Yes	No	k__Bacteria;p__Bacteroidetes;c__Bacteroidia;o__Bacteroidales;f__Rikenellaceae;g__Alistipes
ERR1190550_bin.40	ERR1190550	92.71	0	0	0	0	17	Yes	No	k__Bacteria;p__Bacteroidetes;c__Bacteroidia;o__Bacteroidales;f__Prevotellaceae;g__Paraprevotella
ERR1190550_bin.45	ERR1190550	99.33	1.01	92.44	31.25	99.83	20	Yes	No	k__Bacteria;p__Firmicutes;c__Clostridia;o__Clostridiales;f__Ruminococcaceae
ERR1190550_bin.8	ERR1190550	97.51	3.51	0	0	11.21	16	Yes	Yes	k__Bacteria;p__Firmicutes;c__Clostridia;o__Clostridiales;f__Lachnospiraceae;g__Lachnobacterium
ERR1190551_bin.100	ERR1190551	95.21	0	0	0	11.04	13	Yes	Yes	k__Bacteria;p__Firmicutes;c__Clostridia;o__Clostridiales;f__Ruminococcaceae;g__Ruminococcus
ERR1190551_bin.26	ERR1190551	90.45	0.34	0	0	0	11	No	No	k__Bacteria;p__Firmicutes;c__Clostridia;o__Clostridiales
ERR1190551_bin.30	ERR1190551	93.15	1.73	94.12	0	10.67	17	Yes	Yes	k__Bacteria;p__Bacteroidetes;c__Bacteroidia;o__Bacteroidales;f__Porphyromonadaceae
ERR1190551_bin.4	ERR1190551	90.92	1.68	0	0	0	14	No	No	k__Bacteria;p__Firmicutes;c__Clostridia;o__Clostridiales
ERR1190551_bin.41	ERR1190551	96.71	3.5	0	0	0	14	Yes	Yes	k__Bacteria;p__Firmicutes;c__Clostridia;o__Clostridiales;f__Lachnospiraceae;g__Lachnobacterium
ERR1190551_bin.47	ERR1190551	98.66	0.67	89.92	0	0	17	No	No	k__Bacteria;p__Firmicutes;c__Clostridia;o__Clostridiales
ERR1190551_bin.70	ERR1190551	91.23	0.22	93.28	0	6.87	17	No	No	k__Bacteria;p__Firmicutes;c__Clostridia;o__Clostridiales;f__Ruminococcaceae
ERR1190551_bin.75	ERR1190551	94.18	2.6	0	0	0	14	Yes	No	k__Bacteria;p__Bacteroidetes;c__Bacteroidia;o__Bacteroidales;f__Rikenellaceae;g__Alistipes
ERR1190551_bin.77	ERR1190551	92.52	2.9	94.96	61.64	11.35	16	Yes	No	k__Bacteria;p__Bacteroidetes;c__Bacteroidia;o__Bacteroidales;f__Rikenellaceae;g__Alistipes
ERR1190551_bin.78	ERR1190551	96.64	2.68	94.12	60.14	12.14	16	Yes	No	k__Bacteria;p__Firmicutes;c__Clostridia;o__Clostridiales
ERR1190551_bin.85	ERR1190551	96.64	0.67	0	0	5.4	13	No	No	k__Bacteria;p__Firmicutes;c__Clostridia;o__Clostridiales
ERR1190551_bin.92	ERR1190551	95	0.62	0	38.94	99.79	19	No	No	k__Bacteria;p__Proteobacteria;c__Betaproteobacteria;o__Burkholderiales;f__Sutterellaceae;g__Sutterella
ERR1190552_bin.14	ERR1190552	96.19	0.63	0	0	0	14	No	No	k__Bacteria;p__Firmicutes;c__Clostridia;o__Clostridiales;f__Peptostreptococcaceae_2;g__Clostridium_2
ERR1190552_bin.23	ERR1190552	99.42	0.1	0	0	8.85	20	Yes	No	k__Bacteria;p__Firmicutes;c__Clostridia;o__Clostridiales;f__Lachnospiraceae;g__Ruminococcus;s__Ruminococcus_gnavus
ERR1190552_bin.9	ERR1190552	93.39	1.5	0	0	0	19	No	No	k__Bacteria;p__Firmicutes;c__Negativicutes;o__Selenomonadales;f__Acidaminococcaceae
ERR1190553_bin.16	ERR1190553	99.62	0.55	0	0	0	19	Yes	Yes	k__Bacteria;p__Proteobacteria;c__Gammaproteobacteria;o__Enterobacteriales;f__Enterobacteriaceae
ERR1190553_bin.39	ERR1190553	93.71	1.34	0	0	5.23	14	Yes	Yes	k__Bacteria;p__Firmicutes;c__Clostridia;o__Clostridiales;f__Lachnospiraceae_2;g__Lachnospira
ERR1190554_bin.14	ERR1190554	95.7	0	0	99.67	85.23	20	No	No	k__Bacteria;p__Proteobacteria;c__Alphaproteobacteria
ERR1190554_bin.18	ERR1190554	94.91	4.76	0	0	29.71	15	Yes	Yes	k__Bacteria;p__Firmicutes;c__Clostridia;o__Clostridiales;f__Lachnospiraceae_2;g__Lachnospira
ERR1190554_bin.25	ERR1190554	96.84	3.86	0	21.2	11.35	16	Yes	No	k__Bacteria;p__Firmicutes;c__Clostridia;o__Clostridiales;f__Lachnospiraceae;g__Blautia;s__Blautia_wexlerae
ERR1190554_bin.31	ERR1190554	92.7	4.49	0	70.71	22.26	20	No	No	k__Bacteria
ERR1190554_bin.43	ERR1190554	95.06	1.01	0	25.05	10.74	16	No	No	k__Bacteria;p__Firmicutes;c__Clostridia;o__Clostridiales
ERR1190554_bin.53	ERR1190554	95.65	2.62	0	0	11.21	14	Yes	Yes	k__Bacteria;p__Firmicutes;c__Clostridia;o__Clostridiales;f__Lachnospiraceae;g__Lachnobacterium
ERR1190554_bin.60	ERR1190554	91.6	0.9	94.12	21.46	10.46	18	No	No	k__Bacteria;p__Firmicutes;c__Negativicutes;o__Selenomonadales;f__Acidaminococcaceae
ERR1190554_bin.63	ERR1190554	92.93	1.34	0	59.82	0	19	No	No	k__Bacteria;p__Firmicutes;c__Clostridia;o__Clostridiales
ERR1190554_bin.7	ERR1190554	92.56	0.84	0	0	0	13	No	No	k__Bacteria;p__Firmicutes;c__Clostridia;o__Clostridiales
ERR1190554_bin.75	ERR1190554	95.91	1.79	0	22.9	0	13	Yes	No	k__Bacteria;p__Firmicutes;c__Clostridia;o__Clostridiales;f__Ruminococcaceae;g__Ruminococcus
ERR1190555_bin.1	ERR1190555	95.53	3.53	0	0	0	15	Yes	No	k__Bacteria;p__Firmicutes;c__Clostridia;o__Clostridiales;f__Lachnospiraceae;g__Blautia;s__Blautia_wexlerae
ERR1190555_bin.21	ERR1190555	98.76	0.89	94.96	0	0	19	Yes	Yes	k__Bacteria;p__Proteobacteria;c__Gammaproteobacteria;o__Enterobacteriales;f__Enterobacteriaceae
ERR1190555_bin.22	ERR1190555	97.04	0.59	0	0	33.37	19	Yes	No	k__Bacteria;p__Proteobacteria;c__Deltaproteobacteria;o__Desulfovibrionales;f__Desulfovibrionaceae;g__Desulfovibrio
ERR1190555_bin.23	ERR1190555	96.84	0	0	0	11.08	18	Yes	No	k__Bacteria;p__Firmicutes;c__Clostridia;o__Clostridiales;f__Lachnospiraceae
ERR1190555_bin.26	ERR1190555	93.11	0	0	23.35	0	20	No	No	k__Bacteria;p__Firmicutes;c__Negativicutes;o__Selenomonadales;f__Veillonellaceae;g__Megasphaera;s__Megasphaera_elsdenii
ERR1190555_bin.30	ERR1190555	95.7	3.01	94.96	0	5.3	18	Yes	Yes	k__Bacteria;p__Bacteroidetes;c__Bacteroidia;o__Bacteroidales;f__Porphyromonadaceae
ERR1190555_bin.32	ERR1190555	96.55	0.96	0	0	0	19	Yes	No	k__Bacteria;p__Bacteroidetes;c__Bacteroidia;o__Bacteroidales;f__Rikenellaceae;g__Alistipes
ERR1190555_bin.36	ERR1190555	93.36	1.76	0	45.99	10.97	20	Yes	Yes	k__Bacteria;p__Firmicutes;c__Clostridia;o__Clostridiales;f__Peptostreptococcaceae_2;g__Clostridium_2;s__Clostridium_bolteae
ERR1190555_bin.9	ERR1190555	93.58	3.23	0	0	0	16	Yes	No	k__Bacteria;p__Firmicutes;c__Clostridia;o__Clostridiales;f__Lachnospiraceae;g__Roseburia
ERR1190556_bin.11	ERR1190556	97.69	0.5	0	28.96	5.4	15	Yes	No	k__Bacteria;p__Firmicutes;c__Clostridia;o__Clostridiales;f__Lachnospiraceae_2;g__Lachnospira
ERR1190556_bin.12	ERR1190556	90.84	1.01	0	0	0	7	Yes	Yes	k__Bacteria;p__Firmicutes;c__Clostridia;o__Clostridiales;f__Lachnospiraceae_2;g__Lachnospira
ERR1190556_bin.14	ERR1190556	98.41	4.7	0	0	0	17	Yes	No	k__Bacteria;p__Firmicutes;c__Clostridia;o__Clostridiales
ERR1190556_bin.16	ERR1190556	91.83	1.12	0	0	0	18	Yes	No	k__Bacteria;p__Bacteroidetes;c__Bacteroidia;o__Bacteroidales;f__Bacteroidaceae;g__Bacteroides
ERR1190556_bin.19	ERR1190556	92.94	2.17	0	0	0	16	Yes	Yes	k__Bacteria;p__Firmicutes;c__Clostridia;o__Clostridiales;f__Lachnospiraceae;g__Lachnobacterium
ERR1190556_bin.2	ERR1190556	95.78	2.91	0	9.2	5.4	18	Yes	No	k__Bacteria;p__Firmicutes;c__Clostridia;o__Clostridiales;f__Lachnospiraceae;g__Lachnobacterium
ERR1190556_bin.22	ERR1190556	93.04	0	0	0	0	16	No	No	k__Bacteria;p__Firmicutes;c__Clostridia;o__Clostridiales
ERR1190556_bin.24	ERR1190556	94.48	1.02	94.96	0	10.63	17	Yes	No	k__Bacteria;p__Firmicutes;c__Clostridia;o__Clostridiales;f__Ruminococcaceae;g__Faecalibacterium
ERR1190556_bin.27	ERR1190556	95.51	1.53	0	0	0	18	Yes	Yes	k__Bacteria;p__Actinobacteria;c__Actinobacteria;o__Bifidobacteriales;f__Bifidobacteriaceae;g__Bifidobacterium;s__Bifidobacterium_adolescentis
ERR1190556_bin.3	ERR1190556	99.04	1.44	0	0	0	18	Yes	No	k__Bacteria;p__Bacteroidetes;c__Bacteroidia;o__Bacteroidales;f__Rikenellaceae;g__Alistipes
ERR1190556_bin.30	ERR1190556	98.88	1.12	0	0	0	19	Yes	No	k__Bacteria;p__Bacteroidetes;c__Bacteroidia;o__Bacteroidales;f__Bacteroidaceae;g__Bacteroides;s__Bacteroides_uniformis
ERR1190556_bin.31	ERR1190556	93.79	0.62	0	0	0	17	Yes	No	k__Bacteria;p__Proteobacteria;c__Betaproteobacteria;o__Burkholderiales;f__Sutterellaceae;g__Sutterella;s__Sutterella_wadsworthensis
ERR1190557_bin.12	ERR1190557	90.99	1.54	0	0	0	19	Yes	Yes	k__Bacteria;p__Bacteroidetes;c__Bacteroidia;o__Bacteroidales;f__Porphyromonadaceae
ERR1190557_bin.2	ERR1190557	93.5	2.01	0	0	0	9	Yes	Yes	k__Bacteria;p__Firmicutes;c__Clostridia;o__Clostridiales;f__Lachnospiraceae_2;g__Lachnospira
ERR1190557_bin.27	ERR1190557	91.24	1.16	94.96	0	5.37	17	Yes	Yes	k__Bacteria;p__Bacteroidetes;c__Bacteroidia;o__Bacteroidales;f__Bacteroidaceae;g__Bacteroides;s__Bacteroides_fragilis
ERR1190557_bin.42	ERR1190557	93.88	2.24	0	22.9	11.38	12	Yes	No	k__Bacteria;p__Firmicutes;c__Clostridia;o__Clostridiales;f__Lachnospiraceae_2;g__Lachnospira
ERR1190557_bin.46	ERR1190557	96.5	1.93	0	0	5.44	17	Yes	Yes	k__Bacteria;p__Firmicutes;c__Clostridia;o__Clostridiales;f__Lachnospiraceae;g__Lachnobacterium
ERR1190558_bin.16	ERR1190558	91.6	1.5	93.28	21.46	11.59	19	No	No	k__Bacteria;p__Firmicutes;c__Negativicutes;o__Selenomonadales;f__Acidaminococcaceae
ERR1190558_bin.17	ERR1190558	90.73	1.14	0	0	0	12	Yes	No	k__Bacteria;p__Firmicutes;c__Clostridia;o__Clostridiales
ERR1190558_bin.18	ERR1190558	90.12	3.22	0	0	0	10	Yes	No	k__Bacteria;p__Firmicutes;c__Clostridia;o__Clostridiales;f__Lachnospiraceae;g__Ruminococcus
ERR1190558_bin.25	ERR1190558	90.05	2.25	0	0	5.44	14	Yes	Yes	k__Bacteria;p__Firmicutes;c__Clostridia;o__Clostridiales;f__Lachnospiraceae;g__Lachnobacterium
ERR1190558_bin.29	ERR1190558	90.11	2.79	0	0	0	13	Yes	No	k__Bacteria;p__Bacteroidetes;c__Bacteroidia;o__Bacteroidales;f__Bacteroidaceae;g__Bacteroides
ERR1190558_bin.31	ERR1190558	91.09	2.74	0	0	0	16	Yes	No	k__Bacteria;p__Firmicutes;c__Clostridia;o__Clostridiales
ERR1190558_bin.32	ERR1190558	90.8	4.85	0	0	0	9	Yes	No	k__Bacteria;p__Firmicutes;c__Clostridia;o__Clostridiales;f__Lachnospiraceae;g__Blautia
ERR1190558_bin.34	ERR1190558	93.66	0.97	0	0	5.23	14	Yes	No	k__Bacteria;p__Firmicutes;c__Clostridia;o__Clostridiales;f__Lachnospiraceae;g__Ruminococcus
ERR1190558_bin.40	ERR1190558	96.56	0.1	94.96	99.67	99.86	20	Yes	Yes	k__Bacteria;p__Proteobacteria;c__Gammaproteobacteria;o__Enterobacteriales;f__Enterobacteriaceae
ERR1190558_bin.41	ERR1190558	90.97	0	71.43	0	0	15	Yes	No	k__Bacteria;p__Tenericutes;c__Mollicutes;o__Erysipelotrichales;f__Erysipelotrichaceae
ERR1190558_bin.72	ERR1190558	91.14	1.5	0	0	0	12	Yes	No	k__Bacteria;p__Firmicutes;c__Clostridia;o__Clostridiales;f__Peptostreptococcaceae_2;g__Clostridium_2
ERR1190559_bin.11	ERR1190559	92.79	3.14	94.96	0	8.92	15	Yes	No	k__Bacteria;p__Bacteroidetes;c__Bacteroidia;o__Bacteroidales;f__Bacteroidaceae;g__Bacteroides
ERR1190559_bin.12	ERR1190559	91.53	0	0	0	0	15	Yes	Yes	k__Bacteria;p__Bacteroidetes;c__Bacteroidia;o__Bacteroidales;f__Bacteroidaceae;g__Bacteroides;s__Bacteroides_vulgatus
ERR1190559_bin.15	ERR1190559	96.71	3.27	94.12	0	10.67	17	Yes	Yes	k__Bacteria;p__Bacteroidetes;c__Bacteroidia;o__Bacteroidales;f__Porphyromonadaceae
ERR1190559_bin.20	ERR1190559	90.12	0.77	0	0	0	19	Yes	No	k__Bacteria;p__Actinobacteria;c__Actinobacteria;o__Coriobacteriales;f__Coriobacteriaceae;g__Collinsella
ERR1190559_bin.25	ERR1190559	94.58	0.74	0	0	10.91	20	Yes	No	k__Bacteria;p__Bacteroidetes;c__Bacteroidia;o__Bacteroidales;f__Bacteroidaceae;g__Bacteroides;s__Bacteroides_uniformis
ERR1190559_bin.32	ERR1190559	93.55	0.1	94.96	99.67	78.32	20	No	No	k__Bacteria;p__Proteobacteria;c__Alphaproteobacteria
ERR1190559_bin.42	ERR1190559	91.02	0	0	0	0	17	No	No	k__Bacteria;p__Firmicutes;c__Negativicutes;o__Selenomonadales;f__Veillonellaceae;g__Megasphaera
ERR1190559_bin.45	ERR1190559	91	1.5	93.28	0	99.79	17	No	No	k__Bacteria;p__Firmicutes;c__Negativicutes;o__Selenomonadales;f__Acidaminococcaceae
ERR1190559_bin.51	ERR1190559	95.27	0	0	0	33.2	19	Yes	No	k__Bacteria;p__Proteobacteria;c__Deltaproteobacteria;o__Desulfovibrionales;f__Desulfovibrionaceae;g__Desulfovibrio
ERR1190559_bin.7	ERR1190559	91.95	4.05	0	0	5.95	12	Yes	Yes	k__Bacteria;p__Firmicutes;c__Clostridia;o__Clostridiales
ERR1190560_bin.14	ERR1190560	99.03	0	0	0	0	18	Yes	Yes	k__Bacteria;p__Firmicutes;c__Clostridia;o__Clostridiales;f__Lachnospiraceae;g__Lachnobacterium
ERR1190560_bin.22	ERR1190560	93.4	3.24	0	0	0	9	No	No	k__Bacteria;p__Tenericutes;c__Mollicutes;o__Erysipelotrichales;f__Erysipelotrichaceae
ERR1190560_bin.25	ERR1190560	98.49	1.76	0	0	0	18	Yes	No	k__Bacteria;p__Firmicutes;c__Clostridia;o__Clostridiales;f__Lachnospiraceae;g__Lachnobacterium
ERR1190560_bin.26	ERR1190560	98.66	0	0	0	0	19	No	No	k__Bacteria;p__Firmicutes;c__Clostridia;o__Clostridiales
ERR1190560_bin.30	ERR1190560	91.28	0	87.39	70.52	0	18	No	No	k__Bacteria;p__Firmicutes;c__Clostridia;o__Clostridiales;f__Ruminococcaceae;g__Ruminococcus
ERR1190560_bin.37	ERR1190560	96.94	0	0	0	9.3	15	No	No	k__Bacteria;p__Firmicutes;c__Clostridia;o__Clostridiales
ERR1190561_bin.14	ERR1190561	93.39	1.5	93.28	0	0	17	No	No	k__Bacteria;p__Firmicutes;c__Negativicutes;o__Selenomonadales;f__Acidaminococcaceae
ERR1190561_bin.19	ERR1190561	98.87	0	0	35.09	10.94	17	Yes	No	k__Bacteria;p__Bacteroidetes;c__Bacteroidia;o__Bacteroidales;f__Porphyromonadaceae_2;g__Barnesiella
ERR1190561_bin.23	ERR1190561	91.28	2.24	94.12	0	10.67	18	Yes	Yes	k__Bacteria;p__Bacteroidetes;c__Bacteroidia;o__Bacteroidales;f__Porphyromonadaceae
ERR1190561_bin.25	ERR1190561	90.3	4.59	0	51.99	0	14	Yes	No	k__Bacteria;p__Firmicutes;c__Clostridia;o__Clostridiales
ERR1190561_bin.28	ERR1190561	95.27	4.52	0	0	0	17	Yes	Yes	k__Bacteria;p__Firmicutes;c__Clostridia;o__Clostridiales;f__Peptostreptococcaceae_2;g__Clostridium_2;s__Clostridium_bolteae
ERR1190561_bin.3	ERR1190561	100	0	0	71.1	0	19	No	No	k__Bacteria;p__Proteobacteria;c__Betaproteobacteria;o__Burkholderiales;f__Sutterellaceae;g__Sutterella
ERR1190561_bin.43	ERR1190561	92.31	0.99	0	0	0	18	Yes	No	k__Bacteria;p__Proteobacteria;c__Deltaproteobacteria;o__Desulfovibrionales;f__Desulfovibrionaceae;g__Desulfovibrio
ERR1190561_bin.49	ERR1190561	93.32	0.57	94.96	0	0	19	Yes	Yes	k__Bacteria;p__Bacteroidetes;c__Bacteroidia;o__Bacteroidales;f__Bacteroidaceae;g__Bacteroides;s__Bacteroides_vulgatus
ERR1190561_bin.57	ERR1190561	96.63	0.96	0	0	0	15	Yes	No	k__Bacteria;p__Bacteroidetes;c__Bacteroidia;o__Bacteroidales;f__Rikenellaceae;g__Alistipes
ERR1190562_bin.4	ERR1190562	96.44	0.67	0	0	0	17	Yes	No	k__Bacteria;p__Firmicutes;c__Clostridia;o__Clostridiales;f__Lachnospiraceae_2;g__Lachnospira
ERR1190562_bin.42	ERR1190562	94.69	0.48	0	0	22.5	19	Yes	Yes	k__Bacteria;p__Firmicutes;c__Clostridia;o__Clostridiales;f__Lachnospiraceae;g__Lachnobacterium
ERR1190563_bin.12	ERR1190563	95.65	0.78	95.8	21.59	11.76	19	No	No	k__Bacteria;p__Proteobacteria;c__Betaproteobacteria;o__Burkholderiales;f__Sutterellaceae;g__Sutterella;s__Sutterella_wadsworthensis
ERR1190563_bin.24	ERR1190563	92.59	0.78	89.08	0	5.26	12	No	No	k__Bacteria;p__Firmicutes;c__Clostridia;o__Clostridiales
ERR1190563_bin.35	ERR1190563	90.53	3.3	0	21.2	0	16	Yes	No	k__Bacteria;p__Bacteroidetes;c__Bacteroidia;o__Bacteroidales;f__Rikenellaceae;g__Alistipes
ERR1190563_bin.5	ERR1190563	92.76	0.25	0	0	0	18	Yes	Yes	k__Bacteria;p__Proteobacteria;c__Gammaproteobacteria;o__Enterobacteriales;f__Enterobacteriaceae
ERR1190563_bin.57	ERR1190563	90.17	0.29	0	0	10.77	19	Yes	No	k__Bacteria;p__Bacteroidetes;c__Bacteroidia;o__Bacteroidales;f__Bacteroidaceae;g__Bacteroides
ERR1190563_bin.63	ERR1190563	93.3	1.79	94.96	72.02	99.56	18	No	No	k__Bacteria;p__Proteobacteria;c__Alphaproteobacteria
[truncated: 37,899 more rows]
