# Supplementary material for: A new genomic blueprint of the human gut microbiota
Source: Nature. 2019 Feb 11;568(7753):499–504. doi: 10.1038/s41586-019-0965-1 (PMC6784870; doi:10.1038/s41586-019-0965-1)
Supplement: Supplementary file 6 — Detailed genome and quality statistics of the 1,952 UMGS identified in this work. [file 41586_2019_965_MOESM6_ESM.xlsx]

## Sheet: Sheet1
Supplementary Table 4. Unclassified metagenomic species (UMGS) identified in this work.
UMGS ID	MAG ID	Metagenome1	Completeness (%)	Contamination (%)	Strain heterogeneity (%)	QS2	Marker genes (total expected)3	Marker genes (present once)	Marker genes (more than once)	MCC4			Genome size (bp)	# Contigs	# Genes	GC content (%)	5S %5	16S %6	23S %7	# tRNAs	Mean depth8	Novel9	Taxonomy10
										0.9	0.95	0.97											Phylum	Class	Order	Family	Genus
UMGS1	ERR1018204_bin.16	ERR1018204	100	0	0	100	177	177	0	0.894312	1	1	2333920	84	2295	33.5	0	61.64	33.47	20	18.89	No	Tenericutes	Mollicutes	Erysipelotrichales	Erysipelotrichaceae	Solobacterium
UMGS2	ERR1190731_bin.19	ERR1190731	100	0	0	100	273	273	0	1	1	1	4510896	20	3700	37.63	0	0	0	20	21.53	No	Bacteroidetes	Bacteroidia	Bacteroidales	Porphyromonadaceae	Dysgonomonas
UMGS3	ERR1190931_bin.27	ERR1190931	100	0	0	100	334	334	0	0.706835	1	1	2084328	79	1909	50.3	94.96	0	11.04	18	21.3	Yes	Firmicutes	Negativicutes	Selenomonadales	Acidaminococcaceae	Acidaminococcus
UMGS4	ERR1305901_bin.84	ERR1305901	100	0	0	100	263	263	0	1	1	0.970018	2455820	30	2287	41.53	0	0	0	16	35.89	No	Firmicutes	Clostridia	Clostridiales	Lachnospiraceae	Butyrivibrio
UMGS6	ERR1620321_bin.8	ERR1620321	100	0	0	100	211	211	0	1	1	1	2010912	47	1737	62.27	0	0	0	20	23.29	Yes	Actinobacteria	Actinobacteria	Coriobacteriales	Coriobacteriaceae	Collinsella
UMGS7	ERR1620345_bin.15	ERR1620345	100	0	0	100	177	177	0	0.707016	1	1	2501687	71	2528	30.51	0	63.27	99.83	17	31.65	Yes	Tenericutes	Mollicutes	Erysipelotrichales	Erysipelotrichaceae	NA
UMGS8	ERR866561_bin.6	ERR866561	100	0	0	100	334	334	0	1	1	0.894197	2093768	35	1907	38.83	0	0	0	19	6.84	Yes	Firmicutes	Negativicutes	Selenomonadales	Veillonellaceae	Veillonella
UMGS9	SRR1779122_bin.3	SRR1779122	100	0	0	100	334	334	0	1	0.948561	0.446755	1971073	15	1808	38.37	0	0	0	19	52.87	No	Firmicutes	Negativicutes	Selenomonadales	Veillonellaceae	Veillonella
UMGS11	SRR5056714_bin.28	SRR5056714	100	0	0	100	211	211	0	1	1	1	2140376	44	1786	57.72	92.44	0	82.74	19	13.64	No	Actinobacteria	Actinobacteria	Coriobacteriales	Coriobacteriaceae	Slackia
UMGS12	SRR5106488_bin.11	SRR5106488	100	0	0	100	255	255	0	1	1	1	2229238	66	2112	49.3	0	26.42	0	19	21.56	No	Proteobacteria	Betaproteobacteria	Burkholderiales	Sutterellaceae	Sutterella
UMGS13	SRR5275431_bin.18	SRR5275431	100	0	0	100	334	334	0	0.774398	1	1	2111963	70	1901	43.1	93.28	0	8.44	15	49.1	No	Firmicutes	Negativicutes	Selenomonadales	Veillonellaceae	Veillonella
UMGS14	SRR5275454_bin.9	SRR5275454	100	0	0	100	334	334	0	0.818607	0.880776	0.985483	2278300	44	2077	53.94	0	0	0	20	305	No	Firmicutes	Negativicutes	Selenomonadales	Veillonellaceae	Megasphaera
UMGS15	SRR5275463_bin.3	SRR5275463	100	0	0	100	177	177	0	1	1	1	2130116	99	2133	33.81	66.39	99.61	78.63	13	131.12	No	Tenericutes	Mollicutes	Erysipelotrichales	Erysipelotrichaceae	Catenibacterium
UMGS16	SRR6257487_bin.2	SRR6257487	100	0	0	100	334	334	0	1	1	0.836338	2094981	19	1893	39.01	92.44	23.35	99.69	18	65.5	No	Firmicutes	Negativicutes	Selenomonadales	Veillonellaceae	Veillonella
UMGS17	SRR3737013_bin.48	SRR3737013	99.94	0	0	99.94	263	260	0	0.632212	0.706925	1	2425940	31	2222	42.05	0	25.11	9.33	12	34.02	No	Firmicutes	Clostridia	Clostridiales	Peptostreptococcaceae	Clostridium
UMGS18	SRR1215278_bin.2	SRR1215278	99.92	0	0	99.92	475	474	0	1	1	1	2012007	60	1589	52.58	92.44	0	99.52	20	16.85	Yes	Bacteroidetes	Bacteroidia	Bacteroidales	Porphyromonadaceae	Porphyromonas
UMGS20	ERR1620346_bin.17	ERR1620346	99.83	0	0	99.83	334	325	0	0.352281	1	1	2638721	48	2431	49.79	0	0	0	20	13.01	Yes	Firmicutes	Negativicutes	Selenomonadales	Veillonellaceae	Megasphaera
UMGS21	ERR525840_bin.18	ERR525840	99.78	0	0	99.78	263	262	0	1	1	0.881691	3306801	59	2812	43	0	0	0	16	68.39	Yes	Firmicutes	Clostridia	Clostridiales	NA	NA
UMGS22	SRR6028431_bin.1	SRR6028431	99.78	0	0	99.78	263	262	0	1	1	0.942688	2977791	124	2638	43.75	0	0	0	15	36.84	No	Firmicutes	Clostridia	Clostridiales	NA	NA
UMGS24	SRR5056950_bin.43	SRR5056950	99.7	0	0	99.7	334	333	0	0.502405	0.692639	1	2223689	54	2071	51.3	0	22.9	0	17	13.1	No	Firmicutes	Negativicutes	Selenomonadales	Veillonellaceae	Megasphaera
UMGS26	ERR1953518_bin.80	ERR1953518	99.65	0	0	99.65	211	208	0	1	0.95334	0.95334	1785315	33	1560	54.53	83.19	22.96	10.84	20	9.89	Yes	Actinobacteria	Actinobacteria	Coriobacteriales	Coriobacteriaceae	Eggerthella
UMGS27	SRR5580035_bin.87	SRR5580035	99.62	0	0	99.62	406	405	0	1	1	1	3270064	25	2536	48.76	0	90.87	0	20	14.71	Yes	Bacteroidetes	Bacteroidia	Bacteroidales	Porphyromonadaceae	NA
UMGS29	ERR525845_bin.24	ERR525845	99.46	0	0	99.46	278	277	0	0.935294	1	1	5177693	37	4134	42.79	0	0	0	19	62.18	No	Bacteroidetes	Bacteroidia	Bacteroidales	Porphyromonadaceae	Butyricimonas
UMGS30	ERR209229_bin.14	ERR209229	100	0.11	0	99.45	126	125	1	1	1	1	1602704	53	1449	29.24	0	0	33.09	16	25.72	No	Tenericutes	Mollicutes	NA	NA	NA
UMGS31	ERR912037_bin.21	ERR912037	99.41	0	0	99.41	284	283	0	0.707016	1	1	3234183	40	2796	57.91	0	0	0	20	11.82	No	Proteobacteria	Deltaproteobacteria	Desulfovibrionales	Desulfovibrionaceae	Desulfovibrio
UMGS32	ERR1018211_bin.54	ERR1018211	100	0.12	0	99.4	126	125	1	1	1	0.935294	1269692	27	1298	27.76	0	21.85	0	20	133.86	No	Tenericutes	Mollicutes	NA	NA	NA
UMGS33	SRR4481738_bin.72	SRR4481738	100	0.12	0	99.4	211	210	1	1	0.95334	0.95334	1676028	13	1476	54.12	83.19	61.38	14.94	20	36.03	No	Actinobacteria	Actinobacteria	Coriobacteriales	Coriobacteriaceae	Eggerthella
UMGS34	ERR1578662_bin.36	ERR1578662	99.37	0	0	99.37	278	277	0	0.839628	1	0.957304	3035568	46	2775	46.22	0	0	5.4	18	27.95	Yes	Firmicutes	Clostridia	Clostridiales	Peptostreptococcaceae	Clostridium
UMGS35	ERR525726_bin.20	ERR525726	99.37	0	0	99.37	278	277	0	0.434526	0.942688	1	3447483	82	3159	48.96	0	0	5.4	20	30.09	Yes	Firmicutes	Clostridia	Clostridiales	Peptostreptococcaceae	Clostridium
UMGS36	SRR5056824_bin.67	SRR5056824	99.36	0	0	99.36	274	273	0	0.654318	1	1	2652070	61	2342	38.45	0	0	0	12	21.99	No	Firmicutes	Clostridia	Clostridiales	Lachnospiraceae	Blautia
UMGS37	ERR1578662_bin.38	ERR1578662	99.33	0	0	99.33	263	261	0	0.843402	0.961396	0.835363	2978759	44	2599	35.8	0	0	34.02	19	221.61	No	Firmicutes	Clostridia	Clostridiales	Lachnospiraceae	Lachnospira
UMGS38	ERR209883_bin.22	ERR209883	99.33	0	0	99.33	263	262	0	0.287733	1	1	2016798	27	1881	41.03	92.44	21.33	10.87	16	19.47	No	Firmicutes	Clostridia	Clostridiales	Ruminococcaceae	Ruminococcus
UMGS39	ERR525754_bin.18	ERR525754	99.33	0	0	99.33	263	261	0	0.790171	1	1	2822385	39	2559	41.88	0	0	0	18	67.64	No	Firmicutes	Clostridia	Clostridiales	Eubacteriaceae	Eubacterium
UMGS40	SRR2912796_bin.41	SRR2912796	99.33	0	0	99.33	263	261	0	1	1	1	2575064	48	2508	39.8	0	0	0	13	49.55	Yes	Firmicutes	Clostridia	Clostridiales	Ruminococcaceae	Ruminococcus
UMGS41	SRR5275454_bin.24	SRR5275454	99.33	0	0	99.33	263	262	0	1	1	1	2703061	53	2361	53.83	90.76	0	30.5	19	51.21	No	Firmicutes	Clostridia	Clostridiales	Ruminococcaceae	Anaeromassilibacillus
UMGS42	SRR5279256_bin.22	SRR5279256	99.33	0	0	99.33	263	261	0	0.843402	0.921239	0.820205	3004049	39	2545	36.97	0	18.59	0	16	64.72	No	Firmicutes	Clostridia	Clostridiales	Lachnospiraceae	Lachnospira
UMGS43	SRR5558411_bin.82	SRR5558411	99.33	0	0	99.33	263	262	0	1	1	1	2415556	28	2061	41.77	0	24.59	0	17	19.07	No	Firmicutes	Clostridia	Clostridiales	Lachnospiraceae	Coprococcus
UMGS44	SRR5963149_bin.7	SRR5963149	99.3	0	0	99.3	250	249	0	0.912754	0.632212	0.632212	1673948	10	1551	34.26	94.12	0	12.92	19	64.85	No	Firmicutes	Clostridia	Clostridiales	Clostridiales Family XI	Peptoniphilus
UMGS45	SRR5963382_bin.19	SRR5963382	99.3	0	0	99.3	250	249	0	0.912754	0.774398	0.774398	1644489	42	1574	31.37	94.12	99.74	78.02	20	23.49	Yes	Firmicutes	Clostridia	Clostridiales	Clostridiales Family XI	Peptoniphilus
UMGS46	ERR688533_bin.32	ERR688533	99.29	0	0	99.29	247	246	0	1	1	1	1821710	45	1593	50.68	94.96	35.36	99.83	19	15.45	No	Firmicutes	Clostridia	Clostridiales	NA	NA
UMGS47	SRR6257398_bin.3	SRR6257398	99.28	0	0	99.28	874	864	0	0.577054	1	0.707016	4617823	62	4258	56.15	0	0	0	16	52.32	No	Proteobacteria	Gammaproteobacteria	Enterobacteriales	Enterobacteriaceae	Pantoea
UMGS48	ERR321293_bin.5	ERR321293	99.25	0	0	99.25	406	404	0	1	1	1	2507720	11	2059	44.87	94.12	0	32.82	20	100.38	Yes	Bacteroidetes	Bacteroidia	Bacteroidales	Porphyromonadaceae	NA
UMGS49	SRR5558054_bin.48	SRR5558054	99.25	0	0	99.25	406	404	0	0.894312	0.894312	1	2471100	24	2087	45.62	0	63.01	11.79	20	12.02	No	Bacteroidetes	Bacteroidia	Bacteroidales	Porphyromonadaceae	NA
UMGS50	ERR1293691_bin.12	ERR1293691	99.2	0	0	99.2	314	311	0	0.969439	0.575716	0.245203	2851928	22	2337	61.52	94.96	0	11.56	19	76.59	No	Bacteroidetes	Bacteroidia	Bacteroidales	Rikenellaceae	Alistipes
UMGS51	ERR1018207_bin.8	ERR1018207	99.19	0	0	99.19	211	210	0	0.894312	0.894312	0.774398	1998764	54	1695	61.67	94.12	98.96	99.42	19	15.93	Yes	Actinobacteria	Actinobacteria	Coriobacteriales	Coriobacteriaceae	Collinsella
UMGS52	ERR1913027_bin.9	ERR1913027	99.19	0	0	99.19	223	221	0	1	1	1	2078971	53	1994	52.69	83.19	21.14	11.59	16	15.82	No	Firmicutes	Clostridia	Clostridiales	Peptostreptococcaceae	Clostridium
UMGS53	ERR209740_bin.9	ERR209740	99.17	0	0	99.17	332	329	0	0.499615	1	1	2637503	66	2460	28.77	0	52.51	0	18	22	No	Firmicutes	Clostridia	Clostridiales	Peptostreptococcaceae	Clostridium
UMGS54	SRR3131812_bin.3	SRR3131812	99.66	0.12	0	99.06	876	872	2	0.577054	1	0.707016	4513078	68	4202	58.83	0	0	0	18	45.53	No	Proteobacteria	Gammaproteobacteria	Enterobacteriales	Enterobacteriaceae	Pantoea
UMGS55	SRR5279309_bin.20	SRR5279309	99.05	0	0	99.05	278	276	0	0.894312	1	1	2527682	173	2338	50.01	0	0	0	13	9.48	No	Firmicutes	Clostridia	Clostridiales	Peptostreptococcaceae	Clostridium
UMGS56	SRR3132109_bin.2	SRR3132109	99.78	0.15	0	99.03	457	455	1	1	1	1	2275999	50	2157	59.8	90.76	0	0	19	71.48	No	Actinobacteria	Actinobacteria	Actinomycetales	Corynebacteriaceae	Corynebacterium
UMGS57	SRR2155361_bin.23	SRR2155361	99.11	0.02	100	99.01	263	260	1	0.88572	0.976883	0.928961	2679961	104	2583	56.17	89.92	62.04	88.44	20	22.48	No	Firmicutes	Clostridia	Clostridiales	NA	NA
UMGS59	ERR589527_bin.14	ERR589527	98.99	0	0	98.99	263	261	0	0.865803	0.912754	0.816287	2611477	53	2272	33.09	0	0	0	16	26.04	No	Firmicutes	Clostridia	Clostridiales	Eubacteriaceae	Eubacterium
UMGS61	SRR5106285_bin.21	SRR5106285	98.96	0	0	98.96	295	292	0	0.300737	0.706925	1	2301291	157	1840	52.61	92.44	99.67	99.76	19	26.16	Yes	Firmicutes	Negativicutes	Selenomonadales	Veillonellaceae	Dialister
UMGS62	SRR492197_bin.1	SRR492197	98.95	0	0	98.95	250	248	0	0.407987	1	1	1622414	12	1565	29.92	0	70.71	0	14	178.47	No	Firmicutes	Clostridia	Clostridiales	Clostridiales Family XI	Peptoniphilus
UMGS63	SRR2992891_bin.89	SRR2992891	98.92	0	0	98.92	152	150	0	1	1	1	1867269	51	1815	44.62	94.96	99.74	99.83	20	18.39	Yes	Proteobacteria	Alphaproteobacteria	Rhodospirillales	Rhodospirillaceae	Azospirillum
UMGS64	SRR3110878_bin.7	SRR3110878	98.92	0	0	98.92	152	150	0	1	1	1	1766843	52	1762	45.95	0	0	0	20	15.15	No	Proteobacteria	Alphaproteobacteria	NA	NA	NA
UMGS65	SRR6054473_bin.1	SRR6054473	98.92	0	0	98.92	152	150	0	1	1	1	1783290	108	1807	49.03	0	99.61	66.7	20	18.41	No	Proteobacteria	Alphaproteobacteria	Rhodospirillales	Rhodospirillaceae	Azospirillum
UMGS66	ERR505084_bin.81	ERR505084	98.88	0	0	98.88	149	148	0	1	1	1	1525481	31	1459	30.05	0	0	0	18	16.55	No	Tenericutes	Mollicutes	NA	NA	NA
UMGS68	SRR1461787_bin.4	SRR1461787	98.84	0	0	98.84	211	207	0	1	1	1	2112154	148	1960	65.95	0	0	0	20	12.47	Yes	Actinobacteria	Actinobacteria	Coriobacteriales	Coriobacteriaceae	Olsenella
UMGS69	SRR341661_bin.16	SRR341661	98.8	0	0	98.8	334	332	0	0.577054	1	1	2418387	94	2292	50.97	0	0	0	18	15.61	Yes	Firmicutes	Negativicutes	Selenomonadales	Veillonellaceae	Megasphaera
UMGS70	SRR4408192_bin.4	SRR4408192	98.75	0	0	98.75	256	254	0	0.755638	1	1	1965731	90	1827	57.19	0	0	0	20	38.29	No	Proteobacteria	Betaproteobacteria	Burkholderiales	Sutterellaceae	Sutterella
UMGS71	SRR5091553_bin.25	SRR5091553	98.75	0	0	98.75	256	254	0	1	1	1	2223547	81	1987	54.66	0	0	12.48	19	13.39	Yes	Proteobacteria	Betaproteobacteria	Burkholderiales	Sutterellaceae	Sutterella
UMGS73	SRR5275454_bin.21	SRR5275454	98.71	0	0	98.71	278	275	0	0.499808	1	1	3190110	47	2972	54.83	0	0	17.26	18	48.93	No	Firmicutes	Clostridia	Clostridiales	Peptostreptococcaceae	Clostridium
UMGS74	SRR5279234_bin.21	SRR5279234	99.09	0.08	0	98.69	464	459	1	1	1	1	2149385	24	1717	64.18	0	0	5.33	20	45.15	No	Actinobacteria	Actinobacteria	Bifidobacteriales	Bifidobacteriaceae	Bifidobacterium
UMGS75	ERR1912967_bin.19	ERR1912967	98.67	0	0	98.67	126	125	0	1	1	1	1690546	109	1523	30.02	0	0	0	19	25.87	Yes	Tenericutes	Mollicutes	NA	NA	NA
UMGS77	SRR3108064_bin.3	SRR3108064	98.67	0	0	98.67	126	125	0	1	1	1	1911898	71	1798	29.53	0	0	0	19	57.12	No	Tenericutes	Mollicutes	NA	NA	NA
UMGS78	ERR1190897_bin.8	ERR1190897	98.66	0	0	98.66	263	260	0	1	1	0.948561	2925423	52	2572	46.2	0	0	11.21	14	44.29	No	Firmicutes	Clostridia	Clostridiales	Lachnospiraceae	Roseburia
UMGS79	ERR1190956_bin.69	ERR1190956	98.66	0	0	98.66	263	260	0	0.647969	1	1	2777250	56	2400	42.17	0	0	6.05	17	42.59	No	Firmicutes	Clostridia	Clostridiales	Peptostreptococcaceae	Clostridium
UMGS80	ERR2013562_bin.11	ERR2013562	98.66	0	0	98.66	263	260	0	0.632212	1	1	2838869	80	2585	40.47	0	0	5.47	15	32.2	No	Firmicutes	Clostridia	Clostridiales	Peptostreptococcaceae	Clostridium
UMGS81	ERR505093_bin.33	ERR505093	98.66	0	0	98.66	263	261	0	1	1	1	2147437	46	1990	33.86	92.44	0	5.44	17	71.84	No	Firmicutes	Clostridia	Clostridiales	Ruminococcaceae	NA
UMGS82	ERR525898_bin.19	ERR525898	98.66	0	0	98.66	263	260	0	0.970757	1	1	2597904	36	2361	40.73	0	31.7	0	16	29.06	No	Firmicutes	Clostridia	Clostridiales	Peptostreptococcaceae	Clostridium
UMGS83	ERR911953_bin.80	ERR911953	98.66	0	0	98.66	263	260	0	0.979497	0.97209	0.883471	1864182	9	1721	36.27	89.92	0	10.67	19	32.5	No	Firmicutes	Clostridia	Clostridiales	NA	NA
UMGS84	SRR2155351_bin.3	SRR2155351	98.66	0	0	98.66	263	261	0	0.977262	0.98818	0.933301	2060446	91	1991	58.88	0	0	0	15	14.34	No	Firmicutes	Clostridia	Clostridiales	NA	NA
UMGS85	SRR341716_bin.16	SRR341716	98.66	0	0	98.66	263	260	0	0.279712	1	1	2737642	20	2534	37.31	0	23.16	5.44	19	31.26	Yes	Firmicutes	Clostridia	Clostridiales	Lachnospiraceae	Lachnospira
UMGS86	SRR5056929_bin.77	SRR5056929	98.66	0	0	98.66	263	261	0	1	1	1	2272231	22	2086	53.37	0	0	0	17	23.07	Yes	Firmicutes	Clostridia	Clostridiales	Ruminococcaceae	NA
UMGS87	SRR5558219_bin.3	SRR5558219	98.66	0	0	98.66	263	260	0	0.986497	0.986136	0.928769	1862956	8	1708	38.19	89.92	80.89	99.86	19	25.48	No	Firmicutes	Clostridia	Clostridiales	Ruminococcaceae	NA
UMGS88	SRR5558365_bin.16	SRR5558365	98.66	0	0	98.66	263	260	0	1	1	0.987163	2748353	15	2523	44.12	0	60.86	11.97	19	14.52	No	Firmicutes	Clostridia	Clostridiales	Peptostreptococcaceae	Clostridium
UMGS89	SRR5580103_bin.67	SRR5580103	98.66	0	0	98.66	263	260	0	1	1	1	2838254	78	2564	42.35	0	24.2	11.76	17	23.57	Yes	Firmicutes	Clostridia	Clostridiales	Lachnospiraceae	Roseburia
UMGS90	SRR1214724_bin.3	SRR1214724	98.64	0	0	98.64	261	258	0	0.988833	0.99241	0.892862	2081091	64	1882	58.91	94.12	0	5.47	19	26.91	No	Firmicutes	Clostridia	Clostridiales	Ruminococcaceae	Faecalibacterium
UMGS91	SRR6028460_bin.7	SRR6028460	98.63	0	0	98.63	260	257	0	1	0.816392	0.816392	2216684	122	2047	44.37	0	21.79	0	17	17.42	Yes	Firmicutes	Clostridia	Clostridiales	Ruminococcaceae	Ruminococcus
UMGS92	SRR1779125_bin.6	SRR1779125	98.6	0	0	98.6	250	248	0	0.912754	0.774398	0.774398	1753032	83	1692	34.14	0	25.05	0	12	2.42	No	Firmicutes	Clostridia	Clostridiales	Clostridiales Family XI	Peptoniphilus
UMGS93	ERR525733_bin.35	ERR525733	99.19	0.12	0	98.59	211	209	1	0.755638	1	1	1953909	10	1645	45.15	85.71	59.88	99.45	20	25.87	No	Actinobacteria	Actinobacteria	Coriobacteriales	Coriobacteriaceae	Cryptobacterium
UMGS94	SRR5558107_bin.35	SRR5558107	99.19	0.12	0	98.59	211	209	1	1	0.998215	0.994639	2130759	60	1836	60.31	94.12	35.62	14.19	19	11.6	Yes	Actinobacteria	Actinobacteria	Coriobacteriales	Coriobacteriaceae	Collinsella
UMGS95	SRR2992898_bin.44	SRR2992898	98.58	0	0	98.58	247	245	0	0.666239	1	1	2223395	16	2051	45.41	95.8	23.55	33.88	20	24.51	No	Firmicutes	Clostridia	Clostridiales	NA	NA
UMGS96	SRR769526_bin.2	SRR769526	99.37	0.16	0	98.57	278	276	1	1	1	1	4033193	182	3520	42.85	0	0	0	18	16.23	Yes	Firmicutes	Clostridia	Clostridiales	Lachnospiraceae	NA
UMGS97	ERR525920_bin.4	ERR525920	99.36	0.16	0	98.56	274	272	1	0.744973	0.894312	0.446984	2534213	80	2406	39	0	0	0	15	41.43	Yes	Firmicutes	Clostridia	Clostridiales	Lachnospiraceae	Blautia
UMGS98	SRR1761707_bin.48	SRR1761707	98.66	0.02	0	98.56	263	260	1	0.53418	1	0.707016	1764558	34	1641	41.08	0	0	11.08	16	17.15	Yes	Firmicutes	Clostridia	Clostridiales	Ruminococcaceae	NA
UMGS99	ERR636351_bin.14	ERR636351	98.5	0	0	98.5	149	147	0	1	1	1	1699832	16	1572	30.4	0	0	0	20	182.23	No	Tenericutes	Mollicutes	NA	NA	NA
UMGS100	ERR1913101_bin.17	ERR1913101	98.49	0	0	98.49	406	401	0	1	1	1	2489616	58	2117	54.07	0	0	0	20	32.73	No	Bacteroidetes	Bacteroidia	Bacteroidales	Porphyromonadaceae	NA
UMGS101	ERR1293651_bin.10	ERR1293651	99.33	0.17	100	98.48	263	261	1	0.632212	0.706925	1	2413963	31	2276	44.87	0	61.71	9.33	18	27.5	Yes	Firmicutes	Clostridia	Clostridiales	Peptostreptococcaceae	Clostridium
UMGS104	ERR1190908_bin.40	ERR1190908	98.39	0	0	98.39	211	209	0	1	0.998215	0.994639	2105102	49	1809	59.78	94.12	0	99.45	20	16.48	Yes	Actinobacteria	Actinobacteria	Coriobacteriales	Coriobacteriaceae	Collinsella
UMGS106	SRR6054493_bin.13	SRR6054493	98.39	0	0	98.39	223	220	0	1	1	0.865914	2569422	27	2476	54.91	85.71	43.51	8.14	20	53.33	No	Firmicutes	Clostridia	Clostridiales	NA	NA
UMGS107	ERR866569_bin.9	ERR866569	99.92	0.31	0	98.37	475	473	1	1	1	1	2045709	65	1631	53.1	92.44	99.67	99.52	20	55.1	Yes	Bacteroidetes	Bacteroidia	Bacteroidales	Porphyromonadaceae	Porphyromonas
UMGS108	SRR6028644_bin.5	SRR6028644	98.32	0	0	98.32	263	259	0	1	1	1	2476225	60	2221	44.78	91.6	0	10.94	17	26.44	Yes	Firmicutes	Clostridia	Clostridiales	Ruminococcaceae	NA
UMGS109	SRR3917688_bin.21	SRR3917688	98.28	0	0	98.28	354	350	0	1	1	0.707016	2678871	54	2332	50.82	0	0	33.13	18	29.98	No	Firmicutes	Clostridia	Clostridiales	Lachnospiraceae	NA
UMGS110	ERR866600_bin.4	ERR866600	98.25	0	0	98.25	250	247	0	1	1	1	1568464	24	1525	36.11	0	0	0	12	13.6	Yes	Firmicutes	Clostridia	Clostridiales	Clostridiales Family XI	NA
UMGS111	SRR2912800_bin.26	SRR2912800	98.2	0	0	98.2	334	331	0	0.502405	0.692639	1	2242985	48	2074	51.38	92.44	21.4	14.26	19	50.3	Yes	Firmicutes	Negativicutes	Selenomonadales	Veillonellaceae	Megasphaera
UMGS112	SRR6028283_bin.5	SRR6028283	98.18	0	0	98.18	406	400	0	0.706925	1	1	2372676	85	1943	53	0	0	0	19	36.51	No	Bacteroidetes	Bacteroidia	Bacteroidales	Porphyromonadaceae	NA
UMGS113	SRR1761718_bin.32	SRR1761718	98.16	0	0	98.16	450	442	0	1	1	1	1890992	58	1794	41.46	0	35.16	0	20	31.95	Yes	Proteobacteria	Epsilonproteobacteria	Campylobacterales	Campylobacteraceae	Campylobacter
UMGS115	ERR209478_bin.1	ERR209478	98.67	0.11	0	98.12	126	124	1	1	1	0.925701	1637568	6	1448	28.62	0	99.67	66.77	16	34.71	No	Tenericutes	Mollicutes	NA	NA	NA
UMGS116	ERR505106_bin.36	ERR505106	98.67	0.11	0	98.12	126	124	1	1	1	0.377674	1762340	48	1599	27.63	0	99.67	67.01	14	97.44	Yes	Tenericutes	Mollicutes	NA	NA	NA
UMGS117	ERR1190832_bin.10	ERR1190832	98.12	0	0	98.12	256	253	0	1	1	1	1988612	39	1767	57.75	0	23.22	0	19	21.74	Yes	Proteobacteria	Betaproteobacteria	Burkholderiales	Sutterellaceae	Sutterella
UMGS118	SRR2048044_bin.16	SRR2048044	99.45	0.27	0	98.1	333	331	1	1	1	1	1704884	37	1629	39.27	94.12	70.45	99.79	11	19.77	No	Firmicutes	Bacilli	Lactobacillales	Carnobacteriaceae	Granulicatella
UMGS119	ERR1620292_bin.17	ERR1620292	98.1	0	0	98.1	278	259	0	0.706289	1	1	3866637	97	3432	40.96	0	0	0	14	37.8	Yes	Firmicutes	Clostridia	Clostridiales	Lachnospiraceae	Blautia
UMGS120	ERR1018284_bin.6	ERR1018284	98.08	0	0	98.08	314	293	0	0.894312	1	1	2784995	179	2440	54.62	94.96	23.03	0	18	16.78	No	Bacteroidetes	Bacteroidia	Bacteroidales	Rikenellaceae	Alistipes
UMGS121	ERR1297693_bin.4	ERR1297693	98.06	0	0	98.06	334	328	0	1	1	1	2011213	65	1783	59.23	94.12	71.82	11.56	19	18.63	No	Firmicutes	Negativicutes	Selenomonadales	Acidaminococcaceae	Succiniclasticum
UMGS122	SRR1779117_bin.2	SRR1779117	99.71	0.33	0	98.06	523	519	2	1	1	1	6425839	71	5708	54.64	94.96	0	0	19	12.02	Yes	Firmicutes	Bacilli	Bacillales	Paenibacillaceae	Paenibacillus
UMGS124	SRR3737021_bin.38	SRR3737021	98.39	0.07	100	98.04	211	208	1	1	1	1	2950040	110	2393	62.22	94.96	0	0	19	34.77	Yes	Actinobacteria	Actinobacteria	Coriobacteriales	Coriobacteriaceae	NA
UMGS125	ERR1190829_bin.23	ERR1190829	98.04	0	0	98.04	278	248	0	0.893502	1	0.984124	3237750	109	2924	44.06	0	0	0	11	11.05	No	Firmicutes	Clostridia	Clostridiales	Peptostreptococcaceae	Clostridium
UMGS126	ERR1190874_bin.16	ERR1190874	98.01	0	0	98.01	263	230	0	1	1	0.928961	2077721	61	1926	58.04	0	0	6.22	17	23.36	No	Firmicutes	Clostridia	Clostridiales	Oscillospiraceae	Oscillibacter
UMGS127	SRR1761706_bin.15	SRR1761706	98.66	0.13	0	98.01	263	260	1	0.790265	1	0.894312	1868382	16	1716	39.76	0	63.27	0	16	45.94	Yes	Firmicutes	Clostridia	Clostridiales	Eubacteriaceae	Eubacterium
UMGS128	ERR505104_bin.26	ERR505104	100	0.4	0	98	332	329	3	1	1	1	2927434	59	2680	27	94.96	0	8.82	14	19.69	Yes	Firmicutes	Clostridia	Clostridiales	Peptostreptococcaceae	Clostridium
UMGS129	ERR1578685_bin.8	ERR1578685	98.1	0.02	100	98	278	274	1	0.948561	1	1	2818218	46	2442	49.34	0	0	5.37	19	13.02	No	Firmicutes	Clostridia	Clostridiales	Peptostreptococcaceae	Clostridium
UMGS130	ERR1190956_bin.22	ERR1190956	97.99	0	0	97.99	263	259	0	0.774	0.774	0.801269	2803158	65	2584	52.78	92.44	23.16	10.94	17	21.47	No	Firmicutes	Clostridia	Clostridiales	Ruminococcaceae	NA
UMGS131	ERR1305881_bin.48	ERR1305881	97.99	0	0	97.99	263	260	0	0.790265	1	0.894312	1842431	18	1672	40	93.28	31.31	99.86	19	23.42	No	Firmicutes	Clostridia	Clostridiales	Ruminococcaceae	NA
UMGS132	ERR1912960_bin.3	ERR1912960	97.99	0	0	97.99	263	260	0	1	1	1	1845394	59	1726	53.72	91.6	18.4	10.7	19	13.12	No	Firmicutes	Clostridia	Clostridiales	Ruminococcaceae	NA
UMGS133	ERR209556_bin.16	ERR209556	97.99	0	0	97.99	263	260	0	0.342337	0.706925	1	2104716	45	1914	41.08	92.44	35.09	99.86	19	38.56	No	Firmicutes	Clostridia	Clostridiales	Ruminococcaceae	NA
UMGS134	ERR414337_bin.15	ERR414337	97.99	0	0	97.99	263	259	0	1	1	1	2204179	30	2008	34.02	0	0	5.47	19	140.71	Yes	Firmicutes	Clostridia	Clostridiales	NA	NA
UMGS135	ERR589509_bin.11	ERR589509	97.99	0	0	97.99	263	259	0	0.118461	1	1	2039233	27	1959	39.47	92.44	0	8.58	18	21.31	No	Firmicutes	Clostridia	Clostridiales	Ruminococcaceae	NA
UMGS136	SRR1761704_bin.31	SRR1761704	97.99	0	0	97.99	263	260	0	1	1	1	2212369	24	1960	44.04	92.44	52.51	5.47	20	288.43	Yes	Firmicutes	Clostridia	Clostridiales	Ruminococcaceae	Ruminococcus
UMGS137	SRR4481801_bin.34	SRR4481801	97.99	0	0	97.99	263	260	0	0.9717	1	1	2061445	32	1973	47.77	0	0	80.99	15	42.26	No	Firmicutes	Clostridia	Clostridiales	NA	NA
UMGS138	SRR5275435_bin.8	SRR5275435	97.99	0	0	97.99	263	259	0	0.904068	1	1	3214767	132	2724	36.6	0	23.09	11.04	18	59.72	No	Firmicutes	Clostridia	Clostridiales	Peptostreptococcaceae	Clostridium
UMGS141	ERR1293753_bin.19	ERR1293753	97.96	0	0	97.96	229	226	0	0.417812	0.426364	1	3134704	31	2586	55.9	0	0	0	20	25.99	No	Verrucomicrobia	Verrucomicrobiae	Verrucomicrobiales	Verrucomicrobiaceae	Akkermansia
UMGS142	SRR4408075_bin.5	SRR4408075	97.96	0	0	97.96	445	435	0	1	1	1	2042081	95	1897	47.44	0	0	0	20	25.22	Yes	Proteobacteria	Epsilonproteobacteria	Campylobacterales	Campylobacteraceae	Campylobacter
UMGS143	ERR688524_bin.28	ERR688524	98.73	0.16	0	97.93	278	244	1	1	1	1	2903340	130	2500	46.13	0	23.03	5.5	14	18.8	Yes	Firmicutes	Clostridia	Clostridiales	Lachnospiraceae	Blautia
UMGS144	SRR3737013_bin.8	SRR3737013	99.38	0.29	0	97.93	271	268	1	1	1	1	2381220	40	2073	36.81	95.8	0	14.84	19	88.84	No	Proteobacteria	Gammaproteobacteria	Aeromonadales	Succinivibrionaceae	Succinatimonas
UMGS145	ERR1620270_bin.10	ERR1620270	98.52	0.12	0	97.92	487	482	1	0.455321	0.526166	0.894312	2761165	88	2158	51.27	0	0	0	19	68.26	No	Bacteroidetes	Bacteroidia	Bacteroidales	Prevotellaceae	Prevotella
UMGS146	SRR5963270_bin.5	SRR5963270	99.56	0.33	50	97.91	704	696	2	0.755638	1	1	1850168	40	1760	40.09	0	23.09	0	19	15.49	Yes	Firmicutes	Bacilli	Lactobacillales	Streptococcaceae	Streptococcus
UMGS147	SRR5091520_bin.30	SRR5091520	99.28	0.28	50	97.88	420	416	2	0.744973	1	1	3604092	82	3291	41.56	0	17.87	12	18	45.54	Yes	Firmicutes	Clostridia	Clostridiales	Lachnospiraceae	Roseburia
UMGS148	ERR1190959_bin.47	ERR1190959	97.85	0	0	97.85	152	149	0	0.953217	1	1	1916515	42	1795	50.88	94.96	59.95	11.35	20	29.64	No	Proteobacteria	Alphaproteobacteria	Rhodospirillales	Rhodospirillaceae	Azospirillum
UMGS149	ERR1293653_bin.31	ERR1293653	97.85	0	0	97.85	152	149	0	0.300737	0.816392	1	1641434	56	1599	46.83	0	0	0	20	15.93	Yes	Proteobacteria	Alphaproteobacteria	Rhodospirillales	Rhodospirillaceae	Azospirillum
UMGS151	ERR525714_bin.15	ERR525714	99.37	0.32	0	97.77	278	276	1	1	1	1	7222837	234	5896	41.47	0	0	4	16	12.6	Yes	Firmicutes	Clostridia	Clostridiales	Lachnospiraceae	Robinsoniella
UMGS152	SRR6028214_bin.17	SRR6028214	97.76	0	0	97.76	263	258	0	1	0.987163	0.980686	2564378	89	2346	44.24	0	0	11.21	15	18.78	Yes	Firmicutes	Clostridia	Clostridiales	Peptostreptococcaceae	Clostridium
UMGS153	ERR1305878_bin.43	ERR1305878	97.75	0	0	97.75	149	147	0	1	1	1	1720271	28	1486	45.79	0	83.82	99.73	20	13.58	Yes	Tenericutes	Mollicutes	NA	NA	NA
UMGS154	ERR209356_bin.11	ERR209356	97.75	0	0	97.75	149	147	0	1	1	1	1631381	17	1453	29.53	0	99.67	99.49	20	50.51	No	Tenericutes	Mollicutes	NA	NA	NA
UMGS155	ERR688606_bin.32	ERR688606	97.99	0.06	100	97.69	263	258	1	1	1	0.894312	2038294	36	1870	41.73	0	0	0	19	37.53	No	Firmicutes	Clostridia	Clostridiales	Ruminococcaceae	NA
UMGS156	SRR5558393_bin.8	SRR5558393	97.68	0	0	97.68	492	485	0	0.751512	1	1	2768187	93	2175	50.23	0	0	0	19	17.34	No	Bacteroidetes	Bacteroidia	Bacteroidales	Prevotellaceae	Prevotella
UMGS157	SRR1761667_bin.18	SRR1761667	97.66	0	0	97.66	272	224	0	1	1	1	2438682	133	1829	40.44	0	0	0	20	16.08	Yes	Proteobacteria	Gammaproteobacteria	Aeromonadales	Succinivibrionaceae	NA
UMGS158	SRR2912788_bin.43	SRR2912788	100	0.47	0	97.65	250	248	2	1	1	1	2123910	249	2058	31.41	89.08	23.16	0	5	9.77	Yes	Firmicutes	Clostridia	Clostridiales	Peptostreptococcaceae	Clostridium
UMGS159	SRR3736991_bin.7	SRR3736991	97.65	0	0	97.65	263	258	0	1	1	1	2519527	128	2227	44.93	91.6	23.16	7.56	14	14.38	Yes	Firmicutes	Clostridia	Clostridiales	Ruminococcaceae	NA
UMGS160	SRR2992962_bin.4	SRR2992962	99.33	0.34	0	97.63	263	261	1	0.96899	1	0.995354	2222879	61	2171	38.67	0	0	0	20	13.44	No	Firmicutes	Clostridia	Clostridiales	Ruminococcaceae	NA
UMGS161	ERR525920_bin.17	ERR525920	98.56	0.19	0	97.61	354	350	1	1	1	1	2773711	54	2573	48.19	0	0	0	17	17.33	Yes	Firmicutes	Clostridia	Clostridiales	Lachnospiraceae	NA
UMGS162	ERR589511_bin.29	ERR589511	100	0.48	0	97.6	314	313	1	1	1	1	2413904	22	1980	46.22	94.12	61.64	10.77	20	19.23	Yes	Bacteroidetes	Bacteroidia	Bacteroidales	Rikenellaceae	Alistipes
UMGS163	SRR5056653_bin.5	SRR5056653	97.6	0	0	97.6	334	323	0	0.512689	0.705924	1	2385783	63	2181	50.83	92.44	0	11.42	16	13.09	No	Firmicutes	Negativicutes	Selenomonadales	Veillonellaceae	Megasphaera
UMGS164	SRR4451581_bin.24	SRR4451581	97.58	0	0	97.58	211	207	0	1	0.998215	0.994639	1946794	51	1647	59.84	0	0	0	20	104.19	Yes	Actinobacteria	Actinobacteria	Coriobacteriales	Coriobacteriaceae	Collinsella
UMGS165	SRR5057033_bin.53	SRR5057033	97.58	0	0	97.58	211	208	0	0.53418	1	1	1845572	80	1605	49.08	84.03	0	10.97	19	8.48	Yes	Actinobacteria	Actinobacteria	Coriobacteriales	Coriobacteriaceae	NA
UMGS166	ERR1293914_bin.3	ERR1293914	99.92	0.47	50	97.57	475	472	2	1	1	1	2049752	83	1603	52.75	92.44	63.34	99.52	20	36.84	Yes	Bacteroidetes	Bacteroidia	Bacteroidales	Porphyromonadaceae	Porphyromonas
UMGS167	ERR866572_bin.23	ERR866572	97.55	0	0	97.55	250	246	0	1	1	1	1575900	47	1473	36.4	0	0	0	12	22.51	Yes	Firmicutes	Clostridia	Clostridiales	Clostridiales Family XI	NA
UMGS168	ERR1190576_bin.55	ERR1190576	97.5	0	0	97.5	261	255	0	0.217293	0.515669	0.894312	2450107	55	2197	58.46	94.12	0	29.54	19	44.97	Yes	Firmicutes	Clostridia	Clostridiales	Ruminococcaceae	NA
UMGS169	ERR1953523_bin.101	ERR1953523	97.43	0	0	97.43	263	257	0	0.241539	1	1	2234141	36	2060	43.84	0	0	11.08	17	152.82	No	Firmicutes	Clostridia	Clostridiales	Peptostreptococcaceae	Clostridium
UMGS170	SRR1818227_bin.9	SRR1818227	99.57	0.43	0	97.42	349	346	2	1	1	1	5102924	94	4944	59.29	0	0	0	20	10.95	Yes	Proteobacteria	Alphaproteobacteria	Rhizobiales	Phyllobacteriaceae	Phyllobacterium
UMGS171	SRR5056808_bin.73	SRR5056808	97.38	0	0	97.38	149	146	0	1	1	1	1349887	9	1153	38.21	0	0	0	20	14.07	Yes	Tenericutes	Mollicutes	NA	NA	NA
UMGS172	ERR1190900_bin.3	ERR1190900	97.32	0	0	97.32	263	258	0	1	1	1	2049947	64	1921	48.13	93.28	0	0	17	111.46	Yes	Firmicutes	Clostridia	Clostridiales	Ruminococcaceae	NA
UMGS173	ERR589506_bin.19	ERR589506	97.32	0	0	97.32	263	258	0	0.497875	1	1	2657918	32	2421	36.39	0	16.96	10.74	15	4.13	No	Firmicutes	Clostridia	Clostridiales	Eubacteriaceae	Eubacterium
UMGS174	SRR1761690_bin.37	SRR1761690	97.32	0	0	97.32	263	259	0	0.235188	0.577202	1	2241694	37	2118	44.62	92.44	53.23	81.2	19	226.79	Yes	Firmicutes	Clostridia	Clostridiales	Ruminococcaceae	NA
UMGS175	SRR1761696_bin.54	SRR1761696	97.32	0	0	97.32	263	259	0	0.824979	1	1	1844871	41	1682	44.04	91.6	21.79	11.38	18	22	No	Firmicutes	Clostridia	Clostridiales	Ruminococcaceae	Anaerotruncus
UMGS176	SRR2992899_bin.7	SRR2992899	97.32	0	0	97.32	263	258	0	0.446984	1	1	1989530	45	1950	37.16	0	63.08	0	19	11.4	Yes	Firmicutes	Clostridia	Clostridiales	Ruminococcaceae	Ruminococcus
UMGS177	SRR5275432_bin.23	SRR5275432	97.32	0	0	97.32	263	259	0	0.824979	1	1	1758863	13	1602	41.53	91.6	23.16	0	20	134.49	Yes	Firmicutes	Clostridia	Clostridiales	Ruminococcaceae	Anaerotruncus
UMGS178	SRR6028515_bin.6	SRR6028515	97.32	0	0	97.32	532	521	0	1	1	1	2449685	78	1993	54.45	94.12	59.95	29.5	19	42.49	Yes	Bacteroidetes	Bacteroidia	Bacteroidales	Prevotellaceae	Prevotella
UMGS179	ERR589512_bin.12	ERR589512	97.31	0	0	97.31	261	220	0	0.99397	1	0.9939	2504606	163	2144	56.14	94.96	70.58	0	18	39.3	No	Firmicutes	Clostridia	Clostridiales	Ruminococcaceae	NA
UMGS181	ERR1305901_bin.91	ERR1305901	97.28	0	0	97.28	229	225	0	0.417812	0.422024	1	3014646	33	2492	56.83	0	0	0	20	77.17	No	Verrucomicrobia	Verrucomicrobiae	Verrucomicrobiales	Verrucomicrobiaceae	Akkermansia
UMGS182	ERR636351_bin.83	ERR636351	97.28	0	0	97.28	492	439	0	0.332991	1	1	3692935	44	3050	44.12	94.96	0	5.03	18	45.34	Yes	Bacteroidetes	Bacteroidia	Bacteroidales	Bacteroidaceae	Bacteroides
UMGS183	SRR341713_bin.18	SRR341713	97.28	0	0	97.28	261	257	0	0.988833	0.953682	0.205726	2417777	52	2217	59.29	0	0	0	19	5.36	Yes	Firmicutes	Clostridia	Clostridiales	Ruminococcaceae	Faecalibacterium
UMGS184	SRR6028420_bin.13	SRR6028420	97.28	0	0	97.28	261	257	0	0.988833	0.977079	0.782295	2401470	40	2156	57.45	0	0	0	20	46.13	Yes	Firmicutes	Clostridia	Clostridiales	Ruminococcaceae	Faecalibacterium
UMGS185	ERR1912997_bin.34	ERR1912997	97.27	0	0	97.27	263	257	0	1	1	0.989377	2201228	14	2010	51.18	93.28	0	7.66	18	21.85	No	Firmicutes	Clostridia	Clostridiales	Ruminococcaceae	Ruminococcus
UMGS186	SRR5579983_bin.98	SRR5579983	97.27	0	0	97.27	263	257	0	1	1	0.984027	2229262	20	2073	51.49	0	99.67	18.15	20	25.82	Yes	Firmicutes	Clostridia	Clostridiales	Ruminococcaceae	Ruminococcus
UMGS187	SRR6028572_bin.16	SRR6028572	99.43	0.44	0	97.23	406	401	3	1	1	0.912754	2162791	70	1841	52.51	0	23.03	0	19	32.74	Yes	Bacteroidetes	Bacteroidia	Bacteroidales	NA	NA
UMGS188	SRR2047828_bin.35	SRR2047828	97.2	0	0	97.2	250	244	0	1	1	1	3970979	333	3861	28.39	74.79	0	0	8	7.53	No	Firmicutes	Clostridia	Clostridiales	Peptostreptococcaceae	Clostridium
UMGS190	ERR688520_bin.8	ERR688520	97.18	0	0	97.18	211	193	0	0.894312	1	1	1779547	52	1573	52.75	0	0	99.45	19	10.79	No	Actinobacteria	Actinobacteria	Coriobacteriales	Coriobacteriaceae	Eggerthella
UMGS192	ERR1018298_bin.4	ERR1018298	97.16	0	0	97.16	247	239	0	1	1	1	1373170	39	1281	40.49	94.12	8.55	22.77	18	13.88	Yes	Firmicutes	Clostridia	Clostridiales	Eubacteriaceae	Eubacterium
UMGS193	DRR042356_bin.29	DRR042356	97.14	0	0	97.14	176	173	0	1	1	1	2056602	63	1981	35.59	0	0	0	18	11.06	Yes	Tenericutes	Mollicutes	Erysipelotrichales	Erysipelotrichaceae	Solobacterium
UMGS194	SRR924797_bin.5	SRR924797	97.14	0	0	97.14	457	442	0	1	1	1	2252984	132	2200	60.02	0	46.25	0	19	14.13	Yes	Actinobacteria	Actinobacteria	Actinomycetales	Corynebacteriaceae	Corynebacterium
UMGS196	ERR1018239_bin.9	ERR1018239	98.79	0.34	0	97.09	223	219	2	1	1	1	2909560	155	2710	60.87	0	60.4	0	19	55.01	No	Firmicutes	Clostridia	Clostridiales	NA	NA
UMGS197	SRR3737013_bin.42	SRR3737013	97.09	0	0	97.09	263	258	0	1	1	1	2217762	29	2005	44.74	93.28	0	0	20	21.91	No	Firmicutes	Clostridia	Clostridiales	Ruminococcaceae	Ruminococcus
UMGS198	SRR5275434_bin.23	SRR5275434	97.09	0	0	97.09	263	257	0	1	1	1	1967456	36	1763	40.51	87.39	58.32	0	15	50.21	No	Firmicutes	Clostridia	Clostridiales	Ruminococcaceae	NA
UMGS199	SRR4408188_bin.8	SRR4408188	97.08	0	0	97.08	333	321	0	0.499808	1	1	3521192	83	3231	44.24	0	0	0	18	46.68	Yes	Firmicutes	Clostridia	Clostridiales	Lachnospiraceae	Ruminococcus
UMGS200	SRR6028624_bin.16	SRR6028624	97.07	0	0	97.07	263	254	0	0.774398	1	1	2534121	233	2375	46.23	93.28	0	10.97	17	17.09	Yes	Firmicutes	Clostridia	Clostridiales	Ruminococcaceae	Ruminococcus
UMGS201	SRR6257473_bin.10	SRR6257473	98.21	0.23	0	97.06	1173	1126	7	0.407987	0.577202	1	4670976	26	4321	56.46	0	0	0	17	114.05	No	Proteobacteria	Gammaproteobacteria	Enterobacteriales	Enterobacteriaceae	Enterobacter
UMGS203	SRR1761703_bin.50	SRR1761703	97.05	0	0	97.05	263	256	0	1	1	1	2216621	25	1934	53.02	0	0	10.67	19	121.36	No	Firmicutes	Clostridia	Clostridiales	Ruminococcaceae	NA
UMGS204	ERR525857_bin.14	ERR525857	97.04	0	0	97.04	211	206	0	1	0.998215	0.994639	1906572	134	1725	60.26	0	0	0	20	18.32	Yes	Actinobacteria	Actinobacteria	Coriobacteriales	Coriobacteriaceae	Collinsella
UMGS205	SRR3132231_bin.5	SRR3132231	97.04	0	0	97.04	304	283	0	1	1	1	4290776	42	3890	61.93	94.12	0	0	19	20.79	No	Proteobacteria	Gammaproteobacteria	Aeromonadales	Aeromonadaceae	Aeromonas
UMGS206	SRR6028512_bin.13	SRR6028512	97.04	0	0	97.04	314	278	0	0.968973	0.548853	0.548853	2437872	108	1984	62.33	94.96	61.58	11.32	20	31.77	No	Bacteroidetes	Bacteroidia	Bacteroidales	Rikenellaceae	Alistipes
UMGS207	SRR3917686_bin.8	SRR3917686	98.23	0.24	0	97.03	247	242	1	0.332991	1	1	2054908	116	1946	41.86	0	0	0	20	4.26	Yes	Firmicutes	Clostridia	Clostridiales	NA	NA
UMGS208	ERR525989_bin.4	ERR525989	99.04	0.41	50	96.99	427	422	2	0.744973	1	0.774398	5747035	55	4424	43.75	0	0	29.26	20	40.58	Yes	Bacteroidetes	Bacteroidia	Bacteroidales	Porphyromonadaceae	Parabacteroides
UMGS209	ERR414271_bin.13	ERR414271	96.98	0	0	96.98	406	395	0	1	1	1	2382784	68	1996	51.76	0	0	0	20	78.8	No	Bacteroidetes	Bacteroidia	Bacteroidales	Porphyromonadaceae	NA
UMGS211	SRR769525_bin.16	SRR769525	96.93	0	0	96.93	406	353	0	0.707016	1	1	2612055	101	2215	50.46	0	35.09	11.04	19	14.55	No	Bacteroidetes	Bacteroidia	Bacteroidales	Porphyromonadaceae	NA
UMGS212	SRR4305192_bin.3	SRR4305192	98.5	0.32	0	96.9	490	483	3	0.216532	0.865914	1	3120707	74	2539	45.36	0	0	0	18	211.88	Yes	Bacteroidetes	Bacteroidia	Bacteroidales	Bacteroidaceae	Bacteroides
UMGS213	SRR2912776_bin.27	SRR2912776	97.99	0.22	0	96.89	263	258	1	1	1	1	1776420	29	1724	35.76	0	21.79	0	17	114.78	Yes	Firmicutes	Clostridia	Clostridiales	NA	NA
UMGS214	SRR1761714_bin.19	SRR1761714	97.15	0.06	100	96.85	263	233	1	0.986497	0.964995	0.199505	2020695	72	1812	38.27	93.28	60.14	0	17	52.8	Yes	Firmicutes	Clostridia	Clostridiales	NA	NA
UMGS215	SRR5558214_bin.18	SRR5558214	100	0.63	0	96.85	295	294	1	0.904068	1	1	2300904	118	1936	51.91	0	0	0	20	16.69	No	Firmicutes	Negativicutes	Selenomonadales	Veillonellaceae	Dialister
UMGS216	ERR1293861_bin.21	ERR1293861	98.75	0.38	0	96.85	406	388	1	0.706744	1	1	2772884	56	2273	53.18	0	59.75	0	18	16.2	Yes	Bacteroidetes	Bacteroidia	Bacteroidales	Porphyromonadaceae	NA
UMGS218	SRR5580022_bin.2	SRR5580022	97.42	0.12	0	96.82	491	437	1	0.395688	0.95334	1	3921942	85	3304	43.01	0	61.19	11.52	20	13.97	No	Bacteroidetes	Bacteroidia	Bacteroidales	Bacteroidaceae	Bacteroides
UMGS219	ERR321453_bin.7	ERR321453	96.8	0	0	96.8	490	474	0	0.281896	1	0.774398	3792788	301	3315	45.63	0	0	0	17	12.76	No	Bacteroidetes	Bacteroidia	Bacteroidales	Bacteroidaceae	Bacteroides
UMGS220	SRR5057033_bin.5	SRR5057033	97.44	0.13	0	96.79	263	233	1	1	1	1	2769057	69	2429	48.72	88.24	0	11.08	18	13.26	No	Firmicutes	Clostridia	Clostridiales	Ruminococcaceae	Anaeromassilibacillus
UMGS221	SRR1449329_bin.5	SRR1449329	97.33	0.11	0	96.78	126	123	1	1	1	1	1606694	35	1575	40.07	0	99.67	72.31	20	16.36	Yes	Tenericutes	Mollicutes	NA	NA	NA
UMGS222	ERR1190903_bin.78	ERR1190903	96.77	0	0	96.77	332	310	0	0.865803	1	0.706835	2735655	79	2585	26.81	94.96	0	0	20	89.17	Yes	Firmicutes	Clostridia	Clostridiales	Peptostreptococcaceae	Clostridium
UMGS223	ERR1293538_bin.10	ERR1293538	96.77	0	0	96.77	152	148	0	1	1	1	1771615	96	1781	47.38	0	61.77	0	19	11.92	No	Proteobacteria	Alphaproteobacteria	Rhodospirillales	Rhodospirillaceae	Azospirillum
UMGS225	ERR866572_bin.13	ERR866572	96.74	0	0	96.74	250	244	0	1	1	1	1653935	24	1515	37.3	0	52.58	0	20	24.9	Yes	Firmicutes	Clostridia	Clostridiales	Clostridiales Family XI	NA
UMGS227	ERR1620320_bin.43	ERR1620320	98.94	0.45	50	96.69	406	376	2	1	1	1	2667166	32	2129	54.4	0	0	0	19	15.67	Yes	Bacteroidetes	Bacteroidia	Bacteroidales	Porphyromonadaceae	Barnesiella
UMGS228	ERR1293806_bin.7	ERR1293806	96.67	0	0	96.67	278	230	0	0.925582	1	0.957304	2815601	178	2621	47.07	0	0	5.47	17	9.93	Yes	Firmicutes	Clostridia	Clostridiales	Peptostreptococcaceae	Clostridium
UMGS229	ERR414321_bin.1	ERR414321	100	0.67	0	96.65	263	262	1	0.446984	0.707016	1	2471437	37	2258	44.36	0	25.11	9.33	13	48.1	No	Firmicutes	Clostridia	Clostridiales	Peptostreptococcaceae	Clostridium
UMGS230	SRR1761716_bin.48	SRR1761716	96.64	0	0	96.64	263	257	0	1	1	1	2113316	56	1993	41.87	93.28	0	12.14	15	110.22	Yes	Firmicutes	Clostridia	Clostridiales	Ruminococcaceae	NA
UMGS231	SRR4033073_bin.3	SRR4033073	96.64	0	0	96.64	263	257	0	0.774398	1	1	2524518	32	2318	50.38	93.28	0	33.81	19	89.73	Yes	Firmicutes	Clostridia	Clostridiales	Ruminococcaceae	NA
UMGS232	SRR5056774_bin.47	SRR5056774	96.64	0	0	96.64	263	257	0	1	0.968121	0.43229	2260187	86	2040	53.23	92.44	0	7.42	16	16.18	No	Firmicutes	Clostridia	Clostridiales	Ruminococcaceae	NA
UMGS233	SRR6028305_bin.9	SRR6028305	96.64	0	0	96.64	263	257	0	0.315497	0.707016	0.707016	2037503	111	1896	40.14	92.44	70.52	17.47	20	36.74	Yes	Firmicutes	Clostridia	Clostridiales	Ruminococcaceae	NA
UMGS234	SRR6028507_bin.22	SRR6028507	96.64	0	0	96.64	263	257	0	0.707016	1	1	1909791	126	1844	48.78	94.12	23.22	13.81	17	17.14	Yes	Firmicutes	Clostridia	Clostridiales	Ruminococcaceae	NA
UMGS235	ERR526047_bin.37	ERR526047	97.58	0.19	0	96.63	211	203	2	1	0.301125	0.301125	1647104	17	1433	51.01	83.19	99.74	99.52	20	12.56	Yes	Actinobacteria	Actinobacteria	Coriobacteriales	Coriobacteriaceae	Eggerthella
UMGS236	ERR209456_bin.66	ERR209456	96.63	0	0	96.63	149	146	0	1	1	1	1290735	18	1161	26.99	0	99.74	99.73	20	263.03	Yes	Tenericutes	Mollicutes	NA	NA	NA
UMGS237	ERR414354_bin.44	ERR414354	96.63	0	0	96.63	149	146	0	1	1	1	1711096	39	1432	38.59	0	0	33.74	19	17.91	Yes	Tenericutes	Mollicutes	NA	NA	NA
UMGS238	ERR505089_bin.21	ERR505089	96.63	0	0	96.63	149	146	0	1	1	1	1617589	47	1402	30.08	0	46.84	85.26	20	16.15	Yes	Tenericutes	Mollicutes	NA	NA	NA
UMGS239	ERR589576_bin.28	ERR589576	98.31	0.34	0	96.61	567	561	1	0.844937	1	1	3195691	57	2506	51.13	87.39	59.95	0	18	13.22	Yes	Bacteroidetes	Bacteroidia	Bacteroidales	Prevotellaceae	Prevotella
UMGS240	ERR688621_bin.2	ERR688621	98.94	0.47	0	96.59	249	245	2	0.865914	1	1	3037076	137	2807	28.7	86.55	99.35	59.21	2	11.47	Yes	Firmicutes	Clostridia	Clostridiales	Peptostreptococcaceae	Clostridium
UMGS241	ERR525725_bin.38	ERR525725	96.59	0	0	96.59	152	147	0	1	1	1	1651453	122	1665	46.76	94.96	61.71	99.56	20	11.88	Yes	Proteobacteria	Alphaproteobacteria	NA	NA	NA
UMGS242	ERR525873_bin.9	ERR525873	99.53	0.59	0	96.58	420	417	2	1	1	0.865914	2182368	44	1838	52.63	0	0	0	20	53.92	No	Actinobacteria	Actinobacteria	Actinomycetales	Actinomycetaceae	Actinomyces
UMGS243	SRR1761667_bin.11	SRR1761667	96.56	0	0	96.56	143	139	0	0.706925	1	1	1371981	91	1295	50.58	0	0	33.33	19	36.89	Yes	Spirochaetes	Spirochaetia	NA	NA	NA
UMGS244	SRR2155360_bin.7	SRR2155360	98.4	0.37	0	96.55	487	475	1	1	1	1	3450829	113	2633	56.24	0	0	0	16	19.36	No	Bacteroidetes	Bacteroidia	Bacteroidales	Prevotellaceae	Prevotella
UMGS245	SRR5275468_bin.41	SRR5275468	96.64	0.02	100	96.54	263	257	1	0.971809	0.958048	0.914337	1885902	57	1833	58.24	76.47	70.58	0	14	35.06	Yes	Firmicutes	Clostridia	Clostridiales	NA	NA
UMGS247	ERR321470_bin.7	ERR321470	97.17	0.13	0	96.52	406	396	1	1	1	1	2559554	28	2214	51.34	0	0	0	20	60.87	No	Bacteroidetes	Bacteroidia	Bacteroidales	Porphyromonadaceae	NA
UMGS248	ERR525690_bin.5	ERR525690	98.1	0.32	0	96.5	278	274	1	1	1	1	7552478	115	6060	41.89	0	51.99	0	19	93.79	Yes	Firmicutes	Clostridia	Clostridiales	Lachnospiraceae	Robinsoniella
UMGS249	ERR1190714_bin.6	ERR1190714	96.48	0	0	96.48	249	239	0	1	1	0.816392	2458610	424	2461	27.54	84.87	0	0	12	12.76	No	Firmicutes	Clostridia	Clostridiales	Peptostreptococcaceae	Clostridium
UMGS250	SRR2857970_bin.66	SRR2857970	99.41	0.59	0	96.46	284	282	1	0.816392	0.577202	0.577202	3432213	68	3042	61.58	0	0	0	19	14.02	Yes	Proteobacteria	Deltaproteobacteria	Desulfovibrionales	Desulfovibrionaceae	Desulfovibrio
UMGS251	ERR1913059_bin.17	ERR1913059	96.61	0.03	100	96.46	223	216	1	1	1	1	1952721	45	1818	63.16	86.55	34.96	6.12	19	40.02	Yes	Firmicutes	Clostridia	Clostridiales	NA	NA
UMGS252	SRR5963000_bin.2	SRR5963000	99.05	0.52	0	96.45	420	416	2	1	1	1	2324284	36	1933	65.73	93.28	0	11.76	20	13.09	No	Actinobacteria	Actinobacteria	Actinomycetales	Actinomycetaceae	Actinomyces
UMGS253	ERR1293894_bin.25	ERR1293894	99.81	0.68	0	96.41	261	251	1	0.165444	1	0.706925	2304686	71	2106	58.19	94.12	0	0	19	30.64	Yes	Firmicutes	Clostridia	Clostridiales	Ruminococcaceae	Faecalibacterium
UMGS254	ERR1305888_bin.7	ERR1305888	96.41	0	0	96.41	334	325	0	0.755638	0.865914	0.499808	1771097	61	1638	56.47	0	0	0	17	11.97	No	Firmicutes	Negativicutes	Selenomonadales	Acidaminococcaceae	Acidaminococcus
UMGS255	SRR5558219_bin.64	SRR5558219	99.4	0.6	0	96.4	334	332	1	1	1	1	1794574	14	1720	45.71	0	0	0	20	15.96	No	Firmicutes	Negativicutes	Selenomonadales	Acidaminococcaceae	Phascolarctobacterium
UMGS256	ERR1018221_bin.36	ERR1018221	96.99	0.12	0	96.39	211	192	1	1	0.998215	0.994639	2086603	154	1890	59.77	94.12	49.05	10.94	18	31.95	Yes	Actinobacteria	Actinobacteria	Coriobacteriales	Coriobacteriaceae	Collinsella
UMGS257	ERR2013622_bin.73	ERR2013622	96.38	0	0	96.38	263	215	0	1	1	1	2357047	33	2159	37.63	0	0	0	12	107.19	Yes	Firmicutes	Clostridia	Clostridiales	Lachnospiraceae	Lachnospira
UMGS258	ERR1190924_bin.18	ERR1190924	98.95	0.52	0	96.35	350	346	2	1	1	1	2470970	35	2319	53.36	93.28	0	11.04	16	33.17	Yes	Firmicutes	Bacilli	Lactobacillales	Lactobacillaceae	Lactobacillus
UMGS259	SRR1761721_bin.27	SRR1761721	96.98	0.13	0	96.33	406	394	1	1	1	0.816392	2483279	71	2010	52.14	0	0	0	20	32.75	Yes	Bacteroidetes	Bacteroidia	Bacteroidales	Porphyromonadaceae	NA
UMGS260	ERR1620303_bin.11	ERR1620303	96.51	0.04	0	96.31	257	249	2	0.707016	0.707016	0.707016	3338140	144	2961	63.68	94.12	0	0	20	41.51	Yes	Firmicutes	Clostridia	Clostridiales	NA	NA
UMGS261	ERR1190811_bin.41	ERR1190811	96.31	0	0	96.31	263	255	0	1	1	1	2712076	35	2452	45.36	94.12	0	11.25	15	31.34	Yes	Firmicutes	Clostridia	Clostridiales	NA	NA
UMGS262	SRR1761683_bin.19	SRR1761683	96.29	0	0	96.29	261	251	0	0.468425	0.881463	1	2666935	71	2373	58.77	94.96	59.3	0	19	124.22	Yes	Firmicutes	Clostridia	Clostridiales	Ruminococcaceae	NA
UMGS263	ERR1018197_bin.29	ERR1018197	97.99	0.34	0	96.29	263	259	1	1	1	1	2447466	84	2299	41.16	92.44	52.45	10.5	16	40.83	Yes	Firmicutes	Clostridia	Clostridiales	Ruminococcaceae	NA
UMGS264	ERR1297740_bin.24	ERR1297740	97.99	0.34	0	96.29	263	259	1	1	0.99106	0.982044	1847839	8	1700	44.69	0	21.27	99.86	19	34.12	No	Firmicutes	Clostridia	Clostridiales	Ruminococcaceae	NA
UMGS268	ERR414320_bin.70	ERR414320	97.33	0.22	0	96.23	126	123	1	1	1	1	1756820	65	1585	35.53	89.08	0	99.83	16	11.47	Yes	Tenericutes	Mollicutes	NA	NA	NA
UMGS269	ERR1190792_bin.68	ERR1190792	96.23	0	0	96.23	177	171	0	1	1	0.981854	2136964	123	2141	33.87	0	0	0	15	10.79	Yes	Tenericutes	Mollicutes	Erysipelotrichales	Erysipelotrichaceae	Catenibacterium
UMGS270	SRR1761666_bin.9	SRR1761666	96.23	0	0	96.23	177	160	0	1	1	0.981854	2181990	98	2167	34.06	0	0	0	18	27.61	Yes	Tenericutes	Mollicutes	Erysipelotrichales	Erysipelotrichaceae	Catenibacterium
UMGS271	SRR5963132_bin.22	SRR5963132	99.37	0.63	0	96.22	278	276	1	1	1	1	5462342	59	4454	41.11	0	0	0	20	124.59	No	Firmicutes	Clostridia	Clostridiales	Lachnospiraceae	Robinsoniella
UMGS272	SRR769523_bin.15	SRR769523	96.77	0.12	0	96.17	211	203	1	1	1	1	1401596	17	1228	44.91	79.83	0	11.21	19	15.34	No	Actinobacteria	Actinobacteria	Coriobacteriales	Coriobacteriaceae	Eggerthella
UMGS273	ERR1913001_bin.12	ERR1913001	99.5	0.67	0	96.15	263	248	1	0.541491	0.912754	1	2620647	98	2395	56.38	88.24	0	10.32	13	14.39	Yes	Firmicutes	Clostridia	Clostridiales	NA	NA
UMGS274	SRR1761712_bin.8	SRR1761712	96.15	0	0	96.15	250	242	0	1	1	1	1682253	31	1585	51	86.55	0	4.75	16	76.65	Yes	Firmicutes	Clostridia	Clostridiales	NA	NA
UMGS275	SRR4305376_bin.4	SRR4305376	99.37	0.65	100	96.12	278	275	2	0.323735	1	1	2918185	131	2714	46.53	0	0	0	16	21.66	Yes	Firmicutes	Clostridia	Clostridiales	Peptostreptococcaceae	Clostridium
UMGS276	SRR5057116_bin.46	SRR5057116	97.72	0.32	100	96.12	278	270	1	0.512067	1	1	3168635	48	2965	42.04	0	0	5.64	15	49.82	Yes	Firmicutes	Clostridia	Clostridiales	Lachnospiraceae	Blautia
UMGS277	ERR414315_bin.60	ERR414315	98.35	0.45	25	96.1	490	450	4	0.216532	1	1	3314146	137	2632	43.03	0	0	10.7	18	27.68	No	Bacteroidetes	Bacteroidia	Bacteroidales	Bacteroidaceae	Bacteroides
UMGS278	ERR1190624_bin.64	ERR1190624	97.8	0.34	0	96.1	567	557	2	0.4072	0.425416	0.373908	3359637	71	2766	43.35	94.96	61.64	10.84	18	82.62	No	Bacteroidetes	Bacteroidia	Bacteroidales	Prevotellaceae	Prevotella
UMGS279	ERR1190820_bin.8	ERR1190820	97.77	0.34	0	96.07	263	249	1	0.964782	1	0.995354	2118150	58	2003	39.49	92.44	60.14	0	18	64.14	Yes	Firmicutes	Clostridia	Clostridiales	Ruminococcaceae	NA
UMGS280	ERR414439_bin.36	ERR414439	96.05	0	0	96.05	261	225	0	0.582316	0.907135	0.84472	2372101	78	2176	58.84	0	0	0	20	36.42	Yes	Firmicutes	Clostridia	Clostridiales	Ruminococcaceae	NA
UMGS281	SRR1761701_bin.23	SRR1761701	100	0.8	0	96	334	332	2	0.188327	1	1	2598484	74	2635	45.86	0	0	0	19	23.23	Yes	Firmicutes	Negativicutes	Selenomonadales	Veillonellaceae	Megasphaera
UMGS282	ERR525699_bin.23	ERR525699	97.75	0.35	33.33	96	427	412	3	0.744973	0.774398	0.446984	5884545	138	4659	43.15	0	0	29.26	19	12.47	Yes	Bacteroidetes	Bacteroidia	Bacteroidales	Porphyromonadaceae	Parabacteroides
UMGS283	ERR1190926_bin.44	ERR1190926	95.97	0	0	95.97	263	254	0	1	1	1	2260703	29	2034	50.09	0	70.65	7.38	17	41.69	No	Firmicutes	Clostridia	Clostridiales	Ruminococcaceae	Ruminococcus
UMGS284	ERR2013622_bin.69	ERR2013622	95.97	0	0	95.97	211	193	0	1	0.998215	0.991054	1944114	70	1676	60.14	0	0	0	17	10.91	Yes	Actinobacteria	Actinobacteria	Coriobacteriales	Coriobacteriaceae	Collinsella
UMGS285	SRR1201570_bin.8	SRR1201570	95.97	0	0	95.97	223	215	0	1	1	1	3127238	47	2671	50.56	93.28	0	22.53	20	23.75	No	Firmicutes	Clostridia	Clostridiales	NA	NA
UMGS286	SRR2155376_bin.6	SRR2155376	95.97	0	0	95.97	263	255	0	0.774398	1	1	2547794	87	2408	50.57	93.28	0	0	19	14.19	Yes	Firmicutes	Clostridia	Clostridiales	Ruminococcaceae	NA
UMGS287	SRR3993017_bin.61	SRR3993017	95.97	0	0	95.97	492	476	0	0.332306	0.61198	0.865914	2680968	129	2153	44.92	0	23.09	0	19	96.58	Yes	Bacteroidetes	Bacteroidia	Bacteroidales	Prevotellaceae	Prevotella
UMGS288	SRR5579983_bin.99	SRR5579983	96.91	0.19	0	95.96	491	475	1	0.175366	0.25727	1	3093382	105	2600	47.14	94.96	0	11.62	19	16.47	No	Bacteroidetes	Bacteroidia	Bacteroidales	Bacteroidaceae	Bacteroides
UMGS289	ERR1190584_bin.4	ERR1190584	100	0.81	0	95.95	211	210	1	1	0.998215	0.994639	2225126	34	1864	59.85	0	34.12	0	19	35.75	Yes	Actinobacteria	Actinobacteria	Coriobacteriales	Coriobacteriaceae	Collinsella
UMGS290	ERR1190809_bin.11	ERR1190809	100	0.81	0	95.95	211	210	1	1	0.998215	0.994639	2297285	45	2018	59.84	0	94.26	0	19	40.21	Yes	Actinobacteria	Actinobacteria	Coriobacteriales	Coriobacteriaceae	Collinsella
UMGS291	ERR1190917_bin.32	ERR1190917	100	0.81	0	95.95	211	210	1	0.894312	0.894312	0.446984	1846287	26	1630	62.35	0	0	0	20	18.75	Yes	Actinobacteria	Actinobacteria	Coriobacteriales	Coriobacteriaceae	Collinsella
UMGS292	ERR1190950_bin.1	ERR1190950	100	0.81	0	95.95	211	210	1	1	0.998215	0.994639	2256268	40	1970	59.93	94.12	0	99.45	19	35.99	Yes	Actinobacteria	Actinobacteria	Coriobacteriales	Coriobacteriaceae	Collinsella
UMGS293	ERR1305901_bin.110	ERR1305901	100	0.81	0	95.95	211	210	1	1	0.998215	0.994639	2091469	38	1831	60.27	94.12	68.1	99.45	19	16.27	Yes	Actinobacteria	Actinobacteria	Coriobacteriales	Coriobacteriaceae	Collinsella
UMGS294	ERR1578685_bin.31	ERR1578685	100	0.81	0	95.95	211	210	1	1	0.998215	0.994639	2144350	39	1817	60.15	0	0	0	20	19.49	Yes	Actinobacteria	Actinobacteria	Coriobacteriales	Coriobacteriaceae	Collinsella
UMGS295	ERR525744_bin.9	ERR525744	100	0.81	0	95.95	211	210	1	1	0.998215	0.994639	2090497	67	1763	60.17	0	0	0	20	80.67	Yes	Actinobacteria	Actinobacteria	Coriobacteriales	Coriobacteriaceae	Collinsella
UMGS296	ERR525865_bin.12	ERR525865	100	0.81	0	95.95	211	210	1	1	0.998215	0.994639	2157306	62	1820	60.14	0	0	0	20	386.99	Yes	Actinobacteria	Actinobacteria	Coriobacteriales	Coriobacteriaceae	Collinsella
UMGS297	ERR525913_bin.5	ERR525913	100	0.81	0	95.95	211	210	1	1	0.998215	0.994639	2047504	62	1756	60.17	0	0	0	20	92.46	Yes	Actinobacteria	Actinobacteria	Coriobacteriales	Coriobacteriaceae	Collinsella
UMGS298	ERR525949_bin.2	ERR525949	100	0.81	0	95.95	211	210	1	1	0.998215	0.994639	2125141	69	1822	59.72	0	0	0	20	39.38	Yes	Actinobacteria	Actinobacteria	Coriobacteriales	Coriobacteriaceae	Collinsella
UMGS299	ERR525993_bin.3	ERR525993	100	0.81	0	95.95	211	210	1	1	0.998215	0.994639	2152326	78	1848	59.78	0	0	0	20	73.47	Yes	Actinobacteria	Actinobacteria	Coriobacteriales	Coriobacteriaceae	Collinsella
UMGS300	ERR526039_bin.15	ERR526039	100	0.81	0	95.95	211	210	1	1	0.998215	0.994639	2084286	58	1756	60.18	94.12	0	10.94	19	44.98	Yes	Actinobacteria	Actinobacteria	Coriobacteriales	Coriobacteriaceae	Collinsella
UMGS301	ERR526071_bin.6	ERR526071	100	0.81	0	95.95	211	210	1	1	0.998215	0.994639	2167971	82	1873	59.61	0	0	0	20	64.07	Yes	Actinobacteria	Actinobacteria	Coriobacteriales	Coriobacteriaceae	Collinsella
UMGS302	ERR688505_bin.28	ERR688505	100	0.81	0	95.95	211	210	1	1	0.998215	0.994639	2120274	61	1793	60.11	0	0	0	19	24.46	Yes	Actinobacteria	Actinobacteria	Coriobacteriales	Coriobacteriaceae	Collinsella
UMGS303	SRR1196448_bin.11	SRR1196448	100	0.81	0	95.95	211	210	1	1	0.998215	0.994639	2116416	59	1796	59.98	94.12	0	71.32	18	18.57	Yes	Actinobacteria	Actinobacteria	Coriobacteriales	Coriobacteriaceae	Collinsella
UMGS304	SRR1197768_bin.9	SRR1197768	100	0.81	0	95.95	211	210	1	0.925701	0.755638	0.654318	2155682	45	1892	64.13	0	0	0	19	21.47	Yes	Actinobacteria	Actinobacteria	Coriobacteriales	Coriobacteriaceae	Olsenella
UMGS305	SRR3582148_bin.9	SRR3582148	100	0.81	0	95.95	211	210	1	1	0.998215	0.994639	2147475	44	1811	59.87	0	0	0	19	23.79	Yes	Actinobacteria	Actinobacteria	Coriobacteriales	Coriobacteriaceae	Collinsella
UMGS306	SRR3737007_bin.23	SRR3737007	100	0.81	0	95.95	211	210	1	1	0.998215	0.994639	2270965	36	1972	59.98	0	0	0	20	330.82	Yes	Actinobacteria	Actinobacteria	Coriobacteriales	Coriobacteriaceae	Collinsella
UMGS307	SRR3993018_bin.29	SRR3993018	100	0.81	0	95.95	211	210	1	1	0.998215	0.994639	2180622	60	1876	59.75	94.12	99.61	47.32	19	43.91	Yes	Actinobacteria	Actinobacteria	Coriobacteriales	Coriobacteriaceae	Collinsella
UMGS308	SRR4305073_bin.1	SRR4305073	100	0.81	0	95.95	211	210	1	1	0.998215	0.994639	2179007	47	1889	60.2	0	0	0	19	78.47	Yes	Actinobacteria	Actinobacteria	Coriobacteriales	Coriobacteriaceae	Collinsella
UMGS309	SRR4408283_bin.12	SRR4408283	100	0.81	0	95.95	211	210	1	1	0.998215	0.994639	2052190	65	1780	60.07	0	0	0	20	27.5	Yes	Actinobacteria	Actinobacteria	Coriobacteriales	Coriobacteriaceae	Collinsella
UMGS310	SRR4451622_bin.66	SRR4451622	100	0.81	0	95.95	211	210	1	1	0.998215	0.994639	2158735	43	1836	60.03	94.12	0	10.94	19	32.75	Yes	Actinobacteria	Actinobacteria	Coriobacteriales	Coriobacteriaceae	Collinsella
UMGS311	SRR4481738_bin.62	SRR4481738	100	0.81	0	95.95	211	210	1	1	0.998215	0.994639	2126120	43	1799	60.12	94.12	61.25	14.84	20	34.76	Yes	Actinobacteria	Actinobacteria	Coriobacteriales	Coriobacteriaceae	Collinsella
UMGS312	SRR5057076_bin.44	SRR5057076	100	0.81	0	95.95	211	210	1	1	0.998215	0.994639	2214898	62	1920	60.15	94.12	70.58	10.94	19	39	Yes	Actinobacteria	Actinobacteria	Coriobacteriales	Coriobacteriaceae	Collinsella
UMGS313	SRR5127512_bin.17	SRR5127512	100	0.81	0	95.95	211	210	1	1	0.998215	0.994639	2005890	44	1706	60.07	94.12	31.38	99.45	18	23.57	Yes	Actinobacteria	Actinobacteria	Coriobacteriales	Coriobacteriaceae	Collinsella
UMGS314	SRR5127513_bin.28	SRR5127513	100	0.81	0	95.95	211	210	1	1	0.998215	0.994639	2215572	45	1892	59.9	0	0	0	20	33.21	No	Actinobacteria	Actinobacteria	Coriobacteriales	Coriobacteriaceae	Collinsella
UMGS315	SRR5127596_bin.10	SRR5127596	100	0.81	0	95.95	211	210	1	1	0.998215	0.994639	2082758	61	1782	60.01	0	0	0	20	27.89	Yes	Actinobacteria	Actinobacteria	Coriobacteriales	Coriobacteriaceae	Collinsella
UMGS316	SRR5127650_bin.2	SRR5127650	100	0.81	0	95.95	211	210	1	1	0.998215	0.994639	2021430	71	1733	60	0	35.03	0	17	24.75	Yes	Actinobacteria	Actinobacteria	Coriobacteriales	Coriobacteriaceae	Collinsella
UMGS317	SRR5127720_bin.20	SRR5127720	100	0.81	0	95.95	211	210	1	1	0.998215	0.994639	2106375	69	1814	59.96	94.12	0	10.94	20	31.98	No	Actinobacteria	Actinobacteria	Coriobacteriales	Coriobacteriaceae	Collinsella
UMGS318	SRR5127766_bin.2	SRR5127766	100	0.81	0	95.95	211	210	1	1	0.998215	0.994639	2163327	39	1871	59.83	0	0	0	19	31.51	Yes	Actinobacteria	Actinobacteria	Coriobacteriales	Coriobacteriaceae	Collinsella
UMGS319	SRR5127794_bin.11	SRR5127794	100	0.81	0	95.95	211	210	1	1	0.998215	0.994639	2093376	59	1773	59.95	0	51.6	0	19	26.88	Yes	Actinobacteria	Actinobacteria	Coriobacteriales	Coriobacteriaceae	Collinsella
UMGS320	SRR5279258_bin.3	SRR5279258	100	0.81	0	95.95	211	210	1	1	0.998215	0.994639	2253132	50	1963	60.2	0	0	0	20	26.85	Yes	Actinobacteria	Actinobacteria	Coriobacteriales	Coriobacteriaceae	Collinsella
UMGS321	SRR5558040_bin.6	SRR5558040	100	0.81	0	95.95	211	210	1	1	0.998215	0.994639	2180143	39	1831	59.87	94.12	61.25	11.69	20	19.16	Yes	Actinobacteria	Actinobacteria	Coriobacteriales	Coriobacteriaceae	Collinsella
UMGS322	SRR5580128_bin.8	SRR5580128	100	0.81	0	95.95	211	210	1	1	0.998215	0.994639	2129463	67	1839	59.71	94.12	0	99.45	20	10.08	Yes	Actinobacteria	Actinobacteria	Coriobacteriales	Coriobacteriaceae	Collinsella
UMGS323	SRR5963185_bin.16	SRR5963185	100	0.81	0	95.95	211	210	1	1	0.998215	0.994639	2150145	34	1885	60.07	94.12	52.9	99.45	19	19.55	Yes	Actinobacteria	Actinobacteria	Coriobacteriales	Coriobacteriaceae	Collinsella
UMGS324	SRR6028536_bin.14	SRR6028536	100	0.81	0	95.95	211	210	1	1	0.998215	0.994639	2006763	109	1728	59.98	0	0	0	18	19.56	Yes	Actinobacteria	Actinobacteria	Coriobacteriales	Coriobacteriaceae	Collinsella
UMGS325	SRR6054490_bin.16	SRR6054490	100	0.81	0	95.95	211	210	1	1	0.998215	0.994639	2113240	85	1822	59.79	94.12	0	99.45	20	19.5	Yes	Actinobacteria	Actinobacteria	Coriobacteriales	Coriobacteriaceae	Collinsella
UMGS326	ERR525750_bin.3	ERR525750	100	0.81	0	95.95	211	210	1	1	0.998215	0.994639	2116537	81	1836	60.09	0	0	0	19	84.77	Yes	Actinobacteria	Actinobacteria	Coriobacteriales	Coriobacteriaceae	Collinsella
UMGS327	ERR525926_bin.7	ERR525926	100	0.81	0	95.95	211	210	1	1	0.998215	0.994639	2126501	53	1843	59.89	0	0	0	20	37.25	No	Actinobacteria	Actinobacteria	Coriobacteriales	Coriobacteriaceae	Collinsella
UMGS328	ERR1293610_bin.26	ERR1293610	95.95	0	0	95.95	316	306	0	0.815656	0.660673	0.660673	3011715	49	2348	48.92	0	59.82	87.62	19	24.61	No	Bacteroidetes	Bacteroidia	Bacteroidales	Bacteroidaceae	Bacteroides
UMGS329	SRR6028346_bin.15	SRR6028346	97.8	0.38	0	95.9	406	396	1	1	1	1	2929430	95	2502	53.81	0	0	0	20	58.75	No	Bacteroidetes	Bacteroidia	Bacteroidales	NA	NA
UMGS331	ERR414334_bin.28	ERR414334	95.89	0	0	95.89	492	475	0	0.706562	1	1	2929725	66	2383	53.44	0	0	0	19	152.09	No	Bacteroidetes	Bacteroidia	Bacteroidales	Bacteroidaceae	Bacteroides
UMGS332	ERR1620321_bin.10	ERR1620321	98.78	0.58	0	95.88	427	390	3	0.576906	1	1	4915264	159	3943	46.06	0	0	0	19	18.44	No	Bacteroidetes	Bacteroidia	Bacteroidales	Porphyromonadaceae	Parabacteroides
UMGS333	SRR1214522_bin.4	SRR1214522	96.13	0.05	0	95.88	492	477	1	0.489914	1	1	2416856	95	1879	48.76	0	0	0	18	12.94	Yes	Bacteroidetes	Bacteroidia	Bacteroidales	Prevotellaceae	Prevotella
UMGS334	ERR525697_bin.54	ERR525697	95.88	0	0	95.88	211	200	0	1	0.998215	0.996428	1969889	177	1838	60.38	94.12	91.19	99.45	17	16.01	Yes	Actinobacteria	Actinobacteria	Coriobacteriales	Coriobacteriaceae	Collinsella
UMGS335	ERR1190610_bin.12	ERR1190610	95.85	0	0	95.85	278	266	0	0.512067	1	1	2686211	160	2610	41.26	0	0	5.47	17	8.46	Yes	Firmicutes	Clostridia	Clostridiales	Lachnospiraceae	Blautia
UMGS337	SRR4408050_bin.14	SRR4408050	98.94	0.63	0	95.79	278	267	1	0.861435	1	0.984124	3056302	222	2743	43.08	0	0	5.23	12	37.99	Yes	Firmicutes	Clostridia	Clostridiales	Peptostreptococcaceae	Clostridium
UMGS338	ERR866572_bin.17	ERR866572	97.33	0.31	0	95.78	475	464	1	1	1	1	1992577	33	1551	56.35	0	0	0	19	47.55	Yes	Bacteroidetes	Bacteroidia	Bacteroidales	Porphyromonadaceae	Porphyromonas
UMGS339	ERR688601_bin.50	ERR688601	95.75	0	0	95.75	177	166	0	1	1	1	1938844	113	2014	34.19	94.96	0	11.25	19	47.94	No	Tenericutes	Mollicutes	Erysipelotrichales	Erysipelotrichaceae	Solobacterium
UMGS340	SRR1761708_bin.14	SRR1761708	95.75	0	0	95.75	263	255	0	1	1	1	2393130	57	2130	44.01	93.28	0	10.91	16	21.67	No	Firmicutes	Clostridia	Clostridiales	Ruminococcaceae	Ruminococcus
UMGS341	ERR688549_bin.7	ERR688549	98.89	0.63	0	95.74	278	274	1	0.446984	1	1	3532354	66	3273	52.21	0	0	5.4	18	39.57	Yes	Firmicutes	Clostridia	Clostridiales	Peptostreptococcaceae	Clostridium
UMGS342	ERR688517_bin.19	ERR688517	95.74	0	0	95.74	247	240	0	0.577202	1	1	2137624	114	2038	45.53	94.96	46.58	10.87	12	50.72	No	Firmicutes	Clostridia	Clostridiales	NA	NA
UMGS343	SRR924797_bin.3	SRR924797	98.78	0.61	0	95.73	313	310	1	0.865914	0.577202	0.577202	1676978	44	1654	31.86	92.44	52.38	11.66	15	29.08	Yes	Firmicutes	Clostridia	Clostridiales	Clostridiales Family XI	Anaerococcus
UMGS344	SRR5275455_bin.19	SRR5275455	95.86	0.03	0	95.71	284	276	1	0.577202	0.577202	0.577202	2708987	85	2285	61.65	0	0	0	19	28.21	No	Proteobacteria	Deltaproteobacteria	Desulfovibrionales	Desulfovibrionaceae	Desulfovibrio
UMGS346	ERR525989_bin.14	ERR525989	97.04	0.27	0	95.69	278	270	1	1	1	1	3532509	49	2888	44.65	0	0	0	19	21.11	Yes	Bacteroidetes	Bacteroidia	Bacteroidales	Porphyromonadaceae	Odoribacter
UMGS347	ERR526073_bin.18	ERR526073	99.63	0.79	0	95.68	689	665	5	1	1	1	3388323	82	3182	40.05	94.96	99.74	99.83	19	16.7	No	Proteobacteria	Gammaproteobacteria	Pseudomonadales	Moraxellaceae	Acinetobacter
UMGS349	SRR5057125_bin.11	SRR5057125	98.75	0.62	0	95.65	256	253	1	1	1	1	2004635	22	1788	55.97	0	0	0	19	31.93	Yes	Proteobacteria	Betaproteobacteria	Burkholderiales	Sutterellaceae	Sutterella
UMGS351	SRR5056786_bin.28	SRR5056786	95.64	0	0	95.64	263	254	0	1	1	1	1899917	66	1800	59.08	0	21.79	0	17	14.33	Yes	Firmicutes	Clostridia	Clostridiales	Clostridiaceae	Butyricicoccus
UMGS352	SRR1761720_bin.16	SRR1761720	96.63	0.2	100	95.63	143	138	2	0.865914	0.816392	0.577202	1542578	86	1492	47.16	0	99.74	99.76	19	16.92	Yes	Spirochaetes	Spirochaetia	NA	NA	NA
UMGS353	ERR1190898_bin.10	ERR1190898	98.73	0.63	0	95.58	278	275	1	0.74459	1	0.948561	2737318	68	2435	49.4	0	0	0	13	19.47	Yes	Firmicutes	Clostridia	Clostridiales	Peptostreptococcaceae	Clostridium
UMGS354	SRR4444801_bin.32	SRR4444801	99.12	0.71	0	95.57	333	327	4	1	1	1	3969748	36	3732	45.26	0	0	5.33	19	69.72	No	Firmicutes	Clostridia	Clostridiales	Lachnospiraceae	NA
UMGS355	ERR1018193_bin.15	ERR1018193	96.48	0.19	0	95.53	491	462	1	0.244217	0.318815	0.816287	3237958	77	2586	47.54	94.96	0	8	15	34.24	No	Bacteroidetes	Bacteroidia	Bacteroidales	Bacteroidaceae	Bacteroides
UMGS356	ERR1578622_bin.12	ERR1578622	95.51	0	0	95.51	149	145	0	1	1	0.774398	1303108	31	1224	30.65	0	0	7.32	12	17.53	Yes	Fusobacteria	Fusobacteriia	Fusobacteriales	Fusobacteriaceae	Fusobacterium
UMGS357	SRR1490999_bin.2	SRR1490999	95.51	0	0	95.51	149	145	0	1	1	1	1478002	164	1296	34.77	0	0	0	20	11.41	No	Tenericutes	Mollicutes	NA	NA	NA
UMGS358	ERR1018268_bin.6	ERR1018268	100	0.9	0	95.5	211	209	2	1	0.998215	0.994639	2006121	79	1706	60.07	94.12	31.38	99.45	18	16.07	Yes	Actinobacteria	Actinobacteria	Coriobacteriales	Coriobacteriaceae	Collinsella
UMGS359	ERR526036_bin.30	ERR526036	95.48	0	0	95.48	295	287	0	0.407987	1	1	1548184	21	1462	42.18	0	0	0	19	19.99	Yes	Firmicutes	Negativicutes	Selenomonadales	Veillonellaceae	Dialister
UMGS360	ERR1578628_bin.40	ERR1578628	95.47	0	0	95.47	406	383	0	0.577202	1	1	2414446	30	2042	50	94.12	0	11.11	19	59.88	No	Bacteroidetes	Bacteroidia	Bacteroidales	Porphyromonadaceae	NA
UMGS361	SRR5056748_bin.63	SRR5056748	95.45	0	0	95.45	263	226	0	1	1	0.707016	2263240	52	2172	44.29	0	0	10.8	16	15.97	No	Firmicutes	Clostridia	Clostridiales	NA	NA
UMGS362	SRR2047833_bin.6	SRR2047833	99.06	0.73	0	95.41	333	315	3	0.499808	1	1	3567810	78	3312	47.45	0	0	0	12	23.65	Yes	Firmicutes	Clostridia	Clostridiales	Lachnospiraceae	Ruminococcus
UMGS363	ERR1305900_bin.6	ERR1305900	96.28	0.19	0	95.33	263	248	2	1	1	1	2464229	96	2263	45.29	0	52.45	0	14	18.32	Yes	Firmicutes	Clostridia	Clostridiales	Ruminococcaceae	Ruminococcus
UMGS364	SRR5127632_bin.6	SRR5127632	95.3	0	0	95.3	263	224	0	1	1	1	1971575	46	1783	46.69	91.6	60.14	0	18	58.11	Yes	Firmicutes	Clostridia	Clostridiales	Ruminococcaceae	NA
UMGS365	SRR5558121_bin.15	SRR5558121	95.3	0	0	95.3	263	253	0	0.301513	1	1	1907392	32	1784	60.57	89.92	99.74	86.29	18	14.86	No	Firmicutes	Clostridia	Clostridiales	NA	NA
UMGS366	ERR1305897_bin.4	ERR1305897	96.23	0.19	0	95.28	406	394	1	0.577202	1	1	2172459	78	1878	47.74	0	0	0	17	12.98	No	Bacteroidetes	Bacteroidia	Bacteroidales	Porphyromonadaceae	NA
UMGS367	SRR1197541_bin.30	SRR1197541	95.28	0	0	95.28	177	142	0	1	1	1	1802016	48	1711	44.41	0	46.44	11.42	18	13.76	No	Tenericutes	Mollicutes	Erysipelotrichales	Erysipelotrichaceae	Solobacterium
UMGS368	SRR2155339_bin.18	SRR2155339	97.12	0.37	21.43	95.27	314	291	14	0.953573	0.173362	0.173362	3096084	45	2452	60.01	0	0	0	17	29.88	Yes	Bacteroidetes	Bacteroidia	Bacteroidales	Rikenellaceae	Alistipes
UMGS369	SRR769514_bin.12	SRR769514	96.77	0.3	0	95.27	334	322	2	1	1	1	1901938	56	1732	59.28	94.12	0	11.38	20	24.82	No	Firmicutes	Negativicutes	Selenomonadales	Acidaminococcaceae	Succiniclasticum
UMGS370	ERR1018251_bin.23	ERR1018251	96.84	0.32	0	95.24	295	287	1	0.300737	0.706925	1	2096326	206	1809	51.91	0	23.29	0	18	16.4	Yes	Firmicutes	Negativicutes	Selenomonadales	Veillonellaceae	Dialister
UMGS372	SRR6028394_bin.25	SRR6028394	100	0.96	0	95.2	314	312	2	0.985057	0.737121	0.694786	2740686	35	2276	61.24	94.96	0	33.16	19	28.27	No	Bacteroidetes	Bacteroidia	Bacteroidales	Rikenellaceae	Alistipes
UMGS373	ERR414242_bin.31	ERR414242	95.17	0	0	95.17	492	477	0	0.266369	0.499615	1	2521311	84	1987	46.09	0	0	0	17	60.14	Yes	Bacteroidetes	Bacteroidia	Bacteroidales	Prevotellaceae	Prevotella
UMGS375	DRR042341_bin.5	DRR042341	99.19	0.81	0	95.14	211	208	1	1	0.998215	0.994639	2044239	30	1743	59.95	0	0	0	20	22.89	Yes	Actinobacteria	Actinobacteria	Coriobacteriales	Coriobacteriaceae	Collinsella
UMGS376	DRR042411_bin.15	DRR042411	99.19	0.81	0	95.14	211	209	1	1	0.998215	0.994639	2053603	26	1756	59.68	0	0	0	20	16.09	Yes	Actinobacteria	Actinobacteria	Coriobacteriales	Coriobacteriaceae	Collinsella
UMGS377	DRR042429_bin.2	DRR042429	99.19	0.81	0	95.14	211	209	1	1	0.998215	0.994639	2085046	26	1805	60.02	89.92	0	0	19	17.02	Yes	Actinobacteria	Actinobacteria	Coriobacteriales	Coriobacteriaceae	Collinsella
UMGS378	DRR042469_bin.28	DRR042469	99.19	0.81	0	95.14	211	209	1	1	0.998215	0.994639	2126506	52	1828	59.73	94.12	0	33.95	20	15.58	Yes	Actinobacteria	Actinobacteria	Coriobacteriales	Coriobacteriaceae	Collinsella
UMGS379	ERR1190846_bin.57	ERR1190846	99.19	0.81	0	95.14	211	209	1	1	0.998215	0.994639	2251808	46	1934	60	94.12	71.17	99.45	19	12.24	Yes	Actinobacteria	Actinobacteria	Coriobacteriales	Coriobacteriaceae	Collinsella
UMGS380	ERR1190848_bin.18	ERR1190848	99.19	0.81	0	95.14	211	209	1	1	1	1	2305677	94	2159	59.74	95.8	0	10.56	20	14.27	No	Actinobacteria	Actinobacteria	Coriobacteriales	Coriobacteriaceae	Olsenella
UMGS381	ERR1190860_bin.15	ERR1190860	99.19	0.81	0	95.14	211	205	1	1	0.998215	0.994639	2218408	37	1865	59.75	0	0	0	18	55.62	Yes	Actinobacteria	Actinobacteria	Coriobacteriales	Coriobacteriaceae	Collinsella
UMGS382	ERR1190927_bin.13	ERR1190927	99.19	0.81	0	95.14	211	209	1	1	0.998215	0.994639	2190850	40	1846	60	94.12	0	0	20	12.82	Yes	Actinobacteria	Actinobacteria	Coriobacteriales	Coriobacteriaceae	Collinsella
UMGS383	ERR1297720_bin.9	ERR1297720	99.19	0.81	0	95.14	211	209	1	1	0.998215	0.994639	2269825	91	2006	59.96	0	35.03	0	19	17.74	Yes	Actinobacteria	Actinobacteria	Coriobacteriales	Coriobacteriaceae	Collinsella
UMGS384	ERR1305892_bin.69	ERR1305892	99.19	0.81	0	95.14	211	209	1	1	0.998215	0.994639	2151266	78	1813	59.88	0	0	0	17	13.13	Yes	Actinobacteria	Actinobacteria	Coriobacteriales	Coriobacteriaceae	Collinsella
UMGS385	ERR526080_bin.36	ERR526080	99.19	0.81	0	95.14	211	209	1	1	0.998215	0.994639	1992773	72	1701	60.2	0	0	0	20	149.5	Yes	Actinobacteria	Actinobacteria	Coriobacteriales	Coriobacteriaceae	Collinsella
UMGS386	SRR2912793_bin.2	SRR2912793	99.19	0.81	0	95.14	211	209	1	1	0.998215	0.994639	2129355	44	1806	60.08	94.12	31.38	99.45	19	30	Yes	Actinobacteria	Actinobacteria	Coriobacteriales	Coriobacteriaceae	Collinsella
UMGS387	SRR2912795_bin.15	SRR2912795	99.19	0.81	0	95.14	211	209	1	1	0.998215	0.994639	2249267	53	1925	59.86	0	0	0	19	28.05	Yes	Actinobacteria	Actinobacteria	Coriobacteriales	Coriobacteriaceae	Collinsella
UMGS388	SRR3993025_bin.7	SRR3993025	99.19	0.81	0	95.14	211	207	1	1	0.998215	0.994639	2301008	80	2009	59.92	94.12	0	99.45	19	42.52	Yes	Actinobacteria	Actinobacteria	Coriobacteriales	Coriobacteriaceae	Collinsella
UMGS389	SRR4408040_bin.5	SRR4408040	99.19	0.81	0	95.14	211	208	1	1	0.998215	0.994639	2145954	27	1808	59.95	0	0	0	19	73.73	Yes	Actinobacteria	Actinobacteria	Coriobacteriales	Coriobacteriaceae	Collinsella
UMGS390	SRR4783567_bin.44	SRR4783567	99.19	0.81	0	95.14	211	209	1	1	0.998215	0.994639	2138240	40	1814	60.05	94.12	0	99.45	19	68.91	Yes	Actinobacteria	Actinobacteria	Coriobacteriales	Coriobacteriaceae	Collinsella
UMGS391	SRR5032304_bin.21	SRR5032304	99.19	0.81	0	95.14	211	209	1	1	0.998215	0.994639	2152936	68	1848	59.78	94.12	31.44	99.45	20	15.13	Yes	Actinobacteria	Actinobacteria	Coriobacteriales	Coriobacteriaceae	Collinsella
UMGS393	SRR5056720_bin.124	SRR5056720	99.19	0.81	0	95.14	211	209	1	1	0.998215	0.994639	1990751	67	1696	59.93	0	70.58	0	18	23.11	Yes	Actinobacteria	Actinobacteria	Coriobacteriales	Coriobacteriaceae	Collinsella
UMGS394	SRR5057015_bin.5	SRR5057015	99.19	0.81	0	95.14	211	209	1	1	0.998215	0.994639	2062909	37	1793	60.25	0	0	0	19	29.91	No	Actinobacteria	Actinobacteria	Coriobacteriales	Coriobacteriaceae	Collinsella
UMGS395	SRR5127698_bin.1	SRR5127698	99.19	0.81	0	95.14	211	209	1	1	0.998215	0.994639	2108376	47	1785	59.84	94.12	0	99.45	18	28.48	Yes	Actinobacteria	Actinobacteria	Coriobacteriales	Coriobacteriaceae	Collinsella
UMGS396	SRR5558158_bin.11	SRR5558158	99.19	0.81	0	95.14	211	209	1	1	0.998215	0.994639	2092578	39	1777	60.07	0	0	0	19	14.16	Yes	Actinobacteria	Actinobacteria	Coriobacteriales	Coriobacteriaceae	Collinsella
UMGS397	ERR1190862_bin.42	ERR1190862	99.19	0.81	0	95.14	211	205	1	1	0.998215	0.994639	2326911	27	2013	59.8	94.12	51.6	61.26	18	32.86	Yes	Actinobacteria	Actinobacteria	Coriobacteriales	Coriobacteriaceae	Collinsella
UMGS398	SRR4305226_bin.4	SRR4305226	99.19	0.81	0	95.14	211	205	1	1	0.998215	0.994639	2031113	43	1735	60.07	0	0	0	17	113.21	Yes	Actinobacteria	Actinobacteria	Coriobacteriales	Coriobacteriaceae	Collinsella
UMGS399	SRR5558195_bin.21	SRR5558195	99.19	0.81	0	95.14	211	209	1	1	0.998215	0.994639	2022055	37	1721	60.15	94.12	37.44	11.08	19	22.79	No	Actinobacteria	Actinobacteria	Coriobacteriales	Coriobacteriaceae	Collinsella
UMGS400	ERR414279_bin.29	ERR414279	97.04	0.38	0	95.14	406	394	1	0.706925	1	1	2261420	41	1823	60.54	91.6	0	11.01	20	52.69	Yes	Bacteroidetes	Bacteroidia	Bacteroidales	Porphyromonadaceae	NA
UMGS401	SRR2992896_bin.80	SRR2992896	97.23	0.42	33.33	95.13	406	393	3	1	1	1	2551568	72	2074	57.93	0	0	0	19	39.38	Yes	Bacteroidetes	Bacteroidia	Bacteroidales	Porphyromonadaceae	NA
UMGS402	ERR525837_bin.5	ERR525837	97.47	0.47	0	95.12	420	411	1	1	1	0.707016	1832756	54	1632	55.77	0	0	0	20	15.59	No	Actinobacteria	Actinobacteria	Actinomycetales	Actinomycetaceae	Actinomyces
UMGS403	ERR1913011_bin.11	ERR1913011	95.75	0.13	0	95.1	263	254	1	0.706835	1	1	2265948	45	2139	45.84	91.6	21.2	11.04	16	16.16	Yes	Firmicutes	Clostridia	Clostridiales	Ruminococcaceae	NA
UMGS404	ERR1018224_bin.23	ERR1018224	95.3	0.04	0	95.1	263	253	2	1	1	1	2113856	66	2017	38.51	87.39	0	11.45	16	10.84	Yes	Firmicutes	Clostridia	Clostridiales	Ruminococcaceae	NA
UMGS406	ERR1578662_bin.39	ERR1578662	96.64	0.32	100	95.04	274	237	1	0.844937	0.894312	0.894312	2918213	76	2651	44.04	0	0	5.47	16	15.02	Yes	Firmicutes	Clostridia	Clostridiales	Lachnospiraceae	Blautia
UMGS407	ERR414424_bin.15	ERR414424	98.58	0.71	33.33	95.03	427	413	3	0.332991	1	1	4561061	114	3723	41.41	0	0	13.61	19	17.07	Yes	Bacteroidetes	Bacteroidia	Bacteroidales	Porphyromonadaceae	Parabacteroides
UMGS408	ERR866583_bin.12	ERR866583	98.52	0.7	0	95.02	249	245	1	1	0.816392	0.816392	2584944	51	2241	41.02	0	0	0	20	24.1	Yes	Spirochaetes	Spirochaetia	Spirochaetales	Spirochaetaceae	Treponema
UMGS409	SRR3737013_bin.56	SRR3737013	95	0	0	95	316	305	0	0.707016	1	1	2264361	29	1798	56.22	0	0	0	20	93.65	Yes	Bacteroidetes	Bacteroidia	Bacteroidales	NA	NA
UMGS410	SRR341608_bin.17	SRR341608	95.93	0.19	0	94.98	406	388	1	1	1	1	2448974	105	2097	39.63	92.44	99.67	11.08	20	22.95	Yes	Bacteroidetes	Bacteroidia	Bacteroidales	Prevotellaceae	Xylanibacter
UMGS411	ERR1018193_bin.2	ERR1018193	99.4	0.9	0	94.9	334	331	2	0.332649	1	1	1798867	27	1796	42.53	0	20.68	0	20	20.86	Yes	Firmicutes	Negativicutes	Selenomonadales	Acidaminococcaceae	Phascolarctobacterium
UMGS412	ERR525865_bin.1	ERR525865	95.89	0.21	0	94.84	278	266	1	0.228886	1	1	2634993	66	2530	44.18	0	0	5.44	18	57.25	Yes	Firmicutes	Clostridia	Clostridiales	Lachnospiraceae	Blautia
UMGS413	ERR1305894_bin.87	ERR1305894	97.68	0.57	0	94.83	354	347	1	0.816392	0.707016	0.707016	2937871	24	2811	46.42	0	0	5.47	19	40.57	Yes	Firmicutes	Clostridia	Clostridiales	Lachnospiraceae	NA
UMGS414	ERR1018188_bin.89	ERR1018188	98.87	0.81	0	94.82	211	198	1	1	1	0.996428	2125129	50	1814	59.59	0	0	0	19	22.65	Yes	Actinobacteria	Actinobacteria	Coriobacteriales	Coriobacteriaceae	Collinsella
UMGS415	ERR688518_bin.35	ERR688518	97.17	0.47	0	94.82	177	170	1	1	0.707016	0.707016	2131339	60	2189	30.13	0	0	0	18	15.57	Yes	Tenericutes	Mollicutes	Erysipelotrichales	Erysipelotrichaceae	NA
UMGS416	ERR1620299_bin.50	ERR1620299	94.76	0	0	94.76	223	215	0	1	1	1	2901170	67	2628	60.27	94.96	46.18	12.99	18	10.65	Yes	Firmicutes	Clostridia	Clostridiales	NA	NA
UMGS417	ERR209563_bin.17	ERR209563	99.19	0.89	0	94.74	211	208	2	0.755638	1	0.865914	1806336	18	1556	44.99	85.71	0	32.82	20	29.78	No	Actinobacteria	Actinobacteria	Coriobacteriales	Coriobacteriaceae	Eggerthella
UMGS418	ERR414348_bin.67	ERR414348	98.39	0.73	0	94.74	152	145	4	1	1	1	1387302	50	1387	38.61	0	70.65	99.56	20	13.01	Yes	Proteobacteria	Alphaproteobacteria	Rhodospirillales	Rhodospirillaceae	Azospirillum
UMGS419	SRR1761715_bin.15	SRR1761715	94.73	0	0	94.73	249	209	0	1	1	1	2153198	33	1864	41.96	95.8	38.03	10.91	19	20.43	Yes	Spirochaetes	Spirochaetia	Spirochaetales	Spirochaetaceae	Treponema
UMGS420	ERR2013555_bin.15	ERR2013555	95.5	0.16	0	94.7	278	239	1	1	1	1	2743047	50	2613	44.92	0	0	0	15	19.63	Yes	Firmicutes	Clostridia	Clostridiales	Peptostreptococcaceae	Clostridium
UMGS421	SRR2047833_bin.18	SRR2047833	96.29	0.32	0	94.69	278	255	1	0.707016	1	1	3323798	101	3122	47.94	0	0	0	17	120.47	Yes	Firmicutes	Clostridia	Clostridiales	Lachnospiraceae	Blautia
UMGS422	SRR5558166_bin.58	SRR5558166	95.95	0.26	0	94.65	316	305	2	0.576163	1	1	2855929	74	2306	47.73	0	90.87	0	19	12.37	No	Bacteroidetes	Bacteroidia	Bacteroidales	Bacteroidaceae	Bacteroides
UMGS423	SRR5032288_bin.86	SRR5032288	97.99	0.67	0	94.64	263	258	1	0.631725	0.631725	0.678756	2617665	45	2432	53.89	92.44	23.16	11.32	17	22.54	Yes	Firmicutes	Clostridia	Clostridiales	Ruminococcaceae	NA
UMGS424	SRR5056748_bin.44	SRR5056748	97.99	0.67	100	94.64	257	252	1	1	1	0.816392	2188309	70	2117	59.09	94.12	0	10.5	15	16.34	No	Firmicutes	Clostridia	Clostridiales	NA	NA
UMGS425	ERR1190963_bin.31	ERR1190963	98.66	0.81	0	94.61	211	207	1	1	0.998215	0.994639	2197901	38	1860	59.67	94.12	0	99.45	19	15.74	Yes	Actinobacteria	Actinobacteria	Coriobacteriales	Coriobacteriaceae	Collinsella
UMGS426	SRR5032278_bin.10	SRR5032278	96.31	0.34	0	94.61	263	256	1	1	0.953217	0.212626	1861362	173	1859	58.01	0	0	6.91	17	10.47	No	Firmicutes	Clostridia	Clostridiales	Oscillospiraceae	Oscillibacter
UMGS427	ERR525876_bin.25	ERR525876	100	1.08	0	94.6	211	209	2	1	0.998215	0.994639	2197052	58	1862	59.96	94.12	99.61	99.45	20	64.28	Yes	Actinobacteria	Actinobacteria	Coriobacteriales	Coriobacteriaceae	Collinsella
UMGS428	SRR5275463_bin.4	SRR5275463	100	1.08	0	94.6	211	209	2	1	0.998215	0.994639	2086362	56	1802	60.07	0	0	0	18	31.92	Yes	Actinobacteria	Actinobacteria	Coriobacteriales	Coriobacteriaceae	Collinsella
UMGS429	SRR6028556_bin.15	SRR6028556	100	1.08	0	94.6	211	209	2	1	0.998215	0.994639	2220706	101	1942	60.07	94.12	31.38	99.45	19	23.1	Yes	Actinobacteria	Actinobacteria	Coriobacteriales	Coriobacteriaceae	Collinsella
UMGS430	ERR1190919_bin.16	ERR1190919	100	1.08	0	94.6	211	209	2	1	0.996428	0.991054	2143279	38	1815	59.94	71.43	99.61	18.7	19	13.58	Yes	Actinobacteria	Actinobacteria	Coriobacteriales	Coriobacteriaceae	Collinsella
UMGS431	SRR5127726_bin.11	SRR5127726	99.19	0.92	0	94.59	211	208	2	1	1	1	1842522	56	1613	45.65	86.55	59.88	11.08	20	23.29	Yes	Actinobacteria	Actinobacteria	Coriobacteriales	Coriobacteriaceae	Eggerthella
UMGS432	ERR1620321_bin.4	ERR1620321	97.03	0.5	50	94.53	406	386	2	1	1	0.894312	2369530	133	2038	50.08	94.12	0	10.77	19	653.38	Yes	Bacteroidetes	Bacteroidia	Bacteroidales	Porphyromonadaceae	NA
UMGS433	SRR5127610_bin.13	SRR5127610	97.64	0.63	100	94.49	295	287	1	0.300737	0.706925	1	2153957	200	1840	52.24	0	0	0	20	35.35	No	Firmicutes	Negativicutes	Selenomonadales	Veillonellaceae	Dialister
UMGS434	SRR3993001_bin.26	SRR3993001	94.49	0	0	94.49	247	232	0	0.816392	1	1	2270996	202	2111	51.87	94.96	99.74	99.83	20	12.2	Yes	Firmicutes	Clostridia	Clostridiales	NA	NA
UMGS437	SRR3546778_bin.6	SRR3546778	97.19	0.56	0	94.39	149	145	1	1	1	1	1366678	80	1384	26.58	0	0	0	15	14.58	No	Fusobacteria	Fusobacteriia	Fusobacteriales	Leptotrichiaceae	Sneathia
UMGS438	ERR414234_bin.52	ERR414234	97.73	0.67	0	94.38	263	246	1	1	1	1	2861629	46	2521	44.33	0	0	11.01	14	22.58	No	Firmicutes	Clostridia	Clostridiales	Peptostreptococcaceae	Clostridium
UMGS439	ERR1190873_bin.5	ERR1190873	97.45	0.62	0	94.35	256	232	1	1	1	1	2686728	94	2458	44.35	0	0	0	18	8.84	Yes	Proteobacteria	Betaproteobacteria	Burkholderiales	Sutterellaceae	Sutterella
UMGS440	SRR5127498_bin.7	SRR5127498	97.8	0.69	0	94.35	406	395	3	1	1	1	3548444	92	2862	52.65	0	0	10.91	20	25.16	Yes	Bacteroidetes	Bacteroidia	Bacteroidales	NA	NA
UMGS441	ERR525759_bin.21	ERR525759	94.35	0	0	94.35	211	191	0	1	0.998215	0.994639	1960459	123	1721	60.01	94.12	94.98	99.45	19	24.03	Yes	Actinobacteria	Actinobacteria	Coriobacteriales	Coriobacteriaceae	Collinsella
UMGS442	ERR1018228_bin.78	ERR1018228	98.39	0.81	0	94.34	211	207	1	1	0.998215	0.994639	2053989	87	1763	60.08	0	0	0	20	36.52	Yes	Actinobacteria	Actinobacteria	Coriobacteriales	Coriobacteriaceae	Collinsella
UMGS443	ERR1190576_bin.6	ERR1190576	98.39	0.81	0	94.34	211	203	1	1	0.996428	0.991054	2156276	62	1844	60.06	94.12	23.48	10.94	18	21.87	Yes	Actinobacteria	Actinobacteria	Coriobacteriales	Coriobacteriaceae	Collinsella
UMGS445	ERR912037_bin.16	ERR912037	98.39	0.81	0	94.34	211	207	1	1	0.998215	0.994639	2059665	48	1804	60.43	0	0	0	20	11.85	Yes	Actinobacteria	Actinobacteria	Coriobacteriales	Coriobacteriaceae	Collinsella
UMGS446	SRR2674235_bin.2	SRR2674235	98.39	0.81	0	94.34	211	208	1	1	0.998215	0.994639	2198622	76	1899	59.87	0	0	0	18	12.16	Yes	Actinobacteria	Actinobacteria	Coriobacteriales	Coriobacteriaceae	Collinsella
UMGS447	SRR5032307_bin.12	SRR5032307	98.39	0.81	0	94.34	211	198	1	1	0.998215	0.992848	2107327	73	1795	59.84	94.12	99.61	99.45	20	12.01	Yes	Actinobacteria	Actinobacteria	Coriobacteriales	Coriobacteriaceae	Collinsella
UMGS448	SRR5056939_bin.39	SRR5056939	98.39	0.81	0	94.34	211	207	1	1	0.998215	0.994639	2117444	66	1826	59.85	0	0	0	19	30.68	Yes	Actinobacteria	Actinobacteria	Coriobacteriales	Coriobacteriaceae	Collinsella
UMGS449	ERR525989_bin.10	ERR525989	98.39	0.81	0	94.34	211	208	1	1	0.998215	0.994639	2100583	112	1842	59.7	0	0	0	20	38.37	Yes	Actinobacteria	Actinobacteria	Coriobacteriales	Coriobacteriaceae	Collinsella
UMGS450	ERR589544_bin.45	ERR589544	98.39	0.81	0	94.34	211	208	1	1	0.998215	0.994639	2086689	143	1912	59.8	0	20.61	0	19	21.89	Yes	Actinobacteria	Actinobacteria	Coriobacteriales	Coriobacteriaceae	Collinsella
UMGS451	ERR525889_bin.24	ERR525889	97.04	0.54	0	94.34	278	271	1	1	1	1	2443731	37	2008	48.3	0	0	99.62	20	74.74	Yes	Bacteroidetes	Bacteroidia	Bacteroidales	NA	NA
UMGS452	SRR5275395_bin.36	SRR5275395	94.33	0	0	94.33	247	239	0	0.332991	1	1	1830311	25	1774	39.42	95.8	0	71.42	16	100.28	Yes	Firmicutes	Clostridia	Clostridiales	NA	NA
UMGS453	ERR414337_bin.26	ERR414337	98.36	0.81	0	94.31	223	218	1	1	1	1	1808621	76	1634	50.03	86.55	21.14	10.56	16	21.52	Yes	Firmicutes	Clostridia	Clostridiales	Peptostreptococcaceae	Clostridium
UMGS454	ERR1018226_bin.60	ERR1018226	94.3	0	0	94.3	263	243	0	1	1	1	1947109	134	1888	38.59	87.39	0	12.17	17	8.48	Yes	Firmicutes	Clostridia	Clostridiales	Ruminococcaceae	NA
UMGS455	SRR5963374_bin.23	SRR5963374	94.3	0	0	94.3	263	251	0	1	1	1	1510574	13	1457	40.94	0	0	0	18	18	Yes	Firmicutes	Clostridia	Clostridiales	NA	NA
UMGS456	ERR209453_bin.40	ERR209453	99.33	1.01	0	94.28	263	260	2	0.290563	1	1	2080512	33	1933	41.14	92.44	59.95	99.83	17	59.26	No	Firmicutes	Clostridia	Clostridiales	Ruminococcaceae	Ruminococcus
UMGS457	ERR1190885_bin.34	ERR1190885	98.48	0.84	0	94.28	334	326	4	0.755638	1	0.865914	2117402	65	1885	56.58	94.96	0	29.54	16	16.28	No	Firmicutes	Negativicutes	Selenomonadales	Acidaminococcaceae	Acidaminococcus
UMGS458	SRR5056748_bin.93	SRR5056748	94.28	0	0	94.28	247	212	0	0.707016	1	1	1749361	181	1719	43.1	94.12	0	8.14	15	8.25	Yes	Firmicutes	Clostridia	Clostridiales	Eubacteriaceae	Eubacterium
UMGS459	ERR1190927_bin.11	ERR1190927	95.56	0.27	0	94.21	223	215	1	1	1	1	2294663	130	2079	60.37	94.12	27.79	71.49	15	9.38	No	Firmicutes	Clostridia	Clostridiales	NA	NA
UMGS460	ERR1620349_bin.21	ERR1620349	94.21	0	0	94.21	313	300	0	1	1	1	1342508	20	1198	49.43	0	70.71	0	20	11.36	No	Firmicutes	Clostridia	Clostridiales	Clostridiales Family XI	NA
UMGS461	SRR5279243_bin.26	SRR5279243	94.18	0	0	94.18	263	251	0	0.707016	1	1	1834398	48	1641	44.96	0	34.77	10.56	20	14.45	Yes	Firmicutes	Clostridia	Clostridiales	NA	NA
UMGS462	ERR1305881_bin.83	ERR1305881	94.15	0	0	94.15	223	213	0	1	1	1	2685985	35	2429	57.14	0	34.83	0	19	22.44	Yes	Firmicutes	Clostridia	Clostridiales	NA	NA
UMGS463	SRR5056786_bin.84	SRR5056786	99.19	1.01	0	94.14	223	220	2	1	0.992028	0.992028	2842569	92	2390	58.49	94.12	52.32	0	19	16.71	No	Firmicutes	Clostridia	Clostridiales	Ruminococcaceae	Faecalibacterium
UMGS464	SRR1761672_bin.31	SRR1761672	96.77	0.54	100	94.07	278	270	1	1	1	1	2129114	67	1911	44.4	0	0	0	20	87.64	Yes	Bacteroidetes	NA	NA	NA	NA
UMGS465	SRR6028280_bin.1	SRR6028280	96.83	0.56	0	94.03	314	286	3	0.985057	0.548853	0.548853	2166724	75	1779	61.97	0	0	0	14	23.8	Yes	Bacteroidetes	Bacteroidia	Bacteroidales	Rikenellaceae	Alistipes
UMGS466	ERR525908_bin.7	ERR525908	98.04	0.81	0	93.99	211	205	1	1	0.998215	0.994639	1964281	83	1712	60.24	0	0	0	20	54.31	No	Actinobacteria	Actinobacteria	Coriobacteriales	Coriobacteriaceae	Collinsella
UMGS467	SRR5127501_bin.31	SRR5127501	98.04	0.81	0	93.99	211	202	1	1	0.998215	0.991054	2062654	93	1797	59.88	94.12	0	99.45	19	21.75	Yes	Actinobacteria	Actinobacteria	Coriobacteriales	Coriobacteriaceae	Collinsella
UMGS468	ERR525884_bin.19	ERR525884	99.19	1.04	0	93.99	211	207	3	1	0.95334	0.95334	1668041	18	1442	52.94	83.19	0	14.05	20	25	Yes	Actinobacteria	Actinobacteria	Coriobacteriales	Coriobacteriaceae	Eggerthella
UMGS469	SRR5275479_bin.2	SRR5275479	98.68	0.94	0	93.98	406	396	6	1	1	0.912754	2547311	56	2251	51.08	0	22.96	0	20	56.15	No	Bacteroidetes	Bacteroidia	Bacteroidales	NA	NA
UMGS470	SRR341590_bin.10	SRR341590	98.48	0.9	0	93.98	334	326	3	1	0.9759	0.951228	2260568	68	2129	43.48	0	71.82	0	20	13.12	No	Firmicutes	Negativicutes	Selenomonadales	Acidaminococcaceae	Phascolarctobacterium
UMGS471	SRR2912783_bin.46	SRR2912783	97.32	0.67	0	93.97	263	253	1	0.894312	0.865914	0.706925	2343175	77	2181	61.62	93.28	0	99.86	16	58.41	No	Firmicutes	Clostridia	Clostridiales	Ruminococcaceae	NA
UMGS472	ERR1578619_bin.63	ERR1578619	97.56	0.72	0	93.96	420	393	2	0.654318	1	1	3182593	53	2984	41.18	0	0	5.47	16	119.71	Yes	Firmicutes	Clostridia	Clostridiales	Lachnospiraceae	Roseburia
UMGS473	ERR414330_bin.19	ERR414330	97.5	0.71	0	93.95	247	224	3	0.332991	1	1	2295861	92	2191	47.64	95.8	25.05	99.73	18	18	Yes	Firmicutes	Clostridia	Clostridiales	NA	NA
UMGS474	ERR1305901_bin.42	ERR1305901	95.3	0.27	0	93.95	223	213	1	1	1	1	2143386	182	1977	60.59	0	0	0	12	15.06	Yes	Firmicutes	Clostridia	Clostridiales	NA	NA
UMGS475	ERR1912989_bin.19	ERR1912989	93.95	0	0	93.95	223	214	0	1	1	1	1540789	15	1357	48.69	0	0	89.44	16	30.17	No	Firmicutes	Clostridia	Clostridiales	Ruminococcaceae	Subdoligranulum
UMGS476	SRR6028211_bin.4	SRR6028211	98.14	0.84	25	93.94	567	557	4	0.789654	0.806741	0.903314	3406536	71	2780	46.22	95.8	0	10.84	18	122.49	No	Bacteroidetes	Bacteroidia	Bacteroidales	Prevotellaceae	Prevotella
UMGS477	SRR6028196_bin.4	SRR6028196	97.2	0.67	0	93.85	263	257	1	1	1	1	2160614	51	2070	54.29	85.71	35.16	16.38	20	146.68	Yes	Firmicutes	Clostridia	Clostridiales	Ruminococcaceae	NA
UMGS478	ERR1018207_bin.28	ERR1018207	99.44	1.12	0	93.84	149	147	1	1	1	0.446984	2210835	149	2004	31.49	0	17.87	0	12	10.15	Yes	Fusobacteria	Fusobacteriia	Fusobacteriales	Fusobacteriaceae	Fusobacterium
UMGS479	SRR3917697_bin.30	SRR3917697	98.48	0.93	50	93.83	211	198	6	1	1	1	2764061	74	2341	63.48	0	0	0	20	16.19	No	Actinobacteria	Actinobacteria	Coriobacteriales	Coriobacteriaceae	Adlercreutzia
UMGS480	ERR011241_bin.5	ERR011241	97.38	0.71	0	93.83	316	308	2	1	0.774398	0.774398	2529996	57	2159	53.73	0	31.31	0	20	11.14	No	Bacteroidetes	Bacteroidia	Bacteroidales	Rikenellaceae	Alistipes
UMGS481	SRR5127526_bin.5	SRR5127526	97.87	0.81	0	93.82	211	206	1	1	0.998215	0.994639	2057371	93	1774	59.87	94.12	0	99.45	19	21.85	Yes	Actinobacteria	Actinobacteria	Coriobacteriales	Coriobacteriaceae	Collinsella
UMGS482	ERR011192_bin.9	ERR011192	93.82	0	0	93.82	149	141	0	1	1	1	1150803	88	1079	40.98	0	70.71	0	18	7.54	Yes	Tenericutes	Mollicutes	NA	NA	NA
UMGS483	SRR5558388_bin.21	SRR5558388	93.82	0	0	93.82	149	143	0	1	1	1	1480560	38	1517	34.05	0	21.66	12.07	19	19.51	No	Tenericutes	NA	NA	NA	NA
UMGS484	SRR5579983_bin.90	SRR5579983	93.82	0	0	93.82	149	143	0	1	1	1	1249724	55	1297	27.08	0	0	0	20	11.56	Yes	Tenericutes	NA	NA	NA	NA
UMGS485	ERR1018185_bin.81	ERR1018185	97.85	0.81	0	93.8	211	206	1	1	0.998215	0.994639	2105610	51	1811	59.84	94.12	34.96	60.89	19	18.49	Yes	Actinobacteria	Actinobacteria	Coriobacteriales	Coriobacteriaceae	Collinsella
UMGS486	ERR911961_bin.4	ERR911961	99.19	1.08	0	93.79	223	220	2	1	1	1	1815229	24	1725	53.72	86.55	23.22	6.12	19	47.52	No	Firmicutes	Clostridia	Clostridiales	NA	NA
UMGS487	SRR5275441_bin.21	SRR5275441	99.19	1.08	0	93.79	211	208	2	1	0.998215	0.994639	2209527	59	1906	60.09	94.12	0	60.89	19	31.81	Yes	Actinobacteria	Actinobacteria	Coriobacteriales	Coriobacteriaceae	Collinsella
UMGS488	SRR5275456_bin.21	SRR5275456	94.74	0.19	0	93.79	333	319	1	0.576906	1	1	2566674	72	2544	41.28	0	0	5.95	16	79.02	No	Firmicutes	Clostridia	Clostridiales	Lachnospiraceae	Dorea
UMGS489	SRR1761687_bin.58	SRR1761687	99.43	1.13	0	93.78	406	401	3	0.707016	1	1	3511162	44	2998	48.48	0	59.75	10.94	20	32.95	No	Bacteroidetes	Bacteroidia	Bacteroidales	Porphyromonadaceae	NA
UMGS490	SRR6028623_bin.9	SRR6028623	94.35	0.12	0	93.75	487	467	1	0.734938	0.826532	1	2958870	95	2306	49.59	95.8	0	10.67	18	115.19	No	Bacteroidetes	Bacteroidia	Bacteroidales	Prevotellaceae	Prevotella
UMGS491	SRR5275479_bin.22	SRR5275479	94.29	0.11	100	93.74	263	251	1	1	1	1	2114641	142	2075	44.51	94.96	45.73	14.6	18	14.13	Yes	Firmicutes	Clostridia	Clostridiales	NA	NA
UMGS492	SRR5963299_bin.23	SRR5963299	93.74	0	0	93.74	420	392	0	1	1	0.707016	1808392	126	1675	57.16	0	0	0	17	8.33	No	Actinobacteria	Actinobacteria	Actinomycetales	Actinomycetaceae	Actinomyces
UMGS493	SRR5279266_bin.8	SRR5279266	97.53	0.76	28.57	93.73	487	469	7	0.28786	0.332649	1	3214400	84	2671	44.68	95.8	0	0	19	102.59	No	Bacteroidetes	Bacteroidia	Bacteroidales	Prevotellaceae	Prevotella
UMGS494	ERR1620320_bin.20	ERR1620320	96.23	0.5	50	93.73	406	391	2	0.446984	0.446984	1	2219437	53	1822	53.15	0	0	11.04	18	12.03	Yes	Bacteroidetes	Bacteroidia	Bacteroidales	Porphyromonadaceae	NA
UMGS495	SRR3466404_bin.32	SRR3466404	96.84	0.63	0	93.69	294	271	1	1	1	1	3559920	103	3342	54.58	0	0	0	16	22.76	Yes	Firmicutes	Negativicutes	Selenomonadales	Veillonellaceae	Pelosinus
UMGS496	SRR5056953_bin.20	SRR5056953	98.53	0.97	0	93.68	420	406	2	1	1	1	2671415	40	2372	44.01	0	0	5.44	16	151.48	No	Firmicutes	Clostridia	Clostridiales	Lachnospiraceae	NA
UMGS498	SRR1197013_bin.19	SRR1197013	97.73	0.81	0	93.68	211	198	1	1	0.998215	0.998215	2093657	28	1752	59.83	0	0	0	20	23.75	Yes	Actinobacteria	Actinobacteria	Coriobacteriales	Coriobacteriaceae	Collinsella
UMGS499	SRR3582173_bin.5	SRR3582173	93.68	0	0	93.68	492	460	0	0.33868	0.654318	1	2360853	209	1842	43.77	0	0	0	14	38.23	Yes	Bacteroidetes	Bacteroidia	Bacteroidales	Prevotellaceae	Prevotella
UMGS500	ERR1305896_bin.6	ERR1305896	96.77	0.62	0	93.67	256	231	1	1	0.894312	0.894312	1576219	34	1449	52.55	95.8	59.88	8.85	18	18.77	Yes	Proteobacteria	Betaproteobacteria	Burkholderiales	Sutterellaceae	Sutterella
UMGS501	ERR1913117_bin.32	ERR1913117	98.68	1.01	0	93.63	406	397	4	1	1	0.707016	2435143	33	2143	47.96	0	59.82	11.32	20	18.34	No	Bacteroidetes	Bacteroidia	Bacteroidales	Porphyromonadaceae	NA
UMGS502	ERR321167_bin.3	ERR321167	93.63	0	0	93.63	143	134	0	1	0.816392	0.816392	1559086	125	1505	54.12	0	99.74	18.22	16	48.38	No	Spirochaetes	Spirochaetia	NA	NA	NA
UMGS503	SRR1196634_bin.19	SRR1196634	97.17	0.71	0	93.62	177	165	3	1	1	0.986266	2107907	157	2147	34.2	0	0	0	17	20.04	Yes	Tenericutes	Mollicutes	Erysipelotrichales	Erysipelotrichaceae	Solobacterium
UMGS504	SRR1197546_bin.3	SRR1197546	95.92	0.46	0	93.62	261	251	3	1	1	1	2558178	71	2388	63.41	0	70.58	0	20	17.27	Yes	Firmicutes	Clostridia	Clostridiales	Ruminococcaceae	Gemmiger
UMGS505	ERR1293707_bin.3	ERR1293707	93.62	0	0	93.62	263	252	0	1	1	1	1874565	42	1677	49.07	0	20.68	0	15	11.27	No	Firmicutes	Clostridia	Clostridiales	Ruminococcaceae	Ruminococcus
UMGS506	ERR589452_bin.25	ERR589452	100	1.28	0	93.6	211	208	3	1	0.996428	0.983856	2056516	83	1800	60.07	94.12	0	99.45	19	41.86	Yes	Actinobacteria	Actinobacteria	Coriobacteriales	Coriobacteriaceae	Collinsella
UMGS508	ERR414347_bin.28	ERR414347	95.3	0.34	0	93.6	263	254	1	0.53418	1	0.707016	1644710	69	1544	41.46	0	0	11.08	15	12.31	Yes	Firmicutes	Clostridia	Clostridiales	Eubacteriaceae	Eubacterium
UMGS509	SRR4033063_bin.86	SRR4033063	93.55	0	0	93.55	223	210	0	0.577202	1	1	1985935	37	1651	49.99	0	0	0	14	14.51	Yes	Firmicutes	Clostridia	Clostridiales	NA	NA
UMGS510	SRR5127749_bin.11	SRR5127749	93.55	0	0	93.55	211	198	0	1	0.998215	0.992848	1811532	224	1644	60.35	94.12	0	11.08	17	17.44	No	Actinobacteria	Actinobacteria	Coriobacteriales	Coriobacteriaceae	Collinsella
UMGS511	DRR042316_bin.21	DRR042316	97.58	0.81	0	93.53	211	207	1	1	0.998215	0.994639	2207911	31	1950	59.96	86.55	21.07	0	20	16.22	Yes	Actinobacteria	Actinobacteria	Coriobacteriales	Coriobacteriaceae	Collinsella
UMGS512	ERR1190549_bin.6	ERR1190549	97.58	0.81	0	93.53	211	205	1	1	0.998215	0.998215	2225766	110	1907	59.83	0	0	0	18	9.48	Yes	Actinobacteria	Actinobacteria	Coriobacteriales	Coriobacteriaceae	Collinsella
UMGS513	ERR1297707_bin.34	ERR1297707	97.58	0.81	0	93.53	211	206	1	1	0.998215	0.994639	2047179	136	1872	60.5	0	34.96	0	19	10.51	Yes	Actinobacteria	Actinobacteria	Coriobacteriales	Coriobacteriaceae	Collinsella
UMGS514	ERR1620277_bin.40	ERR1620277	97.58	0.81	0	93.53	211	207	1	1	0.998215	0.994639	2095099	98	1828	60.13	0	0	0	17	8.91	Yes	Actinobacteria	Actinobacteria	Coriobacteriales	Coriobacteriaceae	Collinsella
UMGS515	ERR525735_bin.15	ERR525735	97.58	0.81	0	93.53	211	205	1	1	0.998215	0.994639	2052190	124	1829	60.1	0	0	0	20	47.96	Yes	Actinobacteria	Actinobacteria	Coriobacteriales	Coriobacteriaceae	Collinsella
UMGS516	SRR4423616_bin.3	SRR4423616	97.58	0.81	0	93.53	211	205	1	1	0.998215	0.994639	2060633	62	1791	60.37	94.12	0	10.94	18	32.66	Yes	Actinobacteria	Actinobacteria	Coriobacteriales	Coriobacteriaceae	Collinsella
UMGS517	SRR5127421_bin.28	SRR5127421	97.58	0.81	0	93.53	211	206	1	1	0.998215	0.994639	2040995	70	1771	60.06	94.12	0	11.08	18	64.28	Yes	Actinobacteria	Actinobacteria	Coriobacteriales	Coriobacteriaceae	Collinsella
UMGS518	SRR5127727_bin.31	SRR5127727	97.58	0.81	0	93.53	211	197	1	1	0.998215	0.994639	2082654	109	1803	60.01	0	0	0	18	21.63	Yes	Actinobacteria	Actinobacteria	Coriobacteriales	Coriobacteriaceae	Collinsella
UMGS519	ERR1018206_bin.15	ERR1018206	97.58	0.81	0	93.53	211	206	1	1	0.998215	0.994639	2115644	121	1854	60.01	0	0	0	19	12.62	Yes	Actinobacteria	Actinobacteria	Coriobacteriales	Coriobacteriaceae	Collinsella
UMGS520	SRR3132233_bin.1	SRR3132233	98.42	0.98	66.67	93.52	420	411	3	1	0.865914	0.865914	2035249	106	1816	53.27	0	0	0	20	165.21	No	Actinobacteria	Actinobacteria	Actinomycetales	Actinomycetaceae	Actinomyces
UMGS522	ERR321408_bin.11	ERR321408	94.24	0.16	0	93.44	149	135	2	1	1	1	1588121	116	1488	34	67.23	6.52	17.68	17	10.49	No	Tenericutes	Mollicutes	NA	NA	NA
UMGS523	SRR341662_bin.23	SRR341662	95.27	0.37	0	93.42	491	436	1	0.124983	0.377674	1	2603694	76	2166	41.45	94.96	0	5.03	18	25.62	Yes	Bacteroidetes	Bacteroidia	Bacteroidales	Bacteroidaceae	Bacteroides
UMGS524	SRR5558309_bin.102	SRR5558309	98.11	0.94	0	93.41	177	174	1	1	1	1	2304658	72	2116	54.09	0	99.67	67.83	20	11.39	Yes	Tenericutes	Mollicutes	Erysipelotrichales	Erysipelotrichaceae	Solobacterium
UMGS525	ERR526049_bin.12	ERR526049	94.86	0.29	25	93.41	679	642	4	0.654318	1	1	1794265	77	1735	41.98	0	0	0	9	15.94	No	Firmicutes	Bacilli	Lactobacillales	Streptococcaceae	Streptococcus
UMGS526	SRR1761719_bin.14	SRR1761719	96.18	0.56	50	93.38	263	240	2	0.332991	1	1	1719165	45	1602	42.64	92.44	0	0	12	30.5	Yes	Firmicutes	Clostridia	Clostridiales	Ruminococcaceae	Ruminococcus
UMGS528	ERR526064_bin.43	ERR526064	96.32	0.59	0	93.37	271	261	1	1	1	1	3330658	314	2228	39.55	0	0	0	15	8.96	Yes	Proteobacteria	Gammaproteobacteria	Aeromonadales	Succinivibrionaceae	NA
UMGS529	SRR2047828_bin.40	SRR2047828	98.1	0.95	0	93.35	278	272	3	1	1	0.816392	2863124	93	2600	49.23	0	0	0	14	12.12	Yes	Firmicutes	Clostridia	Clostridiales	Lachnospiraceae	NA
UMGS530	SRR2155369_bin.7	SRR2155369	94.3	0.19	50	93.35	263	252	2	0.816392	0.707016	0.707016	2551820	101	2473	61.09	0	0	0	18	41.28	Yes	Firmicutes	Clostridia	Clostridiales	NA	NA
UMGS531	ERR1018228_bin.33	ERR1018228	93.33	0	0	93.33	126	111	0	0.653306	0.653306	0.625412	1314164	28	1375	26.03	0	24.85	99.56	20	63.64	No	Tenericutes	Mollicutes	NA	NA	NA
UMGS532	ERR209221_bin.15	ERR209221	93.33	0	0	93.33	126	110	0	1	1	1	1620664	100	1635	26.06	0	0	0	15	21.61	Yes	Tenericutes	Mollicutes	NA	NA	NA
UMGS533	ERR1293593_bin.31	ERR1293593	96.64	0.67	0	93.29	263	255	1	1	1	1	2549259	200	2369	45.21	84.03	0	0	15	11.05	Yes	Firmicutes	Clostridia	Clostridiales	Ruminococcaceae	Ruminococcus
UMGS534	SRR2912776_bin.44	SRR2912776	96.64	0.67	0	93.29	263	257	1	0.706835	1	1	2078518	73	1981	51.99	92.44	0	0	17	17.59	No	Firmicutes	Clostridia	Clostridiales	Ruminococcaceae	NA
UMGS535	SRR3917587_bin.3	SRR3917587	96.64	0.67	0	93.29	263	256	1	0.631725	0.631725	0.774199	2741736	105	2495	52.22	0	0	0	16	16.62	No	Firmicutes	Clostridia	Clostridiales	Ruminococcaceae	NA
UMGS536	SRR5275432_bin.34	SRR5275432	96.64	0.67	0	93.29	263	256	1	0.894312	1	1	2276103	23	2116	42.61	0	0	0	17	120.62	Yes	Firmicutes	Clostridia	Clostridiales	Ruminococcaceae	Ruminococcus
UMGS537	ERR1297716_bin.14	ERR1297716	93.29	0	0	93.29	263	250	0	1	1	0.956005	1919665	20	1781	62.17	0	0	0	20	29.53	No	Firmicutes	Clostridia	Clostridiales	NA	NA
UMGS538	ERR589503_bin.6	ERR589503	93.29	0	0	93.29	263	249	0	0.53418	0.816392	1	1747504	53	1830	43.92	94.12	0	10.53	16	13.73	Yes	Firmicutes	Clostridia	Clostridiales	Ruminococcaceae	NA
UMGS539	SRR5275410_bin.24	SRR5275410	98.88	1.12	0	93.28	149	147	1	0.894312	0.706925	0.706925	2294801	226	2240	29.69	85.71	0	7.35	20	32.94	Yes	Fusobacteria	Fusobacteriia	Fusobacteriales	Fusobacteriaceae	Fusobacterium
UMGS540	ERR1293686_bin.11	ERR1293686	93.37	0.02	100	93.27	316	297	1	0.707016	1	1	2002429	55	1722	56.9	94.12	99.15	92.51	19	16.69	Yes	Bacteroidetes	Bacteroidia	Bacteroidales	Bacteroidaceae	Bacteroides
UMGS541	ERR1913030_bin.11	ERR1913030	94.51	0.26	50	93.21	492	463	2	0.33868	0.654318	1	2402297	166	1915	43.88	0	0	0	17	16	Yes	Bacteroidetes	Bacteroidia	Bacteroidales	Prevotellaceae	Prevotella
UMGS542	ERR1620262_bin.9	ERR1620262	96.71	0.7	0	93.21	249	242	1	0.632212	1	0.707016	3806683	457	3810	28.69	73.95	0	0	3	9.02	No	Firmicutes	Clostridia	Clostridiales	Peptostreptococcaceae	Clostridium
UMGS543	ERR525804_bin.50	ERR525804	96.36	0.63	0	93.21	295	255	1	0.904068	1	1	2160977	99	1797	52.14	92.44	98.3	22.22	19	30.4	Yes	Firmicutes	Negativicutes	Selenomonadales	Veillonellaceae	Dialister
UMGS544	SRR2912792_bin.20	SRR2912792	93.2	0	0	93.2	261	235	0	1	1	1	3251673	114	2912	61.28	88.24	21.72	14.8	17	43	Yes	Firmicutes	Clostridia	Clostridiales	Ruminococcaceae	NA
UMGS545	SRR5127404_bin.24	SRR5127404	97.24	0.81	0	93.19	211	204	1	1	0.998215	0.994639	2138948	127	1886	59.93	94.12	0	71.32	19	17.97	Yes	Actinobacteria	Actinobacteria	Coriobacteriales	Coriobacteriaceae	Collinsella
UMGS547	ERR866599_bin.1	ERR866599	96.32	0.63	0	93.17	475	456	5	1	1	1	2007181	46	1595	56.22	0	99.67	0	18	26.61	No	Bacteroidetes	Bacteroidia	Bacteroidales	Porphyromonadaceae	Porphyromonas
UMGS548	ERR1620274_bin.23	ERR1620274	98.72	1.12	0	93.12	149	146	1	1	1	1	1959286	73	1870	28.47	83.19	0	7.35	15	13.21	No	Fusobacteria	Fusobacteriia	Fusobacteriales	Fusobacteriaceae	Fusobacterium
UMGS549	SRR1761717_bin.9	SRR1761717	93.77	0.13	0	93.12	406	385	1	1	1	1	2748938	147	2212	47.88	0	61.64	11.28	18	65.14	Yes	Bacteroidetes	Bacteroidia	Bacteroidales	NA	NA
UMGS551	ERR1620320_bin.48	ERR1620320	94.8	0.34	0	93.1	263	252	1	1	1	1	2238011	250	2277	50.1	0	0	0	17	6.7	Yes	Firmicutes	Clostridia	Clostridiales	Ruminococcaceae	NA
UMGS552	ERR414240_bin.44	ERR414240	95.48	0.48	0	93.08	316	305	1	0.815656	0.749325	0.749325	2690754	64	2164	48.71	94.12	61.64	68.99	20	159.85	No	Bacteroidetes	Bacteroidia	Bacteroidales	Bacteroidaceae	Bacteroides
UMGS553	ERR209769_bin.23	ERR209769	96.42	0.67	100	93.07	263	222	1	0.446984	1	1	2621392	151	2523	53.38	0	0	0	16	10.91	Yes	Firmicutes	Clostridia	Clostridiales	Ruminococcaceae	NA
UMGS555	SRR1761713_bin.21	SRR1761713	93.06	0	0	93.06	263	208	0	1	1	1	2264744	78	1993	44.89	92.44	0	0	16	22.7	Yes	Firmicutes	Clostridia	Clostridiales	Ruminococcaceae	NA
UMGS556	SRR5558392_bin.14	SRR5558392	93.06	0	0	93.06	263	247	0	0.816392	0.707016	0.707016	2235706	188	2089	53.38	0	0	58.46	18	7.57	No	Firmicutes	Clostridia	Clostridiales	Ruminococcaceae	Ruminococcus
UMGS558	SRR5032321_bin.42	SRR5032321	97.53	0.9	0	93.03	332	278	2	0.865803	1	0.706835	3186188	138	3038	27.82	94.96	0	0	18	30.28	Yes	Firmicutes	Clostridia	Clostridiales	Peptostreptococcaceae	Clostridium
UMGS559	ERR911961_bin.28	ERR911961	95.43	0.48	0	93.03	314	295	1	0.199384	1	1	2266894	37	1918	60.86	94.96	0	11.15	17	20.85	No	Bacteroidetes	Bacteroidia	Bacteroidales	Rikenellaceae	Alistipes
UMGS560	ERR1018274_bin.14	ERR1018274	96.22	0.64	0	93.02	492	469	5	1	1	1	3560502	142	2852	42.97	94.12	61.64	11.11	15	19.72	No	Bacteroidetes	Bacteroidia	Bacteroidales	Prevotellaceae	NA
UMGS561	SRR4408011_bin.14	SRR4408011	93.97	0.19	0	93.02	244	231	1	1	1	1	2947302	409	3084	50.31	95.8	0	10.5	18	16.97	Yes	Firmicutes	Bacilli	Bacillales	Sporolactobacillaceae	Sporolactobacillus
UMGS562	ERR414422_bin.21	ERR414422	93.02	0	0	93.02	263	247	0	1	1	1	1698990	231	1746	31.6	0	9.46	0	13	7.48	Yes	Firmicutes	Clostridia	Clostridiales	Eubacteriaceae	Eubacterium
UMGS564	SRR2726136_bin.31	SRR2726136	95.91	0.58	0	93.01	333	322	1	0.53418	1	1	2730908	58	2661	44.21	0	0	0	14	20.81	Yes	Firmicutes	Clostridia	Clostridiales	Lachnospiraceae	Lachnoclostridium
UMGS565	SRR3992979_bin.29	SRR3992979	98.39	1.08	50	92.99	211	207	2	1	0.816392	0.577202	1610667	36	1394	66.13	0	0	0	20	25.86	Yes	Actinobacteria	Actinobacteria	Coriobacteriales	Coriobacteriaceae	NA
UMGS566	ERR525865_bin.5	ERR525865	92.98	0	0	92.98	333	310	0	0.576906	1	1	2298450	64	2302	41.67	0	0	0	18	156.56	Yes	Firmicutes	Clostridia	Clostridiales	Lachnospiraceae	Dorea
UMGS567	SRR4481807_bin.9	SRR4481807	93.96	0.2	0	92.96	284	243	1	1	1	1	2308820	118	1973	59.11	94.12	0	33.3	19	14.85	No	Proteobacteria	Deltaproteobacteria	Desulfovibrionales	Desulfovibrionaceae	Desulfovibrio
UMGS568	ERR1305892_bin.4	ERR1305892	92.95	0	0	92.95	263	249	0	1	1	0.933266	2163347	39	2048	61.46	0	0	33.54	20	145.71	No	Firmicutes	Clostridia	Clostridiales	NA	NA
UMGS569	ERR011237_bin.1	ERR011237	96.28	0.67	0	92.93	567	549	4	1	1	1	2667664	204	2155	50.1	0	0	0	19	2.22	No	Bacteroidetes	Bacteroidia	Bacteroidales	Prevotellaceae	Prevotella
UMGS570	ERR1190645_bin.8	ERR1190645	92.93	0	0	92.93	420	353	0	0.707016	0.707016	1	2411368	60	2165	44.98	0	0	29.81	16	11.01	Yes	Firmicutes	Clostridia	Clostridiales	Lachnospiraceae	Lachnobacterium
UMGS571	SRR1761673_bin.37	SRR1761673	96.08	0.63	0	92.93	295	258	1	0.904068	1	1	2241081	160	1802	52.27	0	0	0	15	15.37	Yes	Firmicutes	Negativicutes	Selenomonadales	Veillonellaceae	Dialister
UMGS572	ERR1620280_bin.28	ERR1620280	99.07	1.23	62.5	92.92	278	260	8	0.353236	1	1	3390426	50	2832	41.01	93.28	0	10.97	18	18.97	Yes	Bacteroidetes	Bacteroidia	Bacteroidales	Porphyromonadaceae	Sanguibacteroides
UMGS573	ERR526008_bin.26	ERR526008	98.16	1.05	0	92.91	354	346	3	1	0.957304	0.957304	3371145	69	3066	41.42	0	37.38	7.38	18	23.11	No	Firmicutes	Clostridia	Clostridiales	Lachnospiraceae	Roseburia
UMGS574	SRR4481738_bin.49	SRR4481738	96.45	0.71	0	92.9	247	241	1	0.446984	1	1	2474898	63	2305	49.19	0	47.16	0	20	17.93	Yes	Firmicutes	Clostridia	Clostridiales	Eubacteriaceae	Eubacterium
UMGS576	SRR5579955_bin.50	SRR5579955	97.58	0.94	0	92.88	223	187	3	1	1	1	2309147	169	2135	58.79	86.55	21.79	8.85	17	14.32	Yes	Firmicutes	Clostridia	Clostridiales	NA	NA
UMGS577	ERR1912987_bin.39	ERR1912987	96.2	0.67	100	92.85	263	253	1	1	1	1	1983140	114	1690	57.94	0	21.72	0	17	11.72	Yes	Firmicutes	Clostridia	Clostridiales	Ruminococcaceae	NA
UMGS578	SRR1927149_bin.18	SRR1927149	97.55	0.95	0	92.8	223	215	3	0.9635	1	1	1529515	52	1373	47.62	94.96	22.83	33.2	19	22.85	No	Firmicutes	Clostridia	Clostridiales	Peptostreptococcaceae	Clostridium
UMGS579	SRR5056808_bin.95	SRR5056808	95.95	0.63	0	92.8	316	303	2	1	1	0.676087	2613950	40	2039	53.02	0	76.13	79.35	20	16.48	No	Bacteroidetes	Bacteroidia	Bacteroidales	Rikenellaceae	Alistipes
UMGS580	SRR341666_bin.38	SRR341666	95.35	0.51	0	92.8	567	521	2	0.315863	1	1	2553408	74	2182	51.46	0	0	0	17	22.39	Yes	Bacteroidetes	Bacteroidia	Bacteroidales	Prevotellaceae	Prevotella
UMGS581	SRR1761695_bin.45	SRR1761695	96.14	0.67	0	92.79	263	222	1	0.894312	0.865914	0.499808	2209247	74	2042	60	93.28	0	9.37	15	32.78	Yes	Firmicutes	Clostridia	Clostridiales	Ruminococcaceae	NA
UMGS582	ERR1190954_bin.62	ERR1190954	99.19	1.28	33.33	92.79	211	203	3	1	0.998215	0.994639	2096757	85	1781	60.05	94.12	0	82.15	17	10.92	Yes	Actinobacteria	Actinobacteria	Coriobacteriales	Coriobacteriaceae	Collinsella
UMGS583	ERR1190849_bin.47	ERR1190849	92.74	0	0	92.74	223	210	0	0.816392	1	1	1738424	47	1454	49.8	0	0	10.94	15	10.4	Yes	Firmicutes	Clostridia	Clostridiales	NA	NA
UMGS584	SRR341678_bin.3	SRR341678	92.73	0	0	92.73	278	221	0	1	1	1	3111530	181	2810	49.62	0	0	5.44	12	5	Yes	Firmicutes	Clostridia	Clostridiales	Lachnospiraceae	NA
UMGS585	SRR2912787_bin.21	SRR2912787	96.77	0.81	0	92.72	211	204	1	1	0.998215	0.994639	2110577	89	1804	59.93	0	0	0	19	21.03	Yes	Actinobacteria	Actinobacteria	Coriobacteriales	Coriobacteriaceae	Collinsella
UMGS586	SRR5077148_bin.17	SRR5077148	96.77	0.81	0	92.72	211	200	1	1	0.998215	0.994639	2091882	76	1810	59.81	0	0	0	19	16.21	Yes	Actinobacteria	Actinobacteria	Coriobacteriales	Coriobacteriaceae	Collinsella
UMGS587	SRR5091590_bin.32	SRR5091590	96.77	0.81	0	92.72	211	195	1	1	0.998215	0.998215	2113608	71	1802	60.14	0	0	0	18	24.02	Yes	Actinobacteria	Actinobacteria	Coriobacteriales	Coriobacteriaceae	Collinsella
UMGS588	SRR5127433_bin.7	SRR5127433	96.77	0.81	0	92.72	211	204	1	1	0.998215	0.994639	1949426	167	1745	60.2	94.12	31.38	99.45	19	15.77	Yes	Actinobacteria	Actinobacteria	Coriobacteriales	Coriobacteriaceae	Collinsella
UMGS589	SRR5127549_bin.19	SRR5127549	96.77	0.81	0	92.72	211	205	1	1	0.998215	0.994639	2088086	173	1859	60.02	94.12	0	63.11	19	28.94	Yes	Actinobacteria	Actinobacteria	Coriobacteriales	Coriobacteriaceae	Collinsella
UMGS590	SRR5279288_bin.54	SRR5279288	96.77	0.81	0	92.72	211	199	1	1	0.998215	0.994639	2136494	29	1823	60.05	0	99.61	67.93	17	17.1	Yes	Actinobacteria	Actinobacteria	Coriobacteriales	Coriobacteriaceae	Collinsella
UMGS592	ERR525813_bin.42	ERR525813	92.7	0	0	92.7	149	142	0	1	1	1	1477623	47	1455	31.64	0	99.74	58.74	19	27.22	Yes	Tenericutes	NA	NA	NA	NA
UMGS593	ERR911961_bin.38	ERR911961	96.15	0.7	0	92.65	250	242	1	1	1	1	2558639	52	2322	49.74	0	82.91	99.83	19	18.28	No	Firmicutes	Clostridia	Clostridiales	Peptostreptococcaceae	Clostridium
UMGS594	SRR5963240_bin.13	SRR5963240	98.74	1.22	0	92.64	313	307	2	0.707016	1	1	1745397	47	1659	30.42	93.28	60.34	11.59	17	201.11	No	Firmicutes	Clostridia	Clostridiales	Clostridiales Family XI	Anaerococcus
UMGS595	SRR5127461_bin.3	SRR5127461	97.24	0.92	0	92.64	211	203	2	1	0.998215	0.994639	1968174	95	1741	60.14	0	0	0	19	21.14	Yes	Actinobacteria	Actinobacteria	Coriobacteriales	Coriobacteriaceae	Collinsella
UMGS596	SRR5057034_bin.63	SRR5057034	95.97	0.67	0	92.62	263	255	1	1	1	0.909983	2043853	39	1886	61.49	0	0	33.26	19	32.93	Yes	Firmicutes	Clostridia	Clostridiales	NA	NA
UMGS597	ERR1305903_bin.25	ERR1305903	92.62	0	0	92.62	263	249	0	1	1	0.933266	2022256	35	1935	61.45	0	0	11.25	20	36.63	No	Firmicutes	Clostridia	Clostridiales	NA	NA
UMGS598	ERR414320_bin.25	ERR414320	92.62	0	0	92.62	263	249	0	0.315497	0.707016	0.707016	1738138	66	1612	40.58	0	0	0	14	14.01	Yes	Firmicutes	Clostridia	Clostridiales	Ruminococcaceae	NA
UMGS599	SRR5050586_bin.21	SRR5050586	97.65	1.01	0	92.6	263	257	2	1	1	1	2046279	114	2074	49.78	94.12	0	6.91	15	9.4	Yes	Firmicutes	Clostridia	Clostridiales	Ruminococcaceae	NA
UMGS600	ERR1293928_bin.16	ERR1293928	96.61	0.81	0	92.56	223	216	1	1	1	1	1875451	103	1742	57.68	86.55	0	10.84	19	13.32	No	Firmicutes	Clostridia	Clostridiales	Peptostreptococcaceae	Clostridium
UMGS601	SRR6028332_bin.7	SRR6028332	95.41	0.57	0	92.56	406	387	2	0.894312	1	1	2380842	42	1947	54.12	0	0	0	19	49.27	No	Bacteroidetes	Bacteroidia	Bacteroidales	Porphyromonadaceae	NA
UMGS602	ERR1018233_bin.63	ERR1018233	98.15	1.12	100	92.55	149	131	1	1	1	0.632212	2231373	199	2196	30.03	0	0	0	13	20.25	Yes	Fusobacteria	Fusobacteriia	Fusobacteriales	Fusobacteriaceae	Fusobacterium
UMGS603	ERR970273_bin.2	ERR970273	97.85	1.06	75	92.55	464	437	4	0.707016	1	1	2061725	39	1647	56.12	0	0	0	20	81.79	No	Actinobacteria	Actinobacteria	Bifidobacteriales	Bifidobacteriaceae	Bifidobacterium
UMGS604	ERR1620320_bin.7	ERR1620320	95.75	0.64	0	92.55	274	235	1	0.377674	1	1	3419558	193	3357	45.06	0	0	5.44	14	8.29	Yes	Firmicutes	Clostridia	Clostridiales	Lachnospiraceae	Blautia
UMGS605	ERR1297766_bin.29	ERR1297766	92.51	0	0	92.51	263	244	0	1	1	1	1841621	148	1742	46.91	94.12	21.72	10.97	14	14.85	No	Firmicutes	Clostridia	Clostridiales	Ruminococcaceae	Ruminococcus
UMGS606	SRR3582177_bin.20	SRR3582177	92.51	0	0	92.51	263	249	0	1	1	1	1879491	76	1549	46.91	0	50.55	0	19	28.71	Yes	Firmicutes	Clostridia	Clostridiales	NA	NA
UMGS607	ERR526073_bin.39	ERR526073	96.41	0.78	0	92.51	511	459	3	1	1	1	3846942	162	3593	37.55	0	95.96	0	18	11.03	No	Bacteroidetes	Flavobacteriia	Flavobacteriales	Flavobacteriaceae	Flavobacterium
UMGS608	SRR3993006_bin.20	SRR3993006	96.16	0.74	0	92.46	492	462	3	1	1	1	2920817	72	2236	54.61	0	0	0	20	47.05	No	Bacteroidetes	Bacteroidia	Bacteroidales	Prevotellaceae	NA
UMGS609	SRR5032283_bin.53	SRR5032283	93.04	0.12	0	92.44	211	189	1	1	0.816392	0.577202	1715114	103	1513	65.79	94.12	0	7.86	19	12.93	Yes	Actinobacteria	Actinobacteria	Coriobacteriales	Coriobacteriaceae	NA
UMGS610	ERR505088_bin.23	ERR505088	92.42	0	0	92.42	149	141	0	0.266369	0.266369	0.266369	1146711	21	1179	26.76	0	45.6	10.87	20	22.7	Yes	Tenericutes	NA	NA	NA	NA
UMGS611	SRR5056929_bin.85	SRR5056929	92.42	0	0	92.42	149	141	0	0.705833	0.705833	0.705833	1246506	21	1289	26.81	0	99.74	99.56	20	18.01	No	Tenericutes	NA	NA	NA	NA
UMGS613	ERR1190646_bin.18	ERR1190646	95.5	0.62	0	92.4	256	247	1	0.816287	1	1	2278510	38	1936	62.16	0	0	0	19	21.71	Yes	Proteobacteria	Betaproteobacteria	Burkholderiales	Sutterellaceae	Sutterella
UMGS615	DRR042365_bin.34	DRR042365	98.73	1.27	0	92.38	278	273	2	0.861435	1	0.984124	3366873	121	3003	43.24	0	0	11.83	19	9.95	Yes	Firmicutes	Clostridia	Clostridiales	Peptostreptococcaceae	Clostridium
UMGS616	ERR688514_bin.48	ERR688514	96.43	0.81	0	92.38	211	202	1	1	0.998215	0.998215	2034771	123	1781	60.09	0	99.61	66.8	19	26.02	Yes	Actinobacteria	Actinobacteria	Coriobacteriales	Coriobacteriaceae	Collinsella
UMGS617	ERR011209_bin.1	ERR011209	94.93	0.51	0	92.38	567	529	2	0.4072	0.425416	0.816287	2704784	113	2270	46.68	94.96	0	10.8	16	56.39	No	Bacteroidetes	Bacteroidia	Bacteroidales	Prevotellaceae	Prevotella
UMGS618	SRR4408228_bin.21	SRR4408228	92.34	0	0	92.34	263	243	0	1	1	1	3365614	528	3549	37.38	0	0	5.44	18	23.14	Yes	Firmicutes	Clostridia	Clostridiales	NA	NA
UMGS619	SRR5580035_bin.9	SRR5580035	92.34	0	0	92.34	223	181	0	1	1	1	1382552	59	1142	45.87	0	0	99.69	20	14.91	No	Firmicutes	Clostridia	Clostridiales	NA	NA
UMGS620	ERR1620279_bin.6	ERR1620279	99.17	1.37	0	92.32	332	327	3	1	1	1	3503945	37	3308	27.83	0	0	0	18	21.03	No	Firmicutes	Clostridia	Clostridiales	Peptostreptococcaceae	Clostridium
UMGS621	ERR505084_bin.50	ERR505084	96.37	0.81	0	92.32	223	214	1	1	1	1	1989677	54	1749	54.55	92.44	35.03	91.38	19	25.1	Yes	Firmicutes	Clostridia	Clostridiales	NA	NA
UMGS622	ERR321346_bin.18	ERR321346	96.97	0.93	33.33	92.32	491	429	3	0.392533	0.95334	1	3812665	150	3182	42.92	0	0	0	19	61.91	No	Bacteroidetes	Bacteroidia	Bacteroidales	Bacteroidaceae	Bacteroides
UMGS623	ERR589857_bin.39	ERR589857	96.77	0.89	50	92.32	211	205	2	1	0.998215	0.994639	2024646	165	1808	59.89	0	0	0	17	9.79	Yes	Actinobacteria	Actinobacteria	Coriobacteriales	Coriobacteriaceae	Collinsella
UMGS624	ERR011095_bin.1	ERR011095	95.45	0.63	0	92.3	492	440	3	0.774199	1	1	3416948	69	2887	49.19	0	0	0	20	16.21	No	Bacteroidetes	Bacteroidia	Bacteroidales	Bacteroidaceae	Bacteroides
UMGS625	SRR4444801_bin.22	SRR4444801	95.62	0.67	0	92.27	257	244	1	1	1	1	2679802	73	2540	62.98	0	0	0	15	16.66	Yes	Firmicutes	Clostridia	Clostridiales	NA	NA
UMGS626	SRR5056906_bin.71	SRR5056906	92.27	0	0	92.27	487	425	0	0.407987	1	1	2725275	109	2136	50.01	94.96	0	6.67	16	20.11	No	Bacteroidetes	Bacteroidia	Bacteroidales	Prevotellaceae	Prevotella
UMGS627	SRR341655_bin.19	SRR341655	97.5	1.05	0	92.25	334	321	3	0.577202	1	1	1915099	190	1910	44.85	0	34.9	0	19	1.96	No	Firmicutes	Negativicutes	Selenomonadales	Veillonellaceae	Veillonella
UMGS628	ERR525959_bin.19	ERR525959	96.27	0.81	0	92.22	278	249	2	1	1	1	3424017	139	2805	44.43	0	0	0	19	12.86	Yes	Bacteroidetes	Bacteroidia	Bacteroidales	Porphyromonadaceae	Odoribacter
UMGS629	SRR5580103_bin.48	SRR5580103	94.09	0.38	50	92.19	211	195	2	1	1	1	2191692	68	1902	60.79	78.15	0	14.19	19	10.36	No	Actinobacteria	Actinobacteria	Coriobacteriales	Coriobacteriaceae	NA
UMGS630	ERR1620320_bin.42	ERR1620320	92.18	0	0	92.18	491	442	0	0.124983	0.315863	1	3646495	114	3039	40.34	0	0	0	15	66.17	Yes	Bacteroidetes	Bacteroidia	Bacteroidales	Bacteroidaceae	Bacteroides
UMGS631	SRR5279229_bin.19	SRR5279229	92.17	0	0	92.17	263	247	0	1	1	0.816392	1727321	33	1611	45.18	0	0	66.36	18	74.78	No	Firmicutes	Clostridia	Clostridiales	Eubacteriaceae	Eubacterium
UMGS632	ERR526024_bin.6	ERR526024	97.56	1.08	50	92.16	332	308	2	0.499615	1	1	2846141	163	2794	29.2	94.96	0	0	18	30.17	No	Firmicutes	Clostridia	Clostridiales	Peptostreptococcaceae	Clostridium
UMGS633	SRR6054470_bin.20	SRR6054470	92.16	0	0	92.16	211	190	0	1	0.998215	0.992848	2090657	128	1806	60.16	94.12	66.41	99.45	17	17.49	Yes	Actinobacteria	Actinobacteria	Coriobacteriales	Coriobacteriaceae	Collinsella
UMGS634	SRR3993004_bin.11	SRR3993004	98.18	1.21	50	92.13	211	204	2	0.925701	0.844937	0.654318	2092731	95	1896	65.93	95.8	64.12	99.42	20	83.39	No	Actinobacteria	Actinobacteria	Coriobacteriales	Coriobacteriaceae	Olsenella
UMGS635	ERR526027_bin.40	ERR526027	92.13	0	0	92.13	149	141	0	1	1	1	1248274	24	1285	29.37	0	0	0	20	51.13	No	Tenericutes	NA	NA	NA	NA
UMGS636	ERR1305895_bin.68	ERR1305895	92	0	0	92	126	107	0	1	1	1	1303871	41	1341	25.81	0	67.65	99.52	18	27.1	No	Tenericutes	Mollicutes	NA	NA	NA
UMGS637	SRR5275454_bin.27	SRR5275454	98.66	1.34	0	91.96	263	259	2	0.407987	1	1	2538242	74	2478	45.55	91.6	0	11.04	19	21.04	No	Firmicutes	Clostridia	Clostridiales	Ruminococcaceae	NA
UMGS638	ERR1190896_bin.14	ERR1190896	93.66	0.34	0	91.96	263	219	1	1	1	0.953217	2171635	123	2079	57.37	0	0	0	13	43.59	Yes	Firmicutes	Clostridia	Clostridiales	Oscillospiraceae	Oscillibacter
UMGS639	DRR042328_bin.21	DRR042328	100	1.61	0	91.95	211	209	2	1	0.998215	0.994639	2217348	9	1918	59.84	94.12	99.61	99.45	20	27.38	Yes	Actinobacteria	Actinobacteria	Coriobacteriales	Coriobacteriaceae	Collinsella
UMGS640	DRR042420_bin.11	DRR042420	100	1.61	0	91.95	211	209	2	1	0.998215	0.994639	2148033	25	1853	60.02	89.92	0	0	18	18.61	Yes	Actinobacteria	Actinobacteria	Coriobacteriales	Coriobacteriaceae	Collinsella
UMGS641	ERR1190852_bin.20	ERR1190852	100	1.61	0	91.95	211	209	2	1	0.998215	0.994639	2276884	50	1991	59.88	0	0	0	18	15.18	Yes	Actinobacteria	Actinobacteria	Coriobacteriales	Coriobacteriaceae	Collinsella
UMGS642	ERR1190925_bin.70	ERR1190925	100	1.61	50	91.95	211	209	2	1	0.998215	0.994639	2267424	50	1918	59.73	94.12	0	99.45	19	19.36	Yes	Actinobacteria	Actinobacteria	Coriobacteriales	Coriobacteriaceae	Collinsella
UMGS643	ERR1190974_bin.78	ERR1190974	100	1.61	0	91.95	211	209	2	1	0.998215	0.994639	2326547	37	1968	59.9	94.12	0	99.45	19	22.43	Yes	Actinobacteria	Actinobacteria	Coriobacteriales	Coriobacteriaceae	Collinsella
UMGS644	SRR3736984_bin.16	SRR3736984	100	1.61	50	91.95	211	209	2	1	0.998215	0.992848	1935389	25	1624	59.86	94.12	37.44	99.45	20	29.82	No	Actinobacteria	Actinobacteria	Coriobacteriales	Coriobacteriaceae	Collinsella
UMGS645	SRR5579964_bin.20	SRR5579964	100	1.61	0	91.95	211	209	2	1	0.998215	0.994639	2148104	57	1854	60.05	94.12	0	11.69	18	12.69	Yes	Actinobacteria	Actinobacteria	Coriobacteriales	Coriobacteriaceae	Collinsella
UMGS646	ERR589578_bin.21	ERR589578	91.95	0	0	91.95	263	250	0	0.816392	0.499744	0.707016	2262130	44	1961	52.64	94.12	23.16	29.47	17	28.04	No	Firmicutes	Clostridia	Clostridiales	Ruminococcaceae	Ruminococcus
UMGS647	ERR1620306_bin.19	ERR1620306	94.85	0.58	50	91.95	427	366	2	0.744973	1	0.774398	5901741	132	4521	43.34	93.28	33.72	0	17	12.36	No	Bacteroidetes	Bacteroidia	Bacteroidales	Porphyromonadaceae	Parabacteroides
UMGS648	ERR1297797_bin.19	ERR1297797	95.08	0.63	0	91.93	316	302	2	1	1	0.769608	2924807	110	2288	51.9	0	73.26	99.38	20	25.58	Yes	Bacteroidetes	Bacteroidia	Bacteroidales	Rikenellaceae	Alistipes
UMGS649	ERR414445_bin.16	ERR414445	95.97	0.81	0	91.92	211	204	1	1	0.998215	0.994639	1987704	159	1786	59.86	94.12	77.82	11.04	19	13.16	Yes	Actinobacteria	Actinobacteria	Coriobacteriales	Coriobacteriaceae	Collinsella
UMGS650	ERR525733_bin.59	ERR525733	95.97	0.81	0	91.92	211	203	1	1	1	1	1754449	95	1684	60.73	0	0	0	20	16.17	Yes	Actinobacteria	Actinobacteria	Coriobacteriales	Coriobacteriaceae	NA
UMGS651	SRR2912799_bin.35	SRR2912799	95.97	0.81	0	91.92	211	201	1	1	0.998215	0.994639	2128653	126	1863	60.21	0	0	0	18	54.88	Yes	Actinobacteria	Actinobacteria	Coriobacteriales	Coriobacteriaceae	Collinsella
UMGS652	SRR5127565_bin.10	SRR5127565	95.97	0.81	0	91.92	211	193	1	1	0.998215	0.998215	2078819	86	1838	59.92	94.12	0	10.56	18	23.55	Yes	Actinobacteria	Actinobacteria	Coriobacteriales	Coriobacteriaceae	Collinsella
UMGS653	ERR1018226_bin.26	ERR1018226	95.97	0.81	0	91.92	211	203	1	1	0.998215	0.994639	2057516	120	1853	59.84	0	0	10.91	18	25.69	Yes	Actinobacteria	Actinobacteria	Coriobacteriales	Coriobacteriaceae	Collinsella
UMGS654	SRR769527_bin.22	SRR769527	97.86	1.19	0	91.91	316	308	3	1	0.632212	0.632212	2486830	53	2172	51.26	0	61.64	89.33	20	33.31	Yes	Bacteroidetes	Bacteroidia	Bacteroidales	Rikenellaceae	Alistipes
UMGS655	SRR5558397_bin.7	SRR5558397	95	0.62	0	91.9	256	246	1	0.654318	1	1	2215059	78	1967	57.17	94.96	0	31.97	19	11.76	Yes	Proteobacteria	Betaproteobacteria	Burkholderiales	Sutterellaceae	Sutterella
UMGS656	SRR4481738_bin.38	SRR4481738	91.89	0	0	91.89	230	217	0	0.755638	1	1	2237805	160	1915	58.7	0	99.74	30.22	19	16.45	No	Verrucomicrobia	Opitutae	Opitutales	NA	NA
UMGS657	SRR5580103_bin.78	SRR5580103	97.47	1.12	33.33	91.87	314	291	3	0.969439	0.346858	0.300349	2342113	51	1924	62.88	0	20.87	0	19	79.17	No	Bacteroidetes	Bacteroidia	Bacteroidales	Rikenellaceae	Alistipes
UMGS658	SRR2155387_bin.7	SRR2155387	94.3	0.49	0	91.85	263	246	3	0.912754	0.894312	0.446984	2801469	95	2647	61.37	0	0	0	20	45.75	Yes	Firmicutes	Clostridia	Clostridiales	NA	NA
UMGS659	ERR1305881_bin.7	ERR1305881	96.23	0.88	0	91.83	406	393	3	0.632212	1	0.707016	3029033	79	2550	46.29	0	0	0	20	20.23	Yes	Bacteroidetes	Bacteroidia	Bacteroidales	Porphyromonadaceae	NA
UMGS660	ERR414279_bin.17	ERR414279	91.83	0	0	91.83	263	246	0	1	1	0.577202	1867012	31	1750	48.15	0	35.29	10.56	19	60.5	Yes	Firmicutes	Clostridia	Clostridiales	Eubacteriaceae	Eubacterium
UMGS661	ERR1620319_bin.10	ERR1620319	91.81	0	0	91.81	256	200	0	1	1	1	1558553	67	1432	48.82	0	23.22	65.71	16	10.25	No	Proteobacteria	Betaproteobacteria	Burkholderiales	Sutterellaceae	Sutterella
UMGS662	SRR3993017_bin.41	SRR3993017	94.9	0.62	0	91.8	256	203	1	1	1	1	1566050	49	1407	53.08	0	35.09	0	18	12.83	No	Proteobacteria	Betaproteobacteria	Burkholderiales	Sutterellaceae	Sutterella
UMGS663	SRR5056662_bin.34	SRR5056662	99.28	1.5	0	91.78	334	329	3	1	1	1	1973557	17	1779	47.56	93.28	0	0	19	57.53	Yes	Firmicutes	Negativicutes	Selenomonadales	Acidaminococcaceae	Succiniclasticum
UMGS664	ERR209886_bin.11	ERR209886	91.78	0	0	91.78	263	243	0	0.364539	0.706925	0.707016	2105826	104	2042	45.74	92.44	0	12.99	18	11.47	No	Firmicutes	Clostridia	Clostridiales	Ruminococcaceae	NA
UMGS665	ERR1190934_bin.74	ERR1190934	98.02	1.25	0	91.77	256	250	2	0.425909	0.470981	0.53418	1767218	21	1638	45.74	0	0	0	19	12.96	Yes	Proteobacteria	Betaproteobacteria	Burkholderiales	Sutterellaceae	Sutterella
UMGS666	ERR1293740_bin.13	ERR1293740	96.17	0.88	0	91.77	211	202	2	1	0.998215	0.994639	1947873	209	1801	60.03	94.12	99.61	99.45	19	9.28	Yes	Actinobacteria	Actinobacteria	Coriobacteriales	Coriobacteriaceae	Collinsella
UMGS667	ERR1620259_bin.27	ERR1620259	94.76	0.6	0	91.76	334	287	2	0.499808	1	1	1890844	55	1671	54.28	0	0	0	20	23.07	No	Firmicutes	Negativicutes	Selenomonadales	Acidaminococcaceae	Acidaminococcus
UMGS668	SRR4481704_bin.22	SRR4481704	92.28	0.11	0	91.73	263	236	1	1	1	0.935174	2461597	64	2239	52.38	91.6	0	9.37	16	10.44	Yes	Firmicutes	Clostridia	Clostridiales	Ruminococcaceae	NA
UMGS669	SRR5275456_bin.26	SRR5275456	94.62	0.58	100	91.72	333	311	1	0.499808	1	1	2628797	71	2447	43.61	0	0	5.85	15	120.71	Yes	Firmicutes	Clostridia	Clostridiales	Lachnospiraceae	Ruminococcus
UMGS670	ERR1190964_bin.38	ERR1190964	91.72	0	0	91.72	263	244	0	1	1	1	2127257	53	1929	58.06	93.28	0	11.38	20	18.12	Yes	Firmicutes	Clostridia	Clostridiales	NA	NA
UMGS671	SRR5275454_bin.18	SRR5275454	95.79	0.82	25	91.69	354	339	4	0.577202	1	1	3890464	162	3472	52.37	0	0	0	18	21.76	Yes	Firmicutes	Clostridia	Clostridiales	Lachnospiraceae	NA
UMGS672	ERR525812_bin.6	ERR525812	95.69	0.8	0	91.69	334	282	2	1	1	1	1842824	69	1675	39.09	0	0	0	18	15.04	Yes	Firmicutes	Negativicutes	Selenomonadales	Veillonellaceae	Veillonella
UMGS673	ERR1913009_bin.43	ERR1913009	91.67	0	0	91.67	177	165	0	1	0.707016	0.707016	2360498	393	2512	29.32	0	35.29	62.32	12	8.14	Yes	Tenericutes	Mollicutes	Erysipelotrichales	Erysipelotrichaceae	NA
UMGS674	SRR5127444_bin.13	SRR5127444	91.67	0	0	91.67	211	197	0	1	0.998215	0.994639	1966412	147	1741	60.03	0	0	0	17	16.78	Yes	Actinobacteria	Actinobacteria	Coriobacteriales	Coriobacteriaceae	Collinsella
UMGS675	SRR1197635_bin.4	SRR1197635	93.64	0.4	0	91.64	211	198	1	1	1	1	1829144	147	1704	53.29	0	23.16	0	20	11.29	Yes	Actinobacteria	Actinobacteria	Coriobacteriales	Coriobacteriaceae	Eggerthella
UMGS676	ERR1190823_bin.68	ERR1190823	96.98	1.07	0	91.63	406	393	4	1	1	1	2700478	40	2242	52.61	0	0	10.91	17	24.39	Yes	Bacteroidetes	Bacteroidia	Bacteroidales	NA	NA
UMGS677	SRR6028214_bin.6	SRR6028214	92.73	0.22	0	91.63	263	246	1	0.118461	1	1	1833273	235	1786	39.49	0	0	0	9	14.16	Yes	Firmicutes	Clostridia	Clostridiales	Ruminococcaceae	NA
UMGS678	SRR5558198_bin.37	SRR5558198	91.63	0	0	91.63	487	439	0	0.345431	0.396544	1	2802973	87	2295	48.3	0	19.24	0	16	46.13	Yes	Bacteroidetes	Bacteroidia	Bacteroidales	Prevotellaceae	Prevotella
UMGS679	SRR5057111_bin.2	SRR5057111	97.67	1.21	100	91.62	211	198	2	1	1	1	2260045	84	1911	61.53	0	0	0	16	23.14	Yes	Actinobacteria	Actinobacteria	Coriobacteriales	Coriobacteriaceae	NA
UMGS680	ERR525961_bin.2	ERR525961	94.97	0.67	0	91.62	263	241	1	1	1	1	3278188	353	3054	34.67	0	0	0	14	12.92	Yes	Firmicutes	Clostridia	Clostridiales	NA	NA
UMGS681	ERR1305894_bin.14	ERR1305894	98.66	1.41	0	91.61	263	255	5	1	1	1	3531672	165	3226	35.95	0	23.03	10.8	17	18.06	No	Firmicutes	Clostridia	Clostridiales	Peptostreptococcaceae	Clostridium
UMGS682	SRR5106307_bin.24	SRR5106307	91.61	0	0	91.61	263	245	0	1	1	1	1933045	215	1787	59.02	0	38.16	99.86	18	17.26	Yes	Firmicutes	Clostridia	Clostridiales	Clostridiaceae	Butyricicoccus
UMGS683	ERR1190910_bin.59	ERR1190910	96.64	1.01	0	91.59	263	244	2	1	1	0.562989	2174241	42	2135	57.49	0	0	12.99	15	14.45	Yes	Firmicutes	Clostridia	Clostridiales	Oscillospiraceae	Oscillibacter
UMGS684	SRR2912784_bin.20	SRR2912784	91.59	0	0	91.59	211	195	0	1	0.998215	0.994639	1884856	220	1696	60.06	0	0	0	18	34.04	Yes	Actinobacteria	Actinobacteria	Coriobacteriales	Coriobacteriaceae	Collinsella
UMGS685	SRR6028457_bin.15	SRR6028457	91.59	0	0	91.59	250	234	0	1	1	1	1544132	29	1348	56.31	94.12	0	33.4	20	41.5	Yes	Firmicutes	Clostridia	Clostridiales	NA	NA
UMGS686	ERR1018185_bin.14	ERR1018185	91.57	0	0	91.57	149	141	0	1	1	0.925701	1131933	45	1202	26.36	0	0	10.26	19	51.74	Yes	Tenericutes	NA	NA	NA	NA
UMGS687	ERR209470_bin.16	ERR209470	91.57	0	0	91.57	149	141	0	1	1	1	899875	10	800	34.99	0	63.67	78.15	19	50.64	Yes	Firmicutes	NA	NA	NA	NA
UMGS688	SRR1761721_bin.8	SRR1761721	91.57	0	0	91.57	149	141	0	1	1	1	1046494	45	1089	26.65	64.71	23.68	77.81	20	75.69	Yes	Tenericutes	NA	NA	NA	NA
UMGS689	ERR1190589_bin.73	ERR1190589	97.31	1.15	0	91.56	228	217	2	1	1	1	542109	4	963	28.31	65.55	99.67	99.66	20	195.77	Yes	Tenericutes	Mollicutes	Mycoplasmatales	Mycoplasmataceae	NA
UMGS690	SRR5558127_bin.16	SRR5558127	91.56	0	0	91.56	147	136	0	1	1	1	1733436	179	1814	47.28	94.96	99.61	99.52	20	5.82	No	Proteobacteria	Alphaproteobacteria	Rickettsiales	NA	NA
UMGS691	ERR1620321_bin.6	ERR1620321	91.53	0	0	91.53	105	97	0	1	1	1	2032060	325	2112	60.75	0	0	0	17	6.57	Yes	Synergistetes	Synergistia	Synergistales	Synergistaceae	Cloacibacillus
UMGS692	ERR1913113_bin.1	ERR1913113	91.53	0	0	91.53	223	210	0	1	1	1	1713288	23	1429	48.29	93.28	23.09	10.87	20	30.54	Yes	Firmicutes	Clostridia	Clostridiales	NA	NA
UMGS693	ERR1293611_bin.16	ERR1293611	95.56	0.81	0	91.51	223	215	1	1	1	1	2289351	35	2056	50.54	0	0	0	20	38.03	Yes	Firmicutes	Clostridia	Clostridiales	NA	NA
UMGS695	ERR1913046_bin.9	ERR1913046	95.01	0.71	0	91.46	177	167	3	1	1	0.972346	2789889	321	2913	34.09	0	0	0	17	9.3	Yes	Tenericutes	Mollicutes	Erysipelotrichales	Erysipelotrichaceae	Solobacterium
UMGS696	ERR525748_bin.7	ERR525748	91.46	0	0	91.46	211	195	0	1	0.577202	0.577202	1591769	194	1513	62.31	0	0	0	20	58.69	Yes	Actinobacteria	Actinobacteria	Coriobacteriales	Coriobacteriaceae	NA
UMGS697	SRR5056891_bin.33	SRR5056891	91.46	0	0	91.46	278	251	0	0.707016	1	1	2828077	55	2572	43.12	0	0	0	15	648.63	Yes	Firmicutes	Clostridia	Clostridiales	Lachnospiraceae	NA
UMGS698	ERR414252_bin.16	ERR414252	97.28	1.17	20	91.43	490	474	5	0.291607	1	0.446984	3530226	84	2913	47.27	94.96	61.64	0	18	111.82	Yes	Bacteroidetes	Bacteroidia	Bacteroidales	Bacteroidaceae	Bacteroides
UMGS699	ERR1190574_bin.31	ERR1190574	91.42	0	0	91.42	278	244	0	0.74459	1	1	2815816	107	2547	49.44	0	0	0	14	16.9	Yes	Firmicutes	Clostridia	Clostridiales	Peptostreptococcaceae	Clostridium
UMGS700	ERR1190866_bin.68	ERR1190866	91.39	0	0	91.39	263	215	0	0.499808	1	1	2060907	105	1959	58.63	93.28	0	61.16	13	128.36	Yes	Firmicutes	Clostridia	Clostridiales	NA	NA
UMGS701	SRR5127673_bin.1	SRR5127673	95.97	0.92	50	91.37	211	202	2	1	0.998215	0.994639	1944670	89	1673	60.31	0	18.98	0	18	37.14	No	Actinobacteria	Actinobacteria	Coriobacteriales	Coriobacteriaceae	Collinsella
UMGS702	ERR636351_bin.84	ERR636351	96.07	0.94	0	91.37	354	341	3	1	1	1	2171440	44	2047	41.69	0	0	0	12	28.34	Yes	Firmicutes	Clostridia	Clostridiales	Lachnospiraceae	NA
UMGS704	SRR3737005_bin.8	SRR3737005	99.35	1.61	0	91.3	211	205	2	1	0.998215	0.994639	2059693	94	1787	60.24	0	0	0	17	13.85	Yes	Actinobacteria	Actinobacteria	Coriobacteriales	Coriobacteriaceae	Collinsella
UMGS705	SRR1761684_bin.42	SRR1761684	97.99	1.34	0	91.29	263	258	2	1	1	0.935174	2735606	34	2462	53.29	93.28	0	0	20	60.02	Yes	Firmicutes	Clostridia	Clostridiales	Ruminococcaceae	NA
UMGS706	SRR1761689_bin.7	SRR1761689	98.78	1.5	0	91.28	334	327	4	1	0.967742	0.123987	2063404	38	2002	47.45	93.28	60.01	0	19	29.46	Yes	Firmicutes	Negativicutes	Selenomonadales	Acidaminococcaceae	Phascolarctobacterium
UMGS707	ERR1620286_bin.33	ERR1620286	94.63	0.67	0	91.28	263	253	1	1	1	1	2054046	39	1922	56.48	92.44	23.16	11.35	18	11.94	No	Firmicutes	Clostridia	Clostridiales	Ruminococcaceae	NA
UMGS708	SRR2155372_bin.20	SRR2155372	94.63	0.67	0	91.28	263	253	1	0.706925	0.707016	0.707016	2563577	22	2537	59.68	92.44	0	0	20	37.92	Yes	Firmicutes	Clostridia	Clostridiales	NA	NA
UMGS709	SRR2992911_bin.12	SRR2992911	94.63	0.67	0	91.28	263	254	1	0.726107	0.57646	0.57646	2163775	38	2053	60.11	91.6	0	42.29	20	22.47	No	Firmicutes	Clostridia	Clostridiales	Oscillospiraceae	Oscillibacter
UMGS710	SRR4481738_bin.47	SRR4481738	91.28	0	0	91.28	263	246	0	0.706835	1	1	2135284	65	1840	61.31	94.12	22.64	11.73	16	71.06	No	Firmicutes	Clostridia	Clostridiales	NA	NA
UMGS711	ERR414347_bin.76	ERR414347	95.3	0.81	0	91.25	223	214	1	1	1	1	1385688	35	1183	42.85	0	51.92	57.71	18	34.01	No	Firmicutes	Clostridia	Clostridiales	NA	NA
UMGS712	ERR1297648_bin.11	ERR1297648	95.44	0.84	0	91.24	567	535	3	0.789654	0.806741	0.903314	3294760	130	2698	46.48	95.8	0	10.87	19	18.23	Yes	Bacteroidetes	Bacteroidia	Bacteroidales	Prevotellaceae	Prevotella
UMGS713	ERR1293561_bin.13	ERR1293561	96.72	1.1	0	91.22	475	452	5	1	1	1	1928262	163	1617	47.52	0	61.58	0	18	9.53	No	Bacteroidetes	Bacteroidia	Bacteroidales	Porphyromonadaceae	Porphyromonas
UMGS714	ERR1190543_bin.16	ERR1190543	95.97	0.95	0	91.22	211	203	3	1	0.998215	0.994639	2093052	146	1833	60	0	0	0	17	8.36	Yes	Actinobacteria	Actinobacteria	Coriobacteriales	Coriobacteriaceae	Collinsella
UMGS715	SRR3993017_bin.50	SRR3993017	91.19	0	0	91.19	316	292	0	1	1	1	2031213	105	1764	40.46	0	0	0	16	120.61	Yes	Bacteroidetes	Bacteroidia	Bacteroidales	NA	NA
UMGS716	SRR5579983_bin.46	SRR5579983	96.57	1.08	0	91.17	211	204	2	1	0.998215	0.994639	2128385	124	1859	60.26	0	0	0	20	10.32	Yes	Actinobacteria	Actinobacteria	Coriobacteriales	Coriobacteriaceae	Collinsella
UMGS717	ERR525784_bin.21	ERR525784	98.65	1.5	0	91.15	334	323	3	0.288083	0.707016	0.707016	1752486	87	1677	39.68	0	62.04	0	19	19.9	Yes	Firmicutes	Negativicutes	Selenomonadales	Acidaminococcaceae	Phascolarctobacterium
UMGS718	ERR2013622_bin.39	ERR2013622	97.4	1.25	0	91.15	256	249	2	0.852474	0.894197	0.942688	1787369	31	1628	47.06	0	23.22	9.33	17	10.07	No	Proteobacteria	Betaproteobacteria	Burkholderiales	Sutterellaceae	Sutterella
UMGS719	DRR042321_bin.30	DRR042321	99.19	1.61	50	91.14	211	208	2	1	0.998215	0.994639	2100050	48	1800	59.93	94.12	0	14.84	19	21.67	Yes	Actinobacteria	Actinobacteria	Coriobacteriales	Coriobacteriaceae	Collinsella
UMGS720	DRR042349_bin.5	DRR042349	99.19	1.61	50	91.14	211	208	2	1	0.998215	0.994639	2157156	12	1814	59.7	94.12	0	0	19	17.85	Yes	Actinobacteria	Actinobacteria	Coriobacteriales	Coriobacteriaceae	Collinsella
UMGS721	ERR1190842_bin.26	ERR1190842	99.19	1.61	50	91.14	211	207	2	1	0.998215	0.994639	2287148	36	1940	59.93	94.12	0	99.45	19	18.06	Yes	Actinobacteria	Actinobacteria	Coriobacteriales	Coriobacteriaceae	Collinsella
UMGS722	ERR1297657_bin.16	ERR1297657	99.19	1.61	0	91.14	211	208	2	1	0.998215	0.994639	2202600	104	1917	59.72	0	71.69	0	19	12.7	No	Actinobacteria	Actinobacteria	Coriobacteriales	Coriobacteriaceae	Collinsella
UMGS723	SRR3992971_bin.11	SRR3992971	99.19	1.61	50	91.14	211	204	2	1	0.998215	0.994639	2154512	45	1844	59.7	0	0	0	18	200.77	Yes	Actinobacteria	Actinobacteria	Coriobacteriales	Coriobacteriaceae	Collinsella
UMGS724	SRR5127538_bin.14	SRR5127538	99.19	1.61	50	91.14	211	207	2	1	0.998215	0.994639	2144187	64	1844	59.78	94.12	0	99.45	18	26.63	Yes	Actinobacteria	Actinobacteria	Coriobacteriales	Coriobacteriaceae	Collinsella
UMGS725	SRR6054488_bin.26	SRR6054488	97.82	1.34	0	91.12	263	255	3	0.774398	1	0.816392	3203018	189	3013	42.15	94.96	0	5.26	16	19.87	Yes	Firmicutes	Clostridia	Clostridiales	Peptostreptococcaceae	Clostridium
UMGS726	ERR1293914_bin.4	ERR1293914	95.16	0.81	0	91.11	223	214	1	1	1	0.707016	1939305	89	1841	48.47	0	24.85	99.69	19	51.62	Yes	Firmicutes	Clostridia	Clostridiales	NA	NA
UMGS727	ERR526017_bin.15	ERR526017	95.16	0.81	0	91.11	211	192	1	1	0.998215	0.994639	1998787	91	1734	60	0	0	0	20	97.2	Yes	Actinobacteria	Actinobacteria	Coriobacteriales	Coriobacteriaceae	Collinsella
UMGS728	ERR1620298_bin.8	ERR1620298	91.63	0.11	0	91.08	263	213	1	0.707016	0.707016	0.707016	2363103	82	2281	64.86	0	0	0	15	14.34	Yes	Firmicutes	Clostridia	Clostridiales	Oscillospiraceae	Oscillibacter
UMGS729	ERR1293927_bin.8	ERR1293927	97.76	1.34	0	91.06	263	255	3	0.368374	1	1	2126992	208	1924	57.48	0	52.51	0	15	21.52	Yes	Firmicutes	Clostridia	Clostridiales	NA	NA
UMGS730	SRR5056681_bin.48	SRR5056681	97.76	1.34	0	91.06	263	257	2	0.942688	1	0.790265	2638535	77	2224	57.3	93.28	0	0	16	11.25	Yes	Firmicutes	Clostridia	Clostridiales	NA	NA
UMGS731	ERR414233_bin.36	ERR414233	91.05	0	0	91.05	263	247	0	1	1	1	1874815	89	1742	42.65	0	0	0	16	18.01	Yes	Firmicutes	Clostridia	Clostridiales	NA	NA
UMGS732	ERR505092_bin.28	ERR505092	96.63	1.12	0	91.03	149	145	1	1	1	1	1556359	69	1339	28.83	0	0	0	20	72.96	Yes	Tenericutes	Mollicutes	NA	NA	NA
UMGS733	ERR1620358_bin.5	ERR1620358	97.01	1.2	0	91.01	334	323	4	0.282007	1	1	1752526	34	1715	45.3	0	61.06	7.32	20	20.71	Yes	Firmicutes	Negativicutes	Selenomonadales	Acidaminococcaceae	Phascolarctobacterium
UMGS734	ERR1620316_bin.3	ERR1620316	91.01	0	0	91.01	149	107	0	1	1	0.632212	1835602	225	1802	32.12	83.19	21.79	22.19	8	13.7	Yes	Fusobacteria	Fusobacteriia	Fusobacteriales	Fusobacteriaceae	Fusobacterium
UMGS735	SRR2992884_bin.61	SRR2992884	91.01	0	0	91.01	149	140	0	1	1	0.707016	1225239	25	1197	29.21	0	24.46	10.94	20	31.45	Yes	Tenericutes	NA	NA	NA	NA
UMGS736	SRR5558331_bin.31	SRR5558331	95.74	0.95	0	90.99	247	229	2	0.470981	1	1	2209522	47	2081	46.39	95.8	26.61	11.76	20	9.52	Yes	Firmicutes	Clostridia	Clostridiales	NA	NA
UMGS737	SRR5275450_bin.22	SRR5275450	94.32	0.67	0	90.97	263	239	1	0.695821	0.57646	0.57646	1993566	55	1887	61.87	0	70.52	0	17	77.22	No	Firmicutes	Clostridia	Clostridiales	Oscillospiraceae	Oscillibacter
UMGS738	ERR1190821_bin.30	ERR1190821	94.3	0.67	0	90.95	263	252	1	0.755638	0.499487	0.499808	1930224	58	1855	45.22	94.12	0	8.62	15	17.42	No	Firmicutes	Clostridia	Clostridiales	Ruminococcaceae	NA
UMGS739	SRR1761687_bin.33	SRR1761687	93.29	0.47	0	90.94	263	249	2	0.446984	1	1	2399958	295	2380	43.31	92.44	0	8.1	19	9.73	Yes	Firmicutes	Clostridia	Clostridiales	Ruminococcaceae	Ruminococcus
UMGS740	SRR5056946_bin.44	SRR5056946	95.97	1.01	0	90.92	263	255	2	0.973203	1	0.9717	2537318	58	2288	58.52	92.44	0	9.37	13	31.66	No	Firmicutes	Clostridia	Clostridiales	NA	NA
UMGS741	SRR3737004_bin.21	SRR3737004	94.96	0.81	0	90.91	211	199	1	1	0.998215	0.994639	1930338	123	1656	60.03	94.12	0	10.94	16	26.23	Yes	Actinobacteria	Actinobacteria	Coriobacteriales	Coriobacteriaceae	Collinsella
UMGS742	ERR526005_bin.2	ERR526005	94.96	0.81	0	90.91	211	201	1	1	0.998215	0.994639	1950132	192	1763	60.09	0	0	0	20	16.87	Yes	Actinobacteria	Actinobacteria	Coriobacteriales	Coriobacteriaceae	Collinsella
UMGS743	SRR5057076_bin.53	SRR5057076	94.41	0.7	0	90.91	250	236	1	1	1	1	1758725	112	1725	47.24	0	0	0	16	7.9	Yes	Firmicutes	Clostridia	Clostridiales	NA	NA
UMGS744	ERR1620278_bin.11	ERR1620278	90.91	0	0	90.91	250	203	0	0.707016	1	1	1878262	17	1556	30.42	88.24	0	0	9	15.91	No	Firmicutes	Clostridia	Clostridiales	Peptostreptococcaceae	Peptostreptococcus
UMGS745	ERR1297803_bin.12	ERR1297803	96.1	1.04	33.33	90.9	211	195	3	1	0.998215	0.996428	2142946	188	1965	59.83	94.12	0	10.63	20	15.94	Yes	Actinobacteria	Actinobacteria	Coriobacteriales	Coriobacteriaceae	Collinsella
UMGS746	SRR1930143_bin.10	SRR1930143	98.91	1.61	100	90.86	278	272	3	1	1	0.707016	2176963	80	1948	43.48	0	0	0	19	17.11	Yes	Bacteroidetes	NA	NA	NA	NA
UMGS748	SRR6028346_bin.1	SRR6028346	98.07	1.45	0	90.82	420	411	5	1	1	1	3039895	131	2762	46.68	0	20.55	11.38	16	26.83	Yes	Firmicutes	Clostridia	Clostridiales	Lachnospiraceae	NA
UMGS749	ERR1018240_bin.12	ERR1018240	95.88	1.02	33.33	90.78	334	308	3	1	1	0.894197	1819075	126	1769	38.79	0	0	0	17	10.65	Yes	Firmicutes	Negativicutes	Selenomonadales	Veillonellaceae	Veillonella
UMGS750	ERR1018294_bin.65	ERR1018294	97.52	1.36	0	90.72	229	213	2	1	1	1	3274386	48	2613	51.89	94.12	0	8.82	20	17.18	Yes	Verrucomicrobia	Verrucomicrobiae	Verrucomicrobiales	Verrucomicrobiaceae	Akkermansia
UMGS751	SRR5127450_bin.10	SRR5127450	96.12	1.08	50	90.72	211	191	2	1	1	0.992848	1928085	151	1702	60.07	94.12	34.05	21.47	20	25.34	Yes	Actinobacteria	Actinobacteria	Coriobacteriales	Coriobacteriaceae	Collinsella
UMGS752	SRR5057020_bin.40	SRR5057020	90.72	0	0	90.72	263	245	0	1	1	1	1489983	21	1306	37.11	0	23.35	33.23	19	36.68	Yes	Firmicutes	Clostridia	Clostridiales	NA	NA
UMGS753	ERR1620322_bin.67	ERR1620322	94.76	0.81	0	90.71	211	203	1	1	0.998215	0.994639	2108178	118	1892	59.96	0	0	0	18	10.94	Yes	Actinobacteria	Actinobacteria	Coriobacteriales	Coriobacteriaceae	Collinsella
UMGS754	ERR1190824_bin.82	ERR1190824	95.75	1.01	0	90.7	263	252	2	1	1	0.881691	2902874	67	2452	41.27	0	0	5.47	15	16.68	Yes	Firmicutes	Clostridia	Clostridiales	NA	NA
UMGS755	SRR3992965_bin.37	SRR3992965	95.13	0.89	0	90.68	263	253	2	1	1	1	2274614	189	1929	47.75	0	47.49	0	14	24.26	Yes	Firmicutes	Clostridia	Clostridiales	NA	NA
UMGS757	ERR1620285_bin.6	ERR1620285	96.88	1.25	0	90.63	256	249	2	0.816287	1	1	2489541	21	2104	61.28	0	22.83	0	19	23.89	Yes	Proteobacteria	Betaproteobacteria	Burkholderiales	Sutterellaceae	Sutterella
UMGS758	DRR042472_bin.11	DRR042472	93.96	0.67	0	90.61	263	250	1	1	1	1	2175601	103	2063	33.36	0	0	13.85	18	10.11	Yes	Firmicutes	Clostridia	Clostridiales	Eubacteriaceae	Eubacterium
UMGS759	SRR3737031_bin.16	SRR3737031	93.96	0.67	0	90.61	263	251	1	0.705466	0.815867	0.781032	1891686	45	1724	60.71	89.92	60.86	33.54	20	31.33	No	Firmicutes	Clostridia	Clostridiales	NA	NA
UMGS760	SRR3132441_bin.7	SRR3132441	94.05	0.69	0	90.6	295	282	2	1	1	1	1204906	90	1202	51.96	0	0	0	14	8.71	No	Firmicutes	Negativicutes	Selenomonadales	Veillonellaceae	Negativicoccus
UMGS761	SRR5056797_bin.113	SRR5056797	90.6	0	0	90.6	263	214	0	0.577202	0.707016	1	2035774	97	1835	49.28	0	0	6.05	16	14.72	Yes	Firmicutes	Clostridia	Clostridiales	Ruminococcaceae	Ruminococcus
UMGS762	SRR5127675_bin.13	SRR5127675	90.6	0	0	90.6	263	245	0	0.695316	0.907135	0.640865	1987219	52	1883	59.92	79.83	0	0	17	116.08	No	Firmicutes	Clostridia	Clostridiales	NA	NA
UMGS763	ERR414230_bin.27	ERR414230	98.98	1.68	0	90.58	314	305	4	1	1	0.935294	2334814	51	1898	49.38	94.12	0	11.15	18	14.68	Yes	Bacteroidetes	Bacteroidia	Bacteroidales	Rikenellaceae	Alistipes
UMGS764	SRR3737012_bin.45	SRR3737012	90.56	0	0	90.56	316	288	0	1	1	1	3204455	84	2449	49.93	94.96	0	11.08	18	24.61	Yes	Bacteroidetes	Bacteroidia	Bacteroidales	NA	NA
UMGS765	ERR414266_bin.33	ERR414266	94.6	0.81	0	90.55	223	213	1	1	1	1	2209937	36	2130	54.04	0	0	28.82	20	101.81	Yes	Firmicutes	Clostridia	Clostridiales	NA	NA
UMGS766	ERR1913072_bin.24	ERR1913072	93.67	0.63	0	90.52	295	253	3	1	1	1	1681084	59	1653	57.37	0	51.92	0	20	11.05	Yes	Firmicutes	Negativicutes	Selenomonadales	Veillonellaceae	Dialister
UMGS767	ERR1190550_bin.24	ERR1190550	97.4	1.38	0	90.5	256	246	5	0.425909	0.499615	1	1874959	17	1752	47.67	0	0	11.38	19	24.31	Yes	Proteobacteria	Betaproteobacteria	Burkholderiales	Sutterellaceae	Sutterella
UMGS768	SRR5580103_bin.56	SRR5580103	95.64	1.03	66.67	90.49	263	253	3	0.844937	0.894312	0.446984	2569504	88	2423	62.74	0	24.4	0	19	42.62	No	Firmicutes	Clostridia	Clostridiales	NA	NA
UMGS769	ERR321258_bin.7	ERR321258	94.94	0.89	0	90.49	567	496	4	0.706835	1	1	2285149	141	1903	51.71	0	0	0	17	16.35	Yes	Bacteroidetes	Bacteroidia	Bacteroidales	Prevotellaceae	Prevotella
UMGS770	ERR1305892_bin.50	ERR1305892	94.19	0.74	0	90.49	492	471	2	1	1	1	2326259	100	1959	44.3	0	0	0	17	17.32	No	Bacteroidetes	Bacteroidia	Bacteroidales	Prevotellaceae	Prevotella
UMGS771	SRR5580101_bin.4	SRR5580101	97.15	1.34	0	90.45	263	255	2	1	1	1	2017717	33	1907	36.06	95.8	0	15.15	19	11.07	Yes	Firmicutes	Clostridia	Clostridiales	Ruminococcaceae	Ruminococcus
UMGS772	ERR321392_bin.13	ERR321392	90.45	0	0	90.45	149	140	0	1	0.816287	0.816287	1104829	80	1173	26.14	0	0	9.37	13	10.56	No	Tenericutes	NA	NA	NA	NA
UMGS773	SRR3992992_bin.20	SRR3992992	90.45	0	0	90.45	263	238	0	1	1	1	1998030	244	1694	60.46	0	0	0	14	9.57	No	Firmicutes	Clostridia	Clostridiales	NA	NA
UMGS774	SRR5963194_bin.1	SRR5963194	90.44	0	0	90.44	255	231	0	1	1	1	1814262	7	1397	62.09	94.12	99.67	99.69	18	25.5	No	Actinobacteria	Actinobacteria	Actinomycetales	Micrococcaceae	Rothia
UMGS775	SRR1197726_bin.3	SRR1197726	94.48	0.81	0	90.43	223	186	1	1	1	1	1970017	186	1837	53.27	0	34.96	0	13	11.8	Yes	Firmicutes	Clostridia	Clostridiales	NA	NA
UMGS776	SRR2992891_bin.53	SRR2992891	98.4	1.6	66.67	90.4	215	210	3	1	1	1	2675875	155	2557	28.08	94.96	99.67	99.86	20	16.66	No	Spirochaetes	Spirochaetia	Spirochaetales	Brachyspiraceae	Brachyspira
UMGS777	ERR1305885_bin.21	ERR1305885	97.09	1.34	0	90.39	263	256	2	0.942688	1	0.865803	2742046	65	2297	57.4	90.76	0	10.94	14	20.37	No	Firmicutes	Clostridia	Clostridiales	NA	NA
UMGS779	ERR525898_bin.27	ERR525898	90.73	0.07	0	90.38	211	196	1	1	0.998215	0.992848	1744291	293	1734	59.85	0	0	0	18	9.41	Yes	Actinobacteria	Actinobacteria	Coriobacteriales	Coriobacteriaceae	Collinsella
UMGS780	ERR1913071_bin.12	ERR1913071	97.47	1.42	0	90.37	567	553	4	1	1	1	2430781	42	2080	50.79	0	34.7	0	20	53.51	No	Bacteroidetes	Bacteroidia	Bacteroidales	Prevotellaceae	Prevotella
UMGS781	ERR1305892_bin.56	ERR1305892	99.41	1.81	12.5	90.36	284	277	6	0.816392	0.816392	0.816392	3542032	135	3003	59.26	0	0	6.02	18	13.12	No	Proteobacteria	Deltaproteobacteria	Desulfovibrionales	Desulfovibrionaceae	Desulfovibrio
UMGS782	SRR5275479_bin.12	SRR5275479	92.3	0.39	0	90.35	263	206	2	1	1	0.576906	2698543	248	2612	45.29	0	0	5.47	14	11.77	Yes	Firmicutes	Clostridia	Clostridiales	NA	NA
UMGS783	ERR526031_bin.36	ERR526031	98.39	1.61	0	90.34	211	203	2	1	0.998215	0.994639	2079359	75	1784	59.9	94.12	26.68	99.45	18	19.16	Yes	Actinobacteria	Actinobacteria	Coriobacteriales	Coriobacteriaceae	Collinsella
UMGS784	SRR5275421_bin.38	SRR5275421	98.39	1.61	0	90.34	211	207	2	1	0.998215	0.994639	2057624	88	1786	60.03	0	0	0	20	24.07	Yes	Actinobacteria	Actinobacteria	Coriobacteriales	Coriobacteriaceae	Collinsella
UMGS785	ERR1297697_bin.13	ERR1297697	93.96	0.73	50	90.31	263	250	2	0.685502	0.839628	0.726859	2052192	38	1946	60.28	89.92	22.96	0	17	24.51	Yes	Firmicutes	Clostridia	Clostridiales	NA	NA
UMGS786	ERR414271_bin.10	ERR414271	95.55	1.05	0	90.3	250	239	2	1	1	1	1893467	90	1689	49.56	86.55	0	6.12	19	18.77	No	Firmicutes	Clostridia	Clostridiales	Peptostreptococcaceae	Clostridium
UMGS787	ERR1190649_bin.31	ERR1190649	94.35	0.81	0	90.3	211	201	1	1	0.998215	0.994639	2115809	21	1811	59.7	0	0	0	19	21.62	Yes	Actinobacteria	Actinobacteria	Coriobacteriales	Coriobacteriaceae	Collinsella
UMGS788	SRR1761689_bin.24	SRR1761689	94.35	0.81	0	90.3	211	191	1	1	0.998215	0.992848	2109355	105	1822	59.85	0	0	0	19	41.04	Yes	Actinobacteria	Actinobacteria	Coriobacteriales	Coriobacteriaceae	Collinsella
UMGS789	SRR5057091_bin.53	SRR5057091	94.35	0.81	0	90.3	211	201	1	1	0.998215	0.994639	2087458	62	1808	59.93	0	0	0	18	14.83	Yes	Actinobacteria	Actinobacteria	Coriobacteriales	Coriobacteriaceae	Collinsella
UMGS790	SRR5279243_bin.1	SRR5279243	98.04	1.55	40	90.29	211	200	5	1	0.998215	0.998215	2167227	134	1966	60.22	94.12	0	10.74	17	10.85	Yes	Actinobacteria	Actinobacteria	Coriobacteriales	Coriobacteriaceae	Collinsella
UMGS791	ERR1190658_bin.15	ERR1190658	98.78	1.7	0	90.28	334	326	5	1	0.9759	0.891171	2442315	34	2223	46.72	0	0	0	20	28.39	Yes	Firmicutes	Negativicutes	Selenomonadales	Acidaminococcaceae	Phascolarctobacterium
UMGS792	SRR5580076_bin.53	SRR5580076	93.62	0.67	0	90.27	263	250	1	0.676087	0.939095	0.685201	2207572	42	2028	60.87	89.92	60.86	6.94	20	18.8	Yes	Firmicutes	Clostridia	Clostridiales	NA	NA
UMGS793	ERR2013564_bin.23	ERR2013564	94.97	0.95	0	90.22	420	374	13	1	0.816392	0.816392	2318325	38	2116	45.31	0	0	11.38	17	14.46	Yes	Firmicutes	Clostridia	Clostridiales	Lachnospiraceae	Pseudobutyrivibrio
UMGS794	ERR1190792_bin.25	ERR1190792	97.95	1.55	0	90.2	420	380	4	0.912754	1	1	2705166	33	2459	46.32	0	0	8.58	17	110.36	No	Firmicutes	Clostridia	Clostridiales	Lachnospiraceae	NA
UMGS795	SRR5127589_bin.24	SRR5127589	90.14	0	0	90.14	261	238	0	0.184357	0.212353	0.707016	2618954	34	2394	58.42	94.96	21.72	99.83	20	86.95	Yes	Firmicutes	Clostridia	Clostridiales	Ruminococcaceae	Subdoligranulum
UMGS796	ERR1190945_bin.62	ERR1190945	94.81	0.94	0	90.11	487	460	5	0.707016	1	1	2918004	62	2441	47.87	94.96	0	29.71	19	27.57	Yes	Bacteroidetes	Bacteroidia	Bacteroidales	Prevotellaceae	Prevotella
UMGS797	ERR1190898_bin.67	ERR1190898	98.1	1.6	0	90.1	278	269	5	0.446984	1	1	2996652	124	2631	46.34	0	0	5.4	17	12.01	Yes	Firmicutes	Clostridia	Clostridiales	Peptostreptococcaceae	Clostridium
UMGS798	SRR5275432_bin.24	SRR5275432	96.98	1.4	0	89.98	263	255	3	0.707016	1	1	1925341	95	1835	55.22	93.28	0	10.67	15	26.41	Yes	Firmicutes	Clostridia	Clostridiales	Ruminococcaceae	NA
UMGS799	SRR1196593_bin.8	SRR1196593	93.51	0.71	50	89.96	295	280	2	0.912754	1	1	1462546	165	1493	42.94	0	0	0	19	11.71	Yes	Firmicutes	Negativicutes	Selenomonadales	Veillonellaceae	Dialister
UMGS800	ERR1293918_bin.21	ERR1293918	98.43	1.7	0	89.93	406	395	5	1	1	1	3207135	70	2668	51.07	0	99.67	67.15	19	54.69	No	Bacteroidetes	Bacteroidia	Bacteroidales	Porphyromonadaceae	NA
UMGS801	SRR5127792_bin.20	SRR5127792	97.98	1.61	0	89.93	211	206	2	1	0.998215	0.994639	2056490	62	1729	60.04	0	0	0	20	26.5	Yes	Actinobacteria	Actinobacteria	Coriobacteriales	Coriobacteriaceae	Collinsella
UMGS802	ERR1305895_bin.91	ERR1305895	94.97	1.01	0	89.92	263	249	2	1	1	1	1837419	67	1701	43.95	94.12	0	0	16	11.15	Yes	Firmicutes	Clostridia	Clostridiales	Ruminococcaceae	NA
UMGS803	SRR5127411_bin.10	SRR5127411	97.86	1.59	0	89.91	263	232	4	0.970757	1	1	3962583	373	4019	39.42	0	0	14.84	17	22.22	Yes	Firmicutes	Clostridia	Clostridiales	Peptostreptococcaceae	Clostridium
UMGS804	ERR1190571_bin.68	ERR1190571	97.95	1.61	0	89.9	211	200	2	1	0.998215	0.998215	2092116	58	1805	59.98	94.12	0	10.94	19	15.49	Yes	Actinobacteria	Actinobacteria	Coriobacteriales	Coriobacteriaceae	Collinsella
UMGS805	SRR1930244_bin.14	SRR1930244	96.9	1.4	0	89.9	249	215	2	1	0.577202	0.577202	2500920	155	2276	39.53	93.28	11.35	99.83	18	30.15	No	Spirochaetes	Spirochaetia	Spirochaetales	Spirochaetaceae	Treponema
UMGS806	SRR2912805_bin.3	SRR2912805	93.95	0.81	0	89.9	211	196	1	1	1	0.992848	1813301	92	1591	60.35	94.12	0	10.94	19	58.88	Yes	Actinobacteria	Actinobacteria	Coriobacteriales	Coriobacteriaceae	Collinsella
UMGS807	ERR1912964_bin.3	ERR1912964	90.05	0.03	0	89.9	223	206	1	1	1	1	1913086	138	1457	49.61	0	0	0	17	16.82	No	Firmicutes	Clostridia	Clostridiales	NA	NA
UMGS808	SRR6028257_bin.19	SRR6028257	89.89	0	0	89.89	149	139	0	1	1	0.706999	893460	96	829	32.81	0	34.96	0	17	26.57	Yes	Firmicutes	NA	NA	NA	NA
UMGS809	ERR1620372_bin.25	ERR1620372	95.72	1.17	0	89.87	263	224	3	0.353236	1	1	2654253	154	2282	34.93	0	0	11.25	14	11.81	Yes	Firmicutes	Clostridia	Clostridiales	Eubacteriaceae	Eubacterium
UMGS810	SRR3108064_bin.53	SRR3108064	93.92	0.81	0	89.87	230	219	2	0.654318	1	1	2422033	74	2045	49.31	0	71.82	0	20	11.8	Yes	Verrucomicrobia	Opitutae	Opitutales	NA	NA
UMGS811	ERR636353_bin.43	ERR636353	93.24	0.68	0	89.84	230	218	1	0.654318	1	1	2303485	27	1895	48.68	0	0	0	18	23.92	Yes	Verrucomicrobia	Opitutae	Opitutales	NA	NA
UMGS812	ERR1620300_bin.49	ERR1620300	96.93	1.42	0	89.83	247	239	2	0.774398	1	1	2042434	78	1945	39.77	93.28	0	10.19	18	7.98	Yes	Firmicutes	Clostridia	Clostridiales	Eubacteriaceae	Eubacterium
UMGS813	SRR5579955_bin.5	SRR5579955	89.83	0	0	89.83	105	79	0	1	1	1	2259251	126	2161	57.38	0	0	0	18	7.26	Yes	Synergistetes	Synergistia	Synergistales	Synergistaceae	Cloacibacillus
UMGS814	ERR1293752_bin.10	ERR1293752	89.8	0	0	89.8	263	244	0	1	1	1	1718615	20	1494	49.95	94.12	0	10.94	20	13.4	Yes	Firmicutes	Clostridia	Clostridiales	NA	NA
UMGS815	ERR688517_bin.37	ERR688517	89.79	0	0	89.79	263	221	0	0.705478	0.965944	0.894016	1703750	72	1611	54.06	0	21.4	0	17	63.74	Yes	Firmicutes	Clostridia	Clostridiales	NA	NA
UMGS816	SRR769509_bin.3	SRR769509	94.48	0.94	66.67	89.78	406	371	3	1	1	1	2687157	209	2241	54.31	0	0	0	18	10.65	No	Bacteroidetes	Bacteroidia	Bacteroidales	Porphyromonadaceae	Barnesiella
UMGS817	SRR2912789_bin.22	SRR2912789	90.51	0.15	0	89.76	211	195	2	1	0.998215	0.991054	1874529	311	1828	59.93	0	0	0	19	9.85	Yes	Actinobacteria	Actinobacteria	Coriobacteriales	Coriobacteriaceae	Collinsella
UMGS818	ERR1953520_bin.68	ERR1953520	93.96	0.84	0	89.76	263	249	2	1	1	1	1968634	49	1843	57.15	94.12	0	10.97	16	10.27	Yes	Firmicutes	Clostridia	Clostridiales	NA	NA
UMGS819	SRR5127399_bin.6	SRR5127399	98.39	1.73	33.33	89.74	211	206	3	1	0.998215	0.994639	1986334	177	1798	60.18	94.12	0	99.45	19	15.04	Yes	Actinobacteria	Actinobacteria	Coriobacteriales	Coriobacteriaceae	Collinsella
UMGS820	SRR2912791_bin.21	SRR2912791	93.78	0.81	0	89.73	211	197	1	1	0.998215	0.994639	1991129	55	1673	60.01	0	0	0	19	85.01	Yes	Actinobacteria	Actinobacteria	Coriobacteriales	Coriobacteriaceae	Collinsella
UMGS821	ERR525999_bin.11	ERR525999	96.42	1.34	0	89.72	263	253	4	1	1	1	3060017	112	2560	42.75	0	34.77	0	17	15.52	Yes	Firmicutes	Clostridia	Clostridiales	NA	NA
UMGS822	SRR5963333_bin.5	SRR5963333	99.76	2.01	0	89.71	420	415	4	1	1	1	2320952	28	1916	67.21	0	0	0	20	20.37	Yes	Actinobacteria	Actinobacteria	Actinomycetales	Actinomycetaceae	Actinomyces
UMGS823	ERR1018210_bin.3	ERR1018210	97.21	1.5	0	89.71	334	300	4	0.499808	1	1	2145785	28	1847	38.94	92.44	0	13.74	18	11.28	Yes	Firmicutes	Negativicutes	Selenomonadales	Veillonellaceae	Veillonella
UMGS824	SRR1761702_bin.35	SRR1761702	89.71	0	0	89.71	263	245	0	1	0.904257	0.797236	2125947	89	1687	53.36	0	34.9	0	14	20.08	No	Firmicutes	Clostridia	Clostridiales	NA	NA
UMGS825	ERR1190967_bin.42	ERR1190967	90.59	0.19	0	89.64	211	185	2	1	0.998215	0.994639	1936034	120	1729	60.09	0	71.17	0	17	8.13	Yes	Actinobacteria	Actinobacteria	Coriobacteriales	Coriobacteriaceae	Collinsella
UMGS826	ERR2013623_bin.16	ERR2013623	93.13	0.7	0	89.63	249	203	1	1	1	1	3022567	100	2920	27.53	87.39	52.51	0	3	17.32	Yes	Firmicutes	Clostridia	Clostridiales	Peptostreptococcaceae	Clostridium
UMGS827	SRR6028595_bin.7	SRR6028595	91.51	0.38	0	89.61	406	380	1	0.706744	1	1	2354953	32	1870	55.26	92.44	0	68.38	18	54.2	Yes	Bacteroidetes	Bacteroidia	Bacteroidales	Porphyromonadaceae	NA
UMGS828	SRR2992893_bin.21	SRR2992893	92.95	0.67	0	89.6	263	219	1	0.707016	1	1	2306396	51	2186	55.2	0	99.67	58.6	20	28.3	No	Firmicutes	Clostridia	Clostridiales	NA	NA
UMGS830	SRR5106508_bin.5	SRR5106508	94.63	1.01	0	89.58	263	251	2	0.925462	1	0.9717	3215858	82	3000	55.78	92.44	22.77	18.29	19	19.87	Yes	Firmicutes	Clostridia	Clostridiales	NA	NA
UMGS832	SRR3582169_bin.27	SRR3582169	91.97	0.49	0	89.52	487	417	2	1	1	1	2920420	175	2289	48.54	94.96	0	10.97	18	34.91	No	Bacteroidetes	Bacteroidia	Bacteroidales	Prevotellaceae	Prevotella
UMGS833	SRR6054486_bin.17	SRR6054486	94.09	0.92	50	89.49	211	198	2	1	0.998215	0.994639	1895587	342	1803	60.12	94.12	0	10.94	17	12.57	Yes	Actinobacteria	Actinobacteria	Coriobacteriales	Coriobacteriaceae	Collinsella
UMGS834	ERR1620269_bin.44	ERR1620269	92.82	0.67	0	89.47	257	228	1	1	1	1	2885535	397	2960	62.18	0	0	0	14	100.27	No	Firmicutes	Clostridia	Clostridiales	NA	NA
UMGS835	ERR589530_bin.45	ERR589530	93.19	0.75	0	89.44	406	381	3	1	1	1	3324504	78	2587	38.33	0	0	0	19	18.72	Yes	Bacteroidetes	Bacteroidia	Bacteroidales	Porphyromonadaceae	NA
UMGS836	ERR526061_bin.24	ERR526061	94.84	1.09	0	89.39	311	270	2	1	1	1	3729043	377	3742	50.8	0	0	0	18	16.21	No	Proteobacteria	Gammaproteobacteria	Enterobacteriales	Enterobacteriaceae	Morganella
UMGS837	ERR414243_bin.31	ERR414243	89.37	0	0	89.37	263	241	0	1	1	1	1874892	129	1771	45.19	93.28	0	0	15	10.98	No	Firmicutes	Clostridia	Clostridiales	Ruminococcaceae	NA
UMGS838	ERR1190926_bin.6	ERR1190926	94.41	1.01	0	89.36	263	243	2	0.919392	0.928961	0.737599	2195070	101	2072	57.36	0	0	0	17	14.6	No	Firmicutes	Clostridia	Clostridiales	NA	NA
UMGS839	ERR589532_bin.53	ERR589532	94.94	1.12	0	89.34	149	143	1	1	1	1	1115603	18	1133	27.36	0	99.74	92.17	20	80.48	No	Tenericutes	NA	NA	NA	NA
UMGS840	SRR3737012_bin.13	SRR3737012	96.63	1.46	0	89.33	314	302	4	1	1	1	2557440	40	2134	56.88	92.44	61.58	11.32	20	14.86	Yes	Bacteroidetes	Bacteroidia	Bacteroidales	Rikenellaceae	Alistipes
UMGS841	ERR209608_bin.4	ERR209608	92.13	0.56	0	89.33	149	140	1	1	1	1	1335027	57	1392	30.57	57.14	32.49	11.32	20	15.96	Yes	Tenericutes	NA	NA	NA	NA
UMGS842	ERR1305895_bin.23	ERR1305895	97.32	1.6	0	89.32	314	299	4	0.499808	1	1	2246269	146	1921	51.23	93.28	23.03	0	17	8.61	Yes	Bacteroidetes	Bacteroidia	Bacteroidales	Rikenellaceae	Alistipes
UMGS843	ERR1190889_bin.47	ERR1190889	93.35	0.81	0	89.3	223	209	1	0.707016	0.707016	0.707016	1764500	33	1515	45.4	93.28	23.09	98.19	19	18.88	No	Firmicutes	Clostridia	Clostridiales	NA	NA
UMGS844	SRR5127449_bin.10	SRR5127449	93.3	0.81	0	89.25	211	190	1	1	0.998215	0.996428	1901577	202	1751	60.16	0	0	0	17	19.69	Yes	Actinobacteria	Actinobacteria	Coriobacteriales	Coriobacteriaceae	Collinsella
UMGS845	ERR1620321_bin.13	ERR1620321	92.01	0.56	0	89.21	490	411	2	0.14053	1	1	3356778	84	2703	48.65	0	46.25	0	15	16.99	Yes	Bacteroidetes	Bacteroidia	Bacteroidales	Bacteroidaceae	Bacteroides
UMGS846	ERR1190639_bin.35	ERR1190639	93.33	0.83	0	89.18	487	412	5	1	1	1	2746192	57	2186	43.15	0	0	0	18	159.28	No	Bacteroidetes	Bacteroidia	Bacteroidales	Prevotellaceae	Prevotella
UMGS847	SRR5056973_bin.68	SRR5056973	94.56	1.08	0	89.16	284	269	3	1	1	1	2461669	72	2168	58.52	0	0	0	19	10.67	Yes	Proteobacteria	Deltaproteobacteria	Desulfovibrionales	Desulfovibrionaceae	Desulfovibrio
UMGS848	SRR5127640_bin.32	SRR5127640	92.29	0.63	0	89.14	278	229	1	0.707016	1	1	2586270	85	2277	46.05	0	0	5.37	12	25.93	No	Firmicutes	Clostridia	Clostridiales	Lachnospiraceae	Blautia
UMGS849	SRR6054473_bin.9	SRR6054473	92.48	0.67	0	89.13	263	247	1	0.266816	1	1	1511402	33	1380	46.69	94.96	23.09	10.63	20	26.03	Yes	Firmicutes	Clostridia	Clostridiales	Peptostreptococcaceae	Clostridium
UMGS850	ERR1190536_bin.4	ERR1190536	97.58	1.69	0	89.13	211	201	3	1	0.998215	0.994639	2236916	62	1878	59.66	94.12	0	99.45	17	14.99	Yes	Actinobacteria	Actinobacteria	Coriobacteriales	Coriobacteriaceae	Collinsella
UMGS851	SRR5127825_bin.15	SRR5127825	91.13	0.4	100	89.13	211	197	1	1	0.998215	0.994639	1784025	182	1643	60.39	0	51.6	0	18	65.66	No	Actinobacteria	Actinobacteria	Coriobacteriales	Coriobacteriaceae	Collinsella
UMGS852	SRR5279284_bin.9	SRR5279284	91.13	0.4	0	89.13	211	188	1	1	0.998215	0.994639	1983892	156	1706	59.98	94.12	70.58	99.45	18	9.44	Yes	Actinobacteria	Actinobacteria	Coriobacteriales	Coriobacteriaceae	Collinsella
UMGS853	SRR5279224_bin.22	SRR5279224	95.97	1.37	0	89.12	211	202	3	1	0.998215	0.994639	2023970	146	1764	60.03	0	0	0	14	9.35	Yes	Actinobacteria	Actinobacteria	Coriobacteriales	Coriobacteriaceae	Collinsella
UMGS854	ERR688514_bin.38	ERR688514	95.16	1.21	0	89.11	211	179	6	1	1	1	1527535	16	1323	42.83	72.27	0	32.21	19	12.91	Yes	Actinobacteria	Actinobacteria	Coriobacteriales	Coriobacteriaceae	Eggerthella
UMGS855	SRR5056660_bin.39	SRR5056660	92.7	0.72	0	89.1	149	140	2	1	1	1	1233768	69	1286	24.73	0	0	10.53	19	10.26	Yes	Tenericutes	NA	NA	NA	NA
UMGS856	SRR1196456_bin.38	SRR1196456	96.31	1.45	0	89.06	263	253	3	1	1	1	3701038	86	3201	58.66	94.12	23.55	8.55	16	19.46	Yes	Firmicutes	Clostridia	Clostridiales	Ruminococcaceae	NA
UMGS857	SRR3736987_bin.4	SRR3736987	94.6	1.11	0	89.05	316	300	3	1	1	0.769608	3265877	54	2548	51.49	0	0	0	20	53.42	No	Bacteroidetes	Bacteroidia	Bacteroidales	Rikenellaceae	Alistipes
UMGS858	SRR1761667_bin.2	SRR1761667	90.72	0.34	0	89.02	263	245	1	0.727461	0.907135	0.541491	1807406	176	1793	61.69	90.76	0	34.46	19	10.73	Yes	Firmicutes	Clostridia	Clostridiales	NA	NA
UMGS859	ERR414316_bin.12	ERR414316	89.01	0	0	89.01	147	137	0	0.89429	1	1	1002062	7	988	45.11	0	99.61	99.62	20	121.64	Yes	Proteobacteria	Alphaproteobacteria	Rickettsiales	NA	NA
UMGS860	SRR1761704_bin.38	SRR1761704	89.01	0	0	89.01	147	137	0	0.706783	0.666361	0.816372	913865	12	886	46.85	0	99.61	99.62	20	25.55	Yes	Proteobacteria	Alphaproteobacteria	Rickettsiales	NA	NA
UMGS861	SRR5057094_bin.65	SRR5057094	95.7	1.34	0	89	257	246	2	1	1	0.577202	2204498	131	2129	62.15	94.12	0	11.08	15	14.68	Yes	Firmicutes	Clostridia	Clostridiales	NA	NA
UMGS863	SRR4481725_bin.64	SRR4481725	93.38	0.89	0	88.93	263	214	2	1	0.816392	0.816392	2422454	159	2466	40.82	0	0	11.35	15	7.63	Yes	Firmicutes	Clostridia	Clostridiales	NA	NA
UMGS864	SRR1197078_bin.13	SRR1197078	98.41	1.9	0	88.91	176	170	2	1	1	1	3078380	50	2817	51.38	0	0	0	20	23.32	No	Tenericutes	Mollicutes	Erysipelotrichales	Erysipelotrichaceae	Solobacterium
UMGS865	SRR769532_bin.16	SRR769532	90.75	0.38	0	88.85	406	369	1	1	1	0.707016	2001061	23	1727	52.42	0	0	11.04	16	20.07	Yes	Bacteroidetes	Bacteroidia	Bacteroidales	Porphyromonadaceae	NA
UMGS866	ERR1018224_bin.44	ERR1018224	95.19	1.27	0	88.84	278	231	2	1	1	0.948561	2737229	112	2454	49.13	0	0	0	15	14.21	Yes	Firmicutes	Clostridia	Clostridiales	Peptostreptococcaceae	Clostridium
UMGS867	SRR3131894_bin.5	SRR3131894	95.99	1.43	16.67	88.84	704	677	6	0.755638	1	1	1652745	135	1685	41.66	94.96	0	11.01	16	8.44	Yes	Firmicutes	Bacilli	Lactobacillales	Streptococcaceae	Streptococcus
UMGS868	ERR1190578_bin.36	ERR1190578	92.23	0.68	0	88.83	567	525	2	0.790265	1	1	3051518	94	2482	51.15	92.44	59.95	10.7	19	85.51	Yes	Bacteroidetes	Bacteroidia	Bacteroidales	Prevotellaceae	Prevotella
UMGS869	SRR1761698_bin.21	SRR1761698	97.14	1.67	0	88.79	176	168	4	1	1	1	1910878	96	1897	32.52	0	99.22	0	20	15.18	Yes	Tenericutes	Mollicutes	Erysipelotrichales	Erysipelotrichaceae	Solobacterium
UMGS870	SRR5057088_bin.22	SRR5057088	94.63	1.17	66.67	88.78	263	218	3	0.994172	0.982221	0.8205	1724790	96	1685	59.7	89.92	0	0	15	13.8	Yes	Firmicutes	Clostridia	Clostridiales	NA	NA
UMGS871	ERR414245_bin.26	ERR414245	92.53	0.75	0	88.78	490	438	2	0.279614	1	0.446984	3145122	194	2669	46.92	0	59.88	11.04	13	21.76	Yes	Bacteroidetes	Bacteroidia	Bacteroidales	Bacteroidaceae	Bacteroides
UMGS872	ERR414324_bin.6	ERR414324	91.57	0.56	0	88.77	149	140	1	1	1	1	1153511	33	1176	25.18	63.87	99.74	99.66	20	14.86	Yes	Tenericutes	NA	NA	NA	NA
UMGS873	ERR1190965_bin.23	ERR1190965	91.91	0.63	0	88.76	278	233	4	1	1	1	2911374	76	2795	43.99	0	0	5.3	12	13.76	Yes	Firmicutes	Clostridia	Clostridiales	Lachnospiraceae	NA
UMGS874	SRR2992887_bin.21	SRR2992887	91.25	0.5	0	88.75	263	244	2	1	1	1	3007809	175	2685	55.19	0	0	11.25	15	7.65	Yes	Firmicutes	Clostridia	Clostridiales	NA	NA
UMGS875	SRR2992887_bin.50	SRR2992887	92.39	0.73	0	88.74	263	246	2	1	1	1	2146296	123	1952	58.51	0	0	0	20	7.92	No	Firmicutes	Clostridia	Clostridiales	NA	NA
UMGS876	SRR4408252_bin.5	SRR4408252	96.77	1.61	0	88.72	211	205	2	1	0.998215	0.994639	2075301	190	1867	60.02	0	0	0	20	30.38	Yes	Actinobacteria	Actinobacteria	Coriobacteriales	Coriobacteriaceae	Collinsella
UMGS877	SRR5056653_bin.24	SRR5056653	96.77	1.61	50	88.72	211	205	2	1	0.998215	0.994639	2129771	132	1912	59.88	94.12	51.4	25.57	18	13.79	Yes	Actinobacteria	Actinobacteria	Coriobacteriales	Coriobacteriaceae	Collinsella
UMGS878	SRR5127477_bin.9	SRR5127477	96.77	1.61	50	88.72	211	205	2	1	0.998215	0.994639	2022471	47	1721	59.92	94.12	31.38	99.45	19	41.85	Yes	Actinobacteria	Actinobacteria	Coriobacteriales	Coriobacteriaceae	Collinsella
UMGS879	SRR1761717_bin.45	SRR1761717	90.03	0.27	0	88.68	278	216	1	1	1	0.707016	1899864	226	1818	41.55	0	0	11.83	18	10.93	Yes	Bacteroidetes	NA	NA	NA	NA
UMGS880	SRR5106282_bin.60	SRR5106282	88.65	0	0	88.65	316	285	0	1	1	1	1644740	75	1464	48.73	93.28	12.33	79.9	19	23.02	Yes	Bacteroidetes	Bacteroidia	Bacteroidales	NA	NA
UMGS881	SRR4033077_bin.13	SRR4033077	94.52	1.18	25	88.62	420	357	4	1	0.577202	0.577202	2319546	58	2125	41.13	0	0	11.25	14	50.23	Yes	Firmicutes	Clostridia	Clostridiales	Lachnospiraceae	Pseudobutyrivibrio
UMGS882	ERR1305878_bin.29	ERR1305878	92.06	0.69	50	88.61	263	246	2	1	1	1	2634827	210	2229	51.09	0	0	0	17	8.74	Yes	Firmicutes	Clostridia	Clostridiales	NA	NA
UMGS883	SRR1761700_bin.3	SRR1761700	91.95	0.67	0	88.6	263	247	1	0.706925	1	1	1844366	95	1630	60.46	93.28	0	10.32	18	77.02	No	Firmicutes	Clostridia	Clostridiales	NA	NA
UMGS884	SRR2992899_bin.70	SRR2992899	92.14	0.71	0	88.59	316	297	2	1	1	1	2590775	130	2194	43.37	72.27	63.08	11.93	19	8.27	Yes	Bacteroidetes	Bacteroidia	Bacteroidales	NA	NA
UMGS885	SRR6028211_bin.15	SRR6028211	90.27	0.34	0	88.57	230	210	1	1	1	1	1851117	79	1552	52.93	0	99.74	99.49	19	31.97	Yes	Verrucomicrobia	Opitutae	Opitutales	NA	NA
UMGS886	ERR525804_bin.47	ERR525804	95.96	1.48	20	88.56	177	166	5	1	1	1	2185396	47	2206	38.55	0	35.29	0	19	15.11	No	Tenericutes	Mollicutes	Erysipelotrichales	Erysipelotrichaceae	Solobacterium
UMGS887	SRR1761702_bin.21	SRR1761702	88.5	0	0	88.5	263	213	0	0.611811	0.407936	0.407936	2307981	53	2171	54.59	0	0	0	13	27.17	Yes	Firmicutes	Clostridia	Clostridiales	NA	NA
UMGS888	SRR5127804_bin.13	SRR5127804	92.54	0.81	0	88.49	211	188	1	1	0.998215	0.992848	1956617	171	1727	60.05	94.12	0	0	19	45.74	Yes	Actinobacteria	Actinobacteria	Coriobacteriales	Coriobacteriaceae	Collinsella
UMGS889	ERR1912976_bin.10	ERR1912976	94.13	1.13	16.67	88.48	567	494	6	0.806741	0.806741	0.903314	3143373	171	2545	45.6	95.8	0	10.84	18	12.8	Yes	Bacteroidetes	Bacteroidia	Bacteroidales	Prevotellaceae	Prevotella
UMGS890	SRR2155382_bin.36	SRR2155382	96.02	1.51	25	88.47	406	387	4	1	1	1	2562440	126	2115	55.71	0	0	0	18	13.34	No	Bacteroidetes	Bacteroidia	Bacteroidales	Porphyromonadaceae	NA
UMGS891	ERR1190806_bin.28	ERR1190806	91.75	0.67	0	88.4	263	242	1	1	1	1	1994486	208	1961	33.33	0	0	0	8	8.38	No	Firmicutes	Clostridia	Clostridiales	Eubacteriaceae	Eubacterium
UMGS892	ERR1018219_bin.20	ERR1018219	96.43	1.61	0	88.38	211	199	3	1	0.998215	0.994639	2023918	89	1779	59.95	0	99.61	18.63	19	60.42	Yes	Actinobacteria	Actinobacteria	Coriobacteriales	Coriobacteriaceae	Collinsella
UMGS893	ERR1913015_bin.15	ERR1913015	94.07	1.14	0	88.37	263	249	4	1	0.774398	0.446984	2716766	144	2636	59.82	91.6	24.59	11.08	16	9.57	Yes	Firmicutes	Clostridia	Clostridiales	NA	NA
UMGS894	ERR414504_bin.10	ERR414504	95.55	1.44	0	88.35	354	317	3	1	1	0.816392	2650866	87	2312	42.66	0	0	0	17	18.92	Yes	Firmicutes	Clostridia	Clostridiales	Lachnospiraceae	NA
UMGS895	SRR1930244_bin.4	SRR1930244	96.04	1.54	0	88.34	249	233	5	1	1	1	2273835	185	2219	38.87	0	0	0	17	11.26	No	Spirochaetes	Spirochaetia	Spirochaetales	Spirochaetaceae	Treponema
UMGS896	ERR1620280_bin.21	ERR1620280	88.31	0	0	88.31	430	348	0	1	1	1	1647230	43	1492	52.08	93.28	34.57	72.1	10	17.45	No	Firmicutes	Bacilli	Lactobacillales	Lactobacillaceae	Lactobacillus
UMGS897	SRR2155371_bin.22	SRR2155371	94.7	1.28	25	88.3	263	249	4	1	0.894312	0.446984	2711297	84	2577	60.08	0	0	11.08	19	48.95	Yes	Firmicutes	Clostridia	Clostridiales	NA	NA
UMGS898	SRR4451556_bin.29	SRR4451556	92.34	0.81	0	88.29	223	210	1	1	1	1	2174646	70	1969	52.48	93.28	0	31.69	16	9.72	Yes	Firmicutes	Clostridia	Clostridiales	NA	NA
UMGS899	SRR5558081_bin.8	SRR5558081	93.83	1.11	85.71	88.28	487	424	7	0.36023	0.521697	1	2845768	131	2247	48.66	95.8	0	0	18	12.61	Yes	Bacteroidetes	Bacteroidia	Bacteroidales	Prevotellaceae	Prevotella
UMGS900	SRR2992887_bin.79	SRR2992887	93.82	1.12	0	88.22	149	142	1	1	1	1	1310138	74	1503	26.84	0	99.74	62.22	19	8.69	Yes	Tenericutes	NA	NA	NA	NA
UMGS901	SRR6028340_bin.15	SRR6028340	92.56	0.87	66.67	88.21	491	423	3	0.124983	1	1	2819390	131	2444	43.09	0	0	9.23	15	52.09	Yes	Bacteroidetes	Bacteroidia	Bacteroidales	Bacteroidaceae	Bacteroides
UMGS902	ERR1305901_bin.89	ERR1305901	97.43	1.85	0	88.18	263	253	4	1	1	1	2178918	110	1930	51.07	0	0	0	18	10.64	Yes	Firmicutes	Clostridia	Clostridiales	NA	NA
UMGS903	SRR1197020_bin.10	SRR1197020	90.03	0.37	0	88.18	492	447	1	0.249519	0.353236	0.577202	2266171	323	1784	43.22	0	0	0	18	13.36	Yes	Bacteroidetes	Bacteroidia	Bacteroidales	Prevotellaceae	Prevotella
UMGS904	SRR1761720_bin.5	SRR1761720	97.83	1.93	25	88.18	420	399	4	1	1	0.816392	2934809	63	2714	41.6	0	23.09	5.44	18	34.78	Yes	Firmicutes	Clostridia	Clostridiales	Lachnospiraceae	Lachnobacterium
UMGS905	SRR6028570_bin.23	SRR6028570	95.53	1.48	0	88.13	263	220	3	1	1	1	1982744	210	1895	53.44	0	0	10.63	20	13.85	Yes	Firmicutes	Clostridia	Clostridiales	Ruminococcaceae	NA
UMGS906	ERR1620299_bin.26	ERR1620299	94.83	1.34	66.67	88.13	263	214	3	0.707016	0.707016	0.707016	2037614	82	2002	61.41	83.19	0	5.85	15	31.53	Yes	Firmicutes	Clostridia	Clostridiales	Oscillospiraceae	Oscillibacter
UMGS907	ERR1018187_bin.82	ERR1018187	88.92	0.16	0	88.12	475	422	1	1	1	1	1857881	109	1457	52.72	0	0	0	20	47.57	Yes	Bacteroidetes	Bacteroidia	Bacteroidales	Porphyromonadaceae	Porphyromonas
UMGS908	SRR5279269_bin.12	SRR5279269	89.96	0.37	0	88.11	492	440	1	0.844896	1	0.89429	3091019	60	2545	43.62	0	0	0	19	30.67	Yes	Bacteroidetes	Bacteroidia	Bacteroidales	Prevotellaceae	Paraprevotella
UMGS909	ERR1190550_bin.15	ERR1190550	97.58	1.9	25	88.08	211	204	4	1	0.998215	0.994639	2136726	73	1831	59.64	0	0	0	19	11.88	Yes	Actinobacteria	Actinobacteria	Coriobacteriales	Coriobacteriaceae	Collinsella
UMGS910	SRR5579995_bin.10	SRR5579995	93.66	1.12	0	88.06	149	141	1	1	1	1	1544654	75	1703	27.28	0	23.29	10.97	19	9.73	Yes	Tenericutes	NA	NA	NA	NA
UMGS911	SRR1761713_bin.13	SRR1761713	88.03	0	0	88.03	263	241	0	1	0.852411	0.852411	2116279	68	1666	54.85	0	34.9	30.56	16	32.65	Yes	Firmicutes	Clostridia	Clostridiales	NA	NA
UMGS912	SRR2912807_bin.21	SRR2912807	98.39	2.08	0	87.99	211	200	5	1	0.998215	0.994639	1958662	162	1726	60.25	0	0	0	16	15.22	Yes	Actinobacteria	Actinobacteria	Coriobacteriales	Coriobacteriaceae	Collinsella
UMGS913	SRR1196455_bin.2	SRR1196455	91.48	0.7	0	87.98	250	227	1	1	1	1	1685698	232	1895	52.31	94.96	33.99	11.35	12	9.3	Yes	Firmicutes	Clostridia	Clostridiales	NA	NA
UMGS914	ERR505084_bin.40	ERR505084	100	2.41	33.33	87.95	149	146	3	1	1	1	2114094	162	2021	26.3	0	54.79	99.59	20	8.89	No	Tenericutes	Mollicutes	NA	NA	NA
UMGS915	ERR1018220_bin.2	ERR1018220	95.45	1.5	0	87.95	334	278	3	1	1	1	1818286	129	1802	48.16	92.44	0	11.56	15	10.69	Yes	Firmicutes	Negativicutes	Selenomonadales	Veillonellaceae	NA
UMGS916	SRR1761681_bin.7	SRR1761681	97.99	2.01	66.67	87.94	263	257	3	0.342337	0.632212	0.707016	2017502	70	1935	46.68	0	70.52	0	19	38.28	Yes	Firmicutes	Clostridia	Clostridiales	Ruminococcaceae	NA
UMGS917	SRR4305239_bin.6	SRR4305239	94.23	1.26	0	87.93	406	377	4	0.706744	1	1	2245120	231	1937	54.79	0	0	0	18	13.67	Yes	Bacteroidetes	Bacteroidia	Bacteroidales	Porphyromonadaceae	NA
UMGS918	ERR911961_bin.59	ERR911961	91.28	0.67	0	87.93	263	247	1	0.25727	1	1	2027032	36	1894	56.77	89.92	0	6.22	16	62.56	No	Firmicutes	Clostridia	Clostridiales	NA	NA
UMGS919	ERR1190597_bin.27	ERR1190597	95.97	1.61	0	87.92	211	203	3	1	0.998215	0.994639	2084829	116	1840	60.21	0	70.58	0	19	9.06	Yes	Actinobacteria	Actinobacteria	Coriobacteriales	Coriobacteriaceae	Collinsella
UMGS920	SRR6028474_bin.9	SRR6028474	98.66	2.15	0	87.91	263	256	5	1	1	1	3385832	302	3508	37.63	0	0	10.77	17	25.4	Yes	Firmicutes	Clostridia	Clostridiales	Lachnospiraceae	Butyrivibrio
UMGS921	ERR1578637_bin.36	ERR1578637	91.94	0.81	0	87.89	211	197	1	1	0.998215	0.994639	1906110	61	1639	60.37	94.12	70.58	99.45	16	11.4	Yes	Actinobacteria	Actinobacteria	Coriobacteriales	Coriobacteriaceae	Collinsella
UMGS922	SRR2155318_bin.26	SRR2155318	91.94	0.81	0	87.89	223	210	1	1	1	0.499808	2228718	68	2067	59.14	85.71	0	11.04	18	20.25	Yes	Firmicutes	Clostridia	Clostridiales	NA	NA
UMGS923	ERR2013566_bin.18	ERR2013566	88.14	0.06	0	87.84	263	240	1	0.987268	1	0.960324	1763241	79	1630	48.77	0	24.85	11.01	20	23.27	No	Firmicutes	Clostridia	Clostridiales	Ruminococcaceae	Ruminococcus
UMGS925	ERR1190848_bin.35	ERR1190848	99.91	2.42	66.67	87.81	211	207	3	1	0.998215	0.994639	2260107	90	1965	60.14	94.12	0	10.94	18	13.64	Yes	Actinobacteria	Actinobacteria	Coriobacteriales	Coriobacteriaceae	Collinsella
UMGS926	SRR4305227_bin.5	SRR4305227	94.53	1.35	50	87.78	263	236	6	1	1	1	2823222	366	2934	51.47	0	0	0	16	46.85	Yes	Firmicutes	Clostridia	Clostridiales	Ruminococcaceae	NA
UMGS927	SRR3992999_bin.11	SRR3992999	91.16	0.68	0	87.76	261	242	1	1	1	1	2131819	116	1974	59.61	94.12	52.77	99.83	19	39.51	Yes	Firmicutes	Clostridia	Clostridiales	Ruminococcaceae	NA
UMGS928	ERR525998_bin.1	ERR525998	94.32	1.32	0	87.72	257	242	2	1	1	1	2278189	214	2208	53.46	94.96	0	0	20	8.02	Yes	Actinobacteria	Actinobacteria	Actinomycetales	Micrococcaceae	NA
UMGS929	SRR6054493_bin.5	SRR6054493	88.71	0.2	100	87.71	223	174	1	1	1	1	1755801	81	1525	45.33	93.28	0	99.79	17	96.58	Yes	Firmicutes	Clostridia	Clostridiales	NA	NA
UMGS930	SRR2912776_bin.50	SRR2912776	91.05	0.67	0	87.7	263	246	1	0.332991	1	1	2081694	53	1781	57	0	0	0	16	29.18	No	Firmicutes	Clostridia	Clostridiales	NA	NA
UMGS931	ERR209280_bin.16	ERR209280	90.45	0.56	0	87.65	149	139	1	1	1	0.844937	1326993	36	1303	25.02	0	26.09	11.56	20	33.41	No	Tenericutes	NA	NA	NA	NA
UMGS932	SRR5580035_bin.25	SRR5580035	98.88	2.25	0	87.63	149	146	2	0.816392	1	1	1434648	30	1356	30.82	73.11	99.61	99.69	20	44.04	No	Tenericutes	Mollicutes	NA	NA	NA
UMGS933	ERR1305877_bin.49	ERR1305877	90	0.48	0	87.6	316	287	1	1	1	0.816372	2047505	40	1693	47.38	94.96	60.4	10.91	17	21.08	Yes	Bacteroidetes	Bacteroidia	Bacteroidales	Bacteroidaceae	Bacteroides
UMGS934	ERR1912962_bin.10	ERR1912962	90.94	0.67	0	87.59	263	246	1	1	1	1	2080313	56	2047	53.78	0	16.37	9.37	20	16.58	No	Firmicutes	Clostridia	Clostridiales	NA	NA
UMGS935	SRR5050584_bin.5	SRR5050584	99.33	2.35	0	87.58	263	258	4	1	1	1	5077023	74	4485	34.87	0	99.54	0	16	27.45	No	Firmicutes	Clostridia	Clostridiales	Lachnospiraceae	Anaerosporobacter
UMGS937	ERR414261_bin.22	ERR414261	87.58	0	0	87.58	487	438	0	0.44694	1	1	2320603	67	1948	46.31	0	0	0	18	116.3	Yes	Bacteroidetes	Bacteroidia	Bacteroidales	Prevotellaceae	Prevotella
UMGS938	SRR2912788_bin.13	SRR2912788	87.58	0	0	87.58	211	178	0	0.997872	0.985038	0.945809	1935934	159	1731	60.11	0	0	0	18	12.33	Yes	Actinobacteria	Actinobacteria	Coriobacteriales	Coriobacteriaceae	Collinsella
UMGS939	ERR1620320_bin.15	ERR1620320	88.59	0.22	0	87.49	263	236	1	1	1	1	2081481	57	1887	40.38	92.44	0	99.86	17	13.96	No	Firmicutes	Clostridia	Clostridiales	Ruminococcaceae	Anaeromassilibacillus
UMGS940	ERR011169_bin.3	ERR011169	87.44	0	0	87.44	126	95	0	1	1	1	1327874	220	1358	32.95	0	99.74	99.83	13	11.31	Yes	Tenericutes	Mollicutes	NA	NA	NA
UMGS941	ERR1190721_bin.6	ERR1190721	87.44	0	0	87.44	256	187	0	1	1	1	1710044	104	1607	48.19	0	23.29	0	17	8.82	Yes	Proteobacteria	Betaproteobacteria	Burkholderiales	Sutterellaceae	Sutterella
UMGS942	SRR3992965_bin.53	SRR3992965	87.36	0	0	87.36	263	232	0	1	1	1	1711036	188	1613	53.76	0	0	0	8	17.08	Yes	Firmicutes	Clostridia	Clostridiales	Ruminococcaceae	NA
UMGS943	SRR5127406_bin.8	SRR5127406	95.39	1.61	75	87.34	211	197	4	1	0.998215	0.994639	1991239	190	1808	60.27	0	0	0	17	17.36	Yes	Actinobacteria	Actinobacteria	Coriobacteriales	Coriobacteriaceae	Collinsella
UMGS944	ERR1190861_bin.8	ERR1190861	97.47	2.03	0	87.32	261	230	3	1	1	0.912519	3200102	95	2814	35.9	0	22.9	0	13	17.37	No	Firmicutes	Clostridia	Clostridiales	Peptostreptococcaceae	Clostridium
UMGS945	ERR1620269_bin.39	ERR1620269	94.68	1.48	25	87.28	278	253	4	0.53418	1	1	3548053	114	3286	50.78	0	0	0	16	20.79	Yes	Firmicutes	Clostridia	Clostridiales	Peptostreptococcaceae	Clostridium
UMGS946	SRR5580036_bin.60	SRR5580036	95.32	1.61	0	87.27	223	189	2	1	1	0.707016	1865341	168	1862	47.01	0	36.2	10.91	19	7.19	Yes	Firmicutes	Clostridia	Clostridiales	NA	NA
UMGS947	SRR1196456_bin.17	SRR1196456	93.96	1.34	0	87.26	263	250	2	0.925462	1	1	2601825	147	2430	60.61	0	23.22	0	16	31.97	Yes	Firmicutes	Clostridia	Clostridiales	NA	NA
UMGS948	ERR1190648_bin.39	ERR1190648	90.6	0.67	0	87.25	263	245	1	1	1	1	2056761	23	1772	56.91	94.12	0	61.06	20	75.99	Yes	Firmicutes	Clostridia	Clostridiales	Ruminococcaceae	NA
UMGS949	ERR321393_bin.28	ERR321393	87.25	0	0	87.25	263	205	0	1	1	1	1407840	23	1344	40.49	94.12	0	10.67	19	34.19	Yes	Firmicutes	Clostridia	Clostridiales	Ruminococcaceae	NA
UMGS950	ERR589442_bin.16	ERR589442	89.01	0.36	0	87.21	530	448	1	1	1	1	2115846	252	1955	46.24	94.96	0	10.53	11	6.4	No	Bacteroidetes	Bacteroidia	Bacteroidales	Prevotellaceae	Prevotella
UMGS951	SRR3108079_bin.43	SRR3108079	91.45	0.85	0	87.2	171	159	1	1	1	1	2277749	52	2129	41.17	93.28	0	10.97	20	14.45	Yes	NA	NA	NA	NA	NA
UMGS953	ERR505084_bin.17	ERR505084	93.92	1.35	0	87.17	230	219	2	1	1	1	2458665	37	2034	46.22	0	58.38	7.25	20	32.17	No	Verrucomicrobia	Opitutae	Opitutales	NA	NA
UMGS954	ERR1190562_bin.24	ERR1190562	87.17	0	0	87.17	492	419	0	0.744138	1	1	2523524	101	1988	50.17	0	0	0	18	298.79	No	Bacteroidetes	Bacteroidia	Bacteroidales	Prevotellaceae	Prevotella
UMGS955	SRR5558121_bin.13	SRR5558121	97.14	2	0	87.14	211	198	4	1	0.996428	0.989258	2038625	160	1830	59.89	94.12	0	99.45	19	6.6	Yes	Actinobacteria	Actinobacteria	Coriobacteriales	Coriobacteriaceae	Collinsella
UMGS956	ERR1620349_bin.29	ERR1620349	96.64	1.9	0	87.14	420	401	3	1	0.865914	0.499808	1915135	107	1653	50.35	0	16.57	99.08	19	7.87	No	Actinobacteria	Actinobacteria	Actinomycetales	Actinomycetaceae	Actinomyces
UMGS957	SRR2992898_bin.30	SRR2992898	92.7	1.12	0	87.1	149	141	1	1	1	0.912754	1113205	10	1153	27.74	0	23.68	61.37	20	14.25	No	Tenericutes	NA	NA	NA	NA
UMGS958	ERR1018194_bin.15	ERR1018194	98.2	2.22	16.67	87.1	334	324	6	1	1	0.894197	1929771	121	1856	38.86	92.44	0	8.44	16	11.5	Yes	Firmicutes	Negativicutes	Selenomonadales	Veillonellaceae	Veillonella
UMGS959	ERR525720_bin.35	ERR525720	99.19	2.42	0	87.09	211	207	3	1	0.998215	0.994639	2136584	82	1827	59.87	94.12	0	10.94	19	44.29	Yes	Actinobacteria	Actinobacteria	Coriobacteriales	Coriobacteriaceae	Collinsella
UMGS960	ERR525751_bin.24	ERR525751	93.79	1.34	0	87.09	263	240	3	0.706925	1	1	2644729	102	2299	38.79	0	0	0	11	12.06	No	Firmicutes	Clostridia	Clostridiales	Peptostreptococcaceae	Clostridium
UMGS961	SRR5057100_bin.26	SRR5057100	87.09	0	0	87.09	263	212	0	1	1	0.706999	2589606	140	2540	56.1	0	52.45	0	18	8.76	Yes	Firmicutes	Clostridia	Clostridiales	Clostridiaceae	Butyricicoccus
UMGS962	ERR589532_bin.55	ERR589532	91.13	0.81	0	87.08	211	195	1	1	0.998215	0.994639	1913818	217	1732	60.08	94.12	0	99.45	19	87.16	Yes	Actinobacteria	Actinobacteria	Coriobacteriales	Coriobacteriaceae	Collinsella
UMGS963	SRR4305041_bin.1	SRR4305041	95.05	1.6	8.33	87.05	839	793	10	0.249519	1	1	4823111	134	4026	43.52	0	0	0	20	67.1	Yes	Bacteroidetes	Bacteroidia	Bacteroidales	Bacteroidaceae	Bacteroides
UMGS964	ERR1190926_bin.80	ERR1190926	93.74	1.34	0	87.04	263	247	2	1	1	1	2018636	36	1847	47.02	93.28	0	11.08	14	13.41	Yes	Firmicutes	Clostridia	Clostridiales	NA	NA
UMGS965	SRR1761711_bin.31	SRR1761711	96.48	1.89	10	87.03	263	245	10	0.217658	1	1	2410496	189	2319	38.9	0	25.05	33.4	17	12.79	Yes	Firmicutes	Clostridia	Clostridiales	Eubacteriaceae	Eubacterium
UMGS966	ERR1620276_bin.17	ERR1620276	88.68	0.34	0	86.98	263	229	2	1	1	1	1905597	122	1930	57.19	94.12	0	11.42	18	8.31	Yes	Firmicutes	Clostridia	Clostridiales	Ruminococcaceae	NA
UMGS967	SRR6028499_bin.9	SRR6028499	93.11	1.23	40	86.96	274	230	5	0.315863	1	1	5703028	632	5446	46.21	0	0	5.4	16	28.74	No	Firmicutes	Clostridia	Clostridiales	Lachnospiraceae	Blautia
UMGS968	ERR525795_bin.39	ERR525795	91.16	0.84	0	86.96	263	238	9	0.446984	1	1	1869680	119	1819	43.58	0	0	0	13	10.02	Yes	Firmicutes	Clostridia	Clostridiales	Ruminococcaceae	NA
UMGS969	SRR769513_bin.8	SRR769513	92.34	1.08	0	86.94	211	194	4	1	0.998215	0.994639	1896416	195	1723	60.18	0	0	0	19	11.48	Yes	Actinobacteria	Actinobacteria	Coriobacteriales	Coriobacteriaceae	Collinsella
UMGS970	SRR5963229_bin.4	SRR5963229	89.53	0.52	50	86.93	876	761	6	1	0.816372	0.816372	3547707	378	3510	59.92	0	0	0	15	963.9	No	Proteobacteria	Gammaproteobacteria	Enterobacteriales	Enterobacteriaceae	Pantoea
UMGS971	ERR1620373_bin.39	ERR1620373	97.67	2.15	0	86.92	278	268	4	0.935294	1	1	4650346	254	3869	43.75	71.43	0	10.8	20	10.55	Yes	Bacteroidetes	Bacteroidia	Bacteroidales	Porphyromonadaceae	Butyricimonas
UMGS972	ERR526043_bin.9	ERR526043	97.02	2.02	0	86.92	211	197	5	1	0.998215	0.994639	1986576	162	1757	60.27	94.12	0	99.45	17	12.08	Yes	Actinobacteria	Actinobacteria	Coriobacteriales	Coriobacteriaceae	Collinsella
UMGS973	ERR688517_bin.43	ERR688517	95.77	1.77	0	86.92	247	208	3	1	1	1	2445608	113	2363	43.18	94.96	0	10.84	11	10.36	Yes	Firmicutes	Clostridia	Clostridiales	NA	NA
UMGS974	SRR1761713_bin.28	SRR1761713	93.62	1.34	16.67	86.92	263	243	6	0.755638	0.865914	0.865914	2562202	136	2325	46.2	94.12	0	11.08	16	20.45	Yes	Firmicutes	Clostridia	Clostridiales	Ruminococcaceae	NA
UMGS975	SRR3993029_bin.46	SRR3993029	90.27	0.67	0	86.92	263	237	1	0.707016	1	1	1905374	122	1849	57.68	0	17.61	11.83	16	26.31	No	Firmicutes	Clostridia	Clostridiales	NA	NA
UMGS976	ERR525995_bin.29	ERR525995	91.95	1.01	0	86.9	263	242	2	0.377674	1	1	1558058	38	1511	45.03	94.12	70.52	0	16	28.91	Yes	Firmicutes	Clostridia	Clostridiales	Ruminococcaceae	NA
UMGS977	SRR3917648_bin.16	SRR3917648	95.3	1.68	0	86.9	263	250	3	0.235188	0.707016	1	2526907	112	2340	56.78	85.71	0	0	19	14.74	Yes	Firmicutes	Clostridia	Clostridiales	NA	NA
UMGS978	SRR6028239_bin.19	SRR6028239	92.79	1.18	0	86.89	567	477	4	1	1	1	2650338	143	2044	53.88	0	0	10.94	17	26.75	No	Bacteroidetes	Bacteroidia	Bacteroidales	Prevotellaceae	Prevotella
UMGS979	ERR589512_bin.27	ERR589512	86.89	0	0	86.89	263	237	0	1	0.987868	0.922109	1838346	103	1726	57.15	94.12	0	6.87	19	28.99	No	Firmicutes	Clostridia	Clostridiales	Ruminococcaceae	NA
UMGS980	SRR4305432_bin.10	SRR4305432	86.89	0	0	86.89	490	438	0	0.21755	1	1	2727252	91	2293	45.43	0	0	0	17	49.27	No	Bacteroidetes	Bacteroidia	Bacteroidales	Bacteroidaceae	Bacteroides
UMGS981	SRR5057067_bin.76	SRR5057067	92.42	1.12	0	86.82	149	140	1	0.816392	0.816392	0.816392	1253967	16	1323	25.3	0	34.96	0	20	18.57	No	Tenericutes	NA	NA	NA	NA
UMGS982	ERR1293605_bin.10	ERR1293605	95.27	1.69	0	86.82	230	220	3	1	1	1	2015892	29	1742	45.86	0	0	0	20	100.27	Yes	Verrucomicrobia	Opitutae	Opitutales	NA	NA
UMGS983	ERR414332_bin.31	ERR414332	98.8	2.4	0	86.8	334	318	9	0.407987	1	1	1879566	58	1764	42.59	0	20.74	0	19	18	Yes	Firmicutes	Negativicutes	Selenomonadales	Acidaminococcaceae	Phascolarctobacterium
UMGS984	SRR5558411_bin.94	SRR5558411	91.6	0.96	0	86.8	427	346	3	0.446984	1	1	3044653	239	2755	44.5	0	35.23	0	16	7.62	Yes	Bacteroidetes	Bacteroidia	Bacteroidales	Porphyromonadaceae	Parabacteroides
UMGS985	ERR414362_bin.39	ERR414362	95.32	1.71	33.33	86.77	333	307	15	0.353236	1	1	2682091	90	2535	41.3	0	0	11.18	14	20.65	No	Firmicutes	Clostridia	Clostridiales	Lachnospiraceae	Dorea
UMGS986	SRR3993004_bin.27	SRR3993004	87.82	0.21	100	86.77	278	223	1	1	0.925678	0.844896	1938243	218	1622	55.82	0	0	0	17	24.55	Yes	Firmicutes	Clostridia	Clostridiales	Lachnospiraceae	Oribacterium
UMGS987	ERR209469_bin.15	ERR209469	93.55	1.37	0	86.7	223	210	3	1	1	1	1391112	49	1254	48.89	0	27.85	29.09	19	39.87	No	Firmicutes	Clostridia	Clostridiales	Ruminococcaceae	Faecalibacterium
UMGS988	ERR1018239_bin.2	ERR1018239	97.18	2.1	33.33	86.68	211	201	6	1	0.998215	0.994639	2005986	120	1799	60.29	0	0	0	18	37.49	Yes	Actinobacteria	Actinobacteria	Coriobacteriales	Coriobacteriaceae	Collinsella
UMGS989	SRR4305460_bin.4	SRR4305460	90.73	0.81	0	86.68	211	192	1	1	0.998215	0.992848	1843617	264	1776	59.89	94.12	71.69	99.45	18	23.79	Yes	Actinobacteria	Actinobacteria	Coriobacteriales	Coriobacteriaceae	Collinsella
UMGS990	SRR5963000_bin.4	SRR5963000	98.39	2.35	0	86.64	332	323	7	0.865803	1	0.706835	3467094	73	3144	27.91	91.6	0	0	18	118.51	Yes	Firmicutes	Clostridia	Clostridiales	Peptostreptococcaceae	Clostridium
UMGS991	ERR1620299_bin.39	ERR1620299	93.29	1.34	0	86.59	263	250	2	0.577054	0.816392	1	2350357	80	2225	56.78	92.44	0	11.04	16	17.57	Yes	Firmicutes	Clostridia	Clostridiales	Ruminococcaceae	NA
UMGS992	ERR2013565_bin.71	ERR2013565	86.58	0	0	86.58	263	203	0	1	1	1	1804501	34	1621	46.62	93.28	21.72	6.12	16	12.78	No	Firmicutes	Clostridia	Clostridiales	Ruminococcaceae	Ruminococcus
UMGS993	ERR1190846_bin.16	ERR1190846	86.56	0	0	86.56	223	164	0	1	0.865893	0.865893	1785840	136	1552	47.97	94.12	34.7	10.87	16	10.68	No	Firmicutes	Clostridia	Clostridiales	NA	NA
UMGS994	SRR5279281_bin.23	SRR5279281	94.6	1.61	0	86.55	211	193	2	1	0.998215	0.994639	1873987	236	1747	60.07	0	0	0	19	7.36	Yes	Actinobacteria	Actinobacteria	Coriobacteriales	Coriobacteriaceae	Collinsella
UMGS995	ERR589527_bin.31	ERR589527	89.33	0.56	0	86.53	149	138	1	1	1	1	1166602	43	1166	27.55	0	0	11.25	19	13.47	Yes	Tenericutes	NA	NA	NA	NA
UMGS996	SRR5127579_bin.15	SRR5127579	90.92	0.88	0	86.52	211	191	2	1	0.998215	0.994639	1870836	230	1749	60.11	0	0	0	18	14.97	Yes	Actinobacteria	Actinobacteria	Coriobacteriales	Coriobacteriaceae	Collinsella
UMGS997	ERR526056_bin.6	ERR526056	92.86	1.27	0	86.51	278	227	2	0.644917	1	1	2808460	237	2793	42.72	0	0	8.89	13	10.2	Yes	Firmicutes	Clostridia	Clostridiales	Lachnospiraceae	Blautia
UMGS998	ERR1620304_bin.12	ERR1620304	89.35	0.59	0	86.4	284	262	1	1	1	1	2235503	186	2063	65.11	0	55.51	6.05	18	12.53	Yes	Proteobacteria	Deltaproteobacteria	Desulfovibrionales	Desulfovibrionaceae	Desulfovibrio
UMGS999	SRR4033063_bin.65	SRR4033063	96.04	1.93	11.11	86.39	406	384	9	0.894312	0.894312	1	2536878	76	2214	46.17	0	59.36	10.87	19	9.49	Yes	Bacteroidetes	Bacteroidia	Bacteroidales	Porphyromonadaceae	NA
UMGS1001	ERR525931_bin.39	ERR525931	90.6	0.85	0	86.35	171	158	1	1	1	1	1957393	125	1883	40.93	92.44	0	22.39	19	11.21	Yes	NA	NA	NA	NA	NA
UMGS1002	ERR414279_bin.59	ERR414279	89.69	0.67	0	86.34	263	238	1	1	1	1	1991271	182	1898	51.19	0	21.79	10.46	12	9.35	Yes	Firmicutes	Clostridia	Clostridiales	NA	NA
UMGS1003	ERR525813_bin.62	ERR525813	93.92	1.52	0	86.32	567	526	4	0.844937	1	1	3045647	96	2462	51.04	0	59.95	0	19	53.84	No	Bacteroidetes	Bacteroidia	Bacteroidales	Prevotellaceae	Prevotella
UMGS1004	SRR6054459_bin.11	SRR6054459	93.15	1.37	0	86.3	223	207	4	1	1	1	1597931	98	1465	57.64	94.12	0	10.8	17	15.48	Yes	Firmicutes	Clostridia	Clostridiales	NA	NA
UMGS1005	SRR4408017_bin.22	SRR4408017	91.3	1	33.33	86.3	427	356	12	0.894312	1	0.865914	3278463	240	2749	42.97	0	0	0	16	19.34	No	Bacteroidetes	Bacteroidia	Bacteroidales	Porphyromonadaceae	Parabacteroides
UMGS1006	SRR5963300_bin.9	SRR5963300	97.93	2.33	0	86.28	404	395	6	1	1	1	3709509	46	3383	28.18	0	0	0	19	75.85	Yes	Firmicutes	Clostridia	Clostridiales	Peptostreptococcaceae	Clostridium
UMGS1007	ERR011213_bin.5	ERR011213	88.77	0.5	50	86.27	492	441	2	0.696958	1	1	2350592	216	2018	47.5	0	0	0	17	1.9	No	Bacteroidetes	Bacteroidia	Bacteroidales	Prevotellaceae	Prevotella
UMGS1008	ERR1620332_bin.4	ERR1620332	98.05	2.36	25	86.25	354	339	6	1	1	0.577202	3059571	150	2684	42.64	0	0	10.77	14	23.73	No	Firmicutes	Clostridia	Clostridiales	Lachnospiraceae	NA
UMGS1009	SRR5127527_bin.11	SRR5127527	91.64	1.08	0	86.24	211	196	2	1	0.998215	0.994639	1969562	194	1791	60.04	94.12	31.38	99.45	19	16.02	Yes	Actinobacteria	Actinobacteria	Coriobacteriales	Coriobacteriaceae	Collinsella
UMGS1010	ERR1620314_bin.17	ERR1620314	87.82	0.32	0	86.22	274	234	1	0.632166	1	1	2418327	99	2286	37.2	0	0	5.44	12	11.7	Yes	Firmicutes	Clostridia	Clostridiales	Lachnospiraceae	Blautia
UMGS1011	ERR414329_bin.39	ERR414329	88.44	0.45	0	86.19	263	218	2	0.754536	0.968097	0.968097	1843937	98	1817	52.87	0	35.16	9.37	18	13.65	No	Firmicutes	Clostridia	Clostridiales	NA	NA
UMGS1012	ERR1912949_bin.6	ERR1912949	91.53	1.07	33.33	86.18	263	226	3	0.685502	0.766275	0.726859	1825388	62	1744	61.83	79.83	0	0	18	22.38	Yes	Firmicutes	Clostridia	Clostridiales	NA	NA
UMGS1013	SRR4408065_bin.1	SRR4408065	98.25	2.42	33.33	86.15	211	204	3	1	0.998215	0.994639	2049043	134	1842	60.09	0	0	0	20	22.54	Yes	Actinobacteria	Actinobacteria	Coriobacteriales	Coriobacteriaceae	Collinsella
UMGS1014	ERR1190945_bin.4	ERR1190945	94.07	1.59	25	86.12	263	247	4	1	1	1	2212565	170	1897	55.98	0	35.09	0	14	11.36	Yes	Firmicutes	Clostridia	Clostridiales	NA	NA
UMGS1015	ERR1620298_bin.6	ERR1620298	89.24	0.63	0	86.09	278	257	1	1	1	1	5406771	150	4666	49.17	0	0	5.47	20	20.42	Yes	Firmicutes	Clostridia	Clostridiales	Peptostreptococcaceae	Clostridium
UMGS1016	ERR688512_bin.48	ERR688512	96.38	2.06	0	86.08	420	376	7	1	0.816392	0.577202	3090102	58	2831	38.51	0	0	6.02	13	36.15	Yes	Firmicutes	Clostridia	Clostridiales	Lachnospiraceae	Lachnobacterium
UMGS1017	ERR525737_bin.30	ERR525737	89.62	0.71	0	86.07	177	148	3	0.981156	0.942374	0.92239	2068354	116	2073	33.33	0	0	0	17	34.36	Yes	Tenericutes	Mollicutes	Erysipelotrichales	Erysipelotrichaceae	Solobacterium
UMGS1018	SRR341662_bin.1	SRR341662	90.1	0.81	12.5	86.05	406	357	8	1	1	1	1976070	75	1657	53.13	0	59.43	10.74	17	17.6	Yes	Bacteroidetes	Bacteroidia	Bacteroidales	NA	NA
UMGS1019	SRR1757434_bin.5	SRR1757434	89.15	0.63	0	86	295	266	1	1	1	1	1488827	34	1384	43.34	0	23.29	0	18	19.2	Yes	Firmicutes	Negativicutes	Selenomonadales	Veillonellaceae	Dialister
UMGS1020	ERR1305901_bin.104	ERR1305901	91.57	1.12	0	85.97	149	140	1	1	1	1	1181388	22	1256	26.63	0	99.74	94.22	20	29.6	No	Tenericutes	NA	NA	NA	NA
UMGS1021	ERR525737_bin.53	ERR525737	91.57	1.12	0	85.97	149	140	1	0.865914	0.865914	0.865914	1113956	12	1112	29.4	0	99.74	99.69	20	74.82	No	Tenericutes	NA	NA	NA	NA
UMGS1022	SRR3737006_bin.37	SRR3737006	98.39	2.49	25	85.94	211	205	4	1	0.998215	0.994639	2069327	80	1768	60.19	94.12	0	10.94	19	18.5	Yes	Actinobacteria	Actinobacteria	Coriobacteriales	Coriobacteriaceae	Collinsella
UMGS1023	SRR3737015_bin.39	SRR3737015	93.95	1.61	0	85.9	211	195	2	1	0.998215	0.992848	1930887	208	1754	60.54	0	0	0	16	10.44	Yes	Actinobacteria	Actinobacteria	Coriobacteriales	Coriobacteriaceae	Collinsella
UMGS1024	SRR1930142_bin.3	SRR1930142	87.58	0.34	100	85.88	263	241	1	0.249427	1	1	1779410	83	1755	54.99	0	0	22.22	20	9.91	Yes	Firmicutes	Clostridia	Clostridiales	NA	NA
UMGS1025	ERR1018185_bin.37	ERR1018185	95.92	2.01	0	85.87	406	373	7	1	1	1	2430516	99	2088	50.62	0	24.92	5.44	17	9.94	Yes	Bacteroidetes	Bacteroidia	Bacteroidales	Porphyromonadaceae	NA
UMGS1026	SRR5056661_bin.1	SRR5056661	89.92	0.81	0	85.87	211	179	1	0.993635	0.989329	0.956821	2036657	238	1891	60.23	0	0	0	17	8.59	Yes	Actinobacteria	Actinobacteria	Coriobacteriales	Coriobacteriaceae	Collinsella
UMGS1027	SRR5127805_bin.10	SRR5127805	87.56	0.34	100	85.86	263	214	1	0.706999	1	1	1746475	337	1742	40.76	91.6	0	12.17	17	16.53	Yes	Firmicutes	Clostridia	Clostridiales	Peptostreptococcaceae	Clostridium
UMGS1028	SRR341596_bin.15	SRR341596	96.77	2.19	12.5	85.82	177	163	8	1	1	0.986266	2149923	163	2250	34.32	0	0	0	15	11.8	Yes	Tenericutes	Mollicutes	Erysipelotrichales	Erysipelotrichaceae	Solobacterium
UMGS1029	SRR5056682_bin.13	SRR5056682	94.07	1.65	0	85.82	177	162	4	1	1	1	1547704	30	1513	37.63	0	0	0	19	30.2	No	Tenericutes	Mollicutes	Erysipelotrichales	Erysipelotrichaceae	Solobacterium
UMGS1030	SRR5127829_bin.3	SRR5127829	90.25	0.89	50	85.8	211	191	2	1	0.998215	0.994639	1882891	215	1724	60.08	0	0	0	18	13.72	No	Actinobacteria	Actinobacteria	Coriobacteriales	Coriobacteriaceae	Collinsella
UMGS1031	ERR1018198_bin.34	ERR1018198	98.39	2.53	25	85.74	211	200	4	1	0.998215	0.992848	2013072	62	1725	59.95	94.12	51.6	0	18	16.89	Yes	Actinobacteria	Actinobacteria	Coriobacteriales	Coriobacteriaceae	Collinsella
UMGS1032	ERR414261_bin.23	ERR414261	92.13	1.28	0	85.73	149	139	2	1	1	1	924429	79	1002	24.46	0	57.4	99.69	20	16.64	No	Tenericutes	NA	NA	NA	NA
UMGS1033	ERR525944_bin.16	ERR525944	89.06	0.67	0	85.71	263	202	1	1	1	1	2517849	274	2603	49.67	0	0	0	17	7.91	No	Firmicutes	Clostridia	Clostridiales	Ruminococcaceae	NA
UMGS1034	ERR1190928_bin.51	ERR1190928	89.05	0.67	0	85.7	263	232	1	1	0.969691	0.948981	2292569	83	2172	59.48	0	0	0	16	13.4	No	Firmicutes	Clostridia	Clostridiales	NA	NA
UMGS1035	ERR1305896_bin.81	ERR1305896	89.86	0.84	0	85.66	230	210	3	1	1	1	3452514	236	2664	66.55	0	0	0	20	91.01	Yes	NA	NA	NA	NA	NA
UMGS1036	ERR011158_bin.10	ERR011158	92.88	1.46	20	85.58	567	488	8	0.416011	0.416011	0.894312	3667010	294	3182	45.45	94.96	0	5.81	18	6.43	No	Bacteroidetes	Bacteroidia	Bacteroidales	Prevotellaceae	Prevotella
UMGS1037	ERR1953519_bin.54	ERR1953519	89.58	0.81	0	85.53	223	202	1	0.865893	0.499771	0.499771	1883725	67	1625	46.79	94.96	21.59	11.38	15	11.01	Yes	Firmicutes	Clostridia	Clostridiales	NA	NA
UMGS1038	ERR525948_bin.22	ERR525948	97.3	2.36	0	85.5	177	142	4	0.707016	1	1	2583088	212	2800	31.45	0	0	0	19	11.31	No	Tenericutes	Mollicutes	Erysipelotrichales	Erysipelotrichaceae	Massiliomicrobiota
UMGS1039	ERR1190935_bin.16	ERR1190935	89.74	0.85	0	85.49	171	157	1	1	1	1	2272392	15	2210	36.18	93.28	0	29.91	20	14.57	No	NA	NA	NA	NA	NA
UMGS1040	SRR1761714_bin.3	SRR1761714	89.74	0.85	0	85.49	171	156	2	0.46622	0.36229	0.816122	1865409	15	1812	32.11	92.44	0	14.5	20	49.82	No	NA	NA	NA	NA	NA
UMGS1041	ERR1913021_bin.11	ERR1913021	85.46	0	0	85.46	263	237	0	0.918781	0.993575	0.980611	1529703	11	1260	46.74	92.44	0	10.77	19	38	No	Firmicutes	Clostridia	Clostridiales	NA	NA
UMGS1042	ERR321291_bin.3	ERR321291	85.46	0	0	85.46	263	237	0	0.925589	0.987112	0.899279	1696600	80	1407	46.89	92.44	87.28	11.52	19	18.29	Yes	Firmicutes	Clostridia	Clostridiales	NA	NA
UMGS1043	ERR414265_bin.28	ERR414265	85.46	0	0	85.46	263	237	0	0.34339	1	1	1574971	26	1299	47.9	92.44	99.61	99.62	20	84.71	Yes	Firmicutes	Clostridia	Clostridiales	NA	NA
UMGS1044	ERR525785_bin.6	ERR525785	88.87	0.69	0	85.42	263	239	2	1	1	1	2746596	310	2783	54.2	91.6	22.9	0	19	13.01	No	Firmicutes	Clostridia	Clostridiales	Ruminococcaceae	NA
UMGS1045	SRR3108056_bin.25	SRR3108056	91.01	1.12	0	85.41	149	139	2	0.707016	0.707016	0.707016	1526856	73	1590	25.69	0	32.35	99.69	20	39.84	Yes	Tenericutes	NA	NA	NA	NA
UMGS1046	ERR525759_bin.15	ERR525759	85.41	0	0	85.41	211	181	0	0.673581	0.844896	0.799694	1491659	99	1329	54.01	0	0	0	16	11.86	Yes	Actinobacteria	Actinobacteria	Coriobacteriales	Coriobacteriaceae	Eggerthella
UMGS1047	SRR3736999_bin.46	SRR3736999	89.42	0.81	0	85.37	211	192	1	0.997872	0.982888	0.959012	1762513	222	1628	60.35	0	0	0	17	21.92	Yes	Actinobacteria	Actinobacteria	Coriobacteriales	Coriobacteriaceae	Collinsella
UMGS1048	ERR589511_bin.32	ERR589511	94.76	1.88	0	85.36	223	210	3	1	1	1	2702559	107	2371	58.69	93.28	0	7.32	17	18.53	Yes	Firmicutes	Clostridia	Clostridiales	NA	NA
UMGS1049	ERR321543_bin.17	ERR321543	85.36	0	0	85.36	278	213	0	0.706891	1	1	2869192	463	2815	40.63	0	0	12.17	17	7.05	Yes	Bacteroidetes	Bacteroidia	Bacteroidales	Porphyromonadaceae	Odoribacter
UMGS1050	SRR1761716_bin.6	SRR1761716	87.04	0.34	0	85.34	263	206	1	1	1	0.816372	1545861	185	1549	42.1	0	0	0	8	11.31	Yes	Firmicutes	Clostridia	Clostridiales	Ruminococcaceae	NA
UMGS1051	SRR3582181_bin.5	SRR3582181	85.44	0.02	0	85.34	295	261	1	0.980277	1	1	1423875	82	1304	47.59	0	0	0	18	51.16	No	Firmicutes	Negativicutes	Selenomonadales	Veillonellaceae	Dialister
UMGS1052	SRR3736987_bin.3	SRR3736987	90.38	1.01	0	85.33	263	231	2	1	1	1	2137677	88	1845	52.11	0	34.96	0	13	15.01	Yes	Firmicutes	Clostridia	Clostridiales	NA	NA
UMGS1053	ERR1190946_bin.87	ERR1190946	95.36	2.01	0	85.31	263	226	3	1	1	1	2503890	59	2222	40.9	0	0	0	14	23.44	No	Firmicutes	Clostridia	Clostridiales	Lachnospiraceae	Roseburia
UMGS1054	SRR5056649_bin.8	SRR5056649	92.41	1.43	0	85.26	263	241	6	0.43229	1	1	2311897	115	2326	56.83	0	0	11.04	15	18.03	Yes	Firmicutes	Clostridia	Clostridiales	NA	NA
UMGS1055	SRR4481738_bin.94	SRR4481738	95.3	2.01	0	85.25	263	249	3	1	1	1	2790038	178	2607	64.32	86.55	0	11.35	18	16.64	No	Firmicutes	Clostridia	Clostridiales	Ruminococcaceae	Anaerotruncus
UMGS1056	SRR3992965_bin.74	SRR3992965	85.15	0	0	85.15	223	198	0	1	0.912731	0.912731	2284950	368	2090	56.43	0	0	0	11	11.25	Yes	Firmicutes	Clostridia	Clostridiales	NA	NA
UMGS1057	SRR6028203_bin.16	SRR6028203	92.57	1.49	0	85.12	230	215	3	1	1	1	2438738	79	1950	58.39	0	99.74	87.66	20	89.97	Yes	Verrucomicrobia	Opitutae	Opitutales	NA	NA
UMGS1058	SRR1761668_bin.8	SRR1761668	88.51	0.68	0	85.11	230	210	1	1	1	1	2093808	131	1737	59.04	0	0	0	20	9.61	Yes	NA	NA	NA	NA	NA
UMGS1059	ERR1018308_bin.63	ERR1018308	90.93	1.17	75	85.08	263	203	4	1	1	1	2754640	150	2444	42.88	0	0	9.3	16	28.11	Yes	Firmicutes	Clostridia	Clostridiales	Lachnospiraceae	Coprococcus
UMGS1060	SRR1197028_bin.2	SRR1197028	99.03	2.79	0	85.08	295	286	6	1	1	1	2119686	158	1987	44.13	89.08	0	29.61	15	141.73	Yes	Firmicutes	Negativicutes	Selenomonadales	Veillonellaceae	NA
UMGS1061	SRR6028165_bin.10	SRR6028165	92.13	1.42	50	85.03	278	226	4	0.342337	0.707016	0.707016	2817086	272	2717	43.44	0	0	0	15	56.95	Yes	Firmicutes	Clostridia	Clostridiales	Lachnospiraceae	Blautia
UMGS1062	ERR414337_bin.68	ERR414337	96.82	2.36	0	85.02	354	338	8	0.816392	0.707016	0.707016	3522669	122	3308	44.49	0	0	5.47	16	17.21	No	Firmicutes	Clostridia	Clostridiales	Lachnospiraceae	NA
UMGS1063	SRR1927149_bin.38	SRR1927149	89.09	0.83	0	84.94	487	392	4	1	1	1	2701309	183	2027	45.42	0	0	0	15	14.71	Yes	Bacteroidetes	Bacteroidia	Bacteroidales	Prevotellaceae	Prevotella
UMGS1064	ERR321174_bin.8	ERR321174	90.1	1.04	34.62	84.9	427	354	16	0.894312	1	0.499808	3224171	354	2871	42.72	0	0	0	18	14.06	Yes	Bacteroidetes	Bacteroidia	Bacteroidales	Porphyromonadaceae	Parabacteroides
UMGS1065	SRR5580036_bin.33	SRR5580036	94.47	1.92	0	84.87	314	295	7	1	1	1	2047982	112	1818	54.27	0	19.24	0	19	7.37	Yes	Bacteroidetes	Bacteroidia	Bacteroidales	Rikenellaceae	Alistipes
UMGS1066	ERR589442_bin.43	ERR589442	87.15	0.46	0	84.85	420	324	4	1	1	1	2319952	111	2228	48.24	0	0	0	9	9.84	Yes	Firmicutes	Clostridia	Clostridiales	Lachnospiraceae	Roseburia
UMGS1067	SRR6028369_bin.17	SRR6028369	85.37	0.11	0	84.82	263	208	1	1	1	1	2306754	282	2075	43.26	0	0	11.35	12	12.93	Yes	Firmicutes	Clostridia	Clostridiales	Lachnospiraceae	Coprococcus
UMGS1068	ERR1190574_bin.24	ERR1190574	96.07	2.25	0	84.82	149	143	2	1	0.706925	0.706925	3323268	290	3317	29.55	84.87	71.75	0	16	10.72	Yes	Fusobacteria	Fusobacteriia	Fusobacteriales	Fusobacteriaceae	Fusobacterium
UMGS1069	SRR6028370_bin.24	SRR6028370	93.24	1.69	0	84.79	230	217	3	1	1	1	2303755	54	1884	54.73	0	0	0	19	29.94	Yes	Verrucomicrobia	Opitutae	Opitutales	NA	NA
UMGS1070	ERR1620269_bin.27	ERR1620269	91.11	1.27	60	84.76	333	285	5	0.446984	1	1	2226789	206	2232	43.69	0	0	5.4	14	99.04	No	Firmicutes	Clostridia	Clostridiales	Lachnospiraceae	NA
UMGS1071	SRR5056671_bin.32	SRR5056671	92.28	1.51	0	84.73	263	246	3	1	1	1	1746683	61	1674	37.36	87.39	70.52	0	20	8.36	Yes	Firmicutes	Clostridia	Clostridiales	Ruminococcaceae	NA
UMGS1072	ERR1305896_bin.8	ERR1305896	93.55	1.77	33.33	84.7	223	208	3	0.707016	0.707016	0.707016	1888544	82	1565	46.48	0	0	0	13	18.89	Yes	Firmicutes	Clostridia	Clostridiales	NA	NA
UMGS1073	ERR1190946_bin.14	ERR1190946	88.4	0.74	0	84.7	492	416	3	0.4709	1	1	2733305	52	2172	49.28	0	0	0	14	21.63	Yes	Bacteroidetes	Bacteroidia	Bacteroidales	Prevotellaceae	Paraprevotella
UMGS1074	ERR1190534_bin.25	ERR1190534	94.09	1.88	0	84.69	211	178	3	0.998215	0.996428	0.992848	2031555	142	1762	60.13	0	0	0	18	8.7	Yes	Actinobacteria	Actinobacteria	Coriobacteriales	Coriobacteriaceae	Collinsella
UMGS1075	ERR1190936_bin.72	ERR1190936	92.74	1.61	0	84.69	211	197	2	1	0.998215	0.994639	2022846	126	1762	60	0	71.17	0	19	8.62	Yes	Actinobacteria	Actinobacteria	Coriobacteriales	Coriobacteriaceae	Collinsella
UMGS1077	ERR688518_bin.6	ERR688518	88.71	0.81	0	84.66	211	195	1	0.991534	0.982888	0.959012	1910001	38	1625	60.3	94.12	0	99.45	17	35.42	Yes	Actinobacteria	Actinobacteria	Coriobacteriales	Coriobacteriaceae	Collinsella
UMGS1078	ERR011143_bin.8	ERR011143	88.89	0.85	0	84.64	171	156	1	0.573971	0.973179	0.857737	1984992	89	2075	33.98	0	16.18	0	20	21.33	No	Cyanobacteria	Melainabacteria	Gastranaerophilales	NA	NA
UMGS1079	ERR525992_bin.8	ERR525992	88.89	0.85	0	84.64	171	156	1	0.41959	0.912591	1	1882926	39	1879	32.8	0	99.67	99.73	20	26.38	No	Cyanobacteria	Melainabacteria	Gastranaerophilales	NA	NA
UMGS1080	SRR5558298_bin.104	SRR5558298	99.19	2.92	14.29	84.59	211	203	7	0.53418	0.377674	0.377674	1966948	99	1787	65.73	0	0	0	20	8.46	Yes	Actinobacteria	Actinobacteria	Coriobacteriales	Coriobacteriaceae	Olsenella
UMGS1081	ERR209280_bin.22	ERR209280	90.17	1.12	0	84.57	149	138	1	0.653306	0.653306	0.188327	1136162	51	1198	26.61	0	18.4	4.65	17	13.4	Yes	Tenericutes	NA	NA	NA	NA
UMGS1082	ERR1190866_bin.13	ERR1190866	92.6	1.61	50	84.55	211	195	2	1	0.998215	0.994639	2092459	63	1779	60.01	0	0	0	20	18.54	Yes	Actinobacteria	Actinobacteria	Coriobacteriales	Coriobacteriaceae	Collinsella
UMGS1083	SRR2912778_bin.6	SRR2912778	92.57	1.61	0	84.52	211	167	3	0.446984	0.446984	0.446984	2101439	101	1730	64	94.12	0	10.94	19	42.58	Yes	Actinobacteria	Actinobacteria	Coriobacteriales	Coriobacteriaceae	Collinsella
UMGS1084	SRR4305433_bin.6	SRR4305433	94.57	2.03	0	84.42	230	215	5	0.707016	1	1	4518424	77	3657	53.47	0	0	0	20	26.05	Yes	NA	NA	NA	NA	NA
UMGS1085	SRR3992981_bin.16	SRR3992981	85.21	0.16	0	84.41	475	396	1	1	1	1	1479640	286	1279	54.62	0	0	0	10	7.59	Yes	Bacteroidetes	Bacteroidia	Bacteroidales	Porphyromonadaceae	Porphyromonas
UMGS1086	ERR1190887_bin.6	ERR1190887	92.42	1.61	50	84.37	211	180	2	1	0.998215	0.991054	2032254	128	1797	60.42	94.12	0	11.08	19	19.94	Yes	Actinobacteria	Actinobacteria	Coriobacteriales	Coriobacteriaceae	Collinsella
UMGS1087	ERR1620299_bin.21	ERR1620299	94.56	2.04	0	84.36	261	247	3	0.238032	0.707016	0.707016	2473301	73	2247	60.86	0	21.72	0	19	13.62	Yes	Firmicutes	Clostridia	Clostridiales	Ruminococcaceae	NA
UMGS1088	SRR5963302_bin.17	SRR5963302	96.39	2.41	0	84.34	404	371	8	1	1	1	3911084	63	3663	29.68	0	0	6.87	17	18.84	Yes	Firmicutes	Clostridia	Clostridiales	Peptostreptococcaceae	Clostridium
UMGS1089	ERR1190910_bin.22	ERR1190910	92.38	1.61	50	84.33	211	191	2	1	0.998215	0.998215	2008698	121	1813	60.29	0	0	0	19	49.54	Yes	Actinobacteria	Actinobacteria	Coriobacteriales	Coriobacteriaceae	Collinsella
UMGS1091	SRR3582135_bin.3	SRR3582135	86.07	0.36	50	84.27	263	232	2	0.576909	0.816372	0.816372	2224250	100	2225	60.63	0	0	9.37	14	20.45	Yes	Firmicutes	Clostridia	Clostridiales	Oscillospiraceae	Oscillibacter
UMGS1092	ERR1018302_bin.14	ERR1018302	84.24	0	0	84.24	271	215	0	1	1	0.706999	1894833	302	1758	36.29	0	28.11	0	12	13.45	Yes	Proteobacteria	Gammaproteobacteria	Aeromonadales	Succinivibrionaceae	Succinatimonas
UMGS1093	SRR3496379_bin.24	SRR3496379	88.55	0.87	33.33	84.2	316	268	3	0.706566	0.89429	0.89429	1588435	161	1468	58	0	0	66.84	17	8.88	No	Bacteroidetes	Bacteroidia	Bacteroidales	Bacteroidaceae	Bacteroides
UMGS1094	SRR5056760_bin.8	SRR5056760	93.55	1.88	66.67	84.15	211	200	3	1	0.998215	0.994639	2105235	155	1925	60.29	94.12	68.1	99.45	19	21.55	Yes	Actinobacteria	Actinobacteria	Coriobacteriales	Coriobacteriaceae	Collinsella
UMGS1095	SRR5127712_bin.5	SRR5127712	93.55	1.88	0	84.15	211	188	3	1	0.998215	0.998215	2056100	149	1826	59.85	94.12	31.38	99.45	18	17.14	Yes	Actinobacteria	Actinobacteria	Coriobacteriales	Coriobacteriaceae	Collinsella
UMGS1096	SRR5057037_bin.59	SRR5057037	97.54	2.68	20	84.14	263	253	3	0.353236	1	1	2788948	117	2601	34.62	0	0	0	15	10.88	Yes	Firmicutes	Clostridia	Clostridiales	Eubacteriaceae	Eubacterium
UMGS1097	ERR525737_bin.51	ERR525737	94.69	2.11	0	84.14	420	392	7	1	1	1	3120813	92	2830	43.89	0	0	5.4	15	17.75	No	Firmicutes	Clostridia	Clostridiales	Lachnospiraceae	NA
UMGS1098	ERR1620255_bin.64	ERR1620255	90.84	1.34	0	84.14	263	200	2	1	0.577202	0.577202	1890000	182	1974	38.72	0	0	11.04	14	7.77	Yes	Firmicutes	Clostridia	Clostridiales	NA	NA
UMGS1099	ERR526047_bin.23	ERR526047	86.12	0.4	50	84.12	263	232	2	0.877228	0.981156	0.881104	2061960	162	2036	59.64	89.92	0	9.37	13	23.6	Yes	Firmicutes	Clostridia	Clostridiales	NA	NA
UMGS1100	SRR5127408_bin.10	SRR5127408	90.81	1.34	33.33	84.11	211	183	3	1	0.998215	0.996428	1925820	220	1773	60.09	94.12	0	11.08	18	15.25	Yes	Actinobacteria	Actinobacteria	Coriobacteriales	Coriobacteriaceae	Collinsella
UMGS1101	SRR5056774_bin.3	SRR5056774	92.74	1.73	50	84.09	263	205	4	0.894312	0.499808	0.499808	2149943	67	1996	57.18	93.28	0	10.53	17	11.79	Yes	Firmicutes	Clostridia	Clostridiales	Ruminococcaceae	NA
UMGS1102	ERR688524_bin.55	ERR688524	99.43	3.07	0	84.08	354	346	7	0.816392	1	1	6712894	121	5773	48.21	0	0	0	18	17.11	Yes	Firmicutes	Clostridia	Clostridiales	Lachnospiraceae	NA
UMGS1103	SRR5279293_bin.42	SRR5279293	91.67	1.52	50	84.07	567	473	6	0.416011	0.435483	0.706925	2854478	139	2453	46.59	95.8	0	10.87	14	439.02	Yes	Bacteroidetes	Bacteroidia	Bacteroidales	Prevotellaceae	Prevotella
UMGS1104	ERR1305901_bin.62	ERR1305901	84.07	0	0	84.07	263	231	0	1	1	1	1809570	36	1599	52.78	0	17.81	0	14	15.57	No	Firmicutes	Clostridia	Clostridiales	NA	NA
UMGS1105	SRR1214948_bin.2	SRR1214948	84.07	0	0	84.07	487	432	0	1	1	1	1969576	71	1662	52.58	94.96	63.34	10.7	18	31.96	Yes	Bacteroidetes	Bacteroidia	Bacteroidales	Prevotellaceae	Prevotella
UMGS1106	ERR1305895_bin.30	ERR1305895	95.61	2.31	11.11	84.06	261	210	9	1	1	1	2193424	110	1990	55.91	0	0	0	17	14.34	Yes	Firmicutes	Clostridia	Clostridiales	Ruminococcaceae	NA
UMGS1107	SRR2992966_bin.4	SRR2992966	89.74	1.14	0	84.04	171	155	3	0.778944	0.912168	1	1932230	17	1920	32.2	0	0	0	20	82.29	No	NA	NA	NA	NA	NA
UMGS1108	SRR3992965_bin.57	SRR3992965	89.12	1.02	0	84.02	261	240	2	1	1	1	2068040	53	1821	61.14	0	0	0	20	39.89	Yes	Firmicutes	Clostridia	Clostridiales	Ruminococcaceae	NA
UMGS1109	SRR5580035_bin.85	SRR5580035	97.33	2.67	0	83.98	126	121	3	1	1	1	1602803	50	1487	30.79	0	0	72.75	20	11.57	Yes	Tenericutes	Mollicutes	NA	NA	NA
UMGS1110	SRR3737031_bin.13	SRR3737031	95.22	2.25	0	83.97	149	142	2	1	1	1	1410926	14	1504	28.99	0	0	0	19	22.65	Yes	Tenericutes	NA	NA	NA	NA
UMGS1111	ERR414291_bin.37	ERR414291	93.42	1.89	0	83.97	406	359	6	0.446984	1	1	2563882	154	2189	53.6	0	0	0	16	11.84	Yes	Bacteroidetes	Bacteroidia	Bacteroidales	Porphyromonadaceae	NA
UMGS1112	ERR1913037_bin.20	ERR1913037	95.7	2.35	12.5	83.95	211	192	8	1	0.998215	0.991054	1879832	262	1709	61.04	0	0	0	16	11	Yes	Actinobacteria	Actinobacteria	Coriobacteriales	Coriobacteriaceae	Collinsella
UMGS1113	SRR5580042_bin.20	SRR5580042	93.96	2.01	0	83.91	263	250	3	1	0.816392	0.577202	2249943	88	2086	59.06	93.28	10.83	0	19	13.18	Yes	Firmicutes	Clostridia	Clostridiales	NA	NA
UMGS1114	ERR321497_bin.20	ERR321497	88.4	0.9	33.33	83.9	334	278	3	1	1	1	1782515	202	1772	55.01	92.44	0	0	20	21.54	Yes	Firmicutes	Negativicutes	Selenomonadales	Veillonellaceae	Megasphaera
UMGS1115	SRR3992981_bin.40	SRR3992981	87.25	0.67	0	83.9	257	228	1	0.98959	0.978642	0.945752	2139532	46	1954	59.64	94.12	36.27	11.73	14	38.06	Yes	Firmicutes	Clostridia	Clostridiales	NA	NA
UMGS1116	SRR1761668_bin.9	SRR1761668	90.59	1.34	33.33	83.89	263	240	3	0.706925	1	1	1762327	138	1664	61.22	0	0	0	16	9.26	Yes	Firmicutes	Clostridia	Clostridiales	NA	NA
UMGS1117	SRR5127624_bin.20	SRR5127624	97.98	2.82	0	83.88	211	204	4	1	0.998215	0.994639	2069597	107	1832	60.18	0	0	0	19	18.88	Yes	Actinobacteria	Actinobacteria	Coriobacteriales	Coriobacteriaceae	Collinsella
UMGS1118	SRR341650_bin.4	SRR341650	88.88	1	25	83.88	492	398	4	0.894153	1	0.86576	2976107	252	2630	45.1	0	0	0	16	3.71	Yes	Bacteroidetes	Bacteroidia	Bacteroidales	Prevotellaceae	Prevotella
UMGS1119	ERR1018308_bin.41	ERR1018308	88.71	0.97	50	83.86	420	325	2	0.499771	1	1	2256427	276	2229	41.64	0	0	0	12	63.09	Yes	Firmicutes	Clostridia	Clostridiales	Lachnospiraceae	Lachnobacterium
UMGS1120	SRR1929574_bin.19	SRR1929574	92.18	1.67	28.57	83.83	487	409	7	1	1	1	2771902	188	2304	46.08	94.12	0	10.94	16	46.09	No	Bacteroidetes	Bacteroidia	Bacteroidales	Prevotellaceae	Prevotella
UMGS1121	ERR1190974_bin.22	ERR1190974	87.83	0.81	100	83.78	211	190	1	0.816372	0.816372	0.816372	2145101	98	1918	63.35	95.8	99.67	99.42	20	105.88	Yes	Actinobacteria	Actinobacteria	Coriobacteriales	Coriobacteriaceae	Olsenella
UMGS1122	SRR2992884_bin.53	SRR2992884	83.78	0	0	83.78	263	194	0	1	1	1	1718989	133	1532	55.96	0	22.57	15.69	18	7.02	Yes	Firmicutes	Clostridia	Clostridiales	NA	NA
UMGS1123	ERR525706_bin.22	ERR525706	92.31	1.71	0	83.76	171	157	4	1	1	1	2208757	84	2235	35.63	0	99.02	6.22	19	19.78	No	NA	NA	NA	NA	NA
UMGS1124	SRR1761699_bin.62	SRR1761699	89.33	1.12	0	83.73	149	129	1	1	1	1	1209627	55	1224	23.91	0	0	7.28	19	78.95	Yes	Tenericutes	NA	NA	NA	NA
UMGS1125	SRR1915995_bin.6	SRR1915995	83.67	0	0	83.67	171	150	0	0.573971	0.973179	0.857737	1855444	291	2071	34.5	0	99.67	99.73	20	12.94	No	NA	NA	NA	NA	NA
UMGS1126	ERR414269_bin.20	ERR414269	95.32	2.33	0	83.67	406	381	8	0.816392	1	0.707016	3271723	160	2851	46.67	91.6	59.88	10.94	19	19.06	Yes	Bacteroidetes	Bacteroidia	Bacteroidales	Porphyromonadaceae	NA
UMGS1127	SRR5056930_bin.28	SRR5056930	91.48	1.57	33.33	83.63	263	243	3	1	1	1	2569987	168	2414	43.74	0	0	0	11	15.59	Yes	Firmicutes	Clostridia	Clostridiales	Lachnospiraceae	Coprococcus
UMGS1128	ERR589510_bin.44	ERR589510	83.63	0	0	83.63	229	201	0	1	1	1	2248031	68	1740	64.63	0	0	0	20	37.77	Yes	Verrucomicrobia	Verrucomicrobiae	Verrucomicrobiales	Verrucomicrobiaceae	Akkermansia
UMGS1129	ERR414230_bin.21	ERR414230	91.37	1.55	0	83.62	284	224	4	1	1	1	2507357	295	2319	56.82	0	0	0	18	8.72	No	Proteobacteria	Deltaproteobacteria	Desulfovibrionales	Desulfovibrionaceae	Desulfovibrio
UMGS1130	ERR1190644_bin.42	ERR1190644	90.62	1.4	40	83.62	278	244	5	0.935294	1	1	3790673	115	3184	42.59	87.39	21.2	10.8	19	10.99	No	Bacteroidetes	Bacteroidia	Bacteroidales	Porphyromonadaceae	Butyricimonas
UMGS1131	SRR2912780_bin.35	SRR2912780	93.71	2.02	66.67	83.61	211	177	3	1	0.998215	0.985659	2017244	196	1809	59.94	94.12	0	14.09	18	20.33	Yes	Actinobacteria	Actinobacteria	Coriobacteriales	Coriobacteriaceae	Collinsella
UMGS1132	ERR1620269_bin.14	ERR1620269	95.3	2.35	40	83.55	263	251	5	1	1	1	2342321	128	2294	56.24	94.12	21.72	11.04	19	18.79	Yes	Firmicutes	Clostridia	Clostridiales	NA	NA
UMGS1133	SRR1461861_bin.3	SRR1461861	83.44	0	0	83.44	223	186	0	1	1	1	1418375	289	1430	58.79	0	0	0	14	9.57	Yes	Firmicutes	Clostridia	NA	NA	NA
UMGS1134	ERR1620298_bin.15	ERR1620298	98.77	3.07	0	83.42	354	343	7	0.816392	1	1	6990189	142	5978	48.26	0	27.98	55.25	19	33.28	Yes	Firmicutes	Clostridia	Clostridiales	Lachnospiraceae	NA
UMGS1135	ERR209469_bin.1	ERR209469	95.7	2.46	0	83.4	263	217	5	0.774398	1	0.577202	3547259	128	3361	40.45	0	0	0	14	26.27	Yes	Firmicutes	Clostridia	Clostridiales	NA	NA
UMGS1136	ERR414340_bin.6	ERR414340	90.94	1.51	50	83.39	263	243	4	1	1	1	1969990	49	1898	53.45	0	21.4	11.08	19	55.3	No	Firmicutes	Clostridia	Clostridiales	NA	NA
UMGS1137	SRR5091537_bin.16	SRR5091537	92.02	1.73	0	83.37	427	362	5	0.744973	0.894312	0.632212	5771504	536	4687	43.5	0	6.33	0	18	7.53	Yes	Bacteroidetes	Bacteroidia	Bacteroidales	Porphyromonadaceae	Parabacteroides
UMGS1138	ERR1190838_bin.22	ERR1190838	92.13	1.76	14.29	83.33	278	250	7	0.526166	1	1	2677708	84	2596	42.46	0	0	0	15	12.25	Yes	Firmicutes	Clostridia	Clostridiales	Lachnospiraceae	Blautia
UMGS1139	ERR1913087_bin.26	ERR1913087	94.42	2.22	50	83.32	211	198	4	1	0.998215	0.992848	1957495	242	1836	59.94	0	34.96	0	18	7.92	Yes	Actinobacteria	Actinobacteria	Coriobacteriales	Coriobacteriaceae	Collinsella
UMGS1140	ERR1018283_bin.51	ERR1018283	97.44	2.83	0	83.29	177	167	3	1	1	1	1987468	35	1949	38.66	0	0	11.18	19	21.25	No	Tenericutes	Mollicutes	Erysipelotrichales	Erysipelotrichaceae	Solobacterium
UMGS1141	ERR1912956_bin.10	ERR1912956	96.23	2.59	0	83.28	177	160	5	1	1	1	1894829	38	1922	38.08	0	0	10.87	17	23.58	No	Tenericutes	Mollicutes	Erysipelotrichales	Erysipelotrichaceae	Solobacterium
UMGS1142	ERR1018244_bin.54	ERR1018244	83.28	0	0	83.28	211	169	0	0.666157	1	0.706891	1622375	156	1499	44.88	0	0	0	15	7.86	Yes	Actinobacteria	Actinobacteria	Coriobacteriales	Coriobacteriaceae	Eggerthella
UMGS1143	ERR209782_bin.23	ERR209782	91.47	1.64	0	83.27	223	203	3	1	1	1	1696671	147	1460	51.52	94.12	0	12.79	13	22.02	Yes	Firmicutes	Clostridia	Clostridiales	NA	NA
UMGS1144	SRR5032340_bin.7	SRR5032340	93.29	2.01	0	83.24	263	248	3	0.377091	1	0.816392	2670539	95	2449	58.36	0	51.4	0	16	36.01	No	Firmicutes	Clostridia	Clostridiales	NA	NA
UMGS1145	ERR414316_bin.62	ERR414316	86.35	0.63	0	83.2	406	357	3	1	1	1	2781487	45	2158	55.13	0	0	0	19	136.87	Yes	Bacteroidetes	Bacteroidia	Bacteroidales	Porphyromonadaceae	NA
UMGS1146	SRR3993017_bin.42	SRR3993017	100	3.37	0	83.15	211	205	6	1	0.998215	0.994639	2178941	111	1911	59.96	0	36.73	0	18	8.72	Yes	Actinobacteria	Actinobacteria	Coriobacteriales	Coriobacteriaceae	Collinsella
UMGS1147	ERR209384_bin.15	ERR209384	92.13	1.8	33.33	83.13	149	139	3	1	1	1	1282653	54	1300	25.48	0	17.03	5.47	18	16.31	No	Tenericutes	NA	NA	NA	NA
UMGS1148	ERR1018268_bin.23	ERR1018268	90.38	1.45	0	83.13	263	234	7	0.755638	0.865914	0.865914	2072805	152	1925	46.93	76.47	0	0	14	9.93	Yes	Firmicutes	Clostridia	Clostridiales	Ruminococcaceae	NA
UMGS1149	SRR2992896_bin.77	SRR2992896	91.57	1.69	0	83.12	149	139	2	1	0.577054	0.577054	1173298	25	1193	27.98	0	99.74	99.52	20	22.12	Yes	Tenericutes	NA	NA	NA	NA
UMGS1151	ERR414319_bin.36	ERR414319	94.8	2.35	0	83.05	263	238	4	1	1	0.707016	3123046	209	3142	44.54	0	0	10.8	18	11.28	Yes	Firmicutes	Clostridia	Clostridiales	NA	NA
UMGS1152	ERR688563_bin.37	ERR688563	87.1	0.81	0	83.05	211	186	1	0.993635	0.985038	0.9612	1832944	63	1618	60.02	94.12	0	10.74	17	24.09	Yes	Actinobacteria	Actinobacteria	Coriobacteriales	Coriobacteriaceae	Collinsella
UMGS1153	SRR3993004_bin.22	SRR3993004	86.42	0.68	0	83.02	230	200	1	1	1	1	2819812	520	2486	56.77	0	99.67	99.86	14	12.71	Yes	NA	NA	NA	NA	NA
UMGS1154	SRR5127593_bin.10	SRR5127593	95.76	2.55	20	83.01	211	195	5	1	0.998215	0.994639	1948094	200	1797	60.12	0	0	0	18	15.07	Yes	Actinobacteria	Actinobacteria	Coriobacteriales	Coriobacteriaceae	Collinsella
UMGS1155	ERR209170_bin.2	ERR209170	92.19	1.84	20	82.99	567	515	10	0.844937	1	1	3285090	274	2727	50.68	92.44	0	31.86	15	32.21	No	Bacteroidetes	Bacteroidia	Bacteroidales	Prevotellaceae	Prevotella
UMGS1156	ERR1620345_bin.42	ERR1620345	90.88	1.58	0	82.98	278	208	3	0.707016	1	1	2700942	136	2578	43.63	0	0	0	12	9.73	No	Firmicutes	Clostridia	Clostridiales	Lachnospiraceae	Blautia
UMGS1157	SRR2912786_bin.12	SRR2912786	90.43	1.51	0	82.88	247	218	4	0.446984	1	1	1918558	196	1903	47.77	94.12	54.08	99.83	16	9.1	No	Firmicutes	Clostridia	Clostridiales	Eubacteriaceae	Eubacterium
UMGS1158	DRR042394_bin.56	DRR042394	97.08	2.84	0	82.88	333	319	7	0.499615	1	0.707016	2832034	43	2742	47.63	0	0	13.64	20	11.52	No	Firmicutes	Clostridia	Clostridiales	Lachnospiraceae	NA
UMGS1159	ERR911953_bin.10	ERR911953	92.13	1.85	0	82.88	149	138	3	1	1	0.707016	1410461	66	1387	27.22	0	99.67	38.97	19	14.04	No	Tenericutes	NA	NA	NA	NA
UMGS1160	ERR525839_bin.30	ERR525839	90.92	1.61	0	82.87	211	194	2	1	0.998215	0.994639	1868237	248	1793	59.81	0	51.6	0	18	8.88	Yes	Actinobacteria	Actinobacteria	Coriobacteriales	Coriobacteriaceae	Collinsella
UMGS1161	SRR5127493_bin.9	SRR5127493	91.28	1.69	0	82.83	211	194	3	1	0.998215	0.994639	1922254	192	1741	60.1	0	99.61	67.18	19	16.72	Yes	Actinobacteria	Actinobacteria	Coriobacteriales	Coriobacteriaceae	Collinsella
UMGS1162	ERR321350_bin.5	ERR321350	86.6	0.76	11.11	82.8	487	416	9	0.804512	0.994334	0.988516	3091319	332	2796	42.51	0	75.08	0	18	15.05	No	Bacteroidetes	Bacteroidia	Bacteroidales	Prevotellaceae	Prevotella
UMGS1163	SRR1761711_bin.27	SRR1761711	86.69	0.78	0	82.79	263	220	2	1	1	1	2020767	173	1959	57.09	93.28	22.96	8.14	17	16.01	Yes	Firmicutes	Clostridia	Clostridiales	Ruminococcaceae	NA
UMGS1164	ERR1190946_bin.119	ERR1190946	90.78	1.6	0	82.78	492	436	10	0.707016	1	1	3157276	207	2565	51.6	94.96	0	10.77	12	9.93	Yes	Bacteroidetes	Bacteroidia	Bacteroidales	Prevotellaceae	Prevotella
UMGS1165	ERR1913008_bin.26	ERR1913008	98.19	3.09	60	82.74	211	203	5	1	0.998215	0.994639	2104086	211	1963	60.06	0	0	0	18	10.87	Yes	Actinobacteria	Actinobacteria	Coriobacteriales	Coriobacteriaceae	Collinsella
UMGS1166	SRR5127411_bin.28	SRR5127411	87.63	0.99	0	82.68	211	188	3	0.991591	0.982888	0.956821	1838937	266	1750	60.09	0	0	0	18	13.07	Yes	Actinobacteria	Actinobacteria	Coriobacteriales	Coriobacteriaceae	Collinsella
UMGS1167	ERR526073_bin.17	ERR526073	95.18	2.51	20	82.63	425	403	8	1	1	1	3125549	193	3081	63.08	0	0	11.18	20	61.19	Yes	Proteobacteria	Betaproteobacteria	Rhodocyclales	Rhodocyclaceae	NA
UMGS1168	ERR1018258_bin.27	ERR1018258	85.82	0.64	0	82.62	314	278	2	0.816372	1	1	2924463	423	2606	58.09	0	0	0	15	9.34	Yes	Bacteroidetes	Bacteroidia	Bacteroidales	Rikenellaceae	Alistipes
UMGS1169	ERR1620262_bin.4	ERR1620262	85.76	0.63	0	82.61	278	246	1	0.499771	1	1	3376790	75	3247	49.75	0	0	5.37	17	29.92	Yes	Firmicutes	Clostridia	Clostridiales	Peptostreptococcaceae	Clostridium
UMGS1170	ERR209469_bin.8	ERR209469	82.61	0	0	82.61	263	231	0	0.918781	0.987112	0.794837	1475101	59	1200	47.48	92.44	0	13.68	18	56.82	Yes	Firmicutes	Clostridia	Clostridiales	NA	NA
UMGS1171	SRR5056829_bin.9	SRR5056829	88.2	1.12	0	82.6	149	137	1	0.77436	0.77436	0.77436	1224856	56	1329	26.61	0	0	11.32	20	13.89	No	Tenericutes	NA	NA	NA	NA
UMGS1172	ERR414252_bin.36	ERR414252	93.82	2.25	0	82.57	149	141	2	1	1	0.707016	1188899	34	1245	27.16	0	34.83	11.28	20	42.34	Yes	Tenericutes	NA	NA	NA	NA
UMGS1173	SRR3992972_bin.21	SRR3992972	87.07	0.9	50	82.57	211	169	2	0.995741	0.976417	0.950225	1679850	309	1642	59.82	94.12	0	0	17	63.74	Yes	Actinobacteria	Actinobacteria	Coriobacteriales	Coriobacteriaceae	Collinsella
UMGS1174	ERR525976_bin.8	ERR525976	91.21	1.73	66.67	82.56	211	192	3	1	0.998215	0.994639	1918249	266	1846	59.94	0	0	0	18	12.11	Yes	Actinobacteria	Actinobacteria	Coriobacteriales	Coriobacteriaceae	Collinsella
UMGS1175	ERR414243_bin.25	ERR414243	87.58	1.01	0	82.53	263	230	2	0.89663	0.925536	0.844636	2179033	112	2143	56.21	0	0	6.91	14	17.85	No	Firmicutes	Clostridia	Clostridiales	NA	NA
UMGS1177	ERR1190657_bin.27	ERR1190657	88.89	1.28	0	82.49	171	155	2	0.5943	0.948392	0.893878	1978596	8	2016	30.6	0	0	0	20	63.2	No	NA	NA	NA	NA	NA
UMGS1178	SRR4783506_bin.84	SRR4783506	90	1.51	0	82.45	257	196	7	0.865893	0.865893	0.706891	2046203	101	1963	62.04	0	0	11.04	14	9.85	Yes	Firmicutes	Clostridia	Clostridiales	NA	NA
UMGS1179	ERR1293813_bin.25	ERR1293813	90.92	1.7	0	82.42	406	352	8	1	1	1	2601385	232	2328	50.85	0	0	0	14	8.3	Yes	Bacteroidetes	Bacteroidia	Bacteroidales	NA	NA
UMGS1180	SRR1761720_bin.8	SRR1761720	84	0.32	0	82.4	147	126	5	1	0.816372	0.816372	811506	88	854	45.82	0	11.61	0	18	11.83	Yes	Proteobacteria	Alphaproteobacteria	Rickettsiales	NA	NA
UMGS1181	SRR3993042_bin.25	SRR3993042	83.75	0.27	0	82.4	334	290	2	1	1	1	1592848	229	1520	47.44	92.44	0	34.8	17	14.57	Yes	Firmicutes	Negativicutes	Selenomonadales	Veillonellaceae	Megasphaera
UMGS1182	SRR3992959_bin.72	SRR3992959	92.54	2.03	0	82.39	230	211	3	0.707016	1	1	3475548	99	2912	55.07	0	0	0	19	50.24	Yes	NA	NA	NA	NA	NA
UMGS1183	ERR1620323_bin.18	ERR1620323	94.49	2.42	0	82.39	211	188	3	1	0.994639	0.98746	2006528	123	1754	60.17	0	0	0	16	8.39	Yes	Actinobacteria	Actinobacteria	Coriobacteriales	Coriobacteriaceae	Collinsella
UMGS1184	ERR525953_bin.14	ERR525953	88.31	1.19	0	82.36	211	181	3	0.997872	0.972086	0.916736	1846973	206	1732	59.9	94.12	0	10.94	13	13.62	Yes	Actinobacteria	Actinobacteria	Coriobacteriales	Coriobacteriaceae	Collinsella
UMGS1185	SRR1761714_bin.38	SRR1761714	87.92	1.12	0	82.32	149	136	1	0.706999	0.706999	0.706999	1170728	38	1174	27.2	0	60.21	0	18	47.49	Yes	Tenericutes	NA	NA	NA	NA
UMGS1186	SRR5127651_bin.18	SRR5127651	86.36	0.81	0	82.31	211	166	1	0.991495	0.978577	0.950225	1656085	281	1558	60.39	0	0	0	14	42.11	Yes	Actinobacteria	Actinobacteria	Coriobacteriales	Coriobacteriaceae	Collinsella
UMGS1187	ERR011350_bin.8	ERR011350	86.74	0.89	0	82.29	263	213	2	0.690292	1	0.673581	1732272	179	1661	58.18	0	0	0	9	20.99	Yes	Firmicutes	Clostridia	Clostridiales	NA	NA
UMGS1188	SRR2155371_bin.11	SRR2155371	95.79	2.71	60	82.24	263	249	5	1	1	1	2700049	55	2570	57.24	0	0	11.04	19	25.6	Yes	Firmicutes	Clostridia	Clostridiales	NA	NA
UMGS1189	SRR5056999_bin.11	SRR5056999	86.29	0.81	0	82.24	211	188	1	1	1	1	1260934	48	1142	47.96	0	61.64	0	20	11.28	Yes	Actinobacteria	Actinobacteria	Coriobacteriales	Coriobacteriaceae	Atopobium
UMGS1190	SRR5127436_bin.11	SRR5127436	91.62	1.88	0	82.22	211	196	3	1	0.998215	0.994639	1908924	185	1763	59.71	94.12	0	10.94	17	16.13	Yes	Actinobacteria	Actinobacteria	Coriobacteriales	Coriobacteriaceae	Collinsella
UMGS1191	ERR321312_bin.10	ERR321312	85.57	0.67	0	82.22	263	195	1	1	1	1	2450387	264	2440	54.28	93.28	0	0	14	20.6	No	Firmicutes	Clostridia	Clostridiales	Ruminococcaceae	NA
UMGS1192	SRR1761712_bin.40	SRR1761712	86.91	0.94	0	82.21	263	234	6	1	1	1	2314351	69	2198	52.14	0	0	0	15	50.7	Yes	Firmicutes	Clostridia	Clostridiales	NA	NA
UMGS1193	SRR6054445_bin.12	SRR6054445	85.48	0.67	0	82.13	263	199	1	0.801334	0.353175	0.353175	2039754	282	1991	56.85	89.08	45.86	0	16	13.44	Yes	Firmicutes	Clostridia	Clostridiales	NA	NA
UMGS1195	SRR4305271_bin.1	SRR4305271	92.6	2.1	25	82.1	250	229	4	1	1	1	2964585	442	2981	37.74	0	0	0	11	39.83	Yes	Firmicutes	Clostridia	Clostridiales	NA	NA
UMGS1196	SRR5091465_bin.31	SRR5091465	82.07	0	0	82.07	104	58	0	1	1	1	3944563	259	3598	66.04	94.96	60.86	11.83	17	16.81	No	Proteobacteria	Gammaproteobacteria	Oceanospirillales	Halomonadaceae	Halomonas
UMGS1197	ERR209697_bin.20	ERR209697	93.26	2.25	0	82.01	149	119	2	0.577202	1	1	1995240	213	2043	29.87	0	99.67	18.7	17	10.05	Yes	Fusobacteria	Fusobacteriia	Fusobacteriales	Fusobacteriaceae	Fusobacterium
UMGS1198	SRR4305355_bin.13	SRR4305355	86.71	0.94	0	82.01	406	339	3	1	1	1	2406473	261	2088	54.01	0	0	0	15	13.07	Yes	Bacteroidetes	Bacteroidia	Bacteroidales	Porphyromonadaceae	NA
UMGS1199	SRR3917587_bin.52	SRR3917587	90.45	1.69	0	82	149	138	2	1	1	1	1355742	103	1469	27.89	0	0	62.12	20	14.7	No	Tenericutes	NA	NA	NA	NA
UMGS1200	SRR5127535_bin.7	SRR5127535	95.43	2.69	25	81.98	211	199	4	1	0.998215	0.996428	2092367	187	1892	59.83	0	0	0	18	14.79	Yes	Actinobacteria	Actinobacteria	Coriobacteriales	Coriobacteriaceae	Collinsella
UMGS1201	ERR1620325_bin.78	ERR1620325	88.38	1.28	20	81.98	427	356	3	1	0.89429	0.89429	2759648	127	2292	42.71	0	0	0	18	11.08	Yes	Bacteroidetes	Bacteroidia	Bacteroidales	Porphyromonadaceae	Parabacteroides
UMGS1202	SRR4481738_bin.1	SRR4481738	99.06	3.42	22.22	81.96	257	245	9	0.707016	0.707016	0.707016	3706118	164	3499	65.31	94.12	0	8.92	16	32.65	Yes	Firmicutes	Clostridia	Clostridiales	NA	NA
UMGS1203	SRR2992884_bin.13	SRR2992884	90.4	1.69	0	81.95	211	189	3	1	0.998215	0.994639	2046457	187	1900	60.25	0	0	0	19	6.19	Yes	Actinobacteria	Actinobacteria	Coriobacteriales	Coriobacteriaceae	Collinsella
UMGS1204	SRR1761701_bin.34	SRR1761701	95.37	2.69	100	81.92	211	189	4	1	1	1	1902228	166	1797	66.7	0	0	0	18	52.48	Yes	Actinobacteria	Actinobacteria	Coriobacteriales	Coriobacteriaceae	NA
UMGS1205	ERR209515_bin.8	ERR209515	84.7	0.56	50	81.9	492	386	2	0.673581	1	1	3599269	113	2997	47.97	94.12	34.44	9.2	17	218.8	No	Bacteroidetes	Bacteroidia	Bacteroidales	Bacteroidaceae	Bacteroides
UMGS1206	ERR414305_bin.35	ERR414305	88.51	1.34	33.33	81.81	263	236	3	1	1	1	2199956	103	2143	55.33	0	0	5.4	17	35.45	Yes	Firmicutes	Clostridia	Clostridiales	NA	NA
UMGS1207	SRR2155178_bin.35	SRR2155178	97.93	3.23	0	81.78	211	200	4	1	0.998215	0.994639	2127912	167	1931	60.27	0	0	0	19	11.08	Yes	Actinobacteria	Actinobacteria	Coriobacteriales	Coriobacteriaceae	Collinsella
UMGS1208	ERR589513_bin.7	ERR589513	90.51	1.75	14.29	81.76	567	519	7	0.407987	0.707016	1	2858581	99	2489	48.37	0	0	0	19	11.37	No	Bacteroidetes	Bacteroidia	Bacteroidales	Prevotellaceae	Prevotella
UMGS1209	SRR2912785_bin.42	SRR2912785	91.13	1.88	66.67	81.73	211	184	3	1	0.998215	0.992848	2160344	199	1921	60.17	0	0	0	18	15.23	Yes	Actinobacteria	Actinobacteria	Coriobacteriales	Coriobacteriaceae	Collinsella
UMGS1210	SRR5106299_bin.4	SRR5106299	93.68	2.4	0	81.68	314	252	5	0.707016	1	1	2600623	265	2109	57.97	0	0	0	14	9.82	Yes	Bacteroidetes	Bacteroidia	Bacteroidales	Rikenellaceae	Alistipes
UMGS1211	ERR589527_bin.51	ERR589527	93.37	2.35	0	81.62	263	209	5	1	1	1	2320349	274	2132	55.14	89.08	0	0	19	9.97	Yes	Firmicutes	Clostridia	Clostridiales	NA	NA
UMGS1212	ERR525936_bin.27	ERR525936	82.63	0.22	0	81.53	263	212	1	1	1	1	2381916	424	2474	40.36	0	0	4.92	9	6.74	Yes	Firmicutes	Clostridia	Clostridiales	Ruminococcaceae	NA
UMGS1213	SRR5558409_bin.19	SRR5558409	86.17	0.93	36.36	81.52	492	411	11	0.925394	1	1	3331418	168	2721	53.93	0	22.57	0	19	8.12	No	Bacteroidetes	Bacteroidia	Bacteroidales	Bacteroidaceae	Bacteroides
UMGS1214	SRR1761714_bin.27	SRR1761714	93.6	2.42	0	81.5	420	393	6	0.577202	1	1	2500513	45	2256	42.52	0	23.09	0	15	37.95	Yes	Firmicutes	Clostridia	Clostridiales	Lachnospiraceae	NA
UMGS1215	SRR2912810_bin.38	SRR2912810	91	1.9	25	81.5	263	213	4	0.865914	1	1	2169390	131	2094	57.29	92.44	0	0	11	16.12	Yes	Firmicutes	Clostridia	Clostridiales	NA	NA
UMGS1216	ERR1305899_bin.84	ERR1305899	82.86	0.28	50	81.46	263	231	2	1	1	1	1929190	85	1875	57.27	0	0	5.54	17	45.86	Yes	Firmicutes	Clostridia	Clostridiales	NA	NA
UMGS1217	SRR1761720_bin.9	SRR1761720	92.7	2.25	0	81.45	149	140	2	1	1	1	1261697	45	1314	27.95	0	0	26.53	19	34.37	Yes	Tenericutes	NA	NA	NA	NA
UMGS1219	ERR1190655_bin.40	ERR1190655	85.48	0.81	0	81.43	211	179	1	0.993635	0.985038	0.9612	1921914	21	1626	59.84	0	0	0	19	26.51	Yes	Actinobacteria	Actinobacteria	Coriobacteriales	Coriobacteriaceae	Collinsella
UMGS1220	SRR5056705_bin.47	SRR5056705	85.48	0.81	0	81.43	211	183	1	0.993635	0.982888	0.959012	1845527	31	1598	60.25	0	0	0	16	29.02	Yes	Actinobacteria	Actinobacteria	Coriobacteriales	Coriobacteriaceae	Collinsella
UMGS1221	ERR525920_bin.20	ERR525920	96.42	3.02	0	81.32	263	252	5	0.707016	1	1	3436851	181	3375	34.91	83.19	0	0	18	77.98	Yes	Firmicutes	Clostridia	Clostridiales	NA	NA
UMGS1222	SRR5579983_bin.22	SRR5579983	91.36	2.01	0	81.31	263	238	3	0.755638	1	0.865914	1972183	124	1947	46.34	93.28	0	0	16	7.65	Yes	Firmicutes	Clostridia	Clostridiales	Ruminococcaceae	NA
UMGS1224	SRR1761708_bin.34	SRR1761708	82.33	0.22	0	81.23	263	231	1	1	1	0.816247	1145319	37	1164	34.94	0	0	0	17	15.88	Yes	Firmicutes	Clostridia	Clostridiales	Ruminococcaceae	NA
UMGS1225	SRR3992981_bin.74	SRR3992981	92.39	2.24	25	81.19	263	244	4	1	1	1	1827492	50	1667	54.25	0	22.77	0	19	19.51	Yes	Firmicutes	Clostridia	Clostridiales	NA	NA
UMGS1226	SRR5057015_bin.98	SRR5057015	92.46	2.26	20	81.16	257	236	5	1	1	1	2831746	171	2665	62.17	0	0	0	15	13.14	No	Firmicutes	Clostridia	Clostridiales	NA	NA
UMGS1227	SRR341662_bin.27	SRR341662	90.59	1.89	0	81.14	406	334	6	1	1	1	2812687	256	2520	47.85	0	35.03	10.7	11	9.07	No	Bacteroidetes	Bacteroidia	Bacteroidales	Porphyromonadaceae	NA
UMGS1228	SRR6028283_bin.17	SRR6028283	87.13	1.2	0	81.13	334	264	4	1	1	1	1599350	228	1558	59.78	0	0	0	16	11.34	No	Firmicutes	Negativicutes	Selenomonadales	Acidaminococcaceae	Succiniclasticum
UMGS1229	SRR1761702_bin.29	SRR1761702	90.6	1.9	0	81.1	171	154	5	1	0.707016	0.707016	2261140	92	2112	33.07	0	99.67	99.69	20	22.38	Yes	NA	NA	NA	NA	NA
UMGS1230	ERR688517_bin.69	ERR688517	87.79	1.34	25	81.09	263	237	4	0.678638	0.706783	0.706783	2292394	154	2148	58.08	0	0	11.08	11	29.3	Yes	Firmicutes	Clostridia	Clostridiales	NA	NA
UMGS1231	SRR5091553_bin.13	SRR5091553	81.03	0	0	81.03	103	53	0	1	1	1	1307790	94	1227	45.03	86.55	0	0	12	8.68	Yes	Firmicutes	Negativicutes	Selenomonadales	Veillonellaceae	Veillonella
UMGS1232	ERR1018221_bin.33	ERR1018221	94.41	2.68	0	81.01	257	222	5	1	1	1	2703915	236	2678	58.22	94.12	0	10.56	17	18.69	Yes	Firmicutes	Clostridia	Clostridiales	NA	NA
UMGS1233	ERR1190619_bin.28	ERR1190619	98.59	3.52	0	80.99	249	242	5	1	1	1	2221047	52	2138	33.14	94.12	0	11.38	16	11.24	Yes	Firmicutes	Clostridia	Clostridiales	Eubacteriaceae	Anaerofustis
UMGS1234	SRR3582140_bin.13	SRR3582140	94.39	2.68	20	80.99	263	242	5	0.977893	1	0.928961	3022318	198	3047	56.79	0	71.3	0	16	28.28	Yes	Firmicutes	Clostridia	Clostridiales	NA	NA
UMGS1235	ERR1620353_bin.43	ERR1620353	83.95	0.6	0	80.95	334	242	2	1	1	1	1658618	203	1680	38.73	0	0	0	14	6.86	Yes	Firmicutes	Negativicutes	Selenomonadales	Veillonellaceae	Veillonella
UMGS1236	ERR1293842_bin.23	ERR1293842	97.01	3.22	37.5	80.91	491	444	16	0.294089	1	1	6330129	124	4948	44.55	94.96	0	5.06	17	24.77	No	Bacteroidetes	Bacteroidia	Bacteroidales	Bacteroidaceae	Bacteroides
UMGS1237	ERR1190626_bin.35	ERR1190626	90.94	2.01	0	80.89	263	243	3	1	1	0.968121	2343519	33	2106	54.5	93.28	0	10.67	17	24.33	Yes	Firmicutes	Clostridia	Clostridiales	Ruminococcaceae	NA
UMGS1238	ERR414235_bin.70	ERR414235	80.86	0	0	80.86	250	213	0	0.993874	0.418081	0.418081	1269473	14	1258	27.53	94.96	71.69	8.89	18	57.36	No	Firmicutes	Clostridia	Clostridiales	Peptostreptococcaceae	Clostridium
UMGS1239	SRR3582173_bin.3	SRR3582173	86.88	1.21	14.29	80.83	420	343	7	0.499771	0.577174	1	2204545	350	2119	45.18	0	21.14	13.03	10	12.13	Yes	Firmicutes	Clostridia	Clostridiales	Lachnospiraceae	Lachnobacterium
UMGS1241	ERR1305901_bin.67	ERR1305901	84.78	0.81	100	80.73	223	160	1	0.881647	0.4709	0.4709	1597492	46	1502	62.89	86.55	0	5.44	16	107.38	Yes	Firmicutes	Clostridia	Clostridiales	NA	NA
UMGS1242	SRR341661_bin.3	SRR341661	89.16	1.69	33.33	80.71	211	171	3	0.995741	0.965565	0.825036	1888042	105	1662	60.11	94.12	0	10.94	13	18.08	Yes	Actinobacteria	Actinobacteria	Coriobacteriales	Coriobacteriaceae	Collinsella
UMGS1243	SRR5558136_bin.38	SRR5558136	92.95	2.46	0	80.65	263	243	5	1	1	1	2024042	128	1946	37.32	91.6	23.22	11.73	14	8.12	No	Firmicutes	Clostridia	Clostridiales	Ruminococcaceae	Ruminococcus
UMGS1244	SRR5963373_bin.11	SRR5963373	88.69	1.61	0	80.64	332	309	3	1	1	1	3200090	84	2963	27.33	94.96	0	10.12	19	38.57	No	Firmicutes	Clostridia	Clostridiales	Peptostreptococcaceae	Clostridium
UMGS1245	ERR688517_bin.4	ERR688517	83.97	0.67	0	80.62	263	201	1	1	0.953317	0.673581	1717799	99	1662	59.55	76.47	0	0	17	53.41	No	Firmicutes	Clostridia	Clostridiales	NA	NA
UMGS1246	SRR5057106_bin.37	SRR5057106	81.42	0.17	0	80.57	263	218	1	0.942665	0.816122	0.666157	2140915	300	2255	59.72	93.28	0	10.53	15	13.34	Yes	Firmicutes	Clostridia	Clostridiales	Ruminococcaceae	NA
UMGS1247	SRR3993006_bin.48	SRR3993006	80.52	0	0	80.52	149	116	0	1	1	1	1513830	182	1322	41.99	0	0	0	20	16.16	Yes	Tenericutes	Mollicutes	NA	NA	NA
UMGS1248	ERR414327_bin.36	ERR414327	91.76	2.25	33.33	80.51	149	137	3	0.577202	1	1	1620364	138	1504	30	0	24.79	14.46	14	10.23	Yes	Tenericutes	Mollicutes	NA	NA	NA
UMGS1249	ERR1578661_bin.80	ERR1578661	82.83	0.47	0	80.48	177	119	1	1	1	1	1980396	299	2230	30.07	0	0	0	11	6.51	Yes	Tenericutes	Mollicutes	Erysipelotrichales	Erysipelotrichaceae	NA
UMGS1250	SRR341619_bin.5	SRR341619	96.22	3.15	21.43	80.47	487	416	14	0.36023	0.576906	1	3237185	109	2706	47.39	95.8	0	10.77	17	102.81	Yes	Bacteroidetes	Bacteroidia	Bacteroidales	Prevotellaceae	Prevotella
UMGS1251	SRR4481725_bin.46	SRR4481725	94.6	2.83	0	80.45	333	285	10	1	1	1	4765419	154	4407	43.77	0	0	0	14	9.9	Yes	Firmicutes	Clostridia	Clostridiales	Lachnospiraceae	NA
UMGS1252	ERR526033_bin.4	ERR526033	93.55	2.62	0	80.45	211	196	5	1	0.998215	0.994639	1980257	230	1847	60.05	0	0	0	17	11.69	Yes	Actinobacteria	Actinobacteria	Coriobacteriales	Coriobacteriaceae	Collinsella
UMGS1253	SRR2992898_bin.60	SRR2992898	87.42	1.4	0	80.42	263	205	3	1	1	1	2078623	257	2010	49.85	0	22.11	0	17	5.93	Yes	Firmicutes	Clostridia	Clostridiales	NA	NA
UMGS1254	SRR5056823_bin.4	SRR5056823	84.46	0.81	0	80.41	211	181	1	1	0.706999	0.706999	2074134	95	1771	62.46	0	0	0	17	9.97	No	Actinobacteria	Actinobacteria	Coriobacteriales	Coriobacteriaceae	NA
UMGS1255	ERR1578662_bin.19	ERR1578662	85.06	0.94	100	80.36	177	135	1	1	1	1	4101689	306	4296	34.37	0	0	0	16	8.29	Yes	Tenericutes	Mollicutes	Erysipelotrichales	Erysipelotrichaceae	Solobacterium
UMGS1256	SRR5963255_bin.10	SRR5963255	80.33	0	0	80.33	104	55	0	0.534114	0.706999	0.706999	4282983	62	4008	54.3	80.67	11.02	0	19	17.7	No	Proteobacteria	Gammaproteobacteria	Enterobacteriales	Enterobacteriaceae	Klebsiella
UMGS1257	ERR414230_bin.43	ERR414230	91.58	2.26	0	80.28	406	346	8	0.577202	1	1	2489856	176	2215	48.06	93.28	60.08	10.8	15	11.23	Yes	Bacteroidetes	Bacteroidia	Bacteroidales	Porphyromonadaceae	NA
UMGS1258	SRR2726602_bin.2	SRR2726602	96.2	3.19	14.29	80.25	263	230	7	0.925701	0.577054	0.407987	2078716	123	1911	33.38	0	0	0	12	10.2	Yes	Firmicutes	Clostridia	Clostridiales	Eubacteriaceae	Eubacterium
UMGS1259	ERR525916_bin.20	ERR525916	86.23	1.2	100	80.23	334	286	2	1	1	0.935271	1856024	201	1823	38.38	0	0	0	17	26.87	Yes	Firmicutes	Negativicutes	Selenomonadales	Veillonellaceae	Veillonella
UMGS1260	SRR5963244_bin.8	SRR5963244	96.38	3.24	28.57	80.18	295	278	7	1	1	1	3664514	225	3591	43.06	0	0	0	19	10.92	Yes	Firmicutes	Negativicutes	Selenomonadales	Veillonellaceae	Pelosinus
UMGS1262	ERR1305883_bin.31	ERR1305883	88.15	1.61	0	80.1	211	185	2	0.997872	0.987185	0.956821	1818485	135	1623	60.36	0	0	0	17	28.2	Yes	Actinobacteria	Actinobacteria	Coriobacteriales	Coriobacteriaceae	Collinsella
UMGS1263	SRR3736988_bin.17	SRR3736988	90.14	2.01	33.33	80.09	263	216	3	0.977262	0.964143	0.827532	1784251	71	1747	59.92	78.99	0	0	12	13.5	Yes	Firmicutes	Clostridia	Clostridiales	NA	NA
UMGS1264	SRR2912792_bin.25	SRR2912792	80.04	0	0	80.04	263	213	0	1	1	1	2686801	476	2611	53.49	0	0	10.63	14	10.5	Yes	Firmicutes	Clostridia	Clostridiales	Ruminococcaceae	NA
UMGS1265	ERR1305896_bin.99	ERR1305896	87.49	1.49	0	80.04	492	430	9	0.368201	1	1	3038655	53	2487	51.97	0	0	0	18	15.02	Yes	Bacteroidetes	Bacteroidia	Bacteroidales	Bacteroidaceae	Bacteroides
UMGS1266	SRR341599_bin.12	SRR341599	93.33	2.67	0	79.98	126	118	3	0.707016	0.707016	0.707016	1314913	67	1414	26.14	0	35.88	99.69	20	41.53	Yes	Tenericutes	Mollicutes	NA	NA	NA
UMGS1267	SRR3992983_bin.22	SRR3992983	84.47	0.9	7.14	79.97	263	212	14	1	0.707503	0.353957	1504139	200	1422	60.42	93.28	0	0	15	35.01	Yes	Firmicutes	Clostridia	Clostridiales	Ruminococcaceae	NA
UMGS1268	ERR525890_bin.1	ERR525890	96.64	3.36	14.29	79.84	263	255	3	1	1	1	3481555	219	3559	44.66	0	22.96	11.11	16	10.19	Yes	Firmicutes	Clostridia	Clostridiales	Lachnospiraceae	Anaerostipes
UMGS1269	SRR5057119_bin.52	SRR5057119	93.23	2.68	0	79.83	263	242	3	0.865914	1	1	3538938	468	3488	33.94	0	0	0	13	8.19	Yes	Firmicutes	Clostridia	Clostridiales	Eubacteriaceae	Eubacterium
UMGS1270	SRR5056780_bin.7	SRR5056780	83.87	0.81	0	79.82	211	181	1	0.995747	0.982888	0.9612	2151937	26	1804	59.61	94.12	31.38	99.45	18	61.89	Yes	Actinobacteria	Actinobacteria	Coriobacteriales	Coriobacteriaceae	Collinsella
UMGS1271	ERR1018253_bin.30	ERR1018253	93.82	2.81	33.33	79.77	149	140	3	1	1	1	1071692	30	1133	25.69	0	0	11.32	20	19.75	Yes	Tenericutes	NA	NA	NA	NA
UMGS1272	ERR1190940_bin.76	ERR1190940	93.24	2.7	0	79.74	230	215	4	0.707016	0.707016	0.707016	5022595	192	3896	60.13	91.6	0	5.47	19	22	No	NA	NA	NA	NA	NA
UMGS1273	SRR5050585_bin.15	SRR5050585	86.38	1.34	50	79.68	263	214	2	1	1	1	2326356	318	2456	55.93	0	61.19	0	15	6.92	No	Firmicutes	Clostridia	Clostridiales	Oscillospiraceae	Oscillibacter
UMGS1274	SRR3993042_bin.3	SRR3993042	87.72	1.61	0	79.67	211	184	2	0.427157	1	1	1636797	137	1472	58.08	0	0	0	14	14.7	No	Actinobacteria	Actinobacteria	Coriobacteriales	Coriobacteriaceae	Collinsella
UMGS1275	ERR688607_bin.10	ERR688607	83.62	0.79	50	79.67	278	209	2	0.425815	1	0.706999	2260829	97	2250	38.5	0	0	5.3	13	18.12	Yes	Firmicutes	Clostridia	Clostridiales	Lachnospiraceae	NA
UMGS1276	SRR5580015_bin.8	SRR5580015	79.63	0	0	79.63	487	393	0	0.830139	0.98876	0.994273	2941784	60	2265	47.17	0	0	0	19	18.21	No	Bacteroidetes	Bacteroidia	Bacteroidales	Prevotellaceae	Prevotella
UMGS1277	ERR414354_bin.8	ERR414354	89.72	2.02	0	79.62	211	182	3	0.993635	0.982888	0.954626	1845872	207	1699	59.71	94.12	0	88.48	19	13.25	Yes	Actinobacteria	Actinobacteria	Coriobacteriales	Coriobacteriaceae	Collinsella
UMGS1278	SRR5275453_bin.24	SRR5275453	93.03	2.69	25	79.58	211	195	4	1	0.998215	0.994639	2143370	248	2029	60.04	94.12	0	11.08	20	15.24	Yes	Actinobacteria	Actinobacteria	Coriobacteriales	Coriobacteriaceae	Collinsella
UMGS1279	ERR688524_bin.34	ERR688524	80.36	0.16	50	79.56	263	220	2	1	1	1	1838181	289	1801	49.31	94.12	0	10.63	9	7.15	Yes	Firmicutes	Clostridia	Clostridiales	Ruminococcaceae	NA
UMGS1280	ERR1190823_bin.109	ERR1190823	89.12	1.92	66.67	79.52	314	262	6	1	1	0.706999	2131500	61	1802	57.89	0	0	0	14	22.6	Yes	Bacteroidetes	Bacteroidia	Bacteroidales	Rikenellaceae	Alistipes
UMGS1281	ERR525737_bin.38	ERR525737	83.76	0.85	0	79.51	171	149	1	1	1	1	1667825	122	1601	32.65	0	0	0	14	13.24	Yes	NA	NA	NA	NA	NA
UMGS1282	ERR525923_bin.20	ERR525923	88.71	1.84	0	79.51	211	185	4	0.997872	0.985038	0.952427	1845669	213	1738	59.96	0	0	0	19	10.98	Yes	Actinobacteria	Actinobacteria	Coriobacteriales	Coriobacteriaceae	Collinsella
UMGS1284	SRR1761718_bin.27	SRR1761718	88.03	1.71	0	79.48	171	154	2	0.407812	0.706999	0.706999	1799018	35	1703	37.01	0	0	0	20	22.79	No	NA	NA	NA	NA	NA
UMGS1285	SRR2992899_bin.3	SRR2992899	79.44	0	0	79.44	487	367	0	0.129031	0.577174	0.706999	2502849	51	1994	49.76	0	61.32	0	18	110.08	Yes	Bacteroidetes	Bacteroidia	Bacteroidales	Prevotellaceae	Prevotella
UMGS1286	SRR3131714_bin.3	SRR3131714	85.48	1.22	0	79.38	313	269	2	1	1	0.577174	1405530	195	1482	29.08	94.12	0	14.29	17	87.55	Yes	Firmicutes	Clostridia	Clostridiales	Clostridiales Family XI	Anaerococcus
UMGS1287	ERR688615_bin.25	ERR688615	89.28	1.98	0	79.38	250	181	4	1	1	1	1942527	290	1835	31.11	87.39	0	0	4	8.5	Yes	Firmicutes	Clostridia	Clostridiales	Peptostreptococcaceae	Clostridium
UMGS1288	SRR341667_bin.16	SRR341667	85.83	1.29	20	79.38	223	178	5	1	1	1	1599468	166	1576	51.39	0	0	0	12	11.56	Yes	Firmicutes	Clostridia	Clostridiales	Peptostreptococcaceae	Clostridium
UMGS1289	SRR5056870_bin.61	SRR5056870	85.95	1.32	0	79.35	354	283	7	0.960622	1	1	2339755	61	2093	52.66	0	0	10.97	13	11	Yes	Firmicutes	Clostridia	Clostridiales	Lachnospiraceae	NA
UMGS1290	SRR1779118_bin.14	SRR1779118	98.6	3.85	0	79.35	250	241	7	1	1	1	4155491	86	3996	31.06	0	0	0	16	21.14	No	Firmicutes	Clostridia	Clostridiales	NA	NA
UMGS1291	ERR1305902_bin.13	ERR1305902	79.31	0	0	79.31	103	56	0	1	1	1	1226439	120	1156	44.89	0	0	0	12	9.97	No	Firmicutes	Negativicutes	Selenomonadales	Veillonellaceae	Veillonella
UMGS1292	ERR321194_bin.11	ERR321194	95.95	3.33	90.91	79.3	316	295	11	1	0.774398	0.774398	2505435	32	2119	55.28	0	73.26	99.32	20	27.14	Yes	Bacteroidetes	Bacteroidia	Bacteroidales	Rikenellaceae	Alistipes
UMGS1293	SRR5558313_bin.90	SRR5558313	91.94	2.53	0	79.29	211	185	11	1	1	1	2097168	146	1819	65.66	0	24.33	0	17	9.15	Yes	Actinobacteria	Actinobacteria	Coriobacteriales	Coriobacteriaceae	NA
UMGS1294	ERR414346_bin.49	ERR414346	94.17	2.98	0	79.27	567	476	14	0.407987	0.499808	1	3408231	251	2885	50.87	0	0	0	18	13.6	No	Bacteroidetes	Bacteroidia	Bacteroidales	Prevotellaceae	Prevotella
UMGS1295	SRR5580086_bin.13	SRR5580086	87.17	1.58	0	79.27	406	339	5	1	1	1	2431801	69	2040	57.2	0	0	11.45	17	18.76	Yes	Bacteroidetes	Bacteroidia	Bacteroidales	Porphyromonadaceae	NA
UMGS1296	ERR414233_bin.25	ERR414233	80.72	0.29	0	79.27	336	259	2	1	1	1	2158558	51	2066	48.15	0	52.58	0	19	28.87	Yes	Proteobacteria	Alphaproteobacteria	Rhodospirillales	Rhodospirillaceae	NA
UMGS1297	SRR3917587_bin.20	SRR3917587	94.69	3.09	0	79.24	420	362	9	0.706925	1	1	2681143	25	2439	50.99	0	0	8.65	17	67.59	Yes	Firmicutes	Clostridia	Clostridiales	Lachnospiraceae	NA
UMGS1298	ERR1018268_bin.53	ERR1018268	92.97	2.75	0	79.22	230	210	7	0.707016	0.707016	0.707016	4560954	328	3834	61.06	90.76	0	86.15	20	12.5	No	NA	NA	NA	NA	NA
UMGS1300	ERR1190833_bin.48	ERR1190833	92.28	2.62	0	79.18	211	183	4	1	0.998215	0.992848	2075639	107	1808	60.26	0	0	0	17	12.14	Yes	Actinobacteria	Actinobacteria	Coriobacteriales	Coriobacteriaceae	Collinsella
UMGS1301	SRR1927149_bin.34	SRR1927149	92.05	2.58	0	79.15	142	128	6	1	1	1	1902917	52	1718	48.94	0	0	0	20	15.02	No	Spirochaetes	Spirochaetia	Spirochaetales	Spirochaetaceae	NA
UMGS1302	SRR5558136_bin.26	SRR5558136	85.19	1.21	0	79.14	223	188	3	0.942665	0.881647	0.816122	1926165	172	1851	67.14	0	56.69	0	15	7.25	Yes	Firmicutes	Clostridia	Clostridiales	NA	NA
UMGS1303	SRR1930122_bin.17	SRR1930122	84.62	1.1	0	79.12	147	130	2	0.865893	1	1	810979	28	792	46.63	0	70.97	33.3	18	13.47	Yes	Proteobacteria	Alphaproteobacteria	Rickettsiales	NA	NA
UMGS1304	SRR1761667_bin.19	SRR1761667	90.11	2.2	0	79.11	147	135	3	1	1	1	932610	26	905	45.26	0	99.61	99.62	20	12.35	Yes	Proteobacteria	Alphaproteobacteria	Rickettsiales	NA	NA
UMGS1305	ERR1293666_bin.6	ERR1293666	81.22	0.43	0	79.07	171	136	3	0.816247	0.865893	0.499771	1638932	319	1644	37.71	0	0	25.3	13	8.09	No	NA	NA	NA	NA	NA
UMGS1306	ERR1912949_bin.4	ERR1912949	80.82	0.35	0	79.07	250	192	1	1	0.978487	0.769327	1183274	41	1170	27.69	0	0	0	16	61.25	No	Firmicutes	Clostridia	Clostridiales	Peptostreptococcaceae	Clostridium
UMGS1307	ERR1305900_bin.91	ERR1305900	79.07	0	0	79.07	263	221	0	1	1	1	1390532	240	1440	52.04	0	24.59	0	10	6.45	Yes	Firmicutes	Clostridia	Clostridiales	NA	NA
UMGS1308	SRR5279234_bin.28	SRR5279234	89.36	2.06	20	79.06	263	230	5	0.576909	0.577174	0.577174	1976595	128	1970	59.75	0	0	0	11	10.09	No	Firmicutes	Clostridia	Clostridiales	Oscillospiraceae	Oscillibacter
UMGS1309	SRR5127680_bin.20	SRR5127680	93.15	2.82	75	79.05	211	198	4	1	0.998215	0.994639	1975445	195	1804	60.16	0	0	0	19	28.78	No	Actinobacteria	Actinobacteria	Coriobacteriales	Coriobacteriaceae	Collinsella
UMGS1310	SRR3736991_bin.13	SRR3736991	92.82	2.76	20	79.02	420	358	10	0.707016	0.707016	1	2924220	106	2787	41.71	0	0	10.56	17	22.18	Yes	Firmicutes	Clostridia	Clostridiales	Lachnospiraceae	Lachnobacterium
UMGS1311	ERR1913060_bin.16	ERR1913060	98.14	3.83	5	78.99	567	551	9	0.4072	0.425416	0.399897	3478019	93	2986	43.16	94.96	0	0	19	76.32	Yes	Bacteroidetes	Bacteroidia	Bacteroidales	Prevotellaceae	Prevotella
UMGS1312	ERR414319_bin.20	ERR414319	84.03	1.01	0	78.98	263	210	2	1	1	1	1775413	270	1756	52.48	0	20.09	0	15	8.65	Yes	Firmicutes	Clostridia	Clostridiales	NA	NA
UMGS1313	ERR589511_bin.54	ERR589511	86.63	1.54	50	78.93	263	204	4	0.95728	1	0.521594	1722954	138	1637	59.16	76.47	0	0	8	11.37	Yes	Firmicutes	Clostridia	Clostridiales	NA	NA
UMGS1314	ERR911958_bin.26	ERR911958	80.02	0.22	0	78.92	263	222	1	1	1	0.973721	1289385	25	1384	28.21	94.12	23.16	11.04	15	379.02	No	Firmicutes	Clostridia	Clostridiales	Peptostreptococcaceae	Clostridium
UMGS1315	SRR2155318_bin.4	SRR2155318	86.2	1.46	25	78.9	263	216	4	0.436367	0.473423	0.547136	2112918	126	2123	62.25	89.08	0	10.97	16	26.59	Yes	Firmicutes	Clostridia	Clostridiales	NA	NA
UMGS1316	ERR1293745_bin.10	ERR1293745	84.49	1.12	0	78.89	149	102	1	1	1	1	768550	77	716	38.33	0	31.25	0	16	8.97	Yes	Firmicutes	NA	NA	NA	NA
UMGS1317	SRR2912776_bin.12	SRR2912776	89	2.04	0	78.8	261	238	3	1	1	1	2329026	199	2222	59.16	0	0	0	15	14.48	No	Firmicutes	Clostridia	Clostridiales	Ruminococcaceae	NA
UMGS1318	SRR3917698_bin.18	SRR3917698	97.31	3.71	0	78.76	406	365	12	1	1	1	2647025	106	2276	54.57	0	0	10.7	19	12.66	Yes	Bacteroidetes	Bacteroidia	Bacteroidales	Porphyromonadaceae	NA
UMGS1319	SRR5127416_bin.9	SRR5127416	78.76	0	0	78.76	211	152	0	0.987205	0.969916	0.943596	1615471	273	1488	60.11	0	0	0	14	31.76	Yes	Actinobacteria	Actinobacteria	Coriobacteriales	Coriobacteriaceae	Collinsella
UMGS1320	SRR5580077_bin.5	SRR5580077	89.51	2.17	0	78.66	492	430	9	1	0.963476	0.963476	2298549	183	1964	48.66	0	22.57	0	16	6.87	Yes	Bacteroidetes	Bacteroidia	Bacteroidales	Prevotellaceae	Prevotella
UMGS1321	ERR209702_bin.34	ERR209702	91.82	2.64	0	78.62	211	191	7	1	0.998215	0.998215	1851866	218	1767	60	0	0	0	17	8.85	No	Actinobacteria	Actinobacteria	Coriobacteriales	Coriobacteriaceae	Collinsella
UMGS1322	SRR5558058_bin.7	SRR5558058	83.55	0.99	0	78.6	223	179	4	1	1	1	1944131	340	2139	45.7	94.12	26.09	8.58	18	5.35	No	Firmicutes	Clostridia	NA	NA	NA
UMGS1323	SRR3993001_bin.64	SRR3993001	91.48	2.58	0	78.58	257	230	10	1	1	1	1725817	217	1583	63.3	0	26.03	0	13	12.59	Yes	Firmicutes	Clostridia	Clostridiales	NA	NA
UMGS1324	ERR1620338_bin.29	ERR1620338	83.62	1.01	0	78.57	423	369	3	1	1	1	2050917	258	2061	57.26	0	46.51	0	14	7.09	Yes	Firmicutes	Negativicutes	Selenomonadales	Veillonellaceae	Selenomonas
UMGS1325	ERR1190866_bin.23	ERR1190866	85.55	1.4	25	78.55	263	191	4	0.881647	0.576821	0.332926	1945832	197	1960	59.67	0	0	0	12	8.75	Yes	Firmicutes	Clostridia	Clostridiales	Oscillospiraceae	Oscillibacter
UMGS1326	ERR1190926_bin.115	ERR1190926	85.22	1.34	0	78.52	263	209	2	1	1	1	1854756	256	1771	50.99	94.96	0	11.28	12	6.86	Yes	Firmicutes	Clostridia	Clostridiales	NA	NA
UMGS1327	SRR1761720_bin.13	SRR1761720	78.5	0	0	78.5	263	215	0	1	0.89429	0.77436	2177680	127	1993	45.69	0	0	0	8	19.42	Yes	Firmicutes	Clostridia	Clostridiales	Ruminococcaceae	Ruminococcus
UMGS1328	SRR5579983_bin.56	SRR5579983	93.57	3.02	0	78.47	263	247	5	1	1	1	2095457	207	2124	51.65	94.12	0	0	18	6.74	No	Firmicutes	Clostridia	Clostridiales	Clostridiaceae	Butyricicoccus
UMGS1329	ERR1018298_bin.48	ERR1018298	97.53	3.82	11.11	78.43	278	263	7	0.707016	1	1	3963154	223	3748	49.77	0	0	6.02	17	12.51	Yes	Firmicutes	Clostridia	Clostridiales	Lachnospiraceae	Marvinbryantia
UMGS1330	SRR5106457_bin.15	SRR5106457	78.43	0	0	78.43	284	203	0	1	1	1	2379808	425	2023	61.53	0	0	0	13	15.2	Yes	Proteobacteria	Deltaproteobacteria	Desulfovibrionales	Desulfovibrionaceae	Desulfovibrio
UMGS1331	ERR321203_bin.9	ERR321203	82.61	0.84	0	78.41	263	226	3	0.923965	0.906312	0.414075	1404594	176	1236	47.76	92.44	0	10.77	15	17.12	Yes	Firmicutes	Clostridia	Clostridiales	NA	NA
UMGS1332	ERR414321_bin.53	ERR414321	87.75	1.87	0	78.4	263	213	6	1	1	1	1958622	218	1871	51.17	78.99	9.98	10.56	16	10.1	No	Firmicutes	Clostridia	Clostridiales	NA	NA
UMGS1333	ERR209817_bin.41	ERR209817	94.35	3.2	0	78.35	211	196	8	1	0.996428	0.991054	1900088	182	1742	60.07	94.12	99.61	33.2	19	14.13	Yes	Actinobacteria	Actinobacteria	Coriobacteriales	Coriobacteriaceae	Collinsella
UMGS1335	SRR5056942_bin.77	SRR5056942	88.07	1.95	8.33	78.32	333	276	8	1	0.654253	0.377618	2425923	48	2192	42.5	0	0	0	9	28.87	Yes	Firmicutes	Clostridia	Clostridiales	Lachnospiraceae	Dorea
UMGS1336	SRR341656_bin.2	SRR341656	88.06	1.95	0	78.31	211	174	6	0.989518	0.980734	0.969916	1987743	222	1860	59.88	94.12	99.61	99.45	16	10.81	Yes	Actinobacteria	Actinobacteria	Coriobacteriales	Coriobacteriaceae	Collinsella
UMGS1337	SRR5275468_bin.15	SRR5275468	78.29	0	0	78.29	149	98	0	1	1	1	1135281	242	1113	35.76	0	0	0	16	12.12	Yes	Tenericutes	Mollicutes	NA	NA	NA
UMGS1338	SRR5279229_bin.68	SRR5279229	83.33	1.01	0	78.28	223	144	2	1	1	1	1598437	238	1497	52.16	94.12	0	10.87	13	7.58	Yes	Firmicutes	Clostridia	Clostridiales	NA	NA
UMGS1339	SRR5558100_bin.10	SRR5558100	88.26	2	0	78.26	211	184	4	0.997872	0.987185	0.954626	1999187	267	1969	60.16	0	0	0	16	5.25	Yes	Actinobacteria	Actinobacteria	Coriobacteriales	Coriobacteriaceae	Collinsella
UMGS1340	SRR1237933_bin.24	SRR1237933	78.23	0	0	78.23	103	52	0	0.706783	1	1	3755363	453	3721	38.44	0	0	0	9	14.91	Yes	Firmicutes	Clostridia	Clostridiales	Lachnospiraceae	Lachnobacterium
UMGS1341	SRR2912803_bin.37	SRR2912803	94.35	3.23	16.67	78.2	211	197	6	1	0.998215	0.994639	1986846	239	1791	60.01	94.12	99.61	99.45	19	11.47	Yes	Actinobacteria	Actinobacteria	Coriobacteriales	Coriobacteriaceae	Collinsella
UMGS1342	ERR414325_bin.43	ERR414325	95.03	3.37	11.11	78.18	314	248	9	1	1	1	1935382	123	1684	55.33	0	8.22	0	16	16.36	Yes	Bacteroidetes	Bacteroidia	Bacteroidales	Rikenellaceae	Alistipes
UMGS1344	SRR3992959_bin.69	SRR3992959	87.5	1.88	0	78.1	223	196	3	1	1	0.844896	2139734	292	2044	59.54	0	0	0	11	10.98	Yes	Firmicutes	Clostridia	Clostridiales	NA	NA
UMGS1345	ERR505098_bin.47	ERR505098	94.94	3.37	0	78.09	149	140	4	1	1	1	1142038	32	1192	26.14	0	52.38	7.28	18	63.55	No	Tenericutes	NA	NA	NA	NA
UMGS1346	SRR6028256_bin.11	SRR6028256	78.08	0	0	78.08	263	221	0	0.34339	0.919584	1	1384369	16	1137	46.44	92.44	58.64	11.32	19	21.05	Yes	Firmicutes	Clostridia	Clostridiales	NA	NA
UMGS1347	ERR1018199_bin.2	ERR1018199	84.5	1.29	11.11	78.05	704	569	9	0.797236	1	0.755582	1582847	205	1677	41.39	0	51.99	0	10	7.53	Yes	Firmicutes	Bacilli	Lactobacillales	Streptococcaceae	Streptococcus
UMGS1348	ERR1305901_bin.5	ERR1305901	93.24	3.04	0	78.04	230	214	5	1	1	1	4180485	91	3288	59.39	0	0	0	20	15.7	Yes	NA	NA	NA	NA	NA
UMGS1349	ERR1620343_bin.33	ERR1620343	94.09	3.23	0	77.94	211	193	4	1	0.994639	0.982051	1990790	151	1776	60.14	94.12	0	11.08	18	8.16	Yes	Actinobacteria	Actinobacteria	Coriobacteriales	Coriobacteriaceae	Collinsella
UMGS1350	ERR1305900_bin.37	ERR1305900	83.33	1.08	0	77.93	223	191	2	0.576997	1	1	2377162	101	2181	59.59	93.28	0	5.91	14	16.33	Yes	Firmicutes	Clostridia	Clostridiales	NA	NA
UMGS1351	ERR1305900_bin.52	ERR1305900	93.89	3.2	0	77.89	420	344	17	0.53418	1	1	2783954	87	2533	44.18	0	0	5.44	14	11.59	Yes	Firmicutes	Clostridia	Clostridiales	Lachnospiraceae	Roseburia
UMGS1352	ERR321346_bin.19	ERR321346	86.74	1.77	28.57	77.89	491	396	7	0.685049	1	0.935271	3035195	230	2631	46.42	0	0	0	16	25.73	Yes	Bacteroidetes	Bacteroidia	Bacteroidales	Bacteroidaceae	Bacteroides
UMGS1353	ERR589584_bin.12	ERR589584	85.79	1.58	20	77.89	278	214	3	0.904257	1	0.666157	3168553	422	3291	40.77	0	0	11.08	16	2.97	Yes	Firmicutes	Clostridia	Clostridiales	Lachnospiraceae	NA
UMGS1354	ERR589530_bin.32	ERR589530	94.01	3.23	0	77.86	211	192	8	1	0.996428	0.983856	2096823	137	1915	59.74	94.12	0	61.26	19	35.04	Yes	Actinobacteria	Actinobacteria	Coriobacteriales	Coriobacteriaceae	Collinsella
UMGS1355	ERR414360_bin.44	ERR414360	79.47	0.34	0	77.77	263	209	1	1	1	1	1799822	252	1800	49.81	0	7.57	0	17	7.51	No	Firmicutes	Clostridia	Clostridiales	Ruminococcaceae	Ruminococcus
UMGS1356	ERR505088_bin.30	ERR505088	79.47	0.35	0	77.72	250	210	1	1	0.897488	0.897488	1307154	74	1408	27.96	94.96	0	5.37	18	284.97	No	Firmicutes	Clostridia	Clostridiales	Peptostreptococcaceae	Clostridium
UMGS1357	ERR525936_bin.22	ERR525936	77.72	0	0	77.72	103	54	0	0.706783	1	1	2180556	408	2302	43.12	0	0	0	4	6.31	No	Firmicutes	Clostridia	Clostridiales	Lachnospiraceae	Blautia
UMGS1358	SRR3993010_bin.16	SRR3993010	87.84	2.03	0	77.69	230	207	3	0.706999	1	1	1933213	193	1757	55.53	0	0	0	14	38.46	No	Verrucomicrobia	Opitutae	Opitutales	NA	NA
UMGS1359	ERR688510_bin.42	ERR688510	77.63	0	0	77.63	278	196	0	0.457778	0.533705	1	2209204	126	2070	42.49	0	0	0	12	45.62	No	Firmicutes	Clostridia	Clostridiales	Lachnospiraceae	Blautia
UMGS1360	ERR1190864_bin.22	ERR1190864	77.59	0	0	77.59	104	52	0	0.30431	0.762011	0.602377	2870811	67	2352	50.83	0	0	0	14	19.32	Yes	Bacteroidetes	Bacteroidia	Bacteroidales	Prevotellaceae	Prevotella
UMGS1362	SRR5558252_bin.24	SRR5558252	87.58	2.01	0	77.53	263	202	6	0.161302	0.499771	1	1926204	129	1838	47.75	0	19.18	0	18	8.7	Yes	Firmicutes	Clostridia	Clostridiales	Ruminococcaceae	Ruminococcus
UMGS1364	ERR866569_bin.26	ERR866569	77.44	0	0	77.44	313	221	0	1	1	1	999989	29	993	32.27	0	0	0	9	90.91	Yes	Firmicutes	Clostridia	Clostridiales	Clostridiales Family XI	Anaerococcus
UMGS1365	ERR688539_bin.27	ERR688539	82.47	1.01	0	77.42	406	298	4	1	1	1	2654708	270	2359	48.76	0	0	11.08	16	7.84	No	Bacteroidetes	Bacteroidia	Bacteroidales	NA	NA
UMGS1366	SRR6028170_bin.6	SRR6028170	78.24	0.17	0	77.39	263	222	1	0.147901	1	1	1314629	166	1114	46.74	0	0	0	17	15.4	Yes	Firmicutes	Clostridia	Clostridiales	NA	NA
UMGS1367	SRR4408158_bin.11	SRR4408158	95.49	3.62	5.88	77.39	475	423	15	0.53418	0.53418	0.3531	3485279	325	3576	42.13	0	0	0	12	37.48	No	Firmicutes	Bacilli	Lactobacillales	Enterococcaceae	Enterococcus
UMGS1368	SRR5275432_bin.41	SRR5275432	98.07	4.15	8.33	77.32	420	403	12	0.377674	1	1	3230099	40	2988	43.75	0	0	11.32	19	158.1	Yes	Firmicutes	Clostridia	Clostridiales	Lachnospiraceae	NA
UMGS1369	SRR5050586_bin.6	SRR5050586	93.67	3.27	0	77.32	278	258	6	0.228886	1	1	4084328	100	3918	44.52	0	0	5.44	15	10.31	Yes	Firmicutes	Clostridia	Clostridiales	Lachnospiraceae	Blautia
UMGS1370	ERR1620319_bin.23	ERR1620319	88.4	2.22	25	77.3	278	234	4	1	1	1	2382780	243	2392	44.69	0	0	5.44	10	7.78	Yes	Firmicutes	Clostridia	Clostridiales	Peptostreptococcaceae	Clostridium
UMGS1371	ERR688537_bin.4	ERR688537	87.4	2.02	0	77.3	211	173	3	0.666157	1	0.706891	1580148	171	1516	45.4	0	0	0	16	6.91	Yes	Actinobacteria	Actinobacteria	Coriobacteriales	Coriobacteriaceae	Eggerthella
UMGS1372	SRR1761709_bin.46	SRR1761709	91.57	2.86	20	77.27	149	136	5	0.499808	0.499808	0.499808	1204180	63	1264	28.4	0	0	10.94	20	59.92	Yes	Tenericutes	NA	NA	NA	NA
UMGS1373	SRR1821190_bin.17	SRR1821190	83.59	1.27	0	77.24	278	205	2	0.499771	1	1	5484129	593	5212	53.43	0	22.77	0	19	9.83	Yes	Firmicutes	Clostridia	Clostridiales	Peptostreptococcaceae	Clostridium
UMGS1374	SRR1761715_bin.4	SRR1761715	86.48	1.85	25	77.23	263	223	4	1	1	1	2178247	214	1988	48.32	94.12	0	0	10	14.27	No	Firmicutes	Clostridia	Clostridiales	Ruminococcaceae	NA
UMGS1375	SRR5056904_bin.43	SRR5056904	91.77	2.91	27.78	77.22	278	238	18	1	1	1	2204718	90	1971	44.57	0	0	0	11	30.96	Yes	Firmicutes	Clostridia	Clostridiales	Lachnospiraceae	NA
UMGS1376	ERR1190555_bin.13	ERR1190555	89.27	2.42	0	77.17	211	190	3	0.995747	0.982888	0.954626	1855966	267	1755	60.12	0	0	0	16	6.45	Yes	Actinobacteria	Actinobacteria	Coriobacteriales	Coriobacteriaceae	Collinsella
UMGS1377	ERR1305905_bin.49	ERR1305905	93.92	3.38	0	77.02	230	213	7	1	1	1	4288161	110	3383	59.43	92.44	99.74	5.47	18	32.91	Yes	NA	NA	NA	NA	NA
UMGS1378	SRR5127440_bin.4	SRR5127440	85.07	1.61	0	77.02	211	177	2	0.993635	0.982888	0.959012	1718113	277	1668	59.8	0	0	0	19	15.05	Yes	Actinobacteria	Actinobacteria	Coriobacteriales	Coriobacteriaceae	Collinsella
UMGS1379	SRR2992900_bin.12	SRR2992900	80.97	0.79	0	77.02	336	288	3	1	1	1	1863981	17	1723	48.08	95.8	99.61	99.76	20	12.02	No	Proteobacteria	Alphaproteobacteria	Rhodospirillales	Rhodospirillaceae	NA
UMGS1380	ERR2013604_bin.4	ERR2013604	81.05	0.81	0	77	211	162	1	0.993612	0.982888	0.943596	1666180	231	1545	60.25	0	0	0	16	8.13	Yes	Actinobacteria	Actinobacteria	Coriobacteriales	Coriobacteriaceae	Collinsella
UMGS1381	ERR1190881_bin.10	ERR1190881	87.44	2.09	0	76.99	211	182	4	0.816372	1	0.706999	2395290	276	2213	61.7	0	0	0	17	7.05	No	Actinobacteria	Actinobacteria	Coriobacteriales	Coriobacteriaceae	Eggerthella
UMGS1382	ERR321471_bin.7	ERR321471	93.82	3.37	0	76.97	149	140	3	1	1	0.707016	1304133	23	1357	27.53	0	99.74	99.69	20	70.93	No	Tenericutes	NA	NA	NA	NA
UMGS1383	SRR5558252_bin.31	SRR5558252	93.82	3.37	33.33	76.97	149	140	3	1	1	1	1190817	34	1198	27.35	0	25.31	33.74	20	25.99	Yes	Tenericutes	NA	NA	NA	NA
UMGS1384	SRR5580103_bin.77	SRR5580103	94.23	3.47	0	76.88	263	243	7	1	1	1	2376838	252	2511	50.59	93.28	23.16	12.17	15	6.43	Yes	Firmicutes	Clostridia	Clostridiales	NA	NA
UMGS1385	SRR1761667_bin.9	SRR1761667	83.35	1.3	0	76.85	334	244	3	0.816247	0.865893	0.865893	1526937	259	1610	50.93	0	0	0	14	6.22	Yes	Firmicutes	Negativicutes	Selenomonadales	Acidaminococcaceae	Phascolarctobacterium
UMGS1386	ERR525891_bin.4	ERR525891	80.87	0.81	0	76.82	211	169	1	0.987368	0.980734	0.956821	1699655	271	1743	59.85	0	0	0	17	10.2	No	Actinobacteria	Actinobacteria	Coriobacteriales	Coriobacteriaceae	Collinsella
UMGS1387	ERR1190900_bin.94	ERR1190900	78.52	0.34	0	76.82	263	184	1	1	0.706999	0.706999	2137724	42	1821	45.52	0	24.92	0	15	18.07	Yes	Firmicutes	Clostridia	Clostridiales	NA	NA
UMGS1388	SRR5275470_bin.18	SRR5275470	80.13	0.67	100	76.78	263	190	1	1	1	1	1753072	262	1775	39.51	94.12	0	11.32	10	15.99	Yes	Firmicutes	Clostridia	Clostridiales	NA	NA
UMGS1389	ERR1620298_bin.4	ERR1620298	97.99	4.25	0	76.74	263	252	8	0.707016	1	1	4175004	53	3741	33.38	0	0	56.27	19	51.01	Yes	Firmicutes	Clostridia	Clostridiales	NA	NA
UMGS1390	SRR1449752_bin.2	SRR1449752	91.47	2.96	39.13	76.67	567	489	21	0.789654	0.769669	0.866152	3746392	361	3282	44.6	94.96	0	0	18	5.93	No	Bacteroidetes	Bacteroidia	Bacteroidales	Prevotellaceae	Prevotella
UMGS1391	ERR209874_bin.24	ERR209874	91.42	2.96	16.67	76.62	177	154	6	1	1	0.972346	3442606	710	3924	34.22	0	35.29	0	16	7.06	Yes	Tenericutes	Mollicutes	Erysipelotrichales	Erysipelotrichaceae	Solobacterium
UMGS1392	SRR5127857_bin.25	SRR5127857	81.64	1.01	0	76.59	263	226	2	0.436367	0.631875	0.547136	1569700	195	1645	63.03	89.08	0	13.03	14	14.63	Yes	Firmicutes	Clostridia	Clostridiales	NA	NA
UMGS1394	SRR1490912_bin.1	SRR1490912	76.68	0.03	0	76.53	223	176	1	1	1	0.942665	1254341	299	1320	58.37	0	0	0	15	9.36	Yes	Firmicutes	Clostridia	Clostridiales	NA	NA
UMGS1395	SRR4033063_bin.66	SRR4033063	78.12	0.32	0	76.52	149	117	2	1	1	1	1864537	356	2003	25.57	0	0	29.81	18	6.05	Yes	Tenericutes	Mollicutes	NA	NA	NA
UMGS1396	ERR589510_bin.34	ERR589510	89.71	2.64	0	76.51	263	231	8	1	1	1	2366800	242	2137	58.63	93.28	0	33.26	17	8.64	No	Firmicutes	Clostridia	Clostridiales	NA	NA
UMGS1397	SRR5558037_bin.76	SRR5558037	91.95	3.09	11.11	76.5	263	239	9	1	1	1	2497782	179	2278	57.86	86.55	23.22	12	19	7.27	Yes	Firmicutes	Clostridia	Clostridiales	Ruminococcaceae	NA
UMGS1399	SRR4408050_bin.11	SRR4408050	80.2	0.75	50	76.45	491	380	2	0.637905	0.935271	0.935271	2873548	51	2290	47.02	0	59.95	9.23	16	94.94	Yes	Bacteroidetes	Bacteroidia	Bacteroidales	Bacteroidaceae	Bacteroides
UMGS1400	ERR688517_bin.32	ERR688517	90.85	2.88	16.67	76.45	247	209	6	0.816392	1	1	2268754	193	2213	50.68	0	0	0	8	10.39	Yes	Firmicutes	Clostridia	Clostridiales	NA	NA
UMGS1401	SRR5056975_bin.105	SRR5056975	92.58	3.23	40	76.43	211	186	3	1	0.998215	0.992848	2016759	150	1803	60.1	94.12	0	10.56	17	16.7	Yes	Actinobacteria	Actinobacteria	Coriobacteriales	Coriobacteriaceae	Collinsella
UMGS1402	ERR209831_bin.1	ERR209831	82.02	1.12	0	76.42	149	128	1	1	1	1	1060168	28	1123	28.05	0	75.08	11.49	19	21.2	Yes	Tenericutes	NA	NA	NA	NA
UMGS1403	SRR2992896_bin.21	SRR2992896	81.82	1.08	33.33	76.42	223	157	3	1	1	1	1159837	175	1150	49.31	93.28	99.61	52.79	15	5.48	Yes	Firmicutes	Clostridia	Clostridiales	Ruminococcaceae	Subdoligranulum
UMGS1404	SRR1761721_bin.32	SRR1761721	88.85	2.49	25	76.4	261	190	8	0.844896	0.377618	0.377618	2331991	125	2166	58.57	94.12	0	0	17	51.26	Yes	Firmicutes	Clostridia	Clostridiales	Ruminococcaceae	Faecalibacterium
UMGS1405	DRR042394_bin.22	DRR042394	89.44	2.61	30.77	76.39	502	443	11	1	1	1	1891758	132	1604	57.68	88.24	26.03	0	19	6.84	Yes	Actinobacteria	Actinobacteria	Bifidobacteriales	Bifidobacteriaceae	Bifidobacterium
UMGS1406	SRR2912789_bin.15	SRR2912789	99.65	4.66	0	76.35	250	238	11	1	1	1	3222879	546	3295	31.22	0	0	0	6	9.16	Yes	Firmicutes	Clostridia	Clostridiales	Peptostreptococcaceae	Clostridium
UMGS1407	ERR1293698_bin.13	ERR1293698	88.84	2.5	0	76.34	406	357	14	0.89429	1	1	2038055	296	1889	55.79	0	59.75	0	15	8.2	Yes	Bacteroidetes	Bacteroidia	Bacteroidales	Porphyromonadaceae	NA
UMGS1408	ERR414279_bin.70	ERR414279	83.87	1.51	25	76.32	263	229	4	0.816372	1	1	1796792	217	1756	58.47	93.28	0	0	12	13.42	Yes	Firmicutes	Clostridia	Clostridiales	NA	NA
UMGS1409	ERR209533_bin.23	ERR209533	87.07	2.16	0	76.27	211	185	5	0.993675	0.982888	0.9612	1756269	179	1631	59.91	94.12	59.82	10.94	15	22.09	Yes	Actinobacteria	Actinobacteria	Coriobacteriales	Coriobacteriaceae	Collinsella
UMGS1410	ERR209454_bin.40	ERR209454	84.65	1.69	0	76.2	149	101	2	0.632166	0.632166	0.632166	1105877	47	1155	26.73	0	0	0	17	35.8	Yes	Tenericutes	NA	NA	NA	NA
UMGS1411	ERR209456_bin.44	ERR209456	85.89	1.94	0	76.19	263	230	6	1	1	1	1476198	42	1262	42.38	0	11.02	11.25	15	16.91	No	Firmicutes	Clostridia	Clostridiales	NA	NA
UMGS1413	SRR5579982_bin.24	SRR5579982	79.98	0.76	40	76.18	263	219	5	1	1	0.77436	1565042	260	1496	40.32	93.28	0	0	13	7.41	Yes	Firmicutes	Clostridia	Clostridiales	Ruminococcaceae	Ruminococcus
UMGS1414	SRR5057083_bin.47	SRR5057083	81.63	1.09	33.33	76.18	333	247	3	1	1	0.912731	1478056	189	1522	39.13	0	0	0	7	14.16	Yes	Firmicutes	Bacilli	Lactobacillales	Carnobacteriaceae	Granulicatella
UMGS1415	SRR6028499_bin.11	SRR6028499	83.26	1.42	33.33	76.16	278	224	3	0.360052	1	1	2377853	454	2488	43.05	0	0	0	13	43.93	Yes	Firmicutes	Clostridia	Clostridiales	Lachnospiraceae	Blautia
UMGS1416	ERR321433_bin.7	ERR321433	83.8	1.53	11.11	76.15	491	375	7	0.460643	0.89429	0.632166	2904626	376	2658	43.32	0	0	0	17	12.99	Yes	Bacteroidetes	Bacteroidia	Bacteroidales	Bacteroidaceae	Bacteroides
UMGS1417	SRR5127508_bin.12	SRR5127508	82.8	1.33	50	76.15	211	177	4	0.991534	0.982888	0.963384	1828634	358	1806	60.17	94.12	0	0	16	16.1	Yes	Actinobacteria	Actinobacteria	Coriobacteriales	Coriobacteriaceae	Collinsella
UMGS1418	ERR526073_bin.31	ERR526073	88.24	2.42	0	76.14	211	176	3	1	1	1	1609031	204	1587	49.49	94.12	51.66	26.77	15	7.33	Yes	Actinobacteria	Actinobacteria	Coriobacteriales	Coriobacteriaceae	NA
UMGS1419	SRR3917689_bin.29	SRR3917689	77.73	0.32	0	76.13	278	214	1	0.533295	1	1	2367416	43	2110	44.1	0	0	0	18	53.43	Yes	Firmicutes	Clostridia	Clostridiales	Lachnospiraceae	Blautia
UMGS1420	SRR5127428_bin.28	SRR5127428	86.53	2.09	60	76.08	211	183	5	0.995747	0.982888	0.954626	1954159	357	1924	60.03	94.12	0	63.18	18	12.09	Yes	Actinobacteria	Actinobacteria	Coriobacteriales	Coriobacteriaceae	Collinsella
UMGS1421	ERR525771_bin.29	ERR525771	84.58	1.7	0	76.08	211	177	4	0.985303	0.980734	0.9612	1657743	280	1664	59.99	94.12	0	10.94	17	12.24	Yes	Actinobacteria	Actinobacteria	Coriobacteriales	Coriobacteriaceae	Collinsella
UMGS1423	ERR1018270_bin.44	ERR1018270	81.88	1.17	0	76.03	250	188	4	0.966359	0.481343	0.31492	1608604	72	1586	27.06	0	21.27	0	17	13.38	Yes	Firmicutes	Clostridia	Clostridiales	Peptostreptococcaceae	Clostridium
UMGS1424	SRR2155352_bin.8	SRR2155352	83.67	1.53	0	76.02	211	179	4	0.995747	0.989329	0.959012	1741099	285	1659	60.34	0	0	0	18	8.81	Yes	Actinobacteria	Actinobacteria	Coriobacteriales	Coriobacteriaceae	Collinsella
UMGS1425	ERR1190839_bin.22	ERR1190839	79.35	0.67	0	76	263	219	1	1	1	0.961954	1695864	41	1635	27.2	0	0	11.56	18	57.82	Yes	Firmicutes	Clostridia	Clostridiales	Peptostreptococcaceae	Clostridium
UMGS1426	SRR6028212_bin.3	SRR6028212	91.22	3.05	0	75.97	152	134	7	1	1	1	1685607	275	1723	44.23	0	61.77	0	17	12.94	Yes	Proteobacteria	Alphaproteobacteria	NA	NA	NA
UMGS1427	ERR1190809_bin.106	ERR1190809	91.17	3.06	0	75.87	284	251	7	0.407882	0.577202	0.577202	2262337	349	2129	63.21	0	0	0	16	7.84	Yes	Proteobacteria	Deltaproteobacteria	Desulfovibrionales	Desulfovibrionaceae	Desulfovibrio
UMGS1428	ERR1190864_bin.31	ERR1190864	75.86	0	0	75.86	104	52	0	0.912731	0.89429	0.89429	1751747	29	1455	55.03	0	0	0	16	14.89	No	Bacteroidetes	Bacteroidia	Bacteroidales	Prevotellaceae	Prevotella
UMGS1429	ERR209454_bin.23	ERR209454	87.08	2.25	0	75.83	149	132	1	1	1	0.706999	916956	26	837	32.86	94.12	44.68	28.44	16	23.73	Yes	Firmicutes	NA	NA	NA	NA
UMGS1430	ERR1305892_bin.72	ERR1305892	88.01	2.44	9.09	75.81	487	380	9	1	1	1	2727718	273	2147	44.82	0	0	0	10	8.73	Yes	Bacteroidetes	Bacteroidia	Bacteroidales	Prevotellaceae	Prevotella
UMGS1431	ERR1620283_bin.34	ERR1620283	83.21	1.5	0	75.71	334	288	4	0.706999	1	1	1546935	34	1417	42.82	0	20.74	0	14	89.32	Yes	Firmicutes	Negativicutes	Selenomonadales	Acidaminococcaceae	Phascolarctobacterium
UMGS1432	ERR1578650_bin.24	ERR1578650	79.74	0.81	0	75.69	211	169	1	1	0.706999	0.706999	1602935	62	1371	62.99	94.12	31.38	99.42	17	9.21	Yes	Actinobacteria	Actinobacteria	Coriobacteriales	Coriobacteriaceae	Collinsella
UMGS1433	SRR6028647_bin.11	SRR6028647	78.44	0.56	0	75.64	487	391	2	0.373188	0.66554	0.971676	2801492	71	2319	49.84	94.12	99.67	30.46	17	27.82	No	Bacteroidetes	Bacteroidia	Bacteroidales	Prevotellaceae	Prevotella
UMGS1434	SRR5056823_bin.60	SRR5056823	93.02	3.48	55.56	75.62	278	229	9	0.352918	0.707016	0.707016	2543992	129	2227	42	0	0	5.44	9	12.25	Yes	Firmicutes	Clostridia	Clostridiales	Lachnospiraceae	Blautia
UMGS1435	ERR011116_bin.11	ERR011116	86.32	2.14	0	75.62	171	144	2	0.324814	0.86576	1	1925205	152	2028	35.03	0	0	71.97	20	13.76	Yes	NA	NA	NA	NA	NA
UMGS1436	ERR1190898_bin.13	ERR1190898	97.7	4.43	20	75.55	278	257	10	0.165554	0.707016	0.707016	5382012	266	5054	41.74	0	0	9.33	16	22.35	Yes	Firmicutes	Clostridia	Clostridiales	Lachnospiraceae	Blautia
UMGS1437	ERR209778_bin.10	ERR209778	93.26	3.55	0	75.51	247	229	5	1	1	1	4499523	521	4750	46.24	0	0	0	15	11.01	Yes	Firmicutes	Clostridia	Clostridiales	Eubacteriaceae	Eubacterium
UMGS1438	SRR2912786_bin.33	SRR2912786	76.56	0.22	0	75.46	263	215	1	1	1	1	1471525	21	1359	26.78	0	0	32.58	18	70.96	No	Firmicutes	Clostridia	Clostridiales	Peptostreptococcaceae	Clostridium
UMGS1439	ERR1578635_bin.37	ERR1578635	95.3	3.97	0	75.45	211	195	9	1	0.996428	0.989258	2082173	194	1889	59.82	0	0	0	18	7.94	Yes	Actinobacteria	Actinobacteria	Coriobacteriales	Coriobacteriaceae	Collinsella
UMGS1440	SRR1761678_bin.28	SRR1761678	75.44	0	0	75.44	263	212	0	1	0.9034	0.596656	1208730	20	1211	28.74	0	46.18	0	17	110.71	No	Firmicutes	Clostridia	Clostridiales	Peptostreptococcaceae	Clostridium
UMGS1441	ERR688506_bin.6	ERR688506	75.34	0	0	75.34	263	202	0	1	1	0.706999	1546007	15	1473	32.48	0	46.58	0	8	21.52	Yes	Firmicutes	Clostridia	Clostridiales	Eubacteriaceae	Eubacterium
UMGS1442	SRR5127417_bin.21	SRR5127417	95.03	3.94	22.22	75.33	211	184	9	1	0.998215	0.994639	2144159	117	1881	60.14	94.12	0	10.94	17	38.03	Yes	Actinobacteria	Actinobacteria	Coriobacteriales	Coriobacteriaceae	Collinsella
UMGS1443	SRR2857970_bin.38	SRR2857970	75.32	0	0	75.32	487	358	0	1	0.989994	0.969691	2072859	54	1708	54.43	0	0	0	13	27.29	No	Bacteroidetes	Bacteroidia	Bacteroidales	Prevotellaceae	Prevotella
UMGS1444	ERR1190868_bin.34	ERR1190868	96.45	4.23	0	75.3	211	196	8	1	0.996428	0.934262	2188673	98	1893	59.92	89.08	0	0	19	10.5	Yes	Actinobacteria	Actinobacteria	Coriobacteriales	Coriobacteriaceae	Collinsella
UMGS1445	SRR2912779_bin.26	SRR2912779	82.49	1.44	16.67	75.29	261	197	6	1	1	1	1891491	282	1799	37.28	0	0	0	8	9.21	No	Firmicutes	Clostridia	Clostridiales	NA	NA
UMGS1446	ERR636353_bin.5	ERR636353	77.99	0.54	0	75.29	278	192	1	1	1	1	1427609	229	1363	57.11	0	0	0	13	7.69	No	Bacteroidetes	Flavobacteriia	Flavobacteriales	NA	NA
UMGS1447	SRR585755_bin.44	SRR585755	75.27	0	0	75.27	223	186	0	1	1	1	1085029	8	939	32.76	0	0	78.53	19	25.67	Yes	Firmicutes	Clostridia	Clostridiales	NA	NA
UMGS1448	ERR414309_bin.22	ERR414309	87.55	2.46	0	75.25	263	215	6	0.666361	0.577174	0.577174	2161931	197	2302	60.67	0	0	9.37	15	30.32	Yes	Firmicutes	Clostridia	Clostridiales	Oscillospiraceae	Oscillibacter
UMGS1449	ERR911958_bin.57	ERR911958	87.64	2.49	0	75.19	149	127	7	1	1	0.706999	1082950	79	1121	27.26	0	0	7.28	19	13.66	Yes	Tenericutes	NA	NA	NA	NA
UMGS1450	ERR321427_bin.5	ERR321427	78.4	0.68	0	75	492	342	3	0.775817	0.89663	0.925536	3194215	494	2945	42.71	94.96	0	7.25	10	8.16	No	Bacteroidetes	Bacteroidia	Bacteroidales	Bacteroidaceae	Bacteroides
UMGS1451	SRR5963371_bin.10	SRR5963371	75	0	0	75	278	212	0	0.28819	1	1	1849841	25	1758	38.1	0	63.08	15.45	19	901.21	Yes	Firmicutes	Clostridia	Clostridiales	Lachnospiraceae	NA
UMGS1452	ERR866592_bin.16	ERR866592	83.18	1.65	100	74.93	475	383	7	1	1	1	1641002	337	1495	53.91	0	0	0	15	9.04	No	Bacteroidetes	Bacteroidia	Bacteroidales	Porphyromonadaceae	Porphyromonas
UMGS1453	ERR1293919_bin.19	ERR1293919	74.91	0	0	74.91	147	106	0	1	1	1	1307174	20	1245	46.16	0	0	0	16	22.15	Yes	Proteobacteria	Alphaproteobacteria	Rickettsiales	NA	NA
UMGS1454	ERR414326_bin.42	ERR414326	88.89	2.8	28.57	74.89	171	150	7	0.706999	0.706999	0.706999	2088125	69	2141	36.75	0	0	27.56	20	14.99	Yes	NA	NA	NA	NA	NA
UMGS1455	ERR1305885_bin.13	ERR1305885	92.78	3.58	0	74.88	263	201	8	1	0.933301	0.498635	1903890	94	1848	59.2	89.92	0	0	12	14.39	Yes	Firmicutes	Clostridia	Clostridiales	NA	NA
UMGS1456	SRR5106274_bin.29	SRR5106274	79.34	0.9	33.33	74.84	334	232	3	0.816372	0.816372	0.816372	1267042	24	1225	43.92	0	10.83	0	16	31.61	Yes	Firmicutes	Negativicutes	Selenomonadales	Acidaminococcaceae	Phascolarctobacterium
UMGS1457	SRR5056818_bin.28	SRR5056818	90.71	3.19	83.33	74.76	263	228	6	0.727461	0.874025	0.242038	1802687	73	1725	60.84	79.83	0	0	20	28.02	Yes	Firmicutes	Clostridia	Clostridiales	NA	NA
UMGS1458	ERR1293806_bin.3	ERR1293806	79.91	1.03	0	74.76	171	143	2	0.310576	1	1	1610730	117	1626	34.41	0	71.56	33.37	16	8.44	Yes	NA	NA	NA	NA	NA
UMGS1459	ERR1913047_bin.24	ERR1913047	84.17	1.89	0	74.72	406	323	7	1	1	1	2352923	284	2103	57.68	0	61.58	18.8	8	25.36	No	Bacteroidetes	Bacteroidia	Bacteroidales	NA	NA
UMGS1461	SRR6054488_bin.15	SRR6054488	92.54	3.59	15	74.59	263	227	18	1	0.632212	0.446984	2312078	193	2310	61	0	0	0	18	16.4	Yes	Firmicutes	Clostridia	Clostridiales	NA	NA
UMGS1462	ERR1190945_bin.22	ERR1190945	83.33	1.75	0	74.58	103	53	1	1	1	1	2723035	139	2381	32.09	0	0	5.4	14	12.38	Yes	Firmicutes	Clostridia	Clostridiales	Eubacteriaceae	Eubacterium
UMGS1463	SRR1761671_bin.25	SRR1761671	74.55	0	0	74.55	126	92	0	1	1	1	613433	35	636	30.27	0	71.95	0	15	23.45	Yes	Tenericutes	Mollicutes	NA	NA	NA
UMGS1464	SRR1930143_bin.2	SRR1930143	92.77	3.65	53.57	74.52	567	492	28	0.626419	0.824979	0.894082	3427886	394	2940	46.68	95.8	0	0	16	14.45	Yes	Bacteroidetes	Bacteroidia	Bacteroidales	Prevotellaceae	Prevotella
UMGS1465	ERR414364_bin.11	ERR414364	90.35	3.17	0	74.5	211	182	7	1	0.998215	0.991054	1746773	249	1719	59.91	0	71.17	0	17	10.73	Yes	Actinobacteria	Actinobacteria	Coriobacteriales	Coriobacteriaceae	Collinsella
UMGS1466	SRR5127401_bin.3	SRR5127401	97.89	4.68	6.25	74.49	354	328	14	1	1	1	3581132	390	3675	40.29	0	0	9.3	16	25.47	Yes	Firmicutes	Clostridia	Clostridiales	Lachnospiraceae	NA
UMGS1467	SRR5050585_bin.18	SRR5050585	85.24	2.15	0	74.49	420	327	7	0.706891	0.816372	1	2672411	370	2894	41.85	0	0	0	14	7	Yes	Firmicutes	Clostridia	Clostridiales	Lachnospiraceae	Lachnobacterium
UMGS1468	ERR1293763_bin.7	ERR1293763	92.18	3.54	0	74.48	177	136	7	1	1	0.853139	2510229	396	2764	34.13	0	35.29	0	17	9.14	Yes	Tenericutes	Mollicutes	Erysipelotrichales	Erysipelotrichaceae	Solobacterium
UMGS1469	ERR688640_bin.60	ERR688640	99.06	4.92	12.5	74.46	177	168	8	0.499808	1	1	3113530	119	3175	33.05	0	35.29	71.42	16	16.07	Yes	Tenericutes	Mollicutes	Erysipelotrichales	Erysipelotrichaceae	Solobacterium
UMGS1470	SRR3108079_bin.31	SRR3108079	80.51	1.21	0	74.46	223	190	2	1	1	1	997593	32	880	36.99	0	0	28.44	20	12.37	Yes	Firmicutes	Clostridia	Clostridiales	NA	NA
UMGS1471	ERR414252_bin.28	ERR414252	90.21	3.15	0	74.46	250	225	7	1	1	1	2221465	242	1961	46.76	0	0	0	14	15.97	Yes	Firmicutes	Clostridia	Clostridiales	NA	NA
UMGS1472	SRR6054496_bin.10	SRR6054496	85.3	2.17	0	74.45	278	218	5	1	1	1	1940486	310	2029	49.57	0	0	0	13	11.75	Yes	Firmicutes	Clostridia	Clostridiales	Lachnospiraceae	Blautia
UMGS1473	ERR1578633_bin.68	ERR1578633	75.39	0.19	0	74.44	491	350	1	0.637905	0.935271	0.86576	2359165	15	1927	46.23	0	0	9.23	18	133.47	Yes	Bacteroidetes	Bacteroidia	Bacteroidales	Bacteroidaceae	Bacteroides
UMGS1474	ERR1018309_bin.1	ERR1018309	87.82	2.68	0	74.42	263	225	5	1	1	1	2269067	177	2085	54.97	92.44	21.72	6.87	20	12.36	Yes	Firmicutes	Clostridia	Clostridiales	Ruminococcaceae	NA
UMGS1475	SRR5127614_bin.11	SRR5127614	87.3	2.58	20	74.4	211	176	5	0.993635	0.982888	0.954626	1808130	263	1744	60.14	0	0	0	19	15.54	Yes	Actinobacteria	Actinobacteria	Coriobacteriales	Coriobacteriaceae	Collinsella
UMGS1476	ERR1953519_bin.47	ERR1953519	77.67	0.67	0	74.32	263	214	3	0.942665	0.576821	0.576821	1468207	24	1387	29.83	0	0	11.35	16	31.15	Yes	Firmicutes	Clostridia	Clostridiales	Peptostreptococcaceae	Clostridium
UMGS1477	ERR1190935_bin.17	ERR1190935	80.72	1.28	0	74.32	171	132	2	1	1	0.816372	1591731	268	1733	30.55	94.12	0	11.11	15	6.21	Yes	NA	NA	NA	NA	NA
UMGS1478	DRR042402_bin.18	DRR042402	83.8	1.9	0	74.3	295	248	2	1	1	1	1658978	234	1755	47.61	0	99.67	90.6	17	7.08	No	Firmicutes	Negativicutes	Selenomonadales	Veillonellaceae	NA
UMGS1479	SRR5106493_bin.30	SRR5106493	74.3	0	0	74.3	255	193	0	0.865893	1	1	1316321	195	1273	50.76	0	0	0	11	7.85	No	Proteobacteria	Betaproteobacteria	Burkholderiales	Sutterellaceae	Sutterella
UMGS1480	ERR209762_bin.16	ERR209762	88.19	2.78	0	74.29	211	189	6	0.993635	0.959012	0.822582	1762211	207	1660	59.75	0	0	0	18	11.94	Yes	Actinobacteria	Actinobacteria	Coriobacteriales	Coriobacteriaceae	Collinsella
UMGS1481	SRR2912782_bin.17	SRR2912782	75.32	0.21	100	74.27	295	189	1	0.980277	0.989796	0.979492	1558789	87	1402	49.76	0	23.29	0	17	13.68	No	Firmicutes	Negativicutes	Selenomonadales	Veillonellaceae	Dialister
UMGS1482	SRR5580081_bin.8	SRR5580081	94.78	4.11	0	74.23	211	189	7	1	0.985659	0.28717	2063650	163	1903	60.1	0	0	0	17	6.89	Yes	Actinobacteria	Actinobacteria	Coriobacteriales	Coriobacteriaceae	Collinsella
UMGS1483	SRR5580009_bin.42	SRR5580009	91.67	3.49	0	74.22	211	180	5	1	0.998215	0.994639	1817247	217	1748	60.3	94.12	0	99.45	16	5.99	Yes	Actinobacteria	Actinobacteria	Coriobacteriales	Coriobacteriaceae	Collinsella
UMGS1484	ERR1018248_bin.30	ERR1018248	77.42	0.64	0	74.22	263	202	7	1	1	0.865893	1582215	199	1602	50.1	94.12	0	8.17	16	8.96	Yes	Firmicutes	Clostridia	Clostridiales	Ruminococcaceae	NA
UMGS1485	ERR1190952_bin.70	ERR1190952	74.16	0	0	74.16	103	52	0	1	1	1	788542	45	849	24.33	0	0	0	17	11.2	Yes	Tenericutes	NA	NA	NA	NA
UMGS1487	SRR3737006_bin.12	SRR3737006	76.57	0.5	0	74.07	263	185	2	1	1	1	1913677	258	1755	61.32	0	0	0	13	9.38	Yes	Firmicutes	Clostridia	Clostridiales	Ruminococcaceae	NA
UMGS1488	SRR5057076_bin.64	SRR5057076	91.48	3.49	0	74.03	263	232	8	1	1	1	3376997	564	3472	33.81	0	0	0	13	7.07	Yes	Firmicutes	Clostridia	Clostridiales	Eubacteriaceae	Eubacterium
UMGS1489	SRR6028455_bin.4	SRR6028455	86.12	2.42	0	74.02	211	176	3	0.995747	0.980734	0.921253	1802658	318	1748	59.97	0	0	0	14	10.92	Yes	Actinobacteria	Actinobacteria	Coriobacteriales	Coriobacteriaceae	Collinsella
UMGS1490	ERR505084_bin.82	ERR505084	89.19	3.04	0	73.99	230	184	6	1	1	1	2116765	204	1965	46.01	0	0	0	18	8.86	Yes	Verrucomicrobia	Opitutae	Opitutales	NA	NA
UMGS1491	ERR505084_bin.34	ERR505084	73.91	0	0	73.91	263	215	0	1	1	1	1119698	17	1109	32.94	88.24	0	11.01	19	32.36	Yes	Firmicutes	Clostridia	Clostridiales	Ruminococcaceae	NA
UMGS1492	SRR3993036_bin.25	SRR3993036	84.99	2.22	0	73.89	263	224	9	1	1	0.77436	1591158	238	1513	53.71	0	71.82	0	12	17.47	Yes	Firmicutes	Clostridia	Clostridiales	NA	NA
UMGS1493	ERR1190935_bin.75	ERR1190935	88.21	2.89	0	73.76	406	332	11	0.706999	1	1	2227060	311	2041	55.27	0	0	0	9	6.51	Yes	Bacteroidetes	Bacteroidia	Bacteroidales	Porphyromonadaceae	NA
UMGS1494	ERR525804_bin.66	ERR525804	85.47	2.35	0	73.72	263	204	4	1	1	1	2055340	257	1928	48.16	0	0	0	14	7.8	Yes	Firmicutes	Clostridia	Clostridiales	NA	NA
UMGS1495	ERR1305897_bin.45	ERR1305897	87.9	2.85	16.67	73.65	263	234	6	0.706999	0.706999	0.706999	1735632	65	1680	60.2	0	0	0	14	21.83	Yes	Firmicutes	Clostridia	Clostridiales	NA	NA
UMGS1496	ERR1190823_bin.114	ERR1190823	81.99	1.67	0	73.64	406	311	8	1	1	1	2120674	213	1887	56.73	0	0	10.74	10	7.48	Yes	Bacteroidetes	Bacteroidia	Bacteroidales	NA	NA
UMGS1497	ERR1620376_bin.17	ERR1620376	85.72	2.42	0	73.62	211	159	4	0.995747	0.950225	0.735344	1843164	238	1733	60.28	94.12	99.61	29.57	15	6.72	Yes	Actinobacteria	Actinobacteria	Coriobacteriales	Coriobacteriaceae	Collinsella
UMGS1498	SRR1761706_bin.29	SRR1761706	73.6	0	0	73.6	149	121	0	1	1	1	826840	23	910	27.27	0	0	62.09	12	228.08	Yes	Tenericutes	NA	NA	NA	NA
UMGS1499	SRR5127569_bin.4	SRR5127569	81.5	1.61	50	73.45	211	174	2	0.993635	0.978577	0.950225	1758882	360	1743	60.13	94.12	0	25.2	17	15.53	Yes	Actinobacteria	Actinobacteria	Coriobacteriales	Coriobacteriaceae	Collinsella
UMGS1500	SRR1238140_bin.40	SRR1238140	73.42	0	0	73.42	295	222	0	1	1	1	1349723	23	1291	58.35	92.44	0	14.26	19	21.16	No	Firmicutes	Negativicutes	Selenomonadales	Veillonellaceae	Dialister
UMGS1501	SRR5127533_bin.13	SRR5127533	81.45	1.61	0	73.4	211	170	2	0.993635	0.985038	0.9612	1762889	23	1578	60.04	0	0	0	19	56.62	No	Actinobacteria	Actinobacteria	Coriobacteriales	Coriobacteriaceae	Collinsella
UMGS1502	SRR3992965_bin.54	SRR3992965	84.43	2.21	11.11	73.38	211	170	9	1	1	1	1603206	166	1454	57.92	0	25.96	11.83	15	9.97	Yes	Actinobacteria	Actinobacteria	Coriobacteriales	Coriobacteriaceae	NA
UMGS1504	ERR1293786_bin.22	ERR1293786	95.24	4.38	30	73.34	490	410	20	0.53418	1	1	6629072	330	5068	43.6	94.96	0	10.91	19	10.55	No	Bacteroidetes	Bacteroidia	Bacteroidales	Bacteroidaceae	Bacteroides
UMGS1505	ERR321161_bin.10	ERR321161	81.31	1.6	14.29	73.31	316	257	5	0.836276	1	1	1375848	251	1355	49.03	94.12	0	99.52	15	11.6	No	Bacteroidetes	Bacteroidia	Bacteroidales	Bacteroidaceae	Bacteroides
UMGS1506	SRR5032292_bin.31	SRR5032292	77.55	0.85	33.33	73.3	334	269	3	1	1	0.86576	1358103	257	1393	40.55	0	0	0	6	6.57	Yes	Firmicutes	Negativicutes	Selenomonadales	Veillonellaceae	Veillonella
UMGS1508	ERR1190568_bin.22	ERR1190568	83.25	2	0	73.25	211	163	6	0.995771	0.976417	0.950225	1803110	249	1698	60.16	94.12	0	10.94	15	6.62	Yes	Actinobacteria	Actinobacteria	Coriobacteriales	Coriobacteriaceae	Collinsella
UMGS1510	ERR321433_bin.8	ERR321433	76.67	0.7	0	73.17	250	205	1	1	1	0.987577	1348526	23	1359	26.72	0	0	0	18	33.51	No	Firmicutes	Clostridia	Clostridiales	Peptostreptococcaceae	Clostridium
UMGS1511	ERR1018258_bin.18	ERR1018258	92.86	3.94	6.25	73.16	427	349	16	0.576906	1	1	4701197	178	3793	46.84	0	0	10.74	12	18.3	Yes	Bacteroidetes	Bacteroidia	Bacteroidales	Porphyromonadaceae	Parabacteroides
UMGS1512	ERR1018187_bin.72	ERR1018187	80.79	1.53	0	73.14	420	331	3	0.912731	1	0.89429	2466958	57	2337	54.39	94.96	24.92	11.32	19	19.15	Yes	Firmicutes	Clostridia	Clostridiales	Peptococcaceae	NA
UMGS1513	SRR5275432_bin.5	SRR5275432	95.51	4.49	0	73.06	149	141	4	1	1	1	1575132	28	1627	29.91	0	22.96	0	20	131.03	Yes	Tenericutes	NA	NA	NA	NA
UMGS1514	SRR2992900_bin.40	SRR2992900	82.32	1.86	28.57	73.02	427	314	7	1	1	1	2575404	327	2370	50.55	0	0	0	13	5.9	Yes	Bacteroidetes	Bacteroidia	Bacteroidales	Porphyromonadaceae	Parabacteroides
UMGS1515	SRR5558220_bin.25	SRR5558220	93.62	4.13	22.22	72.97	263	244	9	0.352918	0.707016	0.707016	2062440	128	2011	62.2	90.76	0	0	12	8.66	Yes	Firmicutes	Clostridia	Clostridiales	NA	NA
UMGS1516	ERR1190956_bin.7	ERR1190956	75.21	0.45	0	72.96	263	211	2	0.983587	0.773168	0.705478	1764654	51	1783	26.96	0	0	0	16	15.44	Yes	Firmicutes	Clostridia	Clostridiales	Peptostreptococcaceae	Clostridium
UMGS1517	ERR525787_bin.48	ERR525787	90.6	3.53	0	72.95	171	149	10	1	0.707016	0.707016	2255037	105	2291	35.38	0	71.56	12.89	20	13.11	No	Cyanobacteria	Melainabacteria	Gastranaerophilales	NA	NA
UMGS1518	ERR505084_bin.28	ERR505084	83.08	2.03	0	72.93	230	196	3	1	1	1	3501016	483	3197	57.39	0	0	12.1	18	14.37	Yes	NA	NA	NA	NA	NA
UMGS1519	ERR525911_bin.23	ERR525911	96.77	4.78	0	72.87	211	193	8	1	1	1	1947412	166	1821	60.9	92.44	0	32.72	20	12.74	Yes	Actinobacteria	Actinobacteria	Coriobacteriales	Coriobacteriaceae	NA
UMGS1520	SRR5057027_bin.1	SRR5057027	72.86	0	0	72.86	487	340	0	0.740597	0.885998	0.919584	2240147	98	1789	48.98	95.8	0	7.42	10	77.81	Yes	Bacteroidetes	Bacteroidia	Bacteroidales	Prevotellaceae	Prevotella
UMGS1521	ERR414325_bin.28	ERR414325	72.81	0	0	72.81	103	48	0	1	1	1	2562124	100	2316	42.55	0	0	0	14	15.05	Yes	Firmicutes	Clostridia	Clostridiales	Lachnospiraceae	Roseburia
UMGS1522	SRR1761679_bin.64	SRR1761679	76.71	0.78	33.33	72.81	423	332	3	0.865893	1	1	1841658	61	1737	54.11	0	0	0	13	18.83	Yes	Firmicutes	Negativicutes	Selenomonadales	Veillonellaceae	Selenomonas
UMGS1523	SRR3108056_bin.58	SRR3108056	76.15	0.67	0	72.8	263	208	1	1	1	1	1127470	41	1169	34.34	0	0	0	14	16.23	No	Firmicutes	Clostridia	Clostridiales	Ruminococcaceae	NA
UMGS1524	SRR5558335_bin.32	SRR5558335	74.65	0.37	0	72.8	487	365	2	0.843853	0.89374	0.719783	2421459	183	2074	51.22	94.96	23.09	11.49	16	7.01	No	Bacteroidetes	Bacteroidia	Bacteroidales	Prevotellaceae	Prevotella
UMGS1525	SRR5558411_bin.30	SRR5558411	92.59	3.96	12.5	72.79	256	227	8	1	1	1	2098957	223	1892	61.23	0	31.05	99.79	19	6.33	Yes	Proteobacteria	Betaproteobacteria	Burkholderiales	Sutterellaceae	Sutterella
UMGS1526	SRR5056818_bin.119	SRR5056818	76.48	0.74	40	72.78	487	353	5	0.91231	1	0.97453	2225703	128	1720	48.01	0	0	0	11	13.18	Yes	Bacteroidetes	Bacteroidia	Bacteroidales	Prevotellaceae	Prevotella
UMGS1527	ERR688537_bin.13	ERR688537	94.75	4.4	20.83	72.75	502	443	24	0.865914	1	0.816392	1978967	164	1719	64.7	0	0	0	19	120.09	No	Actinobacteria	Actinobacteria	Bifidobacteriales	Bifidobacteriaceae	Bifidobacterium
UMGS1529	SRR5279269_bin.27	SRR5279269	96.09	4.7	0	72.59	263	241	12	0.654318	1	1	3320729	191	3167	34.18	0	24.53	0	17	16.21	Yes	Firmicutes	Clostridia	Clostridiales	Eubacteriaceae	Eubacterium
UMGS1530	ERR1953523_bin.134	ERR1953523	72.58	0	0	72.58	211	159	0	0.993635	0.980734	0.956821	1127007	17	981	59.87	0	0	0	16	25.24	Yes	Actinobacteria	Actinobacteria	Coriobacteriales	Coriobacteriaceae	Collinsella
UMGS1531	ERR525788_bin.2	ERR525788	78.68	1.23	0	72.53	263	219	4	1	0.547666	0.547666	1595406	100	1519	27.06	0	99.35	99.79	18	28.53	Yes	Firmicutes	Clostridia	Clostridiales	Peptostreptococcaceae	Clostridium
UMGS1532	ERR1912992_bin.32	ERR1912992	79.22	1.34	0	72.52	263	180	2	1	1	1	1747376	310	1741	43.94	92.44	0	0	11	6.45	Yes	Firmicutes	Clostridia	Clostridiales	Ruminococcaceae	NA
UMGS1533	ERR1190600_bin.25	ERR1190600	97.29	4.97	0	72.44	420	364	16	1	1	1	4543040	336	4402	40.28	0	0	0	13	9.19	Yes	Firmicutes	Clostridia	Clostridiales	Lachnospiraceae	Roseburia
UMGS1534	ERR1620311_bin.17	ERR1620311	72.41	0	0	72.41	104	49	0	0.407936	1	1	2732014	23	2196	36.35	94.96	0	9.2	12	17.75	Yes	Bacteroidetes	Bacteroidia	Bacteroidales	Bacteroidaceae	Bacteroides
UMGS1535	SRR5106280_bin.42	SRR5106280	77.42	1.01	0	72.37	223	167	3	0.577174	1	1	2056876	395	1758	52.92	90.76	0	0	13	6.66	Yes	Firmicutes	Clostridia	Clostridiales	NA	NA
UMGS1537	ERR1912950_bin.18	ERR1912950	88.64	3.26	0	72.34	250	221	6	1	1	1	2037672	294	2047	43.26	0	0	0	14	6.91	Yes	Firmicutes	Clostridia	Clostridiales	Peptostreptococcaceae	Clostridium
UMGS1538	ERR1913106_bin.16	ERR1913106	77.79	1.12	0	72.19	263	177	5	0.706999	1	1	2576469	640	2821	36.61	0	0	0	12	6.26	Yes	Firmicutes	Clostridia	Clostridiales	Ruminococcaceae	Ruminococcus
UMGS1539	SRR1821190_bin.19	SRR1821190	90.7	3.71	36.36	72.15	334	265	11	1	0.894197	0.631969	1874743	151	1828	38.66	92.44	0	0	17	61.11	Yes	Firmicutes	Negativicutes	Selenomonadales	Veillonellaceae	Veillonella
UMGS1540	SRR3993002_bin.12	SRR3993002	75.5	0.67	0	72.15	263	179	1	1	1	1	1817944	252	1652	43.77	0	22.57	0	12	10.01	Yes	Firmicutes	Clostridia	Clostridiales	NA	NA
UMGS1541	ERR414279_bin.74	ERR414279	87.24	3.02	0	72.14	263	197	6	0.981156	0.859737	0.383545	2060587	185	2041	61.03	89.92	0	9.37	11	21.38	Yes	Firmicutes	Clostridia	Clostridiales	NA	NA
UMGS1542	SRR5580040_bin.36	SRR5580040	86.18	2.82	40	72.08	211	176	5	0.997872	0.978577	0.952427	1948524	263	1810	60.09	0	0	0	18	6.07	Yes	Actinobacteria	Actinobacteria	Coriobacteriales	Coriobacteriaceae	Collinsella
UMGS1543	ERR321455_bin.1	ERR321455	75.42	0.67	0	72.07	263	202	1	0.985507	0.992572	0.992572	1407568	153	1500	26.64	0	57.99	0	14	8.35	No	Firmicutes	Clostridia	Clostridiales	Peptostreptococcaceae	Clostridium
UMGS1545	SRR1793408_bin.4	SRR1793408	90.86	3.76	71.43	72.06	211	187	7	1	0.998215	0.994639	2038947	218	1892	60.29	94.12	15.07	99.45	18	41.46	Yes	Actinobacteria	Actinobacteria	Coriobacteriales	Coriobacteriaceae	Collinsella
UMGS1546	SRR5056698_bin.29	SRR5056698	90.59	3.71	75	72.04	211	188	8	1	0.998215	0.994639	1986738	204	1859	60.19	0	0	0	18	26.68	Yes	Actinobacteria	Actinobacteria	Coriobacteriales	Coriobacteriaceae	Collinsella
UMGS1547	ERR1018218_bin.42	ERR1018218	85.19	2.63	33.33	72.04	334	249	9	1	1	0.935271	1748688	141	1677	39.01	0	0	0	16	10.62	Yes	Firmicutes	Negativicutes	Selenomonadales	Veillonellaceae	Veillonella
UMGS1548	ERR866599_bin.2	ERR866599	89.42	3.48	10	72.02	420	373	10	1	0.706999	0.706999	1848217	246	1732	50.48	0	61.51	99.08	16	7.43	Yes	Actinobacteria	Actinobacteria	Actinomycetales	Actinomycetaceae	Actinomyces
UMGS1549	SRR1761710_bin.1	SRR1761710	76.02	0.81	0	71.97	211	170	1	0.989445	0.989329	0.959012	1514881	343	1520	60.49	0	0	0	15	9.07	Yes	Actinobacteria	Actinobacteria	Coriobacteriales	Coriobacteriaceae	Collinsella
UMGS1550	ERR414356_bin.45	ERR414356	80.7	1.75	0	71.95	103	53	1	1	0.706999	0.706999	2490285	70	2379	36.17	0	0	5.4	14	22.92	Yes	Firmicutes	Clostridia	Clostridiales	Eubacteriaceae	Eubacterium
UMGS1551	SRR5580037_bin.27	SRR5580037	81.4	1.9	0	71.9	263	202	4	0.944438	0.50235	0.194791	1741953	209	1759	55.15	94.12	17.61	0	18	6.87	Yes	Firmicutes	Clostridia	Clostridiales	Ruminococcaceae	NA
UMGS1552	SRR1492905_bin.7	SRR1492905	71.87	0	0	71.87	263	194	0	1	1	1	1552787	392	1757	46.23	0	0	0	10	8.17	Yes	Firmicutes	Clostridia	Clostridiales	Lachnospiraceae	Anaerotignum
UMGS1553	ERR1190927_bin.14	ERR1190927	75.21	0.67	0	71.86	263	209	3	0.817337	0.935127	0.935127	1631888	39	1628	27.96	94.12	0	5.5	18	19.05	No	Firmicutes	Clostridia	Clostridiales	Peptostreptococcaceae	Clostridium
UMGS1554	ERR525911_bin.16	ERR525911	86.8	2.99	0	71.85	334	255	6	0.499771	1	1	1753186	199	1716	40.93	0	23.22	0	15	7.19	Yes	Firmicutes	Negativicutes	Selenomonadales	Acidaminococcaceae	Phascolarctobacterium
UMGS1555	ERR589849_bin.14	ERR589849	71.83	0	0	71.83	177	105	0	1	1	1	3035802	679	3616	30.93	0	0	0	10	6.13	Yes	Tenericutes	Mollicutes	Erysipelotrichales	Erysipelotrichaceae	NA
UMGS1556	SRR4408068_bin.15	SRR4408068	71.81	0	0	71.81	263	196	0	1	1	1	1751781	82	1682	50.48	0	53.42	0	16	19.28	Yes	Firmicutes	Clostridia	Clostridiales	Ruminococcaceae	NA
UMGS1557	SRR5127708_bin.5	SRR5127708	75.11	0.67	0	71.76	263	180	2	0.942665	0.816122	0.4709	1811394	324	1896	61.33	92.44	0	10.67	15	12.73	Yes	Firmicutes	Clostridia	Clostridiales	Ruminococcaceae	NA
UMGS1558	ERR1578626_bin.68	ERR1578626	87.1	3.09	0	71.65	211	182	5	0.993635	0.980734	0.959012	2067104	61	1776	60.24	0	0	0	17	13.01	Yes	Actinobacteria	Actinobacteria	Coriobacteriales	Coriobacteriaceae	Collinsella
UMGS1559	SRR2992882_bin.74	SRR2992882	84.04	2.48	14.29	71.64	314	238	7	1	1	0.706999	1832154	200	1708	62.61	0	22.7	0	14	6.67	Yes	Bacteroidetes	Bacteroidia	Bacteroidales	Rikenellaceae	Alistipes
UMGS1560	ERR1018228_bin.64	ERR1018228	71.62	0	0	71.62	271	191	0	1	1	0.706999	1025138	61	881	43.36	0	0	0	15	75.72	Yes	Proteobacteria	Gammaproteobacteria	Aeromonadales	Succinivibrionaceae	Succinatimonas
UMGS1561	SRR1930144_bin.12	SRR1930144	73.39	0.37	0	71.54	487	333	1	1	1	0.865893	2605523	424	2088	48.75	0	0	0	12	10.24	Yes	Bacteroidetes	Bacteroidia	Bacteroidales	Prevotellaceae	Prevotella
UMGS1562	SRR5279223_bin.36	SRR5279223	84.69	2.63	28.57	71.54	256	215	7	1	1	1	1837242	164	1726	56.71	0	0	5.47	15	8.34	Yes	Proteobacteria	Betaproteobacteria	Burkholderiales	Sutterellaceae	Sutterella
UMGS1563	SRR3992992_bin.39	SRR3992992	75.57	0.81	28.57	71.52	263	194	14	1	1	1	2167242	301	1996	41.94	0	22.7	0	9	10.29	Yes	Firmicutes	Clostridia	Clostridiales	Peptostreptococcaceae	Clostridium
UMGS1564	SRR3736988_bin.23	SRR3736988	71.52	0	0	71.52	211	164	0	1	1	1	1503585	82	1289	63.4	0	0	0	19	11.55	Yes	Actinobacteria	Actinobacteria	Coriobacteriales	Coriobacteriaceae	NA
UMGS1565	SRR1761694_bin.32	SRR1761694	80.9	1.88	0	71.5	211	162	3	0.997872	0.976417	0.943596	1731928	271	1621	60.08	0	70.58	0	18	8.62	Yes	Actinobacteria	Actinobacteria	Coriobacteriales	Coriobacteriaceae	Collinsella
UMGS1566	ERR209778_bin.22	ERR209778	72.6	0.22	0	71.5	263	175	2	1	1	1	1947072	383	2015	54.6	94.12	0	7.69	12	11.98	Yes	Firmicutes	Clostridia	Clostridiales	Ruminococcaceae	NA
UMGS1567	SRR5127434_bin.19	SRR5127434	71.85	0.07	0	71.5	211	153	1	0.993675	0.985038	0.969916	1502775	300	1510	59.93	0	0	0	14	11	Yes	Actinobacteria	Actinobacteria	Coriobacteriales	Coriobacteriaceae	Collinsella
UMGS1568	ERR209453_bin.26	ERR209453	79.7	1.65	0	71.45	334	230	6	0.89429	0.499771	0.499771	1609485	217	1688	47.62	0	71.3	42.02	18	11.68	Yes	Firmicutes	Negativicutes	Selenomonadales	Acidaminococcaceae	Phascolarctobacterium
UMGS1569	SRR4305433_bin.26	SRR4305433	74.76	0.67	0	71.41	263	196	1	0.706999	1	1	1515498	275	1371	48.94	0	0	67.01	11	11.87	Yes	Firmicutes	Clostridia	Clostridiales	NA	NA
UMGS1570	ERR011265_bin.19	ERR011265	80.36	1.79	0	71.41	263	223	3	1	0.832328	0.832328	1722168	59	1673	27.88	0	0	22.46	18	22.97	Yes	Firmicutes	Clostridia	Clostridiales	Peptostreptococcaceae	Clostridium
UMGS1571	ERR209782_bin.25	ERR209782	76.95	1.11	0	71.4	247	204	4	1	1	1	1325985	86	1184	38.51	0	70.38	0	10	9.23	Yes	Firmicutes	Clostridia	Clostridiales	NA	NA
UMGS1572	ERR414235_bin.69	ERR414235	79.78	1.69	0	71.33	149	127	2	1	1	1	925904	190	1043	30.73	0	0	67.04	10	7.54	Yes	Tenericutes	NA	NA	NA	NA
UMGS1573	ERR321203_bin.19	ERR321203	80.49	1.85	0	71.24	149	118	3	1	1	1	1399081	137	1487	27.19	0	22.7	92.38	17	12.23	Yes	Tenericutes	NA	NA	NA	NA
UMGS1574	ERR2013562_bin.51	ERR2013562	78.69	1.49	0	71.24	336	250	4	1	1	1	2193751	168	2104	53.89	0	52.38	0	20	13.09	Yes	Proteobacteria	Alphaproteobacteria	Rhodospirillales	Rhodospirillaceae	NA
UMGS1575	ERR525959_bin.49	ERR525959	93.54	4.49	0	71.09	149	138	4	1	1	1	1372401	108	1424	28.71	0	0	0	19	15.07	No	Tenericutes	NA	NA	NA	NA
UMGS1576	ERR2013621_bin.20	ERR2013621	74.32	0.67	0	70.97	263	209	1	1	1	0.865893	1578561	54	1640	27.62	0	46.12	11.01	16	15.98	Yes	Firmicutes	Clostridia	Clostridiales	Peptostreptococcaceae	Clostridium
UMGS1577	ERR1305905_bin.1	ERR1305905	93.29	4.47	0	70.94	263	223	11	0.707016	1	1	1933350	112	1893	51.44	0	34.77	10.56	15	9.13	Yes	Firmicutes	Clostridia	Clostridiales	NA	NA
UMGS1578	SRR3993038_bin.47	SRR3993038	76.34	1.08	0	70.94	152	115	1	1	1	1	1167877	203	1191	40.65	0	0	0	13	13.52	Yes	Proteobacteria	Alphaproteobacteria	NA	NA	NA
UMGS1579	SRR6028632_bin.6	SRR6028632	83.39	2.5	0	70.89	256	216	4	1	1	1	1499364	208	1501	48.49	0	0	0	18	10.44	Yes	Proteobacteria	Betaproteobacteria	Burkholderiales	Sutterellaceae	Sutterella
UMGS1580	SRR5279294_bin.40	SRR5279294	78.78	1.58	0	70.88	284	207	4	1	1	0.706999	1915584	70	1675	58.43	94.96	99.61	26.84	16	15.99	Yes	Proteobacteria	Deltaproteobacteria	Desulfovibrionales	Desulfovibrionaceae	Desulfovibrio
UMGS1581	SRR6028166_bin.22	SRR6028166	91.26	4.08	13.33	70.86	420	343	15	1	0.816392	0.816392	3845795	756	3944	40.67	0	0	0	13	12.87	Yes	Firmicutes	Clostridia	Clostridiales	Lachnospiraceae	Lachnobacterium
UMGS1582	ERR1620328_bin.21	ERR1620328	93.34	4.5	0	70.84	284	259	11	1	1	1	3637953	377	3384	60.84	0	0	0	18	8.64	Yes	Proteobacteria	Deltaproteobacteria	Desulfovibrionales	Desulfovibrionaceae	Desulfovibrio
UMGS1583	ERR1620320_bin.49	ERR1620320	89.29	3.69	16.67	70.84	257	201	6	1	1	0.865893	2375239	249	2324	61.53	0	0	9.37	13	7.82	Yes	Firmicutes	Clostridia	Clostridiales	NA	NA
UMGS1584	SRR1761667_bin.28	SRR1761667	70.83	0	0	70.83	104	48	0	0.320353	0.462131	0.462131	2055114	332	1848	50.22	0	0	0	14	6.45	Yes	Bacteroidetes	Bacteroidia	Bacteroidales	Prevotellaceae	Prevotella
UMGS1585	ERR321433_bin.13	ERR321433	83.62	2.56	0	70.82	171	140	4	1	0.706999	0.706999	1935340	243	2075	32.47	0	0	0	15	8.6	Yes	NA	NA	NA	NA	NA
UMGS1586	ERR209655_bin.24	ERR209655	77.14	1.27	0	70.79	211	159	5	0.989445	0.980734	0.9612	1545027	260	1561	59.35	94.12	0	32.92	16	12.73	Yes	Actinobacteria	Actinobacteria	Coriobacteriales	Coriobacteriaceae	Collinsella
UMGS1587	SRR5106300_bin.29	SRR5106300	75.59	0.96	0	70.79	314	210	2	0.706999	1	1	1454145	49	1199	63.79	0	0	0	14	13.23	Yes	Bacteroidetes	Bacteroidia	Bacteroidales	Rikenellaceae	Alistipes
UMGS1589	ERR1018252_bin.42	ERR1018252	80.13	1.88	0	70.73	211	175	3	0.995747	0.969916	0.934705	1727368	303	1704	59.88	0	0	0	16	7.69	Yes	Actinobacteria	Actinobacteria	Coriobacteriales	Coriobacteriaceae	Collinsella
UMGS1590	ERR525748_bin.15	ERR525748	77.13	1.28	0	70.73	420	331	3	0.499771	1	1	1771826	226	1843	46.12	0	0	0	17	8	Yes	Firmicutes	Clostridia	Clostridiales	Peptococcaceae	NA
UMGS1591	ERR1190859_bin.40	ERR1190859	79.31	1.72	0	70.71	104	53	1	1	1	1	2510351	155	2239	59.13	94.12	0	0	16	13.45	Yes	Firmicutes	Clostridia	Clostridiales	Ruminococcaceae	NA
UMGS1594	SRR769509_bin.5	SRR769509	77.39	1.34	0	70.69	263	213	2	0.560833	0.560833	0.51189	1427777	77	1515	27.28	0	23.09	6.02	18	49.15	Yes	Firmicutes	Clostridia	Clostridiales	Peptostreptococcaceae	Clostridium
UMGS1595	ERR414269_bin.21	ERR414269	71.64	0.19	0	70.69	491	376	1	0.428881	0.799694	0.632166	2240444	48	1811	45.34	0	0	10.29	17	116.66	Yes	Bacteroidetes	Bacteroidia	Bacteroidales	Bacteroidaceae	Bacteroides
UMGS1596	SRR5032288_bin.6	SRR5032288	70.69	0	0	70.69	104	49	0	0.89429	1	1	2530725	98	2045	48.51	94.12	0	8.07	16	14.67	Yes	Bacteroidetes	Bacteroidia	Bacteroidales	Prevotellaceae	NA
UMGS1597	ERR1018220_bin.42	ERR1018220	88.81	3.63	60	70.66	211	181	5	0.993635	0.982888	0.952427	1965083	185	1750	59.95	0	0	0	19	26.04	Yes	Actinobacteria	Actinobacteria	Coriobacteriales	Coriobacteriaceae	Collinsella
UMGS1598	ERR414334_bin.22	ERR414334	73.92	0.66	0	70.62	492	363	6	0.44694	1	1	1599597	202	1509	54.42	0	0	0	17	11.13	Yes	Bacteroidetes	Bacteroidia	Bacteroidales	Prevotellaceae	Prevotella
UMGS1600	ERR589530_bin.39	ERR589530	78.43	1.57	25	70.58	250	180	12	0.577174	1	1	2254713	340	2010	57.98	0	0	0	9	12.73	Yes	Firmicutes	Clostridia	Clostridiales	NA	NA
UMGS1601	SRR2155375_bin.1	SRR2155375	77.96	1.48	0	70.56	263	191	3	1	1	1	1469416	280	1533	39.41	0	21.66	0	11	9.28	Yes	Firmicutes	Clostridia	Clostridiales	Ruminococcaceae	Ruminococcus
UMGS1602	ERR688606_bin.21	ERR688606	86.8	3.25	0	70.55	223	187	7	0.816372	1	1	2491735	239	2354	59.98	94.12	0	7.59	16	9.27	Yes	Firmicutes	Clostridia	Clostridiales	NA	NA
UMGS1603	SRR3737021_bin.47	SRR3737021	90.52	4	12.5	70.52	223	197	8	1	1	1	2663359	170	2409	62.77	94.12	0	0	17	15.41	Yes	Firmicutes	Clostridia	Clostridiales	NA	NA
UMGS1604	SRR3737028_bin.35	SRR3737028	92.05	4.31	11.11	70.5	103	81	16	1	1	1	1258708	64	1228	29.92	0	0	11.56	12	18.31	No	Firmicutes	Clostridia	Clostridiales	Peptostreptococcaceae	Clostridium
UMGS1605	SRR1930144_bin.8	SRR1930144	88.15	3.53	10	70.5	420	357	8	1	1	0.816372	2458769	344	2393	45.02	0	0	12.89	17	9.82	Yes	Firmicutes	Clostridia	Clostridiales	Lachnospiraceae	NA
UMGS1606	ERR1293766_bin.22	ERR1293766	78.93	1.69	0	70.48	211	158	3	0.967738	0.87532	0.437124	1783188	327	1735	59.73	0	0	0	17	7.1	Yes	Actinobacteria	Actinobacteria	Coriobacteriales	Coriobacteriaceae	Collinsella
UMGS1607	SRR6054490_bin.8	SRR6054490	91.59	4.24	15.38	70.39	278	223	11	0.707016	0.707016	0.707016	3582791	356	3612	40.6	0	0	0	12	17.7	Yes	Firmicutes	Clostridia	Clostridiales	Lachnospiraceae	NA
UMGS1608	ERR1578629_bin.37	ERR1578629	82.48	2.42	0	70.38	211	168	3	0.991534	0.987185	0.965565	1807375	273	1718	60.08	0	51.6	0	18	6.78	Yes	Actinobacteria	Actinobacteria	Coriobacteriales	Coriobacteriaceae	Collinsella
UMGS1609	SRR2992882_bin.34	SRR2992882	81.03	2.13	0	70.38	263	223	4	1	0.832328	0.832328	1721367	13	1708	27.79	0	99.61	99.79	19	19.34	No	Firmicutes	Clostridia	Clostridiales	Peptostreptococcaceae	Clostridium
UMGS1610	SRR5279231_bin.17	SRR5279231	78.19	1.57	0	70.34	263	212	4	1	1	1	1833080	338	1916	56.15	0	0	0	7	6.48	Yes	Firmicutes	Clostridia	Clostridiales	NA	NA
UMGS1611	ERR911961_bin.50	ERR911961	81.58	2.25	0	70.33	149	127	2	1	1	1	912868	178	1061	26.72	58.82	0	11.38	15	6.44	Yes	Tenericutes	NA	NA	NA	NA
UMGS1612	SRR1761698_bin.19	SRR1761698	77.03	1.34	0	70.33	263	208	4	1	1	0.577174	1467573	75	1461	27.01	0	20.68	11.56	16	16.45	Yes	Firmicutes	Clostridia	Clostridiales	Peptostreptococcaceae	Clostridium
UMGS1613	SRR1761699_bin.53	SRR1761699	92.7	4.49	0	70.25	149	137	5	1	1	1	1161456	23	1201	27.18	0	0	79.66	17	71.06	Yes	Tenericutes	NA	NA	NA	NA
UMGS1614	SRR6054460_bin.14	SRR6054460	78	1.56	0	70.2	126	104	3	1	1	1	1699890	408	1743	31.54	0	0	0	8	18.22	Yes	Tenericutes	Mollicutes	NA	NA	NA
UMGS1615	ERR414338_bin.46	ERR414338	91.87	4.34	11.11	70.17	420	371	16	1	1	1	2683472	86	2553	45.75	0	23.09	5.44	14	15.86	No	Firmicutes	Clostridia	Clostridiales	Lachnospiraceae	NA
UMGS1616	ERR589511_bin.17	ERR589511	71.31	0.23	0	70.16	250	162	1	0.942665	0.4709	0.4709	1253087	54	1410	29.36	0	0	0	16	19.84	Yes	Firmicutes	Clostridia	Clostridiales	Peptostreptococcaceae	Clostridium
UMGS1617	ERR525879_bin.28	ERR525879	92.53	4.48	7.69	70.13	333	275	13	0.53418	1	0.707016	2681460	106	2631	47.46	0	0	5.4	15	17.54	Yes	Firmicutes	Clostridia	Clostridiales	Lachnospiraceae	NA
UMGS1618	SRR1761689_bin.37	SRR1761689	70.13	0	0	70.13	149	95	0	1	1	1	948994	255	1131	25.3	0	0	11.25	14	9.61	Yes	Tenericutes	NA	NA	NA	NA
UMGS1619	SRR5056815_bin.50	SRR5056815	85.45	3.07	0	70.1	249	210	6	0.816372	0.816372	0.816372	4184006	873	4475	30.69	87.39	13.76	0	19	7.35	Yes	Firmicutes	Clostridia	Clostridiales	Peptostreptococcaceae	Clostridium
UMGS1620	ERR1018268_bin.58	ERR1018268	81.13	2.21	0	70.08	208	153	3	1	1	1	1516718	303	1545	49.65	0	0	12.07	11	6.38	No	Bacteroidetes	Flavobacteriia	Flavobacteriales	NA	NA
UMGS1621	ERR1190913_bin.49	ERR1190913	75.75	1.14	20	70.05	263	193	5	1	1	1	1689282	246	1650	60.56	0	0	8.62	12	7.46	No	Firmicutes	Clostridia	Clostridiales	NA	NA
UMGS1622	ERR414356_bin.21	ERR414356	89.02	3.8	28.57	70.02	278	222	7	0.706783	0.816372	0.816372	2907985	122	2656	43.48	0	0	0	12	22.77	Yes	Firmicutes	Clostridia	Clostridiales	Lachnospiraceae	Blautia
UMGS1623	SRR5275395_bin.54	SRR5275395	77.01	1.4	0	70.01	263	184	3	1	1	1	1763729	241	1808	54.63	94.12	0	6.15	16	11.74	Yes	Firmicutes	Clostridia	Clostridiales	Ruminococcaceae	NA
UMGS1624	ERR688644_bin.6	ERR688644	70	0	0	70	104	49	0	0.944475	1	0.661901	2485365	58	1983	48.36	95.8	0	10.67	13	85.1	No	Bacteroidetes	Bacteroidia	Bacteroidales	Prevotellaceae	Prevotella
UMGS1625	ERR414305_bin.19	ERR414305	94.1	4.83	9.09	69.95	340	299	11	0.25727	1	1	5717786	109	5218	50.04	0	0	5.37	18	21.16	Yes	Firmicutes	Clostridia	Clostridiales	Peptostreptococcaceae	Clostridium
UMGS1626	ERR1305899_bin.58	ERR1305899	83.34	2.68	0	69.94	263	217	7	1	1	1	2629881	375	2825	48.58	0	21.14	0	11	7.15	No	Firmicutes	Clostridia	Clostridiales	Ruminococcaceae	NA
UMGS1627	ERR209657_bin.28	ERR209657	75.98	1.21	0	69.93	211	144	3	0.99788	0.976417	0.9612	1699998	235	1584	59.88	0	0	0	16	12.27	No	Actinobacteria	Actinobacteria	Coriobacteriales	Coriobacteriaceae	Collinsella
UMGS1628	SRR5056930_bin.3	SRR5056930	86.81	3.38	25	69.91	278	211	8	1	1	1	2403682	281	2393	51.07	0	0	0	12	6.98	Yes	Firmicutes	Clostridia	Clostridiales	Lachnospiraceae	NA
UMGS1629	SRR5558107_bin.77	SRR5558107	75.83	1.19	0	69.88	211	151	3	0.577174	0.577174	0.577174	1651650	342	1678	69.04	0	0	0	17	5.32	No	Actinobacteria	Actinobacteria	Coriobacteriales	Coriobacteriaceae	Olsenella
UMGS1630	SRR453564_bin.8	SRR453564	76.67	1.36	14.29	69.87	263	205	7	1	1	1	1541113	40	1488	28.83	0	56.43	61.26	19	39.29	No	Firmicutes	Clostridia	Clostridiales	Peptostreptococcaceae	Clostridium
UMGS1631	SRR4305099_bin.1	SRR4305099	69.85	0	0	69.85	211	143	0	0.991534	0.982888	0.956821	1260898	336	1318	59.91	0	0	0	17	40.63	No	Actinobacteria	Actinobacteria	Coriobacteriales	Coriobacteriaceae	Collinsella
UMGS1632	SRR3736999_bin.24	SRR3736999	70.16	0.07	100	69.81	211	159	1	0.673581	0.912731	0.799694	1528173	25	1333	54.05	0	23.16	0	19	18.98	Yes	Actinobacteria	Actinobacteria	Coriobacteriales	Coriobacteriaceae	Eggerthella
UMGS1633	SRR3917692_bin.41	SRR3917692	77.35	1.51	0	69.8	263	178	3	1	1	0.706999	1936169	371	1882	58.04	0	24.46	0	7	8.08	Yes	Firmicutes	Clostridia	Clostridiales	NA	NA
UMGS1634	ERR414265_bin.30	ERR414265	69.8	0	0	69.8	406	286	0	0.577174	1	1	1871780	33	1710	48.55	0	0	10.56	16	33.94	Yes	Bacteroidetes	Bacteroidia	Bacteroidales	Porphyromonadaceae	NA
UMGS1635	ERR1305895_bin.46	ERR1305895	75.85	1.25	16.67	69.6	487	360	6	0.260436	0.89429	1	1909705	67	1515	51.62	95.8	0	10.67	15	25.02	Yes	Bacteroidetes	Bacteroidia	Bacteroidales	Prevotellaceae	Prevotella
UMGS1636	ERR209454_bin.2	ERR209454	70.6	0.2	0	69.6	223	130	1	1	1	1	1029878	180	1058	47.98	0	0	19.86	10	8.97	Yes	Firmicutes	Clostridia	NA	NA	NA
UMGS1637	ERR1018240_bin.57	ERR1018240	93.08	4.7	10	69.58	263	205	10	0.707016	1	1	2333811	115	2111	35.34	0	0	0	16	17.63	No	Firmicutes	Clostridia	Clostridiales	Eubacteriaceae	Eubacterium
UMGS1638	SRR5127671_bin.14	SRR5127671	79.67	2.02	0	69.57	211	175	3	0.993675	0.982888	0.9612	1702678	259	1627	60.23	0	0	0	18	12.33	Yes	Actinobacteria	Actinobacteria	Coriobacteriales	Coriobacteriaceae	Collinsella
UMGS1639	SRR2912801_bin.32	SRR2912801	79.06	1.9	33.33	69.56	263	178	6	0.706999	1	1	1733245	282	1885	55.54	0	0	0	13	10.62	No	Firmicutes	Clostridia	Clostridiales	Clostridiaceae	Butyricicoccus
UMGS1640	ERR589511_bin.10	ERR589511	72.09	0.51	66.67	69.54	250	172	3	0.942665	0.576821	0.576821	1125509	48	1261	29.68	94.12	22.96	0	16	132.81	Yes	Firmicutes	Clostridia	Clostridiales	Peptostreptococcaceae	Clostridium
UMGS1641	ERR414316_bin.6	ERR414316	85.19	3.13	0	69.54	263	198	7	1	1	1	2130420	266	2099	47.47	94.12	21.79	5.44	10	9.22	Yes	Firmicutes	Clostridia	Clostridiales	Ruminococcaceae	Ruminococcus
UMGS1642	SRR5275432_bin.18	SRR5275432	82.37	2.6	16.67	69.37	263	216	13	1	1	1	1822100	44	1688	25.52	0	0	0	17	114.33	Yes	Firmicutes	Clostridia	Clostridiales	Peptostreptococcaceae	Clostridium
UMGS1643	SRR3132471_bin.3	SRR3132471	69.31	0	0	69.31	104	48	0	0.706674	1	1	5266198	89	5035	53.25	0	0	0	14	51.42	No	Proteobacteria	Gammaproteobacteria	Enterobacteriales	Enterobacteriaceae	NA
UMGS1644	SRR5056648_bin.54	SRR5056648	72.86	0.73	0	69.21	211	141	3	0.816372	1	1	1479769	276	1511	57.67	0	0	0	11	5.94	Yes	Actinobacteria	Actinobacteria	Coriobacteriales	Coriobacteriaceae	Slackia
UMGS1645	ERR1297714_bin.19	ERR1297714	70.41	0.24	16.67	69.21	487	353	6	0.37012	0.675097	0.94252	2098309	235	1933	49.86	94.12	0	10.91	15	10.24	No	Bacteroidetes	Bacteroidia	Bacteroidales	Prevotellaceae	Prevotella
UMGS1646	SRR6028191_bin.15	SRR6028191	77.74	1.72	100	69.14	104	53	1	0.30771	1	1	4396624	728	4234	39.28	0	0	0	15	24.61	No	Bacteroidetes	Bacteroidia	Bacteroidales	Bacteroidaceae	Bacteroides
UMGS1647	ERR1953518_bin.19	ERR1953518	69.14	0	0	69.14	104	48	0	0.407624	0.816372	1	3035309	26	2393	41.2	0	0	0	17	47.65	No	Bacteroidetes	Bacteroidia	Bacteroidales	Bacteroidaceae	Bacteroides
UMGS1648	ERR414278_bin.68	ERR414278	74.72	1.12	0	69.12	149	97	1	1	1	1	988639	129	1073	34.34	0	0	0	12	7.33	Yes	Tenericutes	NA	NA	NA	NA
UMGS1649	SRR1761699_bin.20	SRR1761699	69.09	0	0	69.09	250	179	0	1	1	1	1061860	39	1066	30.68	0	0	11.35	18	19.97	Yes	Firmicutes	Clostridia	Clostridiales	Peptostreptococcaceae	Clostridium
UMGS1650	SRR585761_bin.1	SRR585761	70.18	0.22	0	69.08	263	205	1	0.925678	1	0.912731	1161909	48	1147	28.83	0	0	16.65	17	19.16	Yes	Firmicutes	Clostridia	Clostridiales	Peptostreptococcaceae	Clostridium
UMGS1651	SRR3917587_bin.7	SRR3917587	69.04	0	0	69.04	263	182	0	0.935271	0.790207	0.611904	2050277	118	1830	59.57	89.08	0	0	15	46.3	Yes	Firmicutes	Clostridia	Clostridiales	NA	NA
UMGS1652	ERR321346_bin.8	ERR321346	78.51	1.9	0	69.01	263	213	5	0.826409	0.793867	0.793867	1514682	21	1630	25.82	0	0	11.56	17	25.56	No	Firmicutes	Clostridia	Clostridiales	Peptostreptococcaceae	Clostridium
UMGS1653	ERR1578682_bin.34	ERR1578682	84.07	3.02	0	68.97	211	174	5	0.577174	1	1	2030892	231	1792	62.43	0	0	0	17	7.48	Yes	Actinobacteria	Actinobacteria	Coriobacteriales	Coriobacteriaceae	Slackia
UMGS1654	ERR636353_bin.86	ERR636353	75.47	1.3	0	68.97	492	342	5	0.353175	1	1	3087539	88	2389	49.24	0	0	0	13	68.67	Yes	Bacteroidetes	Bacteroidia	Bacteroidales	Bacteroidaceae	Bacteroides
UMGS1656	SRR6028446_bin.9	SRR6028446	72.33	0.69	50	68.88	263	202	2	0.706999	1	1	1080344	219	1100	58.7	94.12	0	10.94	18	11.72	Yes	Firmicutes	Clostridia	Clostridiales	NA	NA
UMGS1657	SRR3108064_bin.4	SRR3108064	88.03	3.85	0	68.78	171	152	4	1	0.816372	0.577174	1791873	206	1832	29.67	89.08	46.51	9.26	20	9.11	Yes	NA	NA	NA	NA	NA
UMGS1658	SRR1761717_bin.13	SRR1761717	74.34	1.12	0	68.74	149	84	1	1	1	1	940779	36	1027	26.32	0	0	11.35	15	105.26	Yes	Tenericutes	NA	NA	NA	NA
UMGS1659	ERR1293936_bin.10	ERR1293936	86.79	3.63	13.33	68.64	333	272	13	0.44694	0.44694	0.44694	3475143	600	3612	40.55	0	0	5.3	14	7.74	Yes	Firmicutes	Clostridia	Clostridiales	Lachnospiraceae	Ruminococcus
UMGS1660	SRR1761687_bin.55	SRR1761687	81.49	2.57	40	68.64	263	182	5	1	1	1	2138468	238	2049	45.55	0	0	0	10	10.07	Yes	Firmicutes	Clostridia	Clostridiales	Peptostreptococcaceae	Clostridium
UMGS1661	ERR209470_bin.17	ERR209470	91.01	4.49	0	68.56	149	133	7	0.577202	0.577202	0.577202	1292936	27	1323	25.23	0	0	33.03	16	39.04	Yes	Tenericutes	NA	NA	NA	NA
UMGS1662	SRR5057128_bin.25	SRR5057128	90.51	4.39	0	68.56	333	265	11	0.499808	1	1	3235410	163	2907	46.92	0	0	0	12	10.8	Yes	Firmicutes	Clostridia	Clostridiales	Lachnospiraceae	Ruminococcus
UMGS1663	ERR1018230_bin.75	ERR1018230	73.36	0.96	40	68.56	263	206	5	1	1	0.816372	1426431	107	1474	28.33	0	34.9	10.91	14	12.88	Yes	Firmicutes	Clostridia	Clostridiales	Peptostreptococcaceae	Clostridium
UMGS1664	SRR1761714_bin.14	SRR1761714	87.54	3.8	0	68.54	171	147	7	0.577174	1	1	2020329	69	1958	33.34	0	0	0	18	17.38	Yes	NA	NA	NA	NA	NA
UMGS1665	SRR5057039_bin.30	SRR5057039	80.98	2.49	60	68.53	223	149	5	0.816247	1	0.865893	2212207	453	2331	62.8	0	0	0	14	8.57	Yes	Firmicutes	Clostridia	Clostridiales	NA	NA
UMGS1666	SRR4481774_bin.7	SRR4481774	77.45	1.79	0	68.5	263	215	3	0.983587	0.773168	0.751269	1555537	67	1494	27.91	0	0	11.56	15	10.91	No	Firmicutes	Clostridia	Clostridiales	Peptostreptococcaceae	Clostridium
UMGS1667	ERR2013560_bin.16	ERR2013560	78.4	2.02	0	68.3	211	161	3	0.997872	0.967742	0.912204	1628537	233	1546	59.56	94.12	70.58	0	14	8.33	Yes	Actinobacteria	Actinobacteria	Coriobacteriales	Coriobacteriaceae	Collinsella
UMGS1668	ERR1305896_bin.61	ERR1305896	81.7	2.68	0	68.3	263	218	5	1	1	1	1655658	151	1563	50.8	92.44	0	7.42	19	9.92	Yes	Firmicutes	Clostridia	Clostridiales	Ruminococcaceae	NA
UMGS1669	SRR341684_bin.15	SRR341684	68.28	0	0	68.28	104	49	0	1	1	1	1763981	478	1804	28.99	94.96	0	0	10	6.45	Yes	Firmicutes	Clostridia	Clostridiales	Peptostreptococcaceae	Clostridium
UMGS1670	ERR1190836_bin.57	ERR1190836	90.35	4.42	10	68.25	263	215	8	1	1	1	1945205	245	2021	39.5	0	0	11.35	14	6.56	Yes	Firmicutes	Clostridia	Clostridiales	NA	NA
UMGS1671	SRR2155369_bin.4	SRR2155369	72.27	0.81	0	68.22	223	170	1	1	1	1	1894430	455	2085	62.71	0	0	0	15	7.16	Yes	Firmicutes	Clostridia	Clostridiales	NA	NA
UMGS1672	ERR2013583_bin.9	ERR2013583	76.67	1.7	33.33	68.17	263	210	6	1	1	1	1605952	21	1477	28.66	0	70.45	0	18	37.39	Yes	Firmicutes	Clostridia	Clostridiales	Peptostreptococcaceae	Clostridium
UMGS1673	ERR1578622_bin.15	ERR1578622	71.52	0.67	0	68.17	263	203	1	0.706783	1	1	1712909	69	1701	26.12	0	0	11.56	18	14.36	Yes	Firmicutes	Clostridia	Clostridiales	Peptostreptococcaceae	Clostridium
UMGS1674	SRR341662_bin.9	SRR341662	79.71	2.31	0	68.16	487	343	9	0.706999	1	1	2535715	271	2059	53.75	0	0	0	16	11.14	Yes	Bacteroidetes	Bacteroidia	Bacteroidales	Prevotellaceae	Prevotella
UMGS1675	ERR1190731_bin.28	ERR1190731	72.21	0.81	0	68.16	332	254	1	1	1	1	2295711	525	2564	32.86	0	0	0	12	5.69	Yes	Firmicutes	Clostridia	Clostridiales	Peptostreptococcaceae	Clostridium
UMGS1676	SRR5056738_bin.13	SRR5056738	71.22	0.63	0	68.07	263	167	5	1	1	1	2508861	387	2446	43.49	0	0	0	16	6.39	Yes	Firmicutes	Clostridia	Clostridiales	NA	NA
UMGS1677	ERR1190831_bin.20	ERR1190831	76.44	1.68	0	68.04	263	213	3	1	1	1	1784450	45	1762	27.46	0	21.07	0	19	19.03	No	Firmicutes	Clostridia	Clostridiales	Peptostreptococcaceae	Clostridium
UMGS1678	ERR589505_bin.72	ERR589505	73.84	1.17	20	67.99	423	306	5	0.706891	1	0.706999	2079184	113	1976	61.81	94.12	0	0	18	14.63	No	Firmicutes	Negativicutes	Selenomonadales	Veillonellaceae	Selenomonas
UMGS1680	SRR5558297_bin.55	SRR5558297	75.9	1.61	50	67.85	211	144	2	0.993607	0.969916	0.943596	1828741	246	1667	60.54	94.12	0	0	15	23.54	Yes	Actinobacteria	Actinobacteria	Coriobacteriales	Coriobacteriaceae	Collinsella
UMGS1681	ERR1620362_bin.35	ERR1620362	71.15	0.67	0	67.8	263	199	1	0.983587	0.575579	0.545959	1402711	79	1450	26.72	0	0	11.01	18	11.99	No	Firmicutes	Clostridia	Clostridiales	Peptostreptococcaceae	Clostridium
UMGS1682	ERR1305899_bin.47	ERR1305899	67.73	0	0	67.73	263	193	0	1	1	1	1418286	75	1167	44.24	0	0	29.26	13	15.14	Yes	Firmicutes	Clostridia	Clostridiales	NA	NA
UMGS1683	ERR688506_bin.43	ERR688506	71.77	0.81	0	67.72	211	163	1	0.995747	0.982888	0.959012	1800113	37	1566	60.4	0	0	0	20	38.26	Yes	Actinobacteria	Actinobacteria	Coriobacteriales	Coriobacteriaceae	Collinsella
UMGS1684	ERR011192_bin.15	ERR011192	69.32	0.32	33.33	67.72	487	357	3	0.300274	0.557848	0.737984	2373892	65	1949	53.19	0	0	0	18	26.51	Yes	Bacteroidetes	Bacteroidia	Bacteroidales	Prevotellaceae	Prevotella
UMGS1685	ERR1305900_bin.95	ERR1305900	71.03	0.67	0	67.68	257	168	1	1	1	1	1465513	15	1323	60.84	94.12	0	9.33	15	42.91	Yes	Firmicutes	Clostridia	Clostridiales	NA	NA
UMGS1686	ERR505083_bin.68	ERR505083	77.05	1.88	0	67.65	171	125	4	1	0.706999	0.706999	1948974	272	2147	36.67	0	0	5.68	17	8.94	Yes	NA	NA	NA	NA	NA
UMGS1687	ERR209185_bin.21	ERR209185	85.42	3.58	0	67.52	263	203	9	1	1	1	2764359	531	3113	36.96	0	0	0	11	8.25	Yes	Firmicutes	Clostridia	Clostridiales	Lachnospiraceae	Butyrivibrio
UMGS1688	ERR1293725_bin.13	ERR1293725	67.44	0	0	67.44	179	105	0	1	1	1	1048718	214	1101	55.55	0	0	0	11	7.14	Yes	Firmicutes	Clostridia	NA	NA	NA
UMGS1689	ERR414250_bin.15	ERR414250	74.1	1.34	0	67.4	263	206	4	1	1	1	1532993	58	1531	26.41	94.12	0	14.77	18	42.5	Yes	Firmicutes	Clostridia	Clostridiales	Peptostreptococcaceae	Clostridium
UMGS1690	SRR5275395_bin.6	SRR5275395	71.05	0.73	0	67.4	263	177	3	1	1	1	1409561	290	1379	43.51	94.12	0	0	12	10.04	Yes	Firmicutes	Clostridia	Clostridiales	Ruminococcaceae	NA
UMGS1691	SRR1761704_bin.29	SRR1761704	92.09	4.94	22.73	67.39	420	334	20	1	1	1	3371717	222	3131	50.38	0	18	9.26	12	14.39	Yes	Firmicutes	Clostridia	Clostridiales	Lachnospiraceae	NA
UMGS1692	SRR769518_bin.25	SRR769518	87.23	3.97	9.09	67.38	261	200	11	1	1	0.577174	2054884	184	1925	59.4	0	0	0	14	15.76	Yes	Firmicutes	Clostridia	Clostridiales	Ruminococcaceae	NA
UMGS1693	ERR1620344_bin.21	ERR1620344	86.83	3.89	0	67.38	334	252	7	1	1	1	1977678	111	1907	53.48	92.44	0	11.42	16	9.9	No	Firmicutes	Negativicutes	Selenomonadales	Veillonellaceae	Megasphaera
UMGS1694	SRR3582149_bin.12	SRR3582149	67.35	0	0	67.35	292	181	0	1	1	1	1226543	319	1283	35.47	0	0	0	13	16.45	Yes	Firmicutes	Negativicutes	Selenomonadales	Veillonellaceae	Dialister
UMGS1695	ERR1018223_bin.41	ERR1018223	89.44	4.42	8.33	67.34	211	174	12	0.989329	0.77738	0.352479	2060019	192	1870	59.68	94.12	99.61	50.02	19	27.67	Yes	Actinobacteria	Actinobacteria	Coriobacteriales	Coriobacteriaceae	Collinsella
UMGS1696	SRR2992884_bin.50	SRR2992884	84.15	3.37	0	67.3	263	203	9	1	1	1	2633333	338	2465	55.37	0	0	0	17	5.73	Yes	Firmicutes	Clostridia	Clostridiales	NA	NA
UMGS1697	SRR5580035_bin.43	SRR5580035	75.86	1.72	100	67.26	104	51	1	0.637905	0.935271	0.935271	2948168	78	2475	48.02	0	0	10.02	17	11.85	No	Bacteroidetes	Bacteroidia	Bacteroidales	Bacteroidaceae	Bacteroides
UMGS1698	ERR866580_bin.6	ERR866580	69.81	0.51	0	67.26	425	307	2	1	1	1	1223013	282	1395	40.81	0	0	0	14	6.73	Yes	Proteobacteria	Betaproteobacteria	Rhodocyclales	Rhodocyclaceae	NA
UMGS1699	SRR341590_bin.30	SRR341590	76.2	1.79	0	67.25	263	210	3	0.988918	1	1	1573654	28	1497	26.41	0	18.66	33.37	19	15.19	No	Firmicutes	Clostridia	Clostridiales	Peptostreptococcaceae	Clostridium
UMGS1700	ERR414332_bin.49	ERR414332	89.61	4.49	0	67.16	149	135	4	0.816372	0.577174	0.577174	1277277	51	1350	29.65	0	52.38	11.32	8	12.52	Yes	Tenericutes	NA	NA	NA	NA
UMGS1701	ERR1293658_bin.10	ERR1293658	75.61	1.69	33.33	67.16	211	169	3	0.995771	0.982888	0.963384	1614838	315	1573	60.56	0	0	0	15	7.07	Yes	Actinobacteria	Actinobacteria	Coriobacteriales	Coriobacteriaceae	Collinsella
UMGS1702	SRR5106295_bin.36	SRR5106295	86.91	3.96	23.08	67.11	263	223	13	0.524944	0.894153	0.631875	1728301	106	1676	61.42	0	0	0	13	9.99	Yes	Firmicutes	Clostridia	Clostridiales	NA	NA
UMGS1703	SRR1761709_bin.12	SRR1761709	72.16	1.01	0	67.11	263	204	2	1	1	1	1073904	14	1039	37.28	0	34.83	14.77	18	21.24	Yes	Firmicutes	Clostridia	Clostridiales	Ruminococcaceae	NA
UMGS1704	SRR1761677_bin.20	SRR1761677	77.9	2.16	0	67.1	406	279	11	1	1	1	1903557	350	1824	59.31	0	23.09	0	15	9.35	Yes	Bacteroidetes	Bacteroidia	Bacteroidales	Porphyromonadaceae	NA
UMGS1705	SRR5558196_bin.77	SRR5558196	91.23	4.85	27.78	66.98	103	80	18	1	1	1	1370293	88	1397	30.12	0	19.24	0	19	7.85	No	Firmicutes	Clostridia	Clostridiales	Peptostreptococcaceae	Clostridium
UMGS1706	SRR2912775_bin.30	SRR2912775	83.66	3.34	33.33	66.96	211	167	9	0.995741	0.939158	0.825036	2000233	118	1759	59.75	94.12	0	10.94	16	17.28	Yes	Actinobacteria	Actinobacteria	Coriobacteriales	Coriobacteriaceae	Collinsella
UMGS1707	SRR6038464_bin.2	SRR6038464	66.94	0	0	66.94	223	167	0	1	1	1	838239	111	760	46.29	0	49.77	0	9	209.84	Yes	Firmicutes	Clostridia	Clostridiales	NA	NA
UMGS1708	ERR414318_bin.65	ERR414318	84.55	3.53	0	66.9	149	126	4	1	0.816372	0.577174	953006	21	969	29.97	0	0	0	15	14.97	Yes	Tenericutes	NA	NA	NA	NA
UMGS1709	SRR1761698_bin.37	SRR1761698	75.55	1.75	0	66.8	333	245	7	1	1	1	1949376	36	1861	40.8	0	0	5.3	12	23.42	Yes	Firmicutes	Clostridia	Clostridiales	Lachnospiraceae	NA
UMGS1710	ERR1293845_bin.21	ERR1293845	66.72	0	0	66.72	104	44	0	0.83589	0.80117	0.80117	4798756	638	4666	40.88	0	0	0	13	8.82	Yes	Bacteroidetes	Bacteroidia	Bacteroidales	Bacteroidaceae	Bacteroides
UMGS1711	SRR5558284_bin.37	SRR5558284	70.05	0.67	0	66.7	263	186	1	0.816372	0.816372	0.816372	1306779	30	1326	26.68	0	10.63	11.35	15	16.46	Yes	Firmicutes	Clostridia	Clostridiales	Peptostreptococcaceae	Clostridium
UMGS1712	ERR414373_bin.20	ERR414373	89.84	4.64	0	66.64	334	267	9	1	1	1	1578679	249	1666	45.16	0	0	0	17	7.08	Yes	Firmicutes	Negativicutes	Selenomonadales	Acidaminococcaceae	Phascolarctobacterium
UMGS1713	SRR5558198_bin.30	SRR5558198	79.34	2.56	0	66.54	171	133	3	0.577174	1	1	1698024	204	1893	35.65	0	0	15.25	15	6.21	Yes	NA	NA	NA	NA	NA
UMGS1714	ERR525716_bin.69	ERR525716	76.55	2.01	0	66.5	406	282	9	1	1	1	2189567	296	1931	57.98	0	24.85	10.74	10	11.66	Yes	Bacteroidetes	Bacteroidia	Bacteroidales	NA	NA
UMGS1715	ERR525979_bin.25	ERR525979	77.32	2.18	0	66.42	263	183	5	1	1	1	1390156	197	1434	53.89	0	24.53	0	14	8.81	No	Firmicutes	Clostridia	Clostridiales	NA	NA
UMGS1716	ERR589849_bin.11	ERR589849	66.29	0	0	66.29	149	115	0	1	1	0.95728	793258	41	724	30.1	0	0	0	14	21.89	Yes	Fusobacteria	Fusobacteriia	Fusobacteriales	Fusobacteriaceae	Fusobacterium
UMGS1717	SRR5057039_bin.40	SRR5057039	83.68	3.49	50	66.23	263	207	10	0.13427	0.577174	0.577174	2016272	200	2116	61.29	0	0	0	10	11.63	Yes	Firmicutes	Clostridia	Clostridiales	Oscillospiraceae	Oscillibacter
UMGS1718	SRR5127392_bin.30	SRR5127392	71.99	1.16	33.33	66.19	255	167	3	1	1	1	1826986	381	1907	48.21	0	0	0	15	10.45	Yes	Proteobacteria	Betaproteobacteria	Burkholderiales	Sutterellaceae	Sutterella
UMGS1719	ERR525899_bin.8	ERR525899	73.65	1.5	66.67	66.15	420	313	6	1	0.816372	0.577174	1816117	402	1902	65.21	93.28	0	5.57	18	9.25	No	Actinobacteria	Actinobacteria	Actinomycetales	Actinomycetaceae	Actinomyces
UMGS1720	SRR3992988_bin.43	SRR3992988	79.6	2.69	0	66.15	211	162	4	0.997872	0.978577	0.927997	1552334	299	1395	61.23	0	0	0	5	20.26	Yes	Actinobacteria	Actinobacteria	Coriobacteriales	Coriobacteriaceae	Collinsella
UMGS1721	SRR5127532_bin.11	SRR5127532	79.13	2.6	0	66.13	211	170	5	0.993635	0.974253	0.939158	1673636	263	1658	59.93	0	0	0	17	13.17	Yes	Actinobacteria	Actinobacteria	Coriobacteriales	Coriobacteriaceae	Collinsella
UMGS1722	SRR5056797_bin.6	SRR5056797	74.61	1.7	25	66.11	263	193	4	1	1	1	1653947	286	1714	47.29	94.12	0	8.62	12	6.54	Yes	Firmicutes	Clostridia	Clostridiales	Ruminococcaceae	NA
UMGS1724	ERR1293728_bin.2	ERR1293728	78.54	2.49	25	66.09	211	167	4	0.997872	0.982888	0.948019	1592570	327	1632	59.94	94.12	99.61	99.45	16	7	Yes	Actinobacteria	Actinobacteria	Coriobacteriales	Coriobacteriaceae	Collinsella
UMGS1725	ERR589544_bin.20	ERR589544	82.87	3.37	0	66.02	149	126	3	1	0.706999	0.706999	1577112	356	1799	27.92	0	0	0	16	6.89	Yes	Tenericutes	NA	NA	NA	NA
UMGS1726	SRR5127498_bin.5	SRR5127498	82.06	3.23	100	65.91	211	158	9	0.995741	0.980734	0.952427	1922704	259	1762	60.29	0	0	0	14	25.51	Yes	Actinobacteria	Actinobacteria	Coriobacteriales	Coriobacteriaceae	Collinsella
UMGS1727	ERR1620271_bin.25	ERR1620271	65.87	0	0	65.87	334	206	0	1	1	1	1062792	17	1002	49.09	0	0	0	14	155.91	Yes	Firmicutes	Negativicutes	Selenomonadales	Acidaminococcaceae	Acidaminococcus
UMGS1728	SRR3108056_bin.77	SRR3108056	65.87	0	0	65.87	223	135	0	0.86576	1	1	1147851	133	1066	47.39	0	51.34	59.28	10	11.08	Yes	Firmicutes	Clostridia	Clostridiales	NA	NA
UMGS1729	SRR3917563_bin.12	SRR3917563	75.67	1.97	0	65.82	211	163	4	0.974484	0.965565	0.921253	1628596	296	1620	60.16	0	0	0	15	8.01	Yes	Actinobacteria	Actinobacteria	Coriobacteriales	Coriobacteriaceae	Collinsella
UMGS1730	SRR5275432_bin.16	SRR5275432	78.08	2.46	40	65.78	263	172	5	0.706999	1	1	2131833	366	2382	53.45	89.92	0	0	15	17.55	Yes	Firmicutes	Clostridia	Clostridiales	NA	NA
UMGS1731	ERR1620261_bin.1	ERR1620261	68.88	0.63	33.33	65.73	420	287	3	1	1	1	1360520	261	1423	56.33	0	0	0	19	5.96	Yes	Actinobacteria	Actinobacteria	Actinomycetales	Actinomycetaceae	Actinomyces
UMGS1732	ERR1190816_bin.24	ERR1190816	86.22	4.11	41.67	65.67	211	170	12	0.993635	0.980734	0.948019	1956399	239	1748	60.51	0	0	0	15	15.51	Yes	Actinobacteria	Actinobacteria	Coriobacteriales	Coriobacteriaceae	Collinsella
UMGS1733	ERR011115_bin.6	ERR011115	66.27	0.12	0	65.67	487	324	1	0.30994	0.740597	0.904257	2260748	87	1806	52.25	0	51.01	0	17	43.58	Yes	Bacteroidetes	Bacteroidia	Bacteroidales	Prevotellaceae	Prevotella
UMGS1734	ERR688506_bin.12	ERR688506	74.53	1.79	50	65.58	263	185	4	0.123792	1	1	1348365	53	1368	27.72	0	20.61	10.91	16	37.06	Yes	Firmicutes	Clostridia	Clostridiales	Peptostreptococcaceae	Clostridium
UMGS1735	ERR525802_bin.17	ERR525802	70.03	0.89	50	65.58	263	184	2	1	1	1	2099209	269	2226	53.43	94.12	0	0	19	23.05	Yes	Firmicutes	Clostridia	Clostridiales	Ruminococcaceae	NA
UMGS1737	SRR4481730_bin.35	SRR4481730	65.52	0	0	65.52	103	46	0	1	1	1	1081288	224	1185	37.35	0	0	0	11	8.27	Yes	Tenericutes	Mollicutes	Erysipelotrichales	Erysipelotrichaceae	Solobacterium
UMGS1738	SRR1761713_bin.12	SRR1761713	65.5	0	0	65.5	102	44	0	0.844896	0.534114	0.534114	1868435	443	2069	58.71	0	0	0	15	12.19	Yes	Firmicutes	Clostridia	Clostridiales	Ruminococcaceae	Faecalibacterium
UMGS1739	SRR1761713_bin.38	SRR1761713	80.06	2.92	0	65.46	149	99	4	0.706999	0.706999	0.706999	1388843	106	1429	26.76	0	0	0	15	30.87	Yes	Tenericutes	NA	NA	NA	NA
UMGS1740	SRR585755_bin.17	SRR585755	74.81	1.87	40	65.46	263	196	5	1	0.4709	0.4709	1141794	61	1258	29.64	0	45.73	5.54	17	25.97	Yes	Firmicutes	Clostridia	Clostridiales	Peptostreptococcaceae	Clostridium
UMGS1741	ERR414360_bin.62	ERR414360	65.46	0	0	65.46	487	345	0	0.547294	0.915952	0.691439	2370635	48	1807	48.98	0	59.95	0	18	56.49	Yes	Bacteroidetes	Bacteroidia	Bacteroidales	Prevotellaceae	Prevotella
UMGS1742	ERR1305880_bin.2	ERR1305880	76.16	2.15	0	65.41	211	153	7	0.991495	0.965565	0.912204	1578137	286	1527	60.66	0	0	0	16	5.86	Yes	Actinobacteria	Actinobacteria	Coriobacteriales	Coriobacteriaceae	Collinsella
UMGS1743	SRR2912790_bin.34	SRR2912790	69.35	0.81	0	65.3	211	139	1	0.993607	0.978577	0.952427	1288484	41	1105	60.38	0	0	0	13	19.71	Yes	Actinobacteria	Actinobacteria	Coriobacteriales	Coriobacteriaceae	Collinsella
UMGS1744	SRR1761709_bin.21	SRR1761709	88.64	4.68	7.14	65.24	263	208	12	1	0.706999	0.706999	2030451	192	2057	59.13	0	0	0	15	15.4	Yes	Firmicutes	Clostridia	Clostridiales	NA	NA
UMGS1745	ERR688529_bin.47	ERR688529	65.07	0	0	65.07	103	44	0	0.44694	1	1	1704170	179	1539	45.69	0	0	0	11	7.74	Yes	Actinobacteria	Actinobacteria	Coriobacteriales	Coriobacteriaceae	Cryptobacterium
UMGS1746	SRR2155332_bin.24	SRR2155332	69.76	0.95	0	65.01	223	160	6	1	1	1	1193311	220	1318	52.27	0	0	0	9	7.44	Yes	Firmicutes	Clostridia	Clostridiales	NA	NA
UMGS1747	SRR3917697_bin.34	SRR3917697	65.32	0.07	0	64.97	211	132	1	0.989351	0.974253	0.954626	1118229	28	985	60.36	0	0	0	15	139.46	Yes	Actinobacteria	Actinobacteria	Coriobacteriales	Coriobacteriaceae	Collinsella
UMGS1748	ERR1190868_bin.84	ERR1190868	72.23	1.46	16.67	64.93	406	263	6	1	1	1	1984865	300	1892	54.14	0	0	5.03	14	6.43	Yes	Bacteroidetes	Bacteroidia	Bacteroidales	NA	NA
UMGS1749	SRR5279293_bin.34	SRR5279293	68	0.62	0	64.9	256	161	1	1	1	1	1153139	232	1159	47.61	0	0	0	10	6.21	Yes	Proteobacteria	Betaproteobacteria	Burkholderiales	Sutterellaceae	Sutterella
UMGS1750	SRR5580042_bin.48	SRR5580042	66.56	0.34	0	64.86	263	190	1	1	1	1	864877	127	975	38.2	0	19.83	0	17	5.75	Yes	Firmicutes	Clostridia	Clostridiales	Ruminococcaceae	NA
UMGS1751	ERR1293900_bin.11	ERR1293900	73.4	1.71	0	64.85	171	125	2	0.7449	1	1	1426860	322	1558	38.7	0	0	12.92	15	6.2	Yes	NA	NA	NA	NA	NA
UMGS1752	SRR2912792_bin.4	SRR2912792	64.84	0	0	64.84	103	46	0	1	0.577174	0.577174	1542433	440	1885	34.35	0	0	11.25	11	7.55	Yes	Tenericutes	Mollicutes	Erysipelotrichales	Erysipelotrichaceae	Solobacterium
UMGS1753	SRR1761706_bin.39	SRR1761706	79.03	2.85	37.5	64.78	443	314	8	1	1	1	1301509	201	1429	44.62	0	0	0	8	9.76	Yes	Firmicutes	Bacilli	Lactobacillales	Leuconostocaceae	Leuconostoc
UMGS1754	ERR505083_bin.47	ERR505083	67.88	0.62	0	64.78	263	196	3	0.706999	0.706999	0.706999	1442341	52	1668	27.09	94.12	0	10.6	16	13.07	Yes	Firmicutes	Clostridia	Clostridiales	Peptostreptococcaceae	Clostridium
UMGS1755	ERR1620325_bin.91	ERR1620325	87.9	4.7	0	64.4	211	164	19	0.995741	0.976417	0.941379	1948654	277	1809	60.21	0	34.96	0	18	7.29	Yes	Actinobacteria	Actinobacteria	Coriobacteriales	Coriobacteriaceae	Collinsella
UMGS1756	SRR3992983_bin.57	SRR3992983	88.09	4.76	71.43	64.29	261	195	7	0.925678	0.534114	0.377618	2004445	226	1846	59.54	0	0	0	13	40.82	Yes	Firmicutes	Clostridia	Clostridiales	Ruminococcaceae	Faecalibacterium
UMGS1757	SRR5279271_bin.28	SRR5279271	83.16	3.78	0	64.26	171	132	6	0.816372	1	1	3002695	494	3414	34.94	86.55	0	0	19	7.25	Yes	NA	NA	NA	NA	NA
UMGS1758	ERR414305_bin.11	ERR414305	79.1	2.97	0	64.25	263	187	8	1	1	1	1729450	144	1702	59.77	0	0	0	16	73.25	Yes	Firmicutes	Clostridia	Clostridiales	NA	NA
UMGS1759	ERR209240_bin.10	ERR209240	85.46	4.25	0	64.21	263	203	7	1	1	1	2342513	253	2302	43.61	0	0	9.37	13	10.88	No	Firmicutes	Clostridia	Clostridiales	Lachnospiraceae	Roseburia
UMGS1760	ERR321543_bin.5	ERR321543	68.43	0.85	0	64.18	171	114	1	0.588973	0.857208	0.315357	1556545	353	1980	34.6	0	16.96	6.22	12	6.82	No	NA	NA	NA	NA	NA
UMGS1761	SRR769529_bin.17	SRR769529	71.13	1.4	0	64.13	250	192	1	1	1	0.975003	1164030	190	1194	27.69	0	46.44	99.83	16	32.93	Yes	Firmicutes	Clostridia	Clostridiales	Peptostreptococcaceae	Clostridium
UMGS1762	SRR1761711_bin.32	SRR1761711	77.07	2.59	100	64.12	104	51	2	0.547136	0.611904	0.666361	4107376	398	3657	42.77	94.96	0	10.5	18	18.26	Yes	Bacteroidetes	Bacteroidia	Bacteroidales	Prevotellaceae	Prevotella
UMGS1763	ERR1913124_bin.12	ERR1913124	74.49	2.08	0	64.09	211	161	5	0.987368	0.982888	0.9612	1532405	290	1551	60.05	0	0	0	17	6.52	Yes	Actinobacteria	Actinobacteria	Coriobacteriales	Coriobacteriaceae	Collinsella
UMGS1764	ERR1018304_bin.14	ERR1018304	72.81	1.75	100	64.06	103	46	1	0.706999	1	1	2368186	255	2419	39.62	0	0	0	7	21.49	Yes	Firmicutes	Negativicutes	Selenomonadales	Veillonellaceae	Megamonas
UMGS1765	ERR525886_bin.15	ERR525886	64.04	0	0	64.04	149	112	0	0.44694	1	1	824182	31	804	29.65	0	0	0	15	45.7	Yes	Fusobacteria	Fusobacteriia	Fusobacteriales	Fusobacteriaceae	Fusobacterium
UMGS1766	SRR1196455_bin.34	SRR1196455	69.13	1.03	0	63.98	263	179	4	1	1	1	1722658	335	1899	59.17	0	0	0	8	8.84	Yes	Firmicutes	Clostridia	Clostridiales	NA	NA
UMGS1767	SRR5275445_bin.35	SRR5275445	69.37	1.08	0	63.97	211	152	2	0.987457	0.985038	0.965565	1395423	309	1483	59.59	0	0	0	15	13.93	Yes	Actinobacteria	Actinobacteria	Coriobacteriales	Coriobacteriaceae	Collinsella
UMGS1768	SRR5275462_bin.23	SRR5275462	73.77	1.96	0	63.97	406	279	6	1	1	1	2537090	381	2389	49.5	0	24.85	27.93	16	15.28	Yes	Bacteroidetes	Bacteroidia	Bacteroidales	NA	NA
UMGS1769	ERR1018216_bin.28	ERR1018216	67.92	0.79	0	63.97	475	330	3	1	1	1	1313475	183	1228	48.01	0	0	0	14	7.56	No	Bacteroidetes	Bacteroidia	Bacteroidales	Porphyromonadaceae	Porphyromonas
UMGS1771	ERR525716_bin.11	ERR525716	70.63	1.34	0	63.93	263	179	3	0.706999	1	1	1547637	333	1619	39.98	92.44	0	8.85	10	6.24	Yes	Firmicutes	Clostridia	Clostridiales	Ruminococcaceae	Ruminococcus
UMGS1772	SRR341608_bin.22	SRR341608	73.38	1.9	0	63.88	278	182	3	1	1	1	2187686	352	2774	52.73	91.6	0	11.01	15	8.87	Yes	Firmicutes	Clostridia	Clostridiales	Lachnospiraceae	NA
UMGS1773	SRR4783567_bin.42	SRR4783567	73.24	1.88	33.33	63.84	211	144	3	1	1	1	1872414	346	1676	61.87	0	0	0	8	8.08	Yes	Actinobacteria	Actinobacteria	Coriobacteriales	Coriobacteriaceae	NA
UMGS1774	ERR321233_bin.5	ERR321233	71.88	1.61	0	63.83	223	172	2	1	1	0.865893	932090	145	897	33.67	0	0	0	7	10.63	Yes	Firmicutes	Clostridia	NA	NA	NA
UMGS1775	ERR1913115_bin.35	ERR1913115	63.76	0	0	63.76	263	179	0	0.577174	1	1	1209559	17	1168	36.21	0	0	0	15	21.97	Yes	Firmicutes	Clostridia	Clostridiales	Ruminococcaceae	NA
UMGS1776	SRR5558195_bin.42	SRR5558195	72.44	1.75	0	63.69	103	49	1	0.360052	0.207813	0.207813	4673304	480	4713	37.42	0	0	11.79	16	14.14	Yes	Firmicutes	Clostridia	Clostridiales	NA	NA
UMGS1777	SRR5275432_bin.13	SRR5275432	87.43	4.77	18.75	63.58	420	346	16	1	1	1	2430574	240	2402	42.81	0	0	0	10	15.87	Yes	Firmicutes	Clostridia	Clostridiales	Lachnospiraceae	NA
UMGS1778	ERR1190962_bin.65	ERR1190962	71.98	1.68	0	63.58	263	162	5	1	0.706999	0.706999	1642540	317	1731	45.6	0	0	0	11	5.93	Yes	Firmicutes	Clostridia	Clostridiales	Ruminococcaceae	Ruminococcus
UMGS1779	SRR5106325_bin.8	SRR5106325	67.97	0.88	0	63.57	211	128	2	0.991469	0.974253	0.943596	1433754	280	1400	60.81	0	0	0	12	5	Yes	Actinobacteria	Actinobacteria	Coriobacteriales	Coriobacteriaceae	Collinsella
UMGS1780	ERR688538_bin.58	ERR688538	68.91	1.08	0	63.51	211	139	2	1	1	1	2012864	375	1935	61.23	0	0	0	16	7.63	Yes	Actinobacteria	Actinobacteria	Coriobacteriales	Coriobacteriaceae	NA
UMGS1781	SRR1761709_bin.44	SRR1761709	71.77	1.68	33.33	63.37	263	198	3	0.881647	0.332926	0.332926	1118857	54	1179	28.74	93.28	22.96	5.54	13	90.63	Yes	Firmicutes	Clostridia	Clostridiales	Peptostreptococcaceae	Clostridium
UMGS1782	ERR1190607_bin.60	ERR1190607	75.89	2.52	0	63.29	263	206	8	0.942665	0.7449	0.7449	1908014	160	1923	30.48	0	46.44	0	17	10.02	No	Firmicutes	Clostridia	Clostridiales	Peptostreptococcaceae	Clostridium
UMGS1783	ERR911961_bin.55	ERR911961	79.74	3.3	0	63.24	263	208	9	1	1	1	1616812	298	1690	57.11	0	0	0	13	6.12	Yes	Firmicutes	Clostridia	Clostridiales	NA	NA
UMGS1784	SRR5056967_bin.2	SRR5056967	85.32	4.43	10	63.17	278	200	10	0.816247	0.706891	0.706891	4720348	197	4069	57.65	0	0	12	20	27.52	Yes	Firmicutes	Clostridia	Clostridiales	Peptostreptococcaceae	Clostridium
UMGS1785	ERR011192_bin.13	ERR011192	66.31	0.63	100	63.16	143	95	2	1	1	1	1027062	246	1185	53.35	0	0	0	12	4.4	Yes	Spirochaetes	Spirochaetia	NA	NA	NA
UMGS1786	ERR1190609_bin.33	ERR1190609	64.74	0.32	0	63.14	274	159	1	0.534114	0.816372	1	2112367	391	2333	37.06	0	0	0	9	6.18	Yes	Firmicutes	Clostridia	Clostridiales	Lachnospiraceae	Blautia
UMGS1787	SRR5032295_bin.18	SRR5032295	63.1	0	0	63.1	104	44	0	0.706566	0.7449	1	3004760	155	2448	46.69	0	0	0	15	85.32	Yes	Bacteroidetes	Bacteroidia	Bacteroidales	Prevotellaceae	Prevotella
UMGS1788	SRR341705_bin.23	SRR341705	65.99	0.58	0	63.09	263	181	3	1	1	1	1241818	127	1290	27.46	0	21.07	0	13	11.72	Yes	Firmicutes	Clostridia	Clostridiales	Peptostreptococcaceae	Clostridium
UMGS1789	ERR321346_bin.16	ERR321346	69.46	1.28	0	63.06	171	121	2	0.599772	0.92153	0.222957	1516197	316	1761	32.28	0	0	0	15	7.34	Yes	NA	NA	NA	NA	NA
UMGS1790	SRR6028422_bin.2	SRR6028422	69.1	1.21	0	63.05	211	145	2	0.989445	0.978577	0.956821	1362182	303	1378	60.09	0	0	0	15	10.04	Yes	Actinobacteria	Actinobacteria	Coriobacteriales	Coriobacteriaceae	Collinsella
UMGS1791	SRR1930128_bin.1	SRR1930128	81.82	3.76	9.09	63.02	171	137	6	0.448345	0.4709	0.332926	2047203	171	2131	33.28	0	0	16.62	18	12.64	No	NA	NA	NA	NA	NA
UMGS1793	ERR414423_bin.30	ERR414423	67.24	0.86	0	62.94	102	44	1	1	1	1	1506156	84	1340	48.79	0	0	0	15	12.73	Yes	Proteobacteria	Gammaproteobacteria	Aeromonadales	Succinivibrionaceae	NA
UMGS1794	ERR866562_bin.1	ERR866562	74.32	2.28	15.79	62.92	704	528	19	0.797236	0.935271	1	1567446	296	1718	42.22	0	0	0	12	2.41	Yes	Firmicutes	Bacilli	Lactobacillales	Streptococcaceae	Streptococcus
UMGS1795	ERR1305896_bin.23	ERR1305896	73.56	2.13	0	62.91	247	159	3	1	1	1	1491736	280	1398	46.44	0	35.03	0	13	6.63	Yes	Firmicutes	Clostridia	Clostridiales	Peptostreptococcaceae	Clostridium
UMGS1796	ERR414250_bin.11	ERR414250	70.18	1.46	0	62.88	263	196	5	1	1	1	1355914	210	1372	27.6	0	0	0	13	7.98	No	Firmicutes	Clostridia	Clostridiales	Peptostreptococcaceae	Clostridium
UMGS1797	ERR525775_bin.22	ERR525775	81.49	3.74	0	62.79	406	314	14	0.706999	1	1	2135591	332	1912	57.53	0	0	0	14	12.74	Yes	Bacteroidetes	Bacteroidia	Bacteroidales	Porphyromonadaceae	NA
UMGS1798	SRR3993013_bin.71	SRR3993013	66.11	0.67	0	62.76	263	151	1	1	1	1	1544482	339	1305	60.2	0	0	0	4	8.94	Yes	Firmicutes	Clostridia	Clostridiales	NA	NA
UMGS1799	ERR688512_bin.27	ERR688512	73.35	2.14	10	62.65	354	233	10	1	1	1	3267915	447	3090	51.08	0	0	0	9	7.35	Yes	Firmicutes	Clostridia	Clostridiales	Lachnospiraceae	NA
UMGS1800	ERR1913066_bin.25	ERR1913066	75.56	2.59	0	62.61	211	163	10	0.982888	0.822582	0.341849	1786667	323	1814	59.92	0	0	0	17	6.97	No	Actinobacteria	Actinobacteria	Coriobacteriales	Coriobacteriaceae	Collinsella
UMGS1801	SRR5558005_bin.21	SRR5558005	62.59	0	0	62.59	487	331	0	0.277817	0.567416	0.948538	1919277	53	1525	50.57	0	0	0	17	12.73	No	Bacteroidetes	Bacteroidia	Bacteroidales	Prevotellaceae	Prevotella
UMGS1802	SRR3993040_bin.40	SRR3993040	67.57	1.01	0	62.52	263	169	2	1	1	1	1362782	357	1294	61.47	0	0	0	4	10.1	Yes	Firmicutes	Clostridia	Clostridiales	Ruminococcaceae	NA
UMGS1805	SRR5056853_bin.26	SRR5056853	62.39	0	0	62.39	171	121	0	1	1	1	674133	5	699	43.16	0	0	0	19	11.69	Yes	Saccharibacteria	NA	NA	NA	NA
UMGS1806	SRR5279238_bin.24	SRR5279238	66.06	0.74	0	62.36	103	50	2	1	0.925536	0.755234	3159708	758	3440	41.5	0	0	0	13	6.11	Yes	Firmicutes	Clostridia	Clostridiales	Lachnospiraceae	Roseburia
UMGS1807	ERR011185_bin.5	ERR011185	70.21	1.58	0	62.31	295	182	3	1	1	1	2147710	452	2566	41.37	0	0	0	20	10.59	Yes	Firmicutes	Negativicutes	Selenomonadales	Veillonellaceae	Dialister
UMGS1808	SRR4408054_bin.8	SRR4408054	67.04	0.95	42.86	62.29	404	293	7	1	1	1	2518779	604	2588	35.59	0	0	0	13	18.5	Yes	Firmicutes	Clostridia	Clostridiales	Peptostreptococcaceae	Clostridium
UMGS1809	ERR1190576_bin.39	ERR1190576	67.88	1.12	0	62.28	149	103	1	1	0.95728	0.499312	1514512	367	1610	32.03	0	0	14.74	13	5.7	Yes	Fusobacteria	Fusobacteriia	Fusobacteriales	Fusobacteriaceae	Fusobacterium
UMGS1810	ERR1305897_bin.5	ERR1305897	79.82	3.51	0	62.27	103	50	3	1	1	1	1864024	251	1749	38.42	86.55	0	0	15	7.54	Yes	Firmicutes	Clostridia	Clostridiales	NA	NA
UMGS1811	ERR1620306_bin.17	ERR1620306	72	1.95	66.67	62.25	333	226	6	0.44694	1	1	1820998	384	1978	49.08	0	0	0	12	5.78	Yes	Firmicutes	Clostridia	Clostridiales	Lachnospiraceae	Ruminococcus
UMGS1812	ERR414278_bin.13	ERR414278	62.79	0.11	0	62.24	149	84	1	1	1	1	778564	149	739	34.62	0	31.25	9.5	11	6.9	Yes	Firmicutes	NA	NA	NA	NA
UMGS1813	ERR1913071_bin.26	ERR1913071	87.18	4.99	0	62.23	171	146	7	0.225172	0.816372	1	2129471	328	2177	31.89	91.6	23.03	5.68	16	12.21	Yes	NA	NA	NA	NA	NA
UMGS1815	SRR3737012_bin.16	SRR3737012	78.67	3.3	0	62.17	263	179	7	1	1	1	1721463	303	1717	52.8	0	0	10.63	11	8.16	Yes	Firmicutes	Clostridia	Clostridiales	NA	NA
UMGS1816	ERR1297772_bin.30	ERR1297772	82.26	4.03	0	62.11	211	177	5	0.985303	0.982888	0.959012	1799935	325	1762	60.18	0	0	0	18	8.63	Yes	Actinobacteria	Actinobacteria	Coriobacteriales	Coriobacteriaceae	Collinsella
UMGS1817	ERR1018213_bin.39	ERR1018213	70.69	1.72	100	62.09	104	47	1	1	1	1	1185697	112	1091	47.5	0	0	0	15	11.1	Yes	Actinobacteria	Actinobacteria	Coriobacteriales	Coriobacteriaceae	Atopobium
UMGS1818	SRR3131704_bin.1	SRR3131704	66.24	0.83	8.33	62.09	1397	965	12	1	1	1	3148284	613	3322	62.96	0	0	0	13	7.07	No	Proteobacteria	Gammaproteobacteria	Pseudomonadales	Pseudomonadaceae	Pseudomonas
UMGS1819	SRR2912801_bin.31	SRR2912801	62.03	0	0	62.03	278	175	0	0.534114	1	0.706999	1233090	36	1229	42.98	0	0	0	5	122.22	Yes	Firmicutes	Clostridia	Clostridiales	Lachnospiraceae	NA
UMGS1820	ERR414241_bin.52	ERR414241	69.87	1.57	0	62.02	263	166	3	1	1	1	1147033	227	1175	44.68	94.12	0	12.17	6	7.13	Yes	Firmicutes	Clostridia	Clostridiales	NA	NA
UMGS1821	ERR1578643_bin.21	ERR1578643	67.9	1.18	0	62	284	185	2	1	1	1	1688246	383	1780	64.25	0	0	0	12	5.65	No	Proteobacteria	Deltaproteobacteria	Desulfovibrionales	Desulfovibrionaceae	Desulfovibrio
UMGS1822	SRR1761715_bin.33	SRR1761715	73.72	2.35	0	61.97	263	168	4	1	1	1	1337165	278	1449	48.54	0	0	0	13	9.88	No	Firmicutes	Clostridia	Clostridiales	Eubacteriaceae	Eubacterium
UMGS1823	SRR1761673_bin.41	SRR1761673	70.05	1.63	0	61.9	263	163	5	1	1	1	1941664	440	2128	46.75	85.71	0	0	12	5.64	Yes	Firmicutes	Clostridia	Clostridiales	Ruminococcaceae	Ruminococcus
UMGS1824	ERR1190606_bin.28	ERR1190606	61.8	0	0	61.8	149	111	0	1	1	1	883980	25	882	28.56	0	0	0	19	141.58	Yes	Fusobacteria	Fusobacteriia	Fusobacteriales	Fusobacteriaceae	Fusobacterium
UMGS1825	SRR5275449_bin.3	SRR5275449	80.77	3.8	14.29	61.77	263	215	7	0.865893	1	0.816372	1879723	392	2135	60.42	0	0	34.29	16	11.02	Yes	Firmicutes	Clostridia	Clostridiales	Clostridiaceae	Butyricicoccus
UMGS1826	ERR1305891_bin.67	ERR1305891	86.36	4.92	7.14	61.76	263	211	14	1	1	1	2123644	198	2107	55.86	93.28	0	6.91	15	8.05	Yes	Firmicutes	Clostridia	Clostridiales	Ruminococcaceae	NA
UMGS1828	ERR1578671_bin.62	ERR1578671	62.77	0.22	100	61.67	257	156	1	1	1	1	1136343	60	1107	63.13	0	0	0	5	9.75	No	Firmicutes	Clostridia	Clostridiales	NA	NA
UMGS1829	ERR209478_bin.33	ERR209478	84.8	4.64	10.34	61.6	406	292	29	1	1	1	4736700	841	4763	37.68	90.76	0	24.99	17	8.28	Yes	Bacteroidetes	Bacteroidia	Bacteroidales	Porphyromonadaceae	NA
UMGS1831	SRR5056749_bin.10	SRR5056749	61.51	0	0	61.51	171	115	0	1	1	1	624962	60	686	43.43	0	21.85	0	19	6.26	Yes	Saccharibacteria	NA	NA	NA	NA
UMGS1832	ERR1190888_bin.21	ERR1190888	69.55	1.61	0	61.5	211	131	2	0.816372	0.706999	0.706999	1560077	256	1473	61.77	0	0	0	14	6.75	Yes	Actinobacteria	Actinobacteria	Coriobacteriales	Coriobacteriaceae	Slackia
UMGS1833	SRR5963345_bin.25	SRR5963345	64.56	0.63	100	61.41	278	188	1	1	1	1	4940098	59	4038	42.12	0	0	0	16	78.5	Yes	Firmicutes	Clostridia	Clostridiales	Lachnospiraceae	Robinsoniella
UMGS1834	SRR5127700_bin.13	SRR5127700	74.81	2.69	25	61.36	211	148	4	1	0.982888	0.9612	1803518	334	1699	60.04	94.12	0	52	18	14.44	Yes	Actinobacteria	Actinobacteria	Coriobacteriales	Coriobacteriaceae	Collinsella
UMGS1835	ERR1578631_bin.33	ERR1578631	61.29	0	0	61.29	211	137	0	0.706891	0.706999	0.706999	802447	14	753	60.86	0	0	0	13	26.24	Yes	Actinobacteria	Actinobacteria	Coriobacteriales	Coriobacteriaceae	Collinsella
UMGS1836	SRR2992894_bin.7	SRR2992894	65.32	0.81	0	61.27	211	139	1	0.987368	0.980734	0.959012	1428133	71	1240	60.09	89.92	0	0	14	12.56	Yes	Actinobacteria	Actinobacteria	Coriobacteriales	Coriobacteriaceae	Collinsella
UMGS1837	ERR011299_bin.3	ERR011299	61.95	0.16	100	61.15	316	184	1	1	1	1	1568223	369	1640	54.08	0	0	11.35	11	1.96	Yes	Bacteroidetes	Bacteroidia	Bacteroidales	Rikenellaceae	Alistipes
UMGS1838	ERR1578647_bin.10	ERR1578647	61.11	0	0	61.11	263	137	0	1	1	1	1034039	265	1201	42.69	0	0	10.53	11	5.24	Yes	Firmicutes	Clostridia	Clostridiales	Ruminococcaceae	NA
UMGS1839	ERR414232_bin.14	ERR414232	67.75	1.34	0	61.05	263	165	3	0.706999	1	1	1643165	361	1820	54.08	93.28	0	0	12	6.66	Yes	Firmicutes	Clostridia	Clostridiales	Ruminococcaceae	NA
UMGS1840	ERR209476_bin.9	ERR209476	71.75	2.15	0	61	263	168	5	1	1	1	1905805	390	2003	40.3	94.12	0	0	10	9.68	Yes	Firmicutes	Clostridia	Clostridiales	NA	NA
UMGS1841	SRR3993003_bin.5	SRR3993003	78.09	3.43	40	60.94	211	166	5	0.972087	0.943596	0.870627	1873237	266	1726	60.22	94.12	52.9	11.69	13	55.15	Yes	Actinobacteria	Actinobacteria	Coriobacteriales	Coriobacteriaceae	Collinsella
UMGS1842	ERR1190934_bin.11	ERR1190934	60.86	0	0	60.86	211	110	0	0.114158	1	1	1121247	228	1137	65.43	0	0	0	14	6.66	Yes	Actinobacteria	Actinobacteria	Coriobacteriales	Coriobacteriaceae	Collinsella
UMGS1843	SRR5032302_bin.31	SRR5032302	75.78	3.01	0	60.73	278	177	8	1	1	1	2189982	267	1978	47.95	0	0	5.44	14	9.45	Yes	Firmicutes	Clostridia	Clostridiales	Peptostreptococcaceae	Clostridium
UMGS1844	ERR589567_bin.9	ERR589567	83.81	4.62	0	60.71	177	147	8	0.706999	0.706999	0.706999	3450549	360	3590	33.46	0	0	0	19	9.45	Yes	Tenericutes	Mollicutes	Erysipelotrichales	Erysipelotrichaceae	Solobacterium
UMGS1845	SRR341607_bin.5	SRR341607	69.31	1.72	100	60.71	104	46	1	0.26673	1	1	5942988	189	4606	41.44	0	0	0	18	25.78	Yes	Bacteroidetes	Bacteroidia	Bacteroidales	Bacteroidaceae	Bacteroides
UMGS1846	SRR585762_bin.16	SRR585762	69.09	1.68	25	60.69	263	153	4	1	1	1	1402119	325	1515	41.64	0	0	0	12	8.86	Yes	Firmicutes	Clostridia	Clostridiales	Ruminococcaceae	Ruminococcus
UMGS1847	ERR1190974_bin.1	ERR1190974	60.69	0	0	60.69	104	38	0	0.377271	1	1	1951912	218	1543	48.25	88.24	0	10.94	12	9.29	Yes	Bacteroidetes	Bacteroidia	Bacteroidales	Prevotellaceae	Prevotella
UMGS1848	SRR5057083_bin.11	SRR5057083	60.68	0	0	60.68	171	119	0	1	1	1	664737	40	717	43.49	68.07	0	60.07	18	15.53	Yes	Saccharibacteria	NA	NA	NA	NA
UMGS1850	ERR1305890_bin.5	ERR1305890	77.3	3.36	0	60.5	263	181	5	1	0.865893	0.706891	1720775	128	1607	59.9	0	0	0	7	18.46	Yes	Firmicutes	Clostridia	Clostridiales	NA	NA
UMGS1851	ERR321293_bin.6	ERR321293	71.51	2.21	0	60.46	250	149	5	1	1	1	2432879	429	2545	48.26	0	19.63	0	15	10.98	Yes	Firmicutes	Clostridia	Clostridiales	Peptostreptococcaceae	Clostridium
UMGS1852	ERR414343_bin.75	ERR414343	70.03	1.92	14.29	60.43	263	183	7	0.097725	0.706999	0.706999	1599026	70	1597	27.9	0	0	0	17	19.4	Yes	Firmicutes	Clostridia	Clostridiales	Peptostreptococcaceae	Clostridium
UMGS1853	SRR5558119_bin.13	SRR5558119	68.46	1.61	0	60.41	211	137	2	0.989445	0.982888	0.952427	1507790	303	1558	60.44	0	0	0	12	5.01	Yes	Actinobacteria	Actinobacteria	Coriobacteriales	Coriobacteriaceae	Collinsella
UMGS1855	ERR1190896_bin.57	ERR1190896	85.06	4.94	23.53	60.36	104	65	17	1	1	1	2657597	76	2213	52.38	0	0	10.26	16	10	Yes	Bacteroidetes	Bacteroidia	Bacteroidales	Porphyromonadaceae	NA
UMGS1857	SRR4305075_bin.6	SRR4305075	69.07	1.75	0	60.32	250	175	3	1	1	1	1864214	164	1816	34.52	0	0	0	17	40.65	Yes	Firmicutes	Clostridia	Clostridiales	Eubacteriaceae	Garciella
UMGS1858	SRR6028285_bin.10	SRR6028285	81.36	4.21	0	60.31	263	206	9	1	1	1	1773026	334	1845	58.37	94.12	0	12.17	16	10.98	Yes	Firmicutes	Clostridia	Clostridiales	Ruminococcaceae	NA
UMGS1859	ERR414338_bin.75	ERR414338	81.26	4.19	22.22	60.31	263	203	9	0.841499	0.961954	0.859737	2116977	238	2204	59.27	91.6	0	9.37	19	79.51	Yes	Firmicutes	Clostridia	Clostridiales	NA	NA
UMGS1860	SRR5057083_bin.13	SRR5057083	61.78	0.32	0	60.18	277	146	1	1	1	1	1569012	391	1774	38.17	0	6.13	0	11	5.39	Yes	Firmicutes	Clostridia	Clostridiales	Eubacteriaceae	Eubacterium
UMGS1861	ERR525823_bin.1	ERR525823	64.21	0.81	0	60.16	211	128	1	0.425815	0.353013	0.353013	1210144	210	1228	56.55	0	0	0	14	6.44	Yes	Actinobacteria	Actinobacteria	Coriobacteriales	Coriobacteriaceae	Eggerthella
UMGS1862	SRR5127442_bin.9	SRR5127442	62.11	0.4	0	60.11	211	123	1	0.993635	0.982888	0.9612	1412052	280	1343	60.5	0	0	0	14	28.13	Yes	Actinobacteria	Actinobacteria	Coriobacteriales	Coriobacteriaceae	Collinsella
UMGS1863	SRR1761699_bin.32	SRR1761699	79.7	3.93	0	60.05	149	111	4	1	1	1	1107310	65	1167	26.85	0	0	9.23	16	16.11	No	Tenericutes	NA	NA	NA	NA
UMGS1864	SRR1761721_bin.44	SRR1761721	72.79	2.57	14.29	59.94	263	201	7	1	1	1	1501660	55	1556	29.13	0	46.12	0	18	19.2	Yes	Firmicutes	Clostridia	Clostridiales	Peptostreptococcaceae	Clostridium
UMGS1865	SRR3108064_bin.50	SRR3108064	73.47	2.71	0	59.92	263	196	5	1	1	1	1673059	249	1627	57.01	0	23.68	8.96	11	10.8	Yes	Firmicutes	Clostridia	Clostridiales	NA	NA
UMGS1867	SRR1761704_bin.11	SRR1761704	75.48	3.12	33.33	59.88	263	204	9	1	1	1	1591906	323	1603	49.02	0	0	0	9	10.72	Yes	Firmicutes	Clostridia	Clostridiales	Ruminococcaceae	NA
UMGS1868	SRR3737012_bin.36	SRR3737012	80.78	4.19	0	59.83	263	193	10	1	1	1	1718359	137	1661	61.04	0	0	0	16	11.77	Yes	Firmicutes	Clostridia	Clostridiales	NA	NA
UMGS1869	ERR414339_bin.30	ERR414339	77.07	3.45	0	59.82	104	49	2	0.553937	1	0.865893	8495837	436	6822	42.6	94.96	59.36	10.8	20	19.49	No	Bacteroidetes	Bacteroidia	Bacteroidales	Bacteroidaceae	Bacteroides
UMGS1870	SRR2992900_bin.16	SRR2992900	59.81	0	0	59.81	104	47	0	1	1	1	1270591	292	1367	48.49	0	0	0	12	4.72	Yes	Firmicutes	Clostridia	Clostridiales	Ruminococcaceae	Ruminococcus
UMGS1871	SRR5275457_bin.33	SRR5275457	65.41	1.12	0	59.81	149	77	1	1	1	1	1228653	50	1157	29.29	85.71	0	7.28	16	330.25	Yes	Fusobacteria	Fusobacteriia	Fusobacteriales	Fusobacteriaceae	Fusobacterium
UMGS1872	ERR1293915_bin.6	ERR1293915	69.6	1.96	0	59.8	263	185	5	1	1	1	1796845	371	1955	61.11	0	0	0	8	7.08	Yes	Firmicutes	Clostridia	Clostridiales	NA	NA
UMGS1873	SRR2992885_bin.6	SRR2992885	59.73	0	0	59.73	104	47	0	0.995741	0.963384	0.950225	1434744	310	1473	60.32	0	0	0	12	5	Yes	Actinobacteria	Actinobacteria	Coriobacteriales	Coriobacteriaceae	Collinsella
UMGS1874	DRR042452_bin.28	DRR042452	59.68	0	0	59.68	211	123	0	0.997872	0.976417	0.945809	980109	18	889	59.81	0	0	0	14	27.12	Yes	Actinobacteria	Actinobacteria	Coriobacteriales	Coriobacteriaceae	Collinsella
UMGS1875	SRR4451547_bin.12	SRR4451547	68.42	1.75	100	59.67	103	43	1	0.816247	0.865893	0.706891	4682631	746	4209	58.03	0	0	0	4	9.59	Yes	Firmicutes	Clostridia	Clostridiales	Peptostreptococcaceae	Clostridium
UMGS1877	SRR4444778_bin.17	SRR4444778	59.5	0	0	59.5	171	108	0	1	1	1	559257	73	631	43.91	0	0	0	15	8	Yes	Saccharibacteria	NA	NA	NA	NA
UMGS1878	SRR4481730_bin.32	SRR4481730	63.74	0.85	0	59.49	171	120	1	1	1	0.706999	651430	30	654	35.4	71.43	24.92	11.97	18	17.36	Yes	NA	NA	NA	NA	NA
UMGS1879	ERR525960_bin.8	ERR525960	68.41	1.81	0	59.36	211	152	3	0.985303	0.978577	0.952427	1452139	297	1492	59.57	0	0	0	18	11.52	Yes	Actinobacteria	Actinobacteria	Coriobacteriales	Coriobacteriaceae	Collinsella
UMGS1880	ERR505084_bin.22	ERR505084	68.8	1.9	0	59.3	263	159	4	1	1	1	1325935	218	1279	54.2	0	0	47.9	15	9.02	Yes	Firmicutes	Clostridia	Clostridiales	NA	NA
UMGS1881	SRR6028516_bin.12	SRR6028516	65.89	1.32	0	59.29	406	262	5	1	1	1	1933519	386	1683	53.54	0	0	0	12	11.24	Yes	Bacteroidetes	Bacteroidia	Bacteroidales	Porphyromonadaceae	NA
UMGS1882	ERR1913112_bin.4	ERR1913112	73.99	2.95	14.29	59.24	263	171	7	1	1	1	2175741	572	2407	37.31	91.6	0	14.84	15	7.62	Yes	Firmicutes	Clostridia	Clostridiales	Ruminococcaceae	Ruminococcus
UMGS1883	ERR1190875_bin.15	ERR1190875	65.72	1.34	0	59.02	263	154	2	1	1	1	1506221	330	1494	47.62	0	0	0	13	5.92	Yes	Firmicutes	Clostridia	Clostridiales	NA	NA
UMGS1884	ERR525813_bin.40	ERR525813	60.66	0.35	0	58.91	247	128	1	0.706999	1	1	1632410	98	1493	48.31	0	0	86.19	13	10.52	Yes	Firmicutes	Clostridia	Clostridiales	Peptostreptococcaceae	Clostridium
UMGS1886	ERR1293698_bin.17	ERR1293698	69.71	2.17	8.33	58.86	263	158	10	1	0.89429	0.77436	1841653	456	1880	47.08	0	0	0	6	6.62	Yes	Firmicutes	Clostridia	Clostridiales	Ruminococcaceae	Ruminococcus
UMGS1887	ERR1190798_bin.50	ERR1190798	64.92	1.22	0	58.82	211	148	6	1	1	1	1738383	76	1493	64.64	0	0	0	18	13.42	Yes	Actinobacteria	Actinobacteria	Coriobacteriales	Coriobacteriaceae	Olsenella
UMGS1889	SRR1761672_bin.20	SRR1761672	68.84	2.01	0	58.79	263	170	2	1	1	1	2206036	327	2255	46.69	86.55	0	7.62	17	7.5	Yes	Firmicutes	Clostridia	Clostridiales	Ruminococcaceae	Ruminococcus
UMGS1890	ERR1190957_bin.4	ERR1190957	67.54	1.75	0	58.79	103	48	1	1	1	0.706999	1506092	319	1548	59.28	0	0	0	7	5.59	Yes	Proteobacteria	Deltaproteobacteria	Desulfovibrionales	Desulfovibrionaceae	Desulfovibrio
UMGS1891	SRR5963187_bin.8	SRR5963187	58.78	0	0	58.78	104	39	0	1	1	1	3803778	246	3550	60.89	0	0	0	17	9.8	No	Proteobacteria	Gammaproteobacteria	Enterobacteriales	Enterobacteriaceae	NA
UMGS1892	SRR1761705_bin.37	SRR1761705	82.56	4.78	20	58.66	149	108	5	0.706999	0.706999	0.706999	1474511	68	1506	25.67	0	0	30.74	18	28.99	Yes	Tenericutes	NA	NA	NA	NA
UMGS1893	ERR1912994_bin.3	ERR1912994	67.24	1.72	0	58.64	104	44	1	0.842822	0.631875	0.446667	1404125	297	1488	63.23	0	0	0	6	22.99	Yes	Firmicutes	Clostridia	Clostridiales	NA	NA
UMGS1894	SRR5056796_bin.23	SRR5056796	58.62	0	0	58.62	104	39	0	0.577174	0.706999	1	1248288	49	1216	28.83	0	0	0	7	17.65	Yes	Firmicutes	Bacilli	Bacillales	Gemella	Gemella
UMGS1895	SRR5963236_bin.14	SRR5963236	60.6	0.4	25	58.6	875	517	4	1	0.577174	0.577174	2466950	591	2694	55.21	0	0	0	11	6.16	No	Proteobacteria	Gammaproteobacteria	Enterobacteriales	Enterobacteriaceae	Pantoea
UMGS1896	ERR1018285_bin.60	ERR1018285	76.11	3.54	0	58.41	278	180	9	0.706891	0.816372	1	3772319	679	3508	44.5	0	0	0	16	6.58	No	Bacteroidetes	Bacteroidia	Bacteroidales	Porphyromonadaceae	Butyricimonas
UMGS1897	SRR341585_bin.13	SRR341585	74.54	3.23	16.67	58.39	263	205	7	1	0.965944	0.930664	1522827	57	1515	26.65	0	0	23.04	19	31.95	No	Firmicutes	Clostridia	Clostridiales	Peptostreptococcaceae	Clostridium
UMGS1898	ERR1190914_bin.29	ERR1190914	74.04	3.13	0	58.39	263	169	6	0.706999	0.706999	0.706999	2144315	536	2390	37.62	0	0	11.45	16	5.38	Yes	Firmicutes	Clostridia	Clostridiales	Ruminococcaceae	NA
UMGS1899	ERR1913030_bin.47	ERR1913030	67.38	1.8	33.33	58.38	171	112	3	0.190915	0.222649	0.706999	1403048	372	1577	35.69	0	0	0	12	7.71	Yes	NA	NA	NA	NA	NA
UMGS1900	SRR2155372_bin.7	SRR2155372	63.42	1.01	0	58.37	223	125	2	0.577174	1	1	1868773	461	2051	66.37	0	0	0	12	8.61	Yes	Firmicutes	Clostridia	Clostridiales	NA	NA
UMGS1901	SRR1761702_bin.18	SRR1761702	75.14	3.36	0	58.34	263	204	7	0.407936	1	1	1335073	49	1264	29.3	0	21.07	29.68	13	50.97	Yes	Firmicutes	Clostridia	Clostridiales	Peptostreptococcaceae	Clostridium
UMGS1902	ERR414348_bin.45	ERR414348	69.09	2.15	0	58.34	278	169	4	1	1	1	1654164	298	1617	47.74	0	7.24	0	14	7.09	Yes	Bacteroidetes	Bacteroidia	Bacteroidales	NA	NA
UMGS1903	SRR5275432_bin.11	SRR5275432	58.33	0	0	58.33	263	137	0	0.499771	1	1	1364649	339	1530	44.88	94.12	16.31	10.94	11	12.98	Yes	Firmicutes	Clostridia	Clostridiales	Ruminococcaceae	Ruminococcus
UMGS1904	SRR1930142_bin.12	SRR1930142	82.26	4.81	40	58.21	263	211	10	0.706999	0.706999	0.706999	1665260	352	1831	60.75	90.76	15.79	0	14	7.62	Yes	Firmicutes	Clostridia	Clostridiales	NA	NA
UMGS1905	SRR6028558_bin.5	SRR6028558	65.21	1.4	25	58.21	211	142	4	0.997872	0.978577	0.9612	1234261	300	1254	60.2	0	0	0	14	10.39	Yes	Actinobacteria	Actinobacteria	Coriobacteriales	Coriobacteriaceae	Collinsella
UMGS1906	SRR3993001_bin.23	SRR3993001	81.85	4.73	20	58.2	278	194	15	1	1	1	2126955	290	2118	46.93	0	23.29	0	10	7.54	Yes	Firmicutes	Clostridia	Clostridiales	Lachnospiraceae	NA
UMGS1907	ERR1620261_bin.5	ERR1620261	58.18	0	0	58.18	171	114	0	1	1	0.706999	589248	90	623	36.09	0	0	0	16	9.1	Yes	NA	NA	NA	NA	NA
UMGS1908	ERR414333_bin.19	ERR414333	63.97	1.17	0	58.12	263	183	3	1	1	1	847545	89	869	34.18	0	0	0	16	8.54	Yes	Firmicutes	Clostridia	Clostridiales	NA	NA
UMGS1909	ERR1578645_bin.25	ERR1578645	71.02	2.59	50	58.07	104	47	2	0.499082	1	0.865893	6842482	503	5387	42.04	94.96	0	10.8	12	8.91	Yes	Bacteroidetes	Bacteroidia	Bacteroidales	Bacteroidaceae	Bacteroides
UMGS1910	SRR5275450_bin.29	SRR5275450	70.56	2.5	0	58.06	211	152	4	0.985407	0.987185	0.967742	1548875	301	1585	59.92	0	99.61	67.18	17	14.9	Yes	Actinobacteria	Actinobacteria	Coriobacteriales	Coriobacteriaceae	Collinsella
UMGS1911	ERR911953_bin.70	ERR911953	58.04	0	0	58.04	102	36	0	1	1	1	1427844	256	1494	59.25	0	0	0	6	7.86	Yes	Firmicutes	Clostridia	Clostridiales	Ruminococcaceae	NA
UMGS1912	SRR2992883_bin.35	SRR2992883	66.51	1.7	0	58.01	406	244	6	1	1	1	1593426	322	1669	48.35	0	0	0	16	4.69	Yes	Bacteroidetes	Bacteroidia	Bacteroidales	Prevotellaceae	Xylanibacter
UMGS1913	ERR1913063_bin.9	ERR1913063	69.64	2.33	0	57.99	211	152	8	0.993607	0.941379	0.493538	1432071	328	1454	60.38	0	0	0	15	5.57	Yes	Actinobacteria	Actinobacteria	Coriobacteriales	Coriobacteriaceae	Collinsella
UMGS1914	ERR209607_bin.14	ERR209607	65.73	1.56	57.14	57.93	250	163	7	0.127358	0.706999	0.706999	1381563	86	1384	26.48	0	0	0	11	15.16	No	Firmicutes	Clostridia	Clostridiales	Peptostreptococcaceae	Clostridium
UMGS1915	ERR414243_bin.15	ERR414243	82.7	4.96	0	57.9	223	174	12	0.499541	1	1	1399608	274	1353	45.84	0	0	0	15	7.4	Yes	Firmicutes	Clostridia	Clostridiales	NA	NA
UMGS1916	SRR6028229_bin.4	SRR6028229	63.48	1.12	0	57.88	149	108	1	0.706999	0.706999	0.706999	1434698	384	1494	33.13	0	0	0	9	16.4	Yes	Tenericutes	Mollicutes	NA	NA	NA
UMGS1917	ERR1190590_bin.14	ERR1190590	72.92	3.02	0	57.82	263	194	5	0.983587	0.773168	0.656563	1538523	138	1566	27.16	0	46.44	0	16	10.81	No	Firmicutes	Clostridia	Clostridiales	Peptostreptococcaceae	Clostridium
UMGS1918	ERR1190934_bin.37	ERR1190934	62.88	1.02	0	57.78	487	293	5	0.199266	1	1	1549804	67	1229	51.01	94.12	0	10.77	12	21.29	Yes	Bacteroidetes	Bacteroidia	Bacteroidales	Prevotellaceae	Prevotella
UMGS1919	SRR6028283_bin.8	SRR6028283	77.84	4.03	40	57.69	211	162	5	0.993612	0.945809	0.51229	1716642	371	1711	59.81	0	0	0	15	9.63	Yes	Actinobacteria	Actinobacteria	Coriobacteriales	Coriobacteriaceae	Collinsella
UMGS1920	SRR3993040_bin.25	SRR3993040	74.28	3.34	80	57.58	211	128	5	0.989329	0.967742	0.950225	1586890	230	1479	60.01	94.12	0	0	14	354.01	Yes	Actinobacteria	Actinobacteria	Coriobacteriales	Coriobacteriaceae	Collinsella
UMGS1921	SRR3737012_bin.3	SRR3737012	67.73	2.04	0	57.53	211	139	4	0.989331	0.9612	0.882323	1339630	327	1386	60.43	0	0	0	11	6.09	Yes	Actinobacteria	Actinobacteria	Coriobacteriales	Coriobacteriaceae	Collinsella
UMGS1922	ERR525891_bin.6	ERR525891	57.51	0	0	57.51	333	181	0	1	1	0.912731	883075	222	929	40.71	0	0	0	3	6.73	No	Firmicutes	Bacilli	Lactobacillales	Carnobacteriaceae	Granulicatella
UMGS1923	SRR5056731_bin.27	SRR5056731	58.66	0.24	100	57.46	247	131	1	1	1	1	921874	214	921	42.78	0	0	0	16	6.01	No	Firmicutes	Clostridia	Clostridiales	Peptostreptococcaceae	Clostridium
UMGS1924	ERR525903_bin.23	ERR525903	70.7	2.65	0	57.45	171	124	6	0.190915	0.222649	0.499694	1617250	256	1725	34.34	94.12	0	11.52	15	7.25	Yes	NA	NA	NA	NA	NA
UMGS1925	SRR5275467_bin.39	SRR5275467	60.84	0.69	0	57.39	263	178	2	1	0.865893	0.706891	1259103	264	1348	28.98	0	0	14.77	14	13.92	Yes	Firmicutes	Clostridia	Clostridiales	Peptostreptococcaceae	Clostridium
UMGS1926	ERR1018200_bin.51	ERR1018200	57.24	0	0	57.24	104	40	0	1	0.948538	0.948538	411511	80	498	43.14	0	0	0	12	5.88	No	Saccharibacteria	NA	NA	NA	NA
UMGS1927	ERR866601_bin.6	ERR866601	70.17	2.59	100	57.22	104	44	2	0.547136	0.654253	0.816372	3968741	431	3655	42.7	94.96	0	0	14	14.99	Yes	Bacteroidetes	Bacteroidia	Bacteroidales	Prevotellaceae	Prevotella
UMGS1928	ERR1018195_bin.29	ERR1018195	63.97	1.37	0	57.12	211	134	3	0.991495	0.980734	0.950225	1371260	286	1357	59.99	0	0	0	13	7.38	Yes	Actinobacteria	Actinobacteria	Coriobacteriales	Coriobacteriaceae	Collinsella
UMGS1929	SRR1761703_bin.29	SRR1761703	65.69	1.72	0	57.09	104	44	1	0.446667	0.706891	1	2430782	123	2007	45.34	0	0	0	15	63.91	Yes	Bacteroidetes	Bacteroidia	Bacteroidales	Prevotellaceae	Prevotella
UMGS1930	SRR3108064_bin.48	SRR3108064	61.52	0.89	0	57.07	263	184	2	1	1	1	1491631	47	1251	54.24	0	52.38	0	11	14.81	Yes	Firmicutes	Clostridia	Clostridiales	NA	NA
UMGS1931	ERR414233_bin.14	ERR414233	57.14	0.03	0	56.99	179	113	1	0.706999	1	1	1428726	339	1421	52.55	0	21.14	0	14	7	Yes	Firmicutes	Clostridia	NA	NA	NA
UMGS1932	ERR1297838_bin.10	ERR1297838	69.62	2.53	0	56.97	211	145	4	1	1	1	1441707	303	1568	59.11	92.44	0	8.75	14	6.49	Yes	Actinobacteria	Actinobacteria	Coriobacteriales	Coriobacteriaceae	NA
UMGS1933	SRR585755_bin.33	SRR585755	58.05	0.22	0	56.95	263	151	1	1	1	1	874887	56	913	28.68	0	0	0	10	11.98	Yes	Firmicutes	Clostridia	Clostridiales	Peptostreptococcaceae	Clostridium
UMGS1934	SRR5056853_bin.40	SRR5056853	65.54	1.72	100	56.94	104	44	1	1	0.577174	0.577174	1973013	284	1835	65.51	93.28	0	10.94	13	42.19	Yes	Actinobacteria	Actinobacteria	Actinomycetales	Actinomycetaceae	Actinomyces
UMGS1935	ERR1190573_bin.42	ERR1190573	56.9	0	0	56.9	104	36	0	0.976417	0.959012	0.934705	802735	12	689	58.84	0	0	0	10	17.63	Yes	Actinobacteria	Actinobacteria	Coriobacteriales	Coriobacteriaceae	Collinsella
UMGS1936	ERR688562_bin.44	ERR688562	56.9	0	0	56.9	104	36	0	0.978577	0.959012	0.934705	810924	9	689	59.54	0	0	0	11	99.6	Yes	Actinobacteria	Actinobacteria	Coriobacteriales	Coriobacteriaceae	Collinsella
UMGS1937	SRR1761701_bin.20	SRR1761701	56.9	0	0	56.9	104	37	0	1	1	1	985507	29	866	65.54	0	0	0	11	39.38	Yes	Actinobacteria	Actinobacteria	Coriobacteriales	Coriobacteriaceae	Collinsella
UMGS1938	SRR5963258_bin.3	SRR5963258	56.9	0	0	56.9	104	40	0	1	1	1	2983269	40	2536	36.21	0	0	11.69	12	215.76	Yes	Bacteroidetes	Bacteroidia	Bacteroidales	Porphyromonadaceae	Dysgonomonas
UMGS1939	ERR1190612_bin.35	ERR1190612	65.61	1.75	23.08	56.86	103	48	9	1	1	1	1488815	379	1765	42.51	0	0	0	13	5.28	Yes	Tenericutes	Mollicutes	Erysipelotrichales	Erysipelotrichaceae	Solobacterium
UMGS1940	SRR1927149_bin.36	SRR1927149	75.3	3.69	0	56.85	263	173	6	1	1	1	2243937	386	2417	47.14	0	20.42	14.8	15	9.96	Yes	Firmicutes	Clostridia	Clostridiales	Ruminococcaceae	NA
UMGS1941	SRR3992981_bin.55	SRR3992981	78.09	4.25	27.27	56.84	263	173	22	0.714114	0.364422	0.257646	1586683	264	1525	56.3	0	22.83	0	13	10.81	Yes	Firmicutes	Clostridia	Clostridiales	NA	NA
UMGS1942	ERR1018196_bin.59	ERR1018196	57.84	0.2	0	56.84	211	124	1	0.706891	0.706999	0.706999	1289813	333	1302	61.76	0	0	0	13	6.74	Yes	Actinobacteria	Actinobacteria	Coriobacteriales	Coriobacteriaceae	Slackia
UMGS1943	SRR6028264_bin.14	SRR6028264	73.32	3.3	20	56.82	211	149	5	0.989445	0.978577	0.9612	1687971	319	1648	59.99	0	0	0	15	10.76	Yes	Actinobacteria	Actinobacteria	Coriobacteriales	Coriobacteriaceae	Collinsella
UMGS1944	ERR1620269_bin.42	ERR1620269	69.53	2.55	40	56.78	274	171	5	0.353175	0.577174	1	2138636	117	2065	40.78	0	0	5.4	13	14.56	Yes	Firmicutes	Clostridia	Clostridiales	Lachnospiraceae	Blautia
UMGS1945	ERR525699_bin.10	ERR525699	69.29	2.51	12.5	56.74	420	294	8	1	1	1	2250091	379	2353	42.84	94.96	20.68	11.38	13	6.93	Yes	Firmicutes	Clostridia	Clostridiales	Peptococcaceae	NA
UMGS1946	ERR1293686_bin.4	ERR1293686	56.69	0	0	56.69	492	270	0	1	1	1	1503128	74	1171	62.66	0	0	0	15	14.13	Yes	Bacteroidetes	Bacteroidia	Bacteroidales	Prevotellaceae	Prevotella
UMGS1948	ERR688514_bin.6	ERR688514	58.51	0.4	0	56.51	211	144	1	0.666157	1	0.706891	1075384	48	905	44.79	0	0	0	13	8.52	Yes	Actinobacteria	Actinobacteria	Coriobacteriales	Coriobacteriaceae	Eggerthella
UMGS1949	SRR5127571_bin.42	SRR5127571	56.45	0	0	56.45	211	117	0	0.995747	0.976417	0.952427	769907	25	667	60.31	0	0	0	12	25.27	Yes	Actinobacteria	Actinobacteria	Coriobacteriales	Coriobacteriaceae	Collinsella
UMGS1950	ERR1913067_bin.28	ERR1913067	73.04	3.32	23.08	56.44	354	232	13	1	1	1	1707933	348	1877	42.4	0	0	0	11	6.8	Yes	Firmicutes	Clostridia	Clostridiales	Lachnospiraceae	NA
UMGS1951	SRR2155382_bin.26	SRR2155382	60.68	0.85	0	56.43	171	102	3	0.407812	0.706999	0.706999	1444605	15	1424	35.33	0	99.67	99.73	19	26.68	Yes	NA	NA	NA	NA	NA
UMGS1952	SRR4408062_bin.3	SRR4408062	66.52	2.06	0	56.22	475	291	6	1	1	1	2985142	735	3443	40.72	0	0	0	9	15.37	No	Firmicutes	Bacilli	Lactobacillales	Enterococcaceae	Enterococcus
UMGS1953	SRR5127782_bin.22	SRR5127782	68.61	2.48	0	56.21	263	168	6	0.706999	1	1	3101168	676	3444	55.62	0	0	0	13	11.47	Yes	Firmicutes	Clostridia	Clostridiales	NA	NA
UMGS1954	ERR1190609_bin.11	ERR1190609	56.21	0	0	56.21	104	38	0	0.576821	1	0.577174	3052023	169	2496	42.24	0	0	0	10	18.84	Yes	Bacteroidetes	Bacteroidia	Bacteroidales	Bacteroidaceae	Bacteroides
UMGS1955	ERR505100_bin.11	ERR505100	65.46	1.85	25	56.21	263	143	4	0.706999	1	1	2036507	382	2034	43.08	88.24	45.47	10.63	14	10.01	Yes	Firmicutes	Clostridia	Clostridiales	NA	NA
UMGS1956	ERR1578625_bin.19	ERR1578625	56.19	0	0	56.19	104	37	0	0.706999	1	1	1295658	213	1241	53.54	0	0	0	10	6.45	Yes	Bacteroidetes	Bacteroidia	Bacteroidales	NA	NA
UMGS1958	ERR589527_bin.76	ERR589527	59.49	0.67	0	56.14	263	151	1	1	1	1	2124642	394	1988	38.53	89.92	0	6.22	16	8.75	Yes	Firmicutes	Clostridia	Clostridiales	NA	NA
UMGS1959	ERR414306_bin.25	ERR414306	56.14	0	0	56.14	103	38	0	0.706999	1	1	1000305	64	959	31.35	0	0	0	5	30.17	Yes	Firmicutes	Negativicutes	Selenomonadales	Veillonellaceae	Megamonas
UMGS1960	SRR5032321_bin.68	SRR5032321	56.14	0	0	56.14	103	41	0	1	0.706999	0.706999	2704931	455	2676	33.48	0	0	0	11	6.66	Yes	Firmicutes	Clostridia	Clostridiales	NA	NA
UMGS1962	SRR6028640_bin.13	SRR6028640	77.41	4.26	0	56.11	263	171	16	1	1	1	3779468	865	3756	36.27	0	22.83	0	13	15.8	Yes	Firmicutes	Clostridia	Clostridiales	NA	NA
UMGS1963	DRR042312_bin.16	DRR042312	78.17	4.44	42.86	55.97	211	151	5	0.816372	1	0.706999	2269129	267	2172	61.43	0	26.22	7.69	19	5.93	Yes	Actinobacteria	Actinobacteria	Coriobacteriales	Coriobacteriaceae	Eggerthella
UMGS1964	SRR1779132_bin.3	SRR1779132	59.1	0.63	0	55.95	295	187	1	1	1	1	883065	80	940	53.07	0	0	0	15	1.54	Yes	Firmicutes	Negativicutes	Selenomonadales	Veillonellaceae	NA
UMGS1965	SRR5963146_bin.3	SRR5963146	71.91	3.2	14.29	55.91	313	221	7	1	1	0.816372	1244390	336	1446	29.83	0	10.05	0	7	5.1	No	Firmicutes	Clostridia	Clostridiales	Clostridiales Family XI	Anaerococcus
UMGS1966	SRR5032288_bin.19	SRR5032288	55.9	0	0	55.9	284	171	0	1	1	1	1377683	32	1197	62.94	0	0	0	16	21.94	No	Proteobacteria	Deltaproteobacteria	Desulfovibrionales	Desulfovibrionaceae	Desulfovibrio
UMGS1967	SRR5127555_bin.8	SRR5127555	63.93	1.61	100	55.88	211	107	2	0.993607	0.982888	0.974253	1331647	249	1262	60.26	94.12	0	10.94	11	72.57	Yes	Actinobacteria	Actinobacteria	Coriobacteriales	Coriobacteriaceae	Collinsella
UMGS1968	ERR414319_bin.56	ERR414319	65.29	1.9	16.67	55.79	263	181	6	0.0895782	0.706999	0.706999	1224517	181	1331	26.98	0	0	0	12	9.28	Yes	Firmicutes	Clostridia	Clostridiales	Peptostreptococcaceae	Clostridium
UMGS1969	ERR1305906_bin.17	ERR1305906	55.75	0	0	55.75	104	39	0	0.997872	0.985038	0.959012	1559676	288	1517	60.21	0	0	0	16	6.55	Yes	Actinobacteria	Actinobacteria	Coriobacteriales	Coriobacteriaceae	Collinsella
UMGS1970	SRR5127550_bin.12	SRR5127550	57.59	0.4	0	55.59	211	105	1	0.993607	0.972086	0.956821	1076610	259	1066	60.22	0	0	0	12	29.18	Yes	Actinobacteria	Actinobacteria	Coriobacteriales	Coriobacteriaceae	Collinsella
UMGS1971	SRR5056870_bin.78	SRR5056870	68.58	2.63	0	55.43	103	43	2	0.706891	0.706999	0.706999	4264556	728	4714	38.24	0	0	0	8	6.54	Yes	Firmicutes	Clostridia	Clostridiales	Lachnospiraceae	NA
UMGS1972	SRR3992959_bin.45	SRR3992959	61.21	1.16	75	55.41	530	300	4	0.673581	0.790207	0.844896	1970082	287	1607	46.42	0	0	0	9	37.52	Yes	Bacteroidetes	Bacteroidia	Bacteroidales	Prevotellaceae	Prevotella
UMGS1973	SRR1927149_bin.27	SRR1927149	67.65	2.45	0	55.4	143	100	3	1	1	1	1268502	240	1406	45.28	0	22.44	5.44	17	8.6	Yes	Spirochaetes	Spirochaetia	NA	NA	NA
UMGS1974	ERR321182_bin.19	ERR321182	63.21	1.57	0	55.36	263	155	3	0.865893	1	1	1528479	328	1654	54.71	0	24.53	0	9	13.3	No	Firmicutes	Clostridia	Clostridiales	Ruminococcaceae	Anaerotruncus
UMGS1975	SRR2912783_bin.38	SRR2912783	55.3	0	0	55.3	263	159	0	1	1	1	912080	56	973	50.61	0	0	0	15	12.59	Yes	Firmicutes	Clostridia	Clostridiales	NA	NA
UMGS1976	ERR1305899_bin.41	ERR1305899	72.82	3.52	0	55.22	263	160	6	1	1	1	1459992	184	1475	49.13	93.28	0	6.02	10	7.31	Yes	Firmicutes	Clostridia	Clostridiales	Ruminococcaceae	NA
UMGS1977	ERR209381_bin.20	ERR209381	80.15	4.99	4.17	55.2	530	384	20	1	1	1	2830534	463	2920	46.09	0	8.35	5.57	16	16.32	Yes	Bacteroidetes	Bacteroidia	Bacteroidales	Prevotellaceae	Prevotella
UMGS1979	ERR525773_bin.8	ERR525773	55.17	0	0	55.17	103	35	0	1	0.935271	0.499541	1620156	107	1521	38.49	92.44	0	0	8	16.72	Yes	Firmicutes	Negativicutes	Selenomonadales	Veillonellaceae	Veillonella
UMGS1980	SRR6028632_bin.10	SRR6028632	55.17	0	0	55.17	104	35	0	0.257646	1	1	2124771	139	1724	42.62	94.96	0	9.2	18	20.66	Yes	Bacteroidetes	Bacteroidia	Bacteroidales	Bacteroidaceae	Bacteroides
UMGS1981	SRR1761711_bin.3	SRR1761711	72.41	3.45	50	55.16	104	46	2	0.577174	1	1	2369479	199	2297	56.8	0	0	0	14	30.55	Yes	Firmicutes	Clostridia	Clostridiales	NA	NA
UMGS1982	SRR1761666_bin.14	SRR1761666	62.2	1.41	100	55.15	211	120	4	0.997872	0.987185	0.956821	1429834	361	1454	60.81	0	0	0	11	7.06	Yes	Actinobacteria	Actinobacteria	Coriobacteriales	Coriobacteriaceae	Collinsella
UMGS1983	SRR6028450_bin.15	SRR6028450	61.57	1.34	0	54.87	263	178	2	0.985507	0.119129	0.119129	1173635	255	1213	29.96	0	0	11.56	11	24.17	Yes	Firmicutes	Clostridia	Clostridiales	Peptostreptococcaceae	Clostridium
UMGS1984	ERR414315_bin.43	ERR414315	71.36	3.3	12.5	54.86	177	102	6	1	0.981156	0.961954	1838007	391	2061	33.96	0	0	0	17	7.15	Yes	Tenericutes	Mollicutes	Erysipelotrichales	Erysipelotrichaceae	Solobacterium
UMGS1985	ERR1620330_bin.61	ERR1620330	58.87	0.81	0	54.82	211	139	1	0.978737	0.974253	0.954626	1676639	31	1417	59.99	94.12	0	5.74	17	79.76	Yes	Actinobacteria	Actinobacteria	Coriobacteriales	Coriobacteriaceae	Collinsella
UMGS1986	ERR589448_bin.37	ERR589448	58.97	0.85	0	54.72	171	116	1	1	0.948538	0.948538	635891	30	670	43.64	0	0	0	16	15.17	Yes	Saccharibacteria	NA	NA	NA	NA
UMGS1987	ERR1190619_bin.67	ERR1190619	64.67	2.01	0	54.62	263	154	3	0.407812	0.577174	0.577174	1884951	335	2146	63.65	0	0	0	10	32.59	Yes	Firmicutes	Clostridia	Clostridiales	Oscillospiraceae	Oscillibacter
UMGS1988	SRR1761677_bin.46	SRR1761677	54.72	0.02	0	54.62	250	145	1	1	1	1	847945	107	899	26.86	0	0	0	10	11.22	Yes	Firmicutes	Clostridia	Clostridiales	Peptostreptococcaceae	Clostridium
UMGS1989	ERR1190931_bin.4	ERR1190931	78.2	4.72	5	54.6	263	177	20	1	1	1	3852321	698	3949	33.71	0	0	0	15	6.54	Yes	Firmicutes	Clostridia	Clostridiales	NA	NA
UMGS1990	ERR414356_bin.49	ERR414356	62.74	1.63	0	54.59	315	180	7	1	1	1	1731912	407	1627	58.02	95.8	0	10.97	12	7.39	No	Bacteroidetes	Bacteroidia	Bacteroidales	Rikenellaceae	NA
UMGS1991	ERR525855_bin.25	ERR525855	64.56	2	8.33	54.56	211	139	12	1	1	1	1122980	263	1212	59.95	0	0	0	12	6.8	Yes	Actinobacteria	Actinobacteria	Coriobacteriales	Coriobacteriaceae	Eggerthella
UMGS1992	SRR1761678_bin.12	SRR1761678	64.04	1.9	0	54.54	278	143	3	1	1	1	1471909	316	1517	47.92	0	0	0	10	10.67	Yes	Firmicutes	Clostridia	Clostridiales	Peptostreptococcaceae	Clostridium
UMGS1993	ERR1018189_bin.24	ERR1018189	65.48	2.19	0	54.53	263	156	8	1	1	1	1430155	326	1571	58.15	0	0	0	7	7.75	No	Firmicutes	Clostridia	Clostridiales	Ruminococcaceae	NA
UMGS1994	SRR1761714_bin.47	SRR1761714	79.31	4.97	20.83	54.46	250	178	16	1	1	1	1736572	94	1612	28.8	0	46.12	11.38	18	34.92	Yes	Firmicutes	Clostridia	Clostridiales	Peptostreptococcaceae	Clostridium
UMGS1995	SRR3108064_bin.38	SRR3108064	74.54	4.03	0	54.39	263	206	6	1	1	1	1673380	90	1595	26.9	0	46.18	14.77	17	16.75	Yes	Firmicutes	Clostridia	Clostridiales	Peptostreptococcaceae	Clostridium
UMGS1996	ERR1190834_bin.28	ERR1190834	62.93	1.72	0	54.33	104	38	1	0.706566	0.790207	0.912731	2123540	130	1788	46.85	0	0	0	14	60.09	Yes	Bacteroidetes	Bacteroidia	Bacteroidales	Prevotellaceae	Prevotella
UMGS1999	SRR1761720_bin.2	SRR1761720	54.22	0	0	54.22	102	42	0	0.816372	0.816372	0.577174	1629795	386	1779	58.96	0	0	0	12	11.85	Yes	Firmicutes	Clostridia	Clostridiales	Ruminococcaceae	NA
UMGS2000	ERR414507_bin.6	ERR414507	65.59	2.29	0	54.14	171	111	5	1	0.816372	0.816372	1223239	299	1392	31.83	0	0	0	9	6.48	Yes	NA	NA	NA	NA	NA
UMGS2001	ERR209659_bin.11	ERR209659	59.19	1.01	0	54.14	334	177	5	1	1	1	1154370	259	1304	50.43	0	0	0	10	8.57	Yes	Firmicutes	Negativicutes	Selenomonadales	Acidaminococcaceae	Phascolarctobacterium
UMGS2002	SRR5127743_bin.29	SRR5127743	66.13	2.42	0	54.03	211	150	3	0.978737	0.974253	0.950225	1752166	45	1466	59.89	0	17.22	0	18	23.26	Yes	Actinobacteria	Actinobacteria	Coriobacteriales	Coriobacteriaceae	Collinsella
UMGS2003	SRR5580103_bin.37	SRR5580103	68.23	2.85	0	53.98	223	156	6	1	1	1	2234960	559	2398	59.53	0	0	0	14	4.91	Yes	Firmicutes	Clostridia	Thermoanaerobacterales	NA	NA
UMGS2004	SRR5558051_bin.9	SRR5558051	66.16	2.44	16.67	53.96	278	171	6	0.44694	1	1	2833891	710	3048	45.78	0	23.22	0	12	4.49	Yes	Bacteroidetes	Bacteroidia	Bacteroidales	Porphyromonadaceae	Odoribacter
UMGS2005	SRR6028338_bin.13	SRR6028338	57.33	0.71	0	53.78	263	171	3	1	1	1	1479112	373	1500	46.09	0	0	0	3	10.27	Yes	Firmicutes	Clostridia	Clostridiales	Ruminococcaceae	Ruminococcus
UMGS2006	SRR585753_bin.12	SRR585753	53.76	0	0	53.76	104	40	0	0.995741	0.987185	0.976417	1201956	310	1266	59.62	94.12	0	27.69	14	9.47	Yes	Actinobacteria	Actinobacteria	Coriobacteriales	Coriobacteriaceae	Collinsella
UMGS2007	ERR209576_bin.9	ERR209576	74.27	4.12	5.88	53.67	491	319	15	0.529573	0.611904	0.353175	4447618	973	4717	41.8	0	12.39	0	17	10.6	Yes	Bacteroidetes	Bacteroidia	Bacteroidales	Bacteroidaceae	Bacteroides
UMGS2008	ERR1190563_bin.4	ERR1190563	65.64	2.4	0	53.64	263	164	5	1	1	1	1430389	354	1538	62.08	0	0	0	7	5.74	Yes	Firmicutes	Clostridia	Clostridiales	NA	NA
UMGS2009	ERR1018213_bin.9	ERR1018213	64.89	2.25	16.67	53.64	420	268	6	1	0.816372	0.577174	1394631	335	1423	65.05	0	0	0	13	6.14	No	Actinobacteria	Actinobacteria	Actinomycetales	Actinomycetaceae	Actinomyces
UMGS2010	ERR209156_bin.11	ERR209156	62.39	1.75	0	53.64	103	46	1	0.353013	0.706999	0.706999	3632340	682	4049	42.57	0	8.15	7.73	13	13.55	Yes	Firmicutes	Clostridia	Clostridiales	Lachnospiraceae	Lachnobacterium
UMGS2011	ERR2013565_bin.54	ERR2013565	71.25	3.54	28.57	53.55	263	177	7	0.577174	0.577174	0.577174	1326928	156	1403	26.82	0	0	10.6	14	9.41	Yes	Firmicutes	Clostridia	Clostridiales	Peptostreptococcaceae	Clostridium
UMGS2012	ERR525948_bin.7	ERR525948	75.34	4.36	9.09	53.54	263	176	11	1	1	1	1594232	298	1866	47.98	0	0	0	13	7.84	Yes	Firmicutes	Clostridia	Clostridiales	Ruminococcaceae	NA
UMGS2013	ERR1953522_bin.11	ERR1953522	54.36	0.17	0	53.51	263	123	1	1	1	1	1036836	256	1161	43.57	93.28	0	11.25	12	4.66	Yes	Firmicutes	Clostridia	Clostridiales	NA	NA
UMGS2014	ERR911959_bin.31	ERR911959	62.07	1.72	0	53.47	103	41	1	0.577174	0.577174	0.577174	2331291	132	2354	27.45	0	0	0	10	9.29	Yes	Firmicutes	Clostridia	Clostridiales	Peptostreptococcaceae	Clostridium
UMGS2016	SRR5275432_bin.26	SRR5275432	64.61	2.25	0	53.36	149	110	2	1	1	1	866196	47	899	30.71	0	0	9.4	14	27.95	Yes	Tenericutes	NA	NA	NA	NA
UMGS2017	SRR5056868_bin.83	SRR5056868	70.7	3.51	0	53.15	103	51	2	1	1	1	2161987	373	2197	43.05	0	0	7.73	12	6.18	Yes	Firmicutes	Clostridia	Clostridiales	NA	NA
UMGS2018	SRR2992899_bin.73	SRR2992899	53.14	0	0	53.14	223	105	0	1	1	1	653054	176	694	53.13	0	0	0	6	4.3	Yes	Firmicutes	Clostridia	Clostridiales	NA	NA
UMGS2019	ERR505098_bin.42	ERR505098	76.61	4.7	7.69	53.11	263	200	11	0.826409	0.228784	0.228784	1832180	41	2001	26.26	0	41.68	0	17	78.33	Yes	Firmicutes	Clostridia	Clostridiales	Peptostreptococcaceae	Clostridium
UMGS2020	ERR525791_bin.12	ERR525791	54.5	0.31	0	52.95	475	261	1	1	1	1	1069351	280	1122	56.18	0	0	0	12	6.47	No	Bacteroidetes	Bacteroidia	Bacteroidales	Porphyromonadaceae	Porphyromonas
UMGS2021	ERR1912990_bin.39	ERR1912990	73.49	4.11	16.67	52.94	211	141	6	0.993635	0.978577	0.959012	1650668	367	1679	60.15	0	0	0	16	5.88	Yes	Actinobacteria	Actinobacteria	Coriobacteriales	Coriobacteriaceae	Collinsella
UMGS2022	ERR414450_bin.13	ERR414450	55.51	0.55	0	52.76	334	194	2	1	1	1	1195586	44	1188	39.29	94.96	0	10.91	10	23.78	Yes	Firmicutes	Bacilli	Lactobacillales	Lactobacillaceae	Lactobacillus
UMGS2023	SRR1821190_bin.14	SRR1821190	56.1	0.67	0	52.75	257	128	1	0.706999	1	1	2102749	503	2318	64.1	0	0	0	8	7.2	Yes	Firmicutes	Clostridia	Clostridiales	NA	NA
UMGS2024	SRR5127671_bin.3	SRR5127671	55.96	0.65	0	52.71	334	177	2	0.377618	0.706999	1	958142	285	1110	44.38	0	0	0	9	10.43	Yes	Firmicutes	Negativicutes	Selenomonadales	Acidaminococcaceae	Phascolarctobacterium
UMGS2025	ERR1190848_bin.16	ERR1190848	61.4	1.75	100	52.65	103	39	1	0.706999	0.706999	0.706999	1512681	20	1301	42.33	0	0	11.25	8	84.62	Yes	Firmicutes	Clostridia	Clostridiales	Lachnospiraceae	Roseburia
UMGS2026	ERR414261_bin.24	ERR414261	52.63	0	0	52.63	103	36	0	1	1	1	762826	16	785	24.2	0	0	0	12	63	Yes	Tenericutes	NA	NA	NA	NA
UMGS2027	SRR1761721_bin.40	SRR1761721	52.59	0	0	52.59	104	40	0	0.396387	0.611904	0.287925	3078408	280	2887	43.14	0	0	0	14	43.56	Yes	Bacteroidetes	Bacteroidia	Bacteroidales	Prevotellaceae	Prevotella
UMGS2028	SRR5056789_bin.95	SRR5056789	52.59	0	0	52.59	104	37	0	0.602377	0.576909	0.499771	1039311	197	1125	42.79	0	0	0	9	5.29	Yes	Firmicutes	Bacilli	Lactobacillales	Streptococcaceae	Streptococcus
UMGS2029	SRR5580012_bin.14	SRR5580012	56.62	0.81	0	52.57	211	102	1	0.950225	0.392243	0.36281	1201512	303	1255	60.34	0	0	0	17	4.71	Yes	Actinobacteria	Actinobacteria	Coriobacteriales	Coriobacteriaceae	Collinsella
UMGS2030	ERR1190900_bin.33	ERR1190900	71.53	3.83	0	52.38	263	165	8	1	1	0.816372	1767761	295	1925	59.17	0	0	0	9	6.92	Yes	Firmicutes	Clostridia	Clostridiales	Clostridiaceae	Butyricicoccus
UMGS2031	ERR1305901_bin.25	ERR1305901	61.42	1.81	0	52.37	223	131	8	1	1	1	1584900	321	1582	50.14	0	0	0	7	6.25	Yes	Firmicutes	Clostridia	NA	NA	NA
UMGS2032	ERR1293871_bin.27	ERR1293871	75.95	4.72	0	52.35	177	120	7	1	1	1	3253812	778	3915	31.65	0	0	0	10	6.36	No	Tenericutes	Mollicutes	Erysipelotrichales	Erysipelotrichaceae	NA
UMGS2033	SRR1761718_bin.37	SRR1761718	70.72	3.69	57.14	52.27	263	166	7	1	1	1	2616651	398	2494	42.95	0	0	0	10	12.65	Yes	Firmicutes	Clostridia	Clostridiales	Lachnospiraceae	Coprococcus
UMGS2034	SRR2857970_bin.21	SRR2857970	52.07	0	0	52.07	104	37	0	0.70624	0.935271	0.353175	2105792	96	1568	50.62	94.96	0	10.77	12	17.1	Yes	Bacteroidetes	Bacteroidia	Bacteroidales	Prevotellaceae	Prevotella
UMGS2035	SRR3132415_bin.1	SRR3132415	65.45	2.69	33.33	52	334	214	4	1	1	1	1044038	245	1027	41.14	0	0	0	2	6.58	Yes	Firmicutes	Negativicutes	Selenomonadales	Veillonellaceae	Veillonella
UMGS2036	ERR1620302_bin.45	ERR1620302	63.23	2.25	0	51.98	149	100	3	0.706999	0.706999	0.706999	1487933	444	1830	30.44	0	0	0	7	5.15	Yes	Tenericutes	NA	NA	NA	NA
UMGS2037	SRR341620_bin.32	SRR341620	63.71	2.35	0	51.96	354	194	7	1	1	1	2147458	384	2253	45.49	0	0	0	7	8.04	Yes	Firmicutes	Clostridia	Clostridiales	Lachnospiraceae	NA
UMGS2038	ERR1953522_bin.29	ERR1953522	51.91	0	0	51.91	263	126	0	1	1	1	1344870	271	1362	40.62	0	0	0	11	5.02	Yes	Firmicutes	Clostridia	Clostridiales	NA	NA
UMGS2039	SRR5106470_bin.24	SRR5106470	51.9	0	0	51.9	295	172	0	0.198528	0.816372	1	956595	17	909	51.14	0	0	0	17	62.09	Yes	Firmicutes	Negativicutes	Selenomonadales	Veillonellaceae	Dialister
UMGS2040	SRR4033067_bin.19	SRR4033067	52.75	0.18	50	51.85	475	236	2	1	1	1	768256	238	759	54.76	0	0	0	4	6.66	Yes	Bacteroidetes	Bacteroidia	Bacteroidales	Porphyromonadaceae	Porphyromonas
UMGS2041	SRR2155554_bin.21	SRR2155554	51.72	0	0	51.72	104	34	0	1	1	1	667393	47	614	47.09	0	0	0	9	64.58	Yes	Actinobacteria	Actinobacteria	Coriobacteriales	Coriobacteriaceae	Atopobium
UMGS2042	SRR341641_bin.4	SRR341641	51.72	0	0	51.72	104	32	0	0.602377	1	0.865893	7193712	991	6017	41.17	0	0	0	8	10.34	Yes	Bacteroidetes	Bacteroidia	Bacteroidales	Bacteroidaceae	Bacteroides
UMGS2043	SRR5127520_bin.32	SRR5127520	51.72	0	0	51.72	104	34	0	0.978577	0.959012	0.930237	873450	23	730	59.86	0	0	0	12	46.41	Yes	Actinobacteria	Actinobacteria	Coriobacteriales	Coriobacteriaceae	Collinsella
UMGS2044	SRR341695_bin.11	SRR341695	63.94	2.45	0	51.69	334	192	6	1	1	0.86576	1223139	283	1360	38.96	0	0	0	8	5.57	Yes	Firmicutes	Negativicutes	Selenomonadales	Veillonellaceae	Veillonella
UMGS2045	SRR3992959_bin.64	SRR3992959	55.87	0.84	50	51.67	230	138	2	0.706999	1	1	1110237	332	1054	59.57	0	0	0	3	6.02	Yes	Verrucomicrobia	Opitutae	Opitutales	NA	NA
UMGS2047	SRR5127473_bin.24	SRR5127473	56.93	1.08	100	51.53	211	111	2	0.991469	0.980734	0.954626	1204843	268	1140	60.77	0	0	0	13	37.91	Yes	Actinobacteria	Actinobacteria	Coriobacteriales	Coriobacteriaceae	Collinsella
UMGS2048	SRR1197080_bin.23	SRR1197080	61.37	1.98	0	51.47	177	113	3	0.961954	0.942374	0.837839	2123241	569	2453	34.05	0	0	0	17	7.1	Yes	Tenericutes	Mollicutes	Erysipelotrichales	Erysipelotrichaceae	Solobacterium
UMGS2049	ERR525948_bin.9	ERR525948	62.05	2.12	25	51.45	177	89	4	1	1	1	1306413	324	1546	43.68	0	0	0	8	5.76	Yes	Tenericutes	Mollicutes	Erysipelotrichales	Erysipelotrichaceae	Solobacterium
UMGS2050	ERR525921_bin.6	ERR525921	51.4	0	0	51.4	211	112	0	1	1	1	1309379	271	1332	64.35	0	0	0	18	7.48	No	Actinobacteria	Actinobacteria	Coriobacteriales	Coriobacteriaceae	Collinsella
UMGS2051	ERR525889_bin.30	ERR525889	54.36	0.62	0	51.26	492	250	3	1	1	1	1360639	375	1329	49.73	0	0	0	8	5.56	No	Bacteroidetes	Bacteroidia	Bacteroidales	Prevotellaceae	Prevotella
UMGS2052	ERR209882_bin.3	ERR209882	64.14	2.58	0	51.24	211	133	11	0.945809	0.313767	0.269757	1478705	285	1504	59.89	94.12	70.58	59.08	15	7.6	Yes	Actinobacteria	Actinobacteria	Coriobacteriales	Coriobacteriaceae	Collinsella
UMGS2053	SRR2912776_bin.56	SRR2912776	55.62	0.89	25	51.17	263	144	4	1	1	1	1253802	278	1429	28.56	0	0	11.04	11	7.87	Yes	Firmicutes	Clostridia	Clostridiales	Peptostreptococcaceae	Clostridium
UMGS2054	ERR209407_bin.2	ERR209407	58.04	1.4	0	51.04	250	162	3	1	1	1	949277	52	861	28.13	91.6	47.29	10.97	10	17.06	Yes	Firmicutes	Clostridia	Clostridiales	NA	NA
UMGS2055	ERR1190946_bin.89	ERR1190946	55.33	0.86	0	51.03	104	40	1	1	1	1	1155444	227	1160	57.13	0	0	0	13	6.42	Yes	Firmicutes	Clostridia	Clostridiales	NA	NA
UMGS2056	SRR1761696_bin.44	SRR1761696	54.29	0.67	0	50.94	263	139	1	1	1	1	1235752	361	1522	30	0	0	11.01	8	6.96	Yes	Firmicutes	Clostridia	Clostridiales	Peptostreptococcaceae	Clostridium
UMGS2057	ERR505105_bin.35	ERR505105	50.86	0	0	50.86	492	255	0	1	1	1	1419333	68	1173	47	0	0	0	13	48.86	Yes	Bacteroidetes	Bacteroidia	Bacteroidales	Prevotellaceae	NA
UMGS2058	ERR1578682_bin.14	ERR1578682	58.87	1.61	0	50.82	211	143	2	0.991534	0.982888	0.963384	1786855	39	1498	59.89	94.12	0	11.08	18	39.45	No	Actinobacteria	Actinobacteria	Coriobacteriales	Coriobacteriaceae	Collinsella
UMGS2059	ERR1297781_bin.12	ERR1297781	66.29	3.1	0	50.79	211	143	6	0.981206	0.972086	0.945809	1248372	314	1384	60.14	0	0	0	11	7.34	Yes	Actinobacteria	Actinobacteria	Coriobacteriales	Coriobacteriaceae	Collinsella
UMGS2060	ERR209419_bin.25	ERR209419	57.45	1.34	0	50.75	263	153	4	1	1	0.499771	893675	179	900	35.45	0	0	0	8	7.53	Yes	Firmicutes	Clostridia	Clostridiales	NA	NA
UMGS2061	ERR1018312_bin.9	ERR1018312	50.75	0	0	50.75	171	88	0	1	1	1	502716	88	590	43.42	68.07	0	11.56	16	5.87	Yes	Saccharibacteria	NA	NA	NA	NA
UMGS2062	ERR525938_bin.8	ERR525938	51.28	0.11	100	50.73	679	366	1	0.836276	1	0.844896	927400	36	918	40.29	0	0	0	2	32.28	No	Firmicutes	Bacilli	Lactobacillales	Streptococcaceae	Streptococcus
UMGS2063	ERR414250_bin.44	ERR414250	60.57	1.98	0	50.67	256	147	4	0.577174	1	1	1417354	342	1560	49.77	0	0	0	14	5.86	Yes	Proteobacteria	Betaproteobacteria	Burkholderiales	Sutterellaceae	Sutterella
UMGS2064	SRR5127711_bin.7	SRR5127711	67.87	3.45	50	50.62	104	49	2	0.980746	0.941379	0.854049	1513883	389	1560	59.74	94.12	0	10.94	12	12.02	Yes	Actinobacteria	Actinobacteria	Coriobacteriales	Coriobacteriaceae	Collinsella
UMGS2065	SRR2992944_bin.2	SRR2992944	50.6	0	0	50.6	149	82	0	0.577174	0.577174	0.577174	982262	301	1377	30.76	0	0	32.41	8	4.78	Yes	Tenericutes	NA	NA	NA	NA
UMGS2066	SRR5056893_bin.53	SRR5056893	55.86	1.06	0	50.56	211	124	4	0.982886	0.832363	0.35768	961989	257	1039	60.26	0	0	0	14	4.54	Yes	Actinobacteria	Actinobacteria	Coriobacteriales	Coriobacteriaceae	Collinsella
UMGS2067	ERR1297644_bin.3	ERR1297644	69.1	3.71	11.11	50.55	261	158	9	1	0.755582	0.377618	1718013	475	1901	58.93	0	0	0	11	7.33	Yes	Firmicutes	Clostridia	Clostridiales	Ruminococcaceae	Faecalibacterium
UMGS2068	SRR1761699_bin.21	SRR1761699	50.55	0	0	50.55	126	58	0	1	1	1	649850	68	675	31.88	0	0	0	9	11.7	Yes	Tenericutes	Mollicutes	NA	NA	NA
UMGS2069	SRR6054488_bin.9	SRR6054488	50.41	0	0	50.41	488	278	0	1	1	1	941305	115	864	35.31	0	55.38	0	16	20.1	Yes	Firmicutes	Clostridia	Thermoanaerobacterales	NA	NA
UMGS2070	ERR209407_bin.10	ERR209407	56.4	1.21	0	50.35	223	144	2	1	1	1	779846	153	801	41.55	0	18.92	15.35	7	9.43	Yes	Firmicutes	Clostridia	Clostridiales	NA	NA
UMGS2071	ERR526057_bin.14	ERR526057	56.24	1.18	0	50.34	420	245	4	1	0.706999	0.706999	1066849	271	1171	53.71	0	0	10.67	17	5.43	Yes	Actinobacteria	Actinobacteria	Actinomycetales	Actinomycetaceae	Actinomyces
UMGS2072	SRR5275464_bin.6	SRR5275464	59.84	1.92	0	50.24	171	98	3	0.623235	0.222957	0.222957	1068849	315	1212	34.54	0	0	0	11	11.88	Yes	NA	NA	NA	NA	NA
UMGS2073	SRR5580035_bin.19	SRR5580035	52.89	0.54	0	50.19	152	81	1	1	1	1	883376	231	1085	41.56	0	38.1	0	13	4.52	Yes	Proteobacteria	Alphaproteobacteria	NA	NA	NA
UMGS2074	SRR5279253_bin.12	SRR5279253	72.87	4.54	53.85	50.17	334	200	13	1	1	0.935271	1348189	314	1425	39.55	92.44	0	15.08	8	5.67	Yes	Firmicutes	Negativicutes	Selenomonadales	Veillonellaceae	Veillonella
UMGS2075	ERR1293624_bin.3	ERR1293624	50.16	0	0	50.16	104	33	0	0.315793	1	1	5072187	1209	4568	39.95	0	0	0	10	6.59	No	Bacteroidetes	Bacteroidia	Bacteroidales	Bacteroidaceae	Bacteroides
UMGS2076	SRR5963139_bin.28	SRR5963139	50.16	0	0	50.16	103	33	0	0.499541	0.706999	0.706999	3134352	534	3278	57.11	0	0	2.67	9	7.1	No	Proteobacteria	Gammaproteobacteria	Enterobacteriales	Enterobacteriaceae	Franconibacter
UMGS2078	SRR5580110_bin.6	SRR5580110	51.81	0.36	0	50.01	263	121	2	0.44694	1	1	1313609	330	1617	38.91	0	24.59	0	6	4.42	Yes	Firmicutes	Clostridia	Clostridiales	Ruminococcaceae	NA
UMGS2079	SRR1437701_bin.6	SRR1437701	54.36	0.87	36.36	50.01	278	147	11	1	1	1	1782446	469	1962	40.66	0	0	0	13	8.44	Yes	Firmicutes	Clostridia	Clostridiales	Lachnospiraceae	Blautia
1Run accession ID of the metagenome used to generate the MAG.
2Quality score = completeness - 5 x contamination.
3Number of lineage-specific marker genes used by CheckM to estimate completeness and contaminaton scores for each genome.
4Matthews Correlation Coefficient (MCC) calculated with average amino acid identity thresholds of 90%, 95% and 97%.
5Percentage of the 5S rRNA gene detected, given an expected length of 119 bp.
6Percentage of the 16S rRNA gene detected, given an expected length of 1533 bp.
7Percentage of the 23S rRNA gene detected, given an expected length of 2925 bp.
8Average read depth in the metagenome of origin.
9Novelty was defined based on whether the UMGS matched other uncultured genomes from GenBank or publicly available MAGs as of August 2018.
10Closest taxonomic lineage inferred with CheckM and UniProtKB. All genomes were at least classified as bacteria by CheckM.
