# Supplementary material for: A new genomic blueprint of the human gut microbiota
Source: Nature. 2019 Feb 11;568(7753):499–504. doi: 10.1038/s41586-019-0965-1 (PMC6784870; doi:10.1038/s41586-019-0965-1)
Supplement: Supplementary file 8 — Source Data Fig. 4 [file 41586_2019_965_MOESM8_ESM.csv]

#sourmash classification (Figure 4c)
Metagenome	HR	+ RefSeq	+ UMGS
DRR042264	64.1237822309707	64.8360185091212	73.9580816386814
DRR042265	60.7635557740673	61.4223937972789	70.2154136341509
DRR042272	83.3736041650241	84.3653736145644	85.6260080989521
DRR042273	76.4683034088489	77.3443999575518	78.4889636161757
DRR042280	75.7978855066002	76.5202760595287	82.1279739426203
DRR042281	69.8339274569134	70.4913325942283	75.7104350951928
DRR042288	60.6874046746387	62.2043323600128	72.1015737847307
DRR042289	47.4319250018213	48.5799327567528	56.4735995182727
DRR042304	67.9497233992972	69.3898011458481	76.9067073666507
DRR042305	62.322640241731	63.6470509981467	70.6137908819528
DRR042312	56.3132815336779	57.9729090689423	64.9157276301337
DRR042316	51.8112487663947	52.3913541519789	65.0728711405377
DRR042320	75.8723169797918	76.6093947149268	81.5174821171636
DRR042321	69.996834301545	70.6694934951407	75.1680268594663
DRR042328	65.9197124368136	67.1123338903046	72.3026578027322
DRR042329	55.6686023862721	56.7279954519714	61.1664281574491
DRR042332	72.2470129758562	72.9939419494129	78.3824115586782
DRR042333	66.0992919816818	66.7845927084931	71.7408748500068
DRR042340	67.5868031789753	68.7010175606467	76.5806383176702
DRR042341	62.1150837445058	63.1402924797995	70.3911733416831
DRR042348	62.0210386280318	62.6327105752483	68.68969169645
DRR042349	52.2467030175087	52.7147370105727	57.5297480769185
DRR042352	58.4163114931277	58.677404625475	61.6038935860447
DRR042353	50.3549019033452	50.5770378654066	53.0411588855677
DRR042356	56.7797450021499	57.4016329288804	67.0323706341194
DRR042360	67.3280624176741	67.7838537587655	72.9018847909954
DRR042361	57.7578131918354	58.1489976755142	62.5090270943728
DRR042364	65.3101207002455	66.5058256487985	71.1789423944778
DRR042365	55.3026162899843	56.3439098855144	60.2947660406843
DRR042394	56.1893183260835	60.4072787884695	69.1963023668186
DRR042398	65.3411725288218	66.3647530802253	74.3971681815724
DRR042399	55.8106759950118	56.6635437217704	63.5603490450583
DRR042402	75.2183718826709	77.8729481383449	85.7900526198068
DRR042403	69.3070954358813	71.6699957926769	79.0772946208913
DRR042410	72.5440698179772	73.5718124455376	80.0825619910636
DRR042411	66.7883550769224	67.7348113541985	73.6609547113735
DRR042420	71.3583385533341	73.1173617787913	80.3870325288613
DRR042421	69.0379939087239	70.7506685086136	77.7822479662013
DRR042424	62.7432090369723	63.4651452102819	73.3780891932719
DRR042425	61.0343559808858	61.7212253978572	71.3344782315534
DRR042428	64.5322688484909	65.24507506307	75.5065378624001
DRR042429	63.0297902537318	63.7094756570138	73.7490049445979
DRR042436	62.9113649957049	64.2178965311099	72.6737453904061
DRR042437	59.0902566531339	60.3094409734297	68.4042332282852
DRR042452	57.4189799717745	58.1118186405641	70.4968780427465
DRR042453	54.1473046911036	54.7931061926428	66.1396958917934
DRR042462	58.4454847108891	59.1351678349239	71.90470078831
DRR042463	55.497515617681	56.1399023512747	68.1488570845354
DRR042468	70.3785719264784	72.8927666792813	82.4733533699023
DRR042469	66.6435939919566	69.0624663958792	78.1077901076023
DRR042472	66.7708618617481	67.4681048074566	74.9554012990527
DRR042473	60.5804269137797	61.2320142353278	67.9710037964691
DRR042482	42.5253203694082	43.0194635104253	65.7882034302526
DRR042483	39.7274136219884	40.1993316912843	61.5140720847489
DRR042488	48.9840154070783	49.7800848182339	66.5748752636654
DRR042489	45.6495044208764	46.3799719786794	62.0682676433182
DRR042591	58.8482311844872	59.3542103084233	73.1612999696846
DRR042592	56.3333393200186	56.8139513999778	70.0519765082012
ERR011087	38.6194860904675	38.8159701246137	59.451065102069
ERR011088	38.0072326096311	38.1821517013621	53.8403584858598
ERR011089	48.8723972643783	50.5623051518832	65.0021491101651
ERR011090	44.4095356615388	45.7816128139392	58.9207199707566
ERR011092	41.1338378950987	42.1590897515511	62.0733210418603
ERR011093	39.7334546035917	40.7335189765086	58.5847510948722
ERR011094	36.830421163652	37.7007974308817	55.1370040899318
ERR011095	30.4621149042446	30.7861504301969	59.4775187343609
ERR011096	30.0032301232234	30.3062464430365	57.7007675388146
ERR011097	27.8979482656829	28.3960613641063	55.3773080204549
ERR011098	27.7322607506462	28.2668173437595	56.1024207457938
ERR011099	32.1900814167662	32.6194508825079	56.9753966838982
ERR011100	31.3559899203075	31.8213807350895	55.5457180261234
ERR011101	30.3721481245694	30.8123463668338	53.4351074934795
ERR011102	31.566751826982	32.0206181682785	56.2216061825499
ERR011103	31.7514664498529	32.1921886674636	56.4009928058756
ERR011104	32.3784815186307	32.8465303598309	57.773336450651
ERR011105	39.2433648797442	40.4443096761787	64.2102491262236
ERR011106	39.1060608350253	40.2884600855429	63.2957584732433
ERR011107	61.3404346243363	62.0289327487856	71.35372976055
ERR011108	61.6552079120475	62.3802345674352	71.5202764807505
ERR011109	17.7389895216802	18.2429927077519	52.1915669875599
ERR011110	16.3262816577743	16.7839322535475	46.7108576915272
ERR011111	18.0331801355419	18.4967715790011	47.3564747423645
ERR011112	63.2177783607419	63.7858530547761	72.872588961524
ERR011113	63.911419313577	64.4631567360937	73.8860338885297
ERR011114	30.5862412945963	31.5727005708246	61.0648772467863
ERR011115	27.9619510722756	28.7566700365787	54.3164776004743
ERR011116	27.9142865368605	29.0697891034201	55.0712218385318
ERR011117	21.434148290046	22.1749630046597	54.6773007471676
ERR011118	19.3070360451614	19.9627474984097	48.8580886179747
ERR011119	21.7126852235586	22.4624117619081	51.8712590106518
ERR011120	20.8942911205505	21.6295343363516	53.2943165035969
ERR011121	20.2696064305969	20.9935699524968	51.3795923519851
ERR011122	21.2959123072958	22.1647763971849	54.9895744978903
ERR011123	21.386031711583	22.2163825040871	54.7962969839499
ERR011124	30.4796515862168	32.4955574329198	54.8423981122654
ERR011125	31.4840280761995	33.5682566967372	54.9512963758645
ERR011126	49.9506598041841	50.6564180952748	67.3750048372785
ERR011127	46.0252117304328	46.7340968393993	61.4530363615211
ERR011128	47.8017774311412	48.6348963995534	62.1984715088772
ERR011129	49.8074303908383	50.4324924009513	64.8152323913737
ERR011130	51.1118394948832	51.8355271102517	66.3549950834031
ERR011131	63.1227847804072	63.4490528835846	72.3535901227313
ERR011132	50.5493260844484	50.7802843396072	57.4192261666989
ERR011133	57.5081242252538	57.7964085898879	65.5482595732004
ERR011134	40.5105679379339	40.9840583219886	60.5600046764343
ERR011135	41.0202511785911	41.5297674808299	61.4024264857108
ERR011136	45.3639008147231	45.6080291083123	62.8354425643613
ERR011137	46.0594396329409	46.3083831917328	60.6111320307794
ERR011138	55.7448139811828	56.5000130356687	68.2008186392638
ERR011139	57.9708836765357	58.7955023145995	70.9114002398439
ERR011140	51.1387149947065	51.5299770284196	59.2662247707135
ERR011141	58.6877016727442	59.1166061177914	67.8089075346862
ERR011142	38.4453462651395	38.9103838488343	55.2603488901458
ERR011143	50.8101932184118	51.3189998985685	70.9643835323725
ERR011144	17.4781555953235	19.29764536617	51.3711969680958
ERR011145	18.1846828236805	20.0109238342752	52.9918001218378
ERR011146	31.849181837672	32.0992751264357	55.9907266996363
ERR011147	32.5896750396686	32.8405792957486	57.9617424621524
ERR011149	29.6727666706174	30.0600125272977	39.4110477222333
ERR011150	38.0421704837565	39.9583061283391	60.9550066551393
ERR011151	26.5694488036911	27.7727612931275	39.368888674281
ERR011152	27.9431059221406	28.2182017656135	49.702695898331
ERR011153	28.4697707311713	28.7379797463973	47.8453777961729
ERR011154	52.1952456665731	52.9082981359226	66.6708936078956
ERR011155	51.0224159098637	51.6988771718815	64.7695397299118
ERR011156	45.250476517341	45.8197069876893	63.3995816576939
ERR011157	30.3774112155067	30.7513704991363	40.2729491826218
ERR011158	21.0913480251792	21.4845202118555	47.8745085347723
ERR011159	19.1089367253744	19.4020439225904	37.953468145251
ERR011160	17.8538246466153	18.2704066860522	49.4831617020963
ERR011161	12.6066121692949	12.834132001777	32.8172190230848
ERR011162	32.42195684056	32.7035797289708	50.0652897353526
ERR011163	26.4355143154462	26.621182987329	39.5139097147956
ERR011164	33.0203669283867	33.6704118013367	51.6715789886572
ERR011165	36.6256385712751	37.3279369075975	54.6500820214997
ERR011166	18.8148880207175	18.9965873469367	27.4350540722845
ERR011167	31.6183519370064	31.9258043335932	49.1387065003693
ERR011168	38.927383506804	40.1342768784282	59.7472676335687
ERR011169	40.4799906286068	41.374990441508	57.9192271210376
ERR011171	41.1628905187721	41.4209420162055	57.6087569921001
ERR011172	31.1957748728464	32.4328860423093	45.7281766280838
ERR011173	40.4120617368742	41.8320332904871	55.7899349880782
ERR011174	27.2932809324897	27.5710090882644	48.5038965678741
ERR011175	35.9548271709372	36.2629318178146	57.2877619271444
ERR011176	41.3881132613445	41.6081583463766	53.0663739905769
ERR011177	51.3212218202489	51.5963981021199	63.4485129210846
ERR011178	34.4335513666963	34.8827619621942	57.9128588143669
ERR011179	33.0424445941602	33.4410350653784	54.879735025522
ERR011180	49.1984234511764	50.0953319374312	60.4705012932509
ERR011181	54.8433778010062	55.7417254737535	65.0319844082453
ERR011182	22.8014225141714	23.1909604773057	42.0762653678306
ERR011183	35.6854963387001	36.327540987178	55.4313703378928
ERR011184	38.2956177000192	38.859540360933	55.8579204789023
ERR011185	41.1192773348097	41.714870492693	58.0806394828153
ERR011186	41.7149029542469	41.9461949440371	57.2824281057453
ERR011188	50.8271248783789	51.1939924714879	62.2394026118493
ERR011189	57.8017101644217	58.2264625809946	66.6329699902016
ERR011190	32.0165559290763	32.3546168328623	52.0798668885202
ERR011191	33.5100715259867	33.853474750051	55.0616654075317
ERR011192	20.4403402313586	21.8205240534534	53.6679838126065
ERR011193	32.8636404909878	34.3651717391784	57.136607150216
ERR011194	26.0581841432152	26.8742540494463	47.0208866155136
ERR011195	41.8761694935611	42.7498943683173	60.4394277781172
ERR011196	32.5769774243511	32.8398672406585	53.3136439815023
ERR011197	43.8716340462051	44.09682863548	63.0534774175909
ERR011198	26.6274225968768	27.0919790261265	51.7980418612313
ERR011199	28.963473938259	29.4634559273819	54.4515687475197
ERR011200	32.7586525576402	32.9959336444671	50.0801718959261
ERR011201	54.0752165144233	54.3552022778581	65.8346185787205
ERR011202	19.4000117554221	20.094421213497	45.2942633549956
ERR011203	40.4303267693322	41.7461083984698	60.6833479398884
ERR011204	13.9133752803406	14.1625654124106	48.7566450701838
ERR011205	17.6757223016386	17.9980088917527	48.0002309545623
ERR011206	27.5636170458854	29.6496460167514	52.5454708029407
ERR011207	31.002170282314	33.3632230925257	54.6434217224791
ERR011208	25.3475745718823	25.6430045203193	52.6016060769045
ERR011209	27.7165116357152	28.0395580778352	52.7163437321691
ERR011210	29.9007938905472	30.450837995576	49.1458124388278
ERR011211	31.9859437032634	32.6295647197637	50.4946528845724
ERR011212	31.9011554653745	32.1054503447591	53.5828800339652
ERR011213	35.9709317699066	36.2205830058444	57.113966062754
ERR011215	47.2299706114567	47.718297030539	61.2275939116484
ERR011216	39.4644767136171	40.0436902884252	59.026758035554
ERR011218	18.1592910034384	19.6058008809488	46.3800149474461
ERR011220	48.4279608335981	49.2531035635005	57.0808256376179
ERR011221	55.3116945316353	56.1717882118933	63.570024701884
ERR011222	43.5634177584615	43.9580825466959	56.5868732947449
ERR011223	47.0738002581102	47.4969737592406	61.2738722876403
ERR011224	18.3894421822122	18.7230535249957	43.8689103664738
ERR011225	22.2535456623598	22.5919662811622	49.4451006551927
ERR011226	37.9866036328111	38.3646458166873	54.8947413930021
ERR011227	37.6388479307961	37.995388118876	54.0548510763771
ERR011230	27.7811404771099	28.1542590115574	51.8397727849842
ERR011231	27.0513822486237	27.351974256673	45.1672715421672
ERR011232	48.5601684370211	48.795230364815	58.9372975912901
ERR011233	52.9882732057977	53.2360701887841	65.4075411750406
ERR011234	58.1161938624128	58.5797011882377	66.0325378129391
ERR011235	61.309089338561	61.7301919796245	68.2117174509366
ERR011236	39.0291668410175	39.3875800309595	62.3348119010562
ERR011237	33.6500684025836	33.9453998788234	53.2212089918111
ERR011238	37.0195525339513	37.3538097380627	57.9809579266953
ERR011241	31.9510583131347	32.4052263214051	61.0175990103268
ERR011242	32.1001029818807	32.533851943448	58.1669608094423
ERR011243	49.4596629430812	49.9964558640054	55.4080641546
ERR011244	57.2805192407286	57.8367217957469	63.7168817150772
ERR011245	53.30147828584	53.6267936045943	62.8107725786553
ERR011246	52.7397140007465	53.0938768629873	60.2234895840547
ERR011247	54.8166395827069	55.0482854274724	64.7465661971395
ERR011248	52.717779756798	52.9285744317013	62.026571977837
ERR011252	42.3940191334259	42.6538144192008	61.6684878353251
ERR011256	25.9587508074099	26.274704200527	52.2795211128304
ERR011257	20.5139942745614	20.8860137642822	54.0549231174745
ERR011258	25.4391754501688	25.729847930287	51.4870297405946
ERR011260	54.0333652376035	54.6765035794962	68.0656910597261
ERR011265	39.9442158659659	40.4429267847441	61.3045577957006
ERR011267	36.0606309647137	36.4631594807159	55.9857068989568
ERR011268	35.5316463988884	35.9383242596835	55.025979802343
ERR011269	48.7558945989892	49.2176748902403	60.1594600361457
ERR011270	51.3298567221869	51.7417186275263	63.0215799396756
ERR011273	27.9367772955285	28.1900162081658	51.7196967224757
ERR011274	24.5863809435347	24.9610305579105	45.3445939372787
ERR011275	52.5381343750968	53.0391236704161	64.0266433294861
ERR011276	42.2841157382808	42.9993550096926	51.8462223066815
ERR011277	27.5127166427148	27.9190200320456	49.4806866745212
ERR011278	22.1110516326815	22.4594870796626	42.9436955569609
ERR011279	31.1542014922393	31.4380289122035	52.3169934463918
ERR011280	29.438255567025	29.7040016134593	48.8464960671966
ERR011281	39.8927450958694	40.2064765460906	58.9592583344665
ERR011282	33.5472858929123	33.8877081877198	51.1142173853032
ERR011283	26.4542975629175	26.7527197068744	56.1168550814949
ERR011284	23.9948799481344	24.3340714662009	51.2417555961309
ERR011285	41.8370274804735	42.1203978495222	55.7711841865867
ERR011286	40.6717433035263	40.9524414894054	54.3341681392018
ERR011287	64.682450089106	65.0412319742941	67.481172333791
ERR011288	56.300971350335	56.5686209641203	63.4579305604544
ERR011289	28.8638791250238	29.2009219822043	46.9024985075327
ERR011290	34.6729795677249	35.0409426802352	55.5934734849443
ERR011291	45.732863722556	46.2144272501628	57.7347655399116
ERR011292	51.7290068997914	52.2425394655275	63.4509644756749
ERR011294	50.2257500891523	50.7061839599599	61.2781963319193
ERR011295	52.888753733444	53.5333676817487	59.9076466554795
ERR011296	54.6310578574026	55.2569973666331	62.2632000366332
ERR011297	40.5865396278506	42.3968949116896	57.2332919562823
ERR011298	45.1698139054115	46.8352863073641	64.5458808404469
ERR011299	29.0163404902202	29.3319399582035	52.0351510545405
ERR011300	27.4903215928782	27.7253252260778	48.8447882415247
ERR011301	36.4989079960087	36.9551465547061	56.3311493253596
ERR011302	33.9269373374572	34.3216482609464	50.3320010073373
ERR011303	56.1804116386096	56.4044095343772	58.0188489138847
ERR011304	70.9339407745359	71.1951766280383	73.6055971364106
ERR011305	59.8205422692809	61.9869429848068	69.5792551335233
ERR011306	56.9512370408377	60.630664165438	65.5045645019313
ERR011307	70.2242590073893	70.7654668370591	72.7268495290342
ERR011308	65.1022542876009	66.210839844085	68.7930405121758
ERR011309	33.9644951685007	34.2039221715269	56.2370847331978
ERR011313	69.0045493171821	69.5371809257249	73.2632547570551
ERR011314	66.4584830785163	66.981559444092	70.6837642975426
ERR011315	26.5497774749762	26.7332988066452	38.0604760809477
ERR011316	33.6636861602868	33.9112789603368	53.8925849307435
ERR011317	26.070751254772	26.2898866774986	43.2579264231494
ERR011318	42.9648335696448	43.3619648975116	53.7892947534345
ERR011319	35.7024237914493	36.2789662388898	50.2543377072445
ERR011320	40.1346802701614	40.9404682624038	58.4841125970317
ERR011321	45.2600909972329	45.4845063631453	52.9404824802238
ERR011322	53.0131015319366	53.2780702964367	61.4874439919746
ERR011325	49.2971831768433	49.7677221384098	64.6912007932072
ERR011326	39.7691400271023	40.1708051826503	55.4065884784511
ERR011327	38.1873073407285	39.084626045387	55.4341539096585
ERR011328	45.3269005608243	46.4681254299612	62.6808078323223
ERR011329	43.5629354054512	43.862216911384	54.7071301088185
ERR011330	51.1617483889612	51.4497942139366	63.9696759347688
ERR011332	31.9495250826399	32.3055045174117	48.1899743583579
ERR011333	42.1169818972703	42.9642676802852	51.8361171966035
ERR011334	40.6591183252127	41.5648047763733	50.040464810881
ERR011335	36.1317874798762	36.5748716017597	49.32295464198
ERR011336	34.4273146433885	34.8143382847178	48.4908973942591
ERR011337	56.5303467605117	56.9668789277279	62.9169526944792
ERR011338	51.8064265067822	52.1787279024749	57.3375126084968
ERR011339	34.661066211629	36.1534999718784	55.1172907798826
ERR011341	42.6015229938608	43.3661977985231	57.5303585828286
ERR011342	38.4003639228861	39.0628173155761	50.5328870945345
ERR011346	55.0231851722511	55.4774801414073	68.2770392871205
ERR011348	45.6192712988043	47.4007025128213	59.2854322116577
ERR011349	35.0410148234104	35.8303059847491	56.2018678457158
ERR011350	28.8231582644836	31.4371575576458	57.5778009535904
ERR1018185	35.8830707454444	43.4504809936827	63.7261531926291
ERR1018186	50.9930930107402	55.5363008241575	68.9871004414473
ERR1018187	34.6263017674904	35.7262685417134	57.8987653465428
ERR1018188	45.7611770026412	48.6888593597384	66.0371014505329
ERR1018189	29.8306931726726	32.6387448880733	62.2967324168452
ERR1018190	72.3455197483956	73.1893025032539	76.8993291570156
ERR1018191	52.3795545408705	53.7748752549707	68.9914047463443
ERR1018192	59.1161785304531	61.269285358631	76.0527168506322
ERR1018193	74.0773628031629	75.2799815504569	83.3705441449
ERR1018194	60.0336076131199	62.6282651954619	71.2837782882945
ERR1018195	69.7623386066102	70.663375774753	76.741960427341
ERR1018196	32.8139628285377	33.4469973873461	55.9648555406699
ERR1018197	57.5362769776231	58.6848144931741	71.9008495975926
ERR1018198	53.3513105837924	56.1163287398476	65.3937928097373
ERR1018199	67.5674590468867	68.0736914607296	73.2078785700854
ERR1018200	48.5740073495892	50.0610759399681	61.4770547983751
ERR1018201	64.829942011444	65.7810971377786	72.0667661381927
ERR1018202	75.1190190347898	76.4457633954052	80.2601090775512
ERR1018203	72.4852392509491	74.6359758255661	79.1759057764339
ERR1018204	26.9175429613351	61.8894193804558	63.8729610882219
ERR1018205	67.5035103781987	68.8158926132333	74.8687723979178
ERR1018206	31.0219915043716	33.2694988452581	53.7058857187228
ERR1018207	65.6590608695265	66.7386962819594	75.7561256065578
ERR1018208	81.6780112071281	82.9769547046475	87.5531997510925
ERR1018209	61.5270100549023	61.9937512183772	70.2427075354816
ERR1018210	69.6521789542829	70.4060978960077	76.5704376057005
ERR1018211	39.8032705893947	41.3269107257603	63.6215107949234
ERR1018212	43.8213664281967	46.2896917474586	65.321871144541
ERR1018213	59.2919816699788	60.8840858216865	69.4197427883491
ERR1018214	76.5572890903186	77.0581348035165	83.0335273420895
ERR1018215	55.8694885635751	56.8200595629885	74.3122425662809
ERR1018216	51.172499458437	52.7037272650036	75.0041130710784
ERR1018217	49.6328081392156	55.1239604928947	68.176158648742
ERR1018218	40.3139041980753	40.9998942831462	66.7195874610353
ERR1018219	73.7742276451715	74.2950527302146	81.2988222758716
ERR1018220	37.8940614019049	38.4779406631362	65.4361059661617
ERR1018221	38.1951402839093	41.4653132845629	64.0181787671606
ERR1018222	31.6857730876151	39.8970292139511	63.9686293959477
ERR1018223	22.8208543832379	23.5156453940926	57.1890403543999
ERR1018224	64.6794502390791	65.3814965741415	78.303684322225
ERR1018225	25.3819084538755	25.9747562043213	59.9418343206125
ERR1018226	47.7231120345808	48.528828757884	69.2966744707635
ERR1018227	56.7062397170916	57.3742350784155	72.273612197062
ERR1018228	38.9212420115406	39.4500607818549	66.9171889377676
ERR1018229	49.0729358822799	49.6441028949995	68.1097223026483
ERR1018230	32.8723872889723	33.7530270149012	57.3856707953488
ERR1018231	42.4293373918338	43.307580991385	61.7785110631777
ERR1018232	39.5475053366562	41.9658355627648	60.3395349641244
ERR1018233	66.7771128188032	67.4209833666747	78.9294476743732
ERR1018234	89.4677826926498	93.5146189139953	94.7312192773965
ERR1018235	50.4634033566521	51.1412440098246	63.7652249198635
ERR1018236	44.1276340056708	45.4335964593021	64.0297516710763
ERR1018237	72.8303056922366	73.714391584759	80.2386872117444
ERR1018238	48.5094095009814	49.1531672434373	73.4446581506739
ERR1018239	48.1262209183517	50.4213207226077	67.9562519582709
ERR1018240	39.3448408527551	40.0836949583177	67.2863188618627
ERR1018241	74.4039301939509	75.150366445887	82.4189882477269
ERR1018242	63.460963526618	64.4646640411018	73.1814923534645
ERR1018243	87.5142395191152	87.8988497906309	93.2866941807088
ERR1018244	63.8811182037617	64.7002043840876	73.7004174859757
ERR1018245	48.2183963399992	48.859017577659	64.0412352516275
ERR1018246	51.0749033224821	51.7263884468373	68.2937621782595
ERR1018247	59.3060250649806	60.7743996121141	74.6659677120138
ERR1018248	25.0922103715235	25.6962232709832	60.9947131388352
ERR1018249	40.2408891512919	40.7564790630041	56.7437266903437
ERR1018250	53.4726630188557	54.0678471390062	65.7536535224745
ERR1018251	55.8892296327834	56.7361523050429	66.8346446998703
ERR1018252	46.4023655299798	47.2549327399266	65.1823556136881
ERR1018253	38.7774533839269	40.9375095368458	63.2357099986858
ERR1018254	52.7864637710667	54.1312886951273	70.7881021206921
ERR1018255	58.296411838404	59.7238339704358	71.0495929712296
ERR1018256	44.4555969479454	45.5624465214938	67.659734497615
ERR1018257	30.6571292422233	31.1932999371182	61.7136611418335
ERR1018258	59.0003714565992	59.7119159817062	74.553604208659
ERR1018259	55.2503628855714	56.2560340268649	69.0179586141614
ERR1018260	69.1256176539772	69.4115486919429	75.4032180445132
ERR1018261	56.5542185042634	57.2515076366163	70.6093753238034
ERR1018262	46.3457111559787	47.2074298048956	66.6885090647219
ERR1018263	52.6682941827337	53.5859925001118	66.7330286777546
ERR1018264	67.5839727233278	68.7790554737103	77.1003703379038
ERR1018265	49.1367406200939	49.7143982118282	65.9173198842296
ERR1018266	51.1972603713819	51.4465286582651	71.8137716107152
ERR1018267	27.5792239546335	29.164453066895	61.0695405754338
ERR1018268	39.4019190790133	39.8274649846576	63.1512046090304
ERR1018269	59.264353277288	59.873684653673	71.1176831916949
ERR1018270	58.7059827655524	59.1870842400929	71.2293335449734
ERR1018271	68.0965153831172	69.2342050327659	81.6481006786335
ERR1018272	43.6773037469261	44.1126521231802	67.3087803222011
ERR1018273	29.5551559156368	30.3779349830696	58.715208643643
ERR1018274	51.0568304126825	51.7629811256817	66.6010371959051
ERR1018275	30.792224234929	31.3819014916231	57.2231524541978
ERR1018276	67.3531382060406	68.0250246248068	76.5177351536444
ERR1018277	51.3569603471525	53.5683798563948	62.9690203755965
ERR1018278	64.7958681293347	65.2910910335293	75.0231592272252
ERR1018279	86.7087087000684	88.6450208943964	89.2664806728943
ERR1018280	44.32130661518	45.1643463709491	66.977345660074
ERR1018281	47.4864713065818	50.8571085651359	64.8547034640883
ERR1018282	57.729759061394	59.8645070521785	68.7506614346625
ERR1018283	58.6721525741927	61.2423072166308	76.8204729795228
ERR1018284	55.2935179285029	56.4777848577789	67.7584429125875
ERR1018285	50.1892918236023	50.9446651125064	67.2545024689479
ERR1018286	57.5732508846751	58.9583409429354	70.0555518551997
ERR1018287	59.6712884920343	60.2594768380789	66.4848732565315
ERR1018288	39.8235514868053	40.331516304542	60.8374397468107
ERR1018289	61.2529312725503	63.5188564860799	69.370463206276
ERR1018290	55.8383506302501	56.4630265815635	71.465102839289
ERR1018291	49.950847855081	50.5027029797111	65.896797578567
ERR1018292	67.4573624350034	68.7016213144496	76.2082102196798
ERR1018293	41.3718736256937	54.8206147111087	64.6847143807479
ERR1018294	42.4376743784262	43.6667254968873	65.8184849588545
ERR1018295	39.0558117119042	39.437590274644	60.0408189125216
ERR1018296	38.317005737751	41.2807476694889	60.3024624491938
ERR1018297	49.0223289698584	49.6299475286699	62.367326752415
ERR1018298	33.4601076941812	39.5693673447212	63.5539719431696
ERR1018299	72.949449857288	73.6094716721852	79.8845349733631
ERR1018300	68.5502722193603	69.0316683348892	75.5982737163077
ERR1018301	46.2429664428819	47.2409487815423	64.7451029812868
ERR1018302	68.1138901928837	69.846466561009	76.4563313169511
ERR1018303	47.5024377800718	48.4047339935995	64.4802612223025
ERR1018304	59.8908124685875	62.4430636097815	72.3818640873072
ERR1018305	60.5696779817334	62.0297463679338	73.353825867008
ERR1018306	37.7913767370218	38.1236782798047	61.4788790353585
ERR1018307	75.9669666039697	76.6422571861481	85.1361807222934
ERR1018308	34.7535499562447	35.6676285730284	60.4539087647273
ERR1018309	40.8165322887034	41.6458521845854	65.499907284781
ERR1018310	36.5057286460512	37.1587184898028	63.1499267501906
ERR1018311	49.4919610008391	49.9671705793081	69.4402162879333
ERR1018312	73.7865846618852	76.7181792429464	83.7126422552812
ERR1190532	67.6393132683976	68.5645424333348	77.9631568658418
ERR1190533	55.7136067182734	56.1347931613392	67.3137270894147
ERR1190534	59.9469363748825	60.6184289532775	74.0479389686335
ERR1190535	66.8922909348659	67.182229659637	80.3115721219191
ERR1190536	75.2444827232316	79.0861866585708	85.304170706116
ERR1190537	71.109436009567	73.8503521775893	82.0716005907786
ERR1190538	65.5210913717031	66.2482261404026	79.4685181757634
ERR1190539	72.2800471663663	72.9347096347333	78.7690484126412
ERR1190540	78.0289181822793	78.4175278290623	85.324552971082
ERR1190541	58.5663774472258	60.5559350539869	69.8205664048702
ERR1190542	75.9393474456215	76.2955399168355	81.1998566122708
ERR1190543	64.876776215335	65.527911678905	76.6723428718443
ERR1190544	34.4781346176185	34.6998935237098	63.4652488125391
ERR1190545	54.0576997759254	54.8605648514102	70.9167219178431
ERR1190546	40.278758290309	40.6331294202146	65.5910335302207
ERR1190547	63.7099127467926	64.7028228224245	74.4811464449493
ERR1190548	41.6533463885594	41.808846770401	62.3064705531021
ERR1190549	36.3458764850919	36.9291788665099	62.9853215700143
ERR1190550	62.7323567337816	63.2131890108376	72.1680071688038
ERR1190551	51.0302631606513	52.0988746267354	70.2646924896144
ERR1190552	66.1114615689865	66.549555075738	73.0696317760839
ERR1190553	59.394475690329	59.8159250407338	69.2837228712726
ERR1190554	59.3942113580647	59.9617330184092	73.0179445533767
ERR1190555	83.4780749760791	83.7763373922779	86.5903908423667
ERR1190556	50.534601907838	50.9647057138853	67.3932511468377
ERR1190557	81.6281726411521	82.2782592081907	86.9133690830522
ERR1190558	57.9612158796443	58.4160524576899	70.4165099374917
ERR1190559	73.9037630498819	74.2834963412917	83.4653883695176
ERR1190560	30.9432396495631	31.2921569058802	65.4535452822243
ERR1190561	72.9365950702851	74.0899547513334	81.6273402529739
ERR1190562	44.6396600594748	45.0498289844575	66.519863679489
ERR1190563	64.1830407266334	64.6405397472287	78.7019957260134
ERR1190564	53.2147826712224	54.2100358513981	63.4802211141261
ERR1190565	69.1868039968427	69.8162283200873	77.3963361521946
ERR1190566	30.7583914545837	31.3421824651377	64.4534600859581
ERR1190567	33.0747534974048	33.2731958170675	56.339531593416
ERR1190568	66.4443253577847	66.8952335321269	80.2970214968727
ERR1190569	52.4030534061801	52.8374745687577	73.8721557871866
ERR1190570	42.1559683106092	42.7267326048182	66.4051120818828
ERR1190571	51.4505033469473	52.1456098021207	71.0618645903205
ERR1190572	51.37184089652	51.7336450890189	69.1098922358931
ERR1190573	49.0408372003604	49.5516463996451	65.0698726706456
ERR1190574	78.1155721147867	80.6745294660534	86.9432412125268
ERR1190575	81.3488222007358	81.8325460311174	86.1091499319696
ERR1190576	70.9090861852278	71.8088190973216	81.5539943672578
ERR1190577	42.3097349245366	42.6688227054604	63.4690280565398
ERR1190578	46.5743292491093	50.760780964956	68.0153385346019
ERR1190579	66.1826345895705	67.5393955867679	81.3656284523187
ERR1190580	64.213236470511	65.0806169671918	72.816053472073
ERR1190581	64.5680208054115	65.1022280311298	76.783466973982
ERR1190582	43.104037355538	43.3459454557697	63.4252668476575
ERR1190584	63.518467774986	63.9155648847977	73.5208485608894
ERR1190585	45.1178917745917	45.7829692550486	65.485439412026
ERR1190586	72.3087329342993	72.8134571956994	80.7940041987283
ERR1190587	31.4279766723716	31.8509144377408	62.8979827851681
ERR1190588	51.3228925221205	51.6712080311295	63.2199592213262
ERR1190589	68.3699066219316	69.8819027707044	80.0257692426132
ERR1190590	82.6722395827676	83.528878286285	88.4250268623534
ERR1190591	31.9725182326546	32.3672565921448	61.9641540395587
ERR1190592	67.6208824525445	68.3376347481569	76.4223082164131
ERR1190593	74.7556653449	75.9381135019762	81.6275628941569
ERR1190594	42.0297045139344	42.8359603464748	71.3486299218868
ERR1190595	64.5782345951657	65.6603863513471	78.9721387211594
ERR1190596	51.8886782032939	52.3397726480419	63.4614913400291
ERR1190597	59.1355888385033	59.4973125988608	68.5367133323024
ERR1190598	50.1939952543217	50.9327491435847	62.9652455318983
ERR1190599	71.0073725626083	71.4906480755435	83.2362685560494
ERR1190600	78.3729642554612	78.5886804419211	83.2790707579036
ERR1190601	72.15539124307	73.8673150829908	81.94372092451
ERR1190602	75.3187655695224	75.6052078138819	82.1096423074507
ERR1190603	43.392627257616	43.6123336680931	62.7310375353803
ERR1190604	79.7528171807118	80.3639269702342	83.9994676496874
ERR1190605	69.2556714940671	70.0956736618031	78.6599582770727
ERR1190606	70.4548363749839	70.9130370439428	77.1191840421816
ERR1190607	60.8907679428368	61.241095905027	70.5649267972932
ERR1190608	58.5950684786747	59.1139594729692	71.6685110819774
ERR1190609	85.8561515454492	87.3418861736257	91.0745348482272
ERR1190610	87.365236232172	88.6828422977269	90.1257571954464
ERR1190611	87.9975276785416	88.6269233983802	90.6742079672401
ERR1190612	70.3811462330806	75.9916926978708	80.719078170638
ERR1190613	66.0299475911668	66.4697611229003	74.8925069937089
ERR1190614	74.8914899133239	75.5411820844482	82.9738555749358
ERR1190615	65.1782958596952	66.0236815726474	79.0610966906952
ERR1190616	66.6504515311276	68.2983605920316	77.6993084165518
ERR1190617	84.438748059892	85.0886648027602	88.2200652561446
ERR1190618	63.9612832658076	66.0272458611331	75.9657929431061
ERR1190619	35.3612078551894	51.4520504095426	68.4082824419747
ERR1190620	49.4593467129853	49.905938557182	62.9711072506081
ERR1190621	54.3562543209143	55.0297255447868	75.3441344432746
ERR1190622	43.970367661555	44.794313516541	65.5984321030321
ERR1190623	57.4946274167678	58.0398726138004	69.2696552817534
ERR1190624	42.0337313717964	42.6097118255439	69.2856022195104
ERR1190625	74.9069302405146	75.9562589270302	84.6880649031453
ERR1190626	76.8046387875042	77.3487145246109	84.5286498490289
ERR1190627	68.0090359066825	69.997314503272	77.5019193403167
ERR1190628	54.7463960173997	55.6110924066648	73.2876328663706
ERR1190629	51.8087138656178	52.1335686148528	59.3381501392325
ERR1190630	84.9265925431611	85.5157685559832	88.5665275744523
ERR1190631	61.2491137577257	61.910086859396	69.0166029347071
ERR1190632	53.8297082611961	54.3939706599496	73.2424921343461
ERR1190633	20.8319039541576	21.8393128002287	63.4172524042625
ERR1190634	72.6265830159484	73.7104521127207	81.9850391886181
ERR1190635	47.4341779317982	47.8486952779619	72.0129173154044
ERR1190636	69.6147488408346	70.3924349881457	78.5353052210694
ERR1190637	58.3804146914073	58.8795541870063	70.4788319935081
ERR1190638	56.5000627995104	57.0688397034055	68.8322297570168
ERR1190639	35.4420960240171	35.7184844912712	64.4172703240312
ERR1190640	77.1294112928742	77.6109407028934	83.22389323183
ERR1190641	41.8790179219954	42.2335754156119	64.8461749415304
ERR1190642	56.5246734979612	57.1665731012887	72.5955446430105
ERR1190643	73.3610354048801	73.9738181546913	82.7354257470771
ERR1190644	43.2614611465489	43.6288460201747	63.9748623272204
ERR1190645	47.4452856678704	49.4231407954941	70.1858139962072
ERR1190646	41.9186055100463	42.2077258291206	68.1626117142783
ERR1190647	73.6567440613503	74.3066717182518	82.6096202168727
ERR1190648	44.9397099437055	46.1019271690079	67.198104522867
ERR1190649	71.8639880728662	72.7247915744999	82.0736188182062
ERR1190650	59.3145461403359	63.8324683681003	75.6332937325129
ERR1190651	82.1740380134092	82.6422488415296	87.7187957726231
ERR1190652	42.9897783235436	43.4053109226423	62.7777456056684
ERR1190653	72.9636557186759	73.524366846904	80.9885668577208
ERR1190654	38.1460205470792	40.1471284113371	62.8305371347584
ERR1190655	76.7659722590333	78.1328817908032	85.0552078245973
ERR1190656	58.149214341352	58.8980913268752	76.8251468557436
ERR1190657	50.4195604154943	51.1863224510532	69.6216069151768
ERR1190658	53.6332166720354	54.4051228434118	69.7738167114005
ERR1190659	43.7467469719768	44.0119829841483	62.7473652725472
ERR1190660	52.1910686737125	53.1841926296439	66.8514427597197
ERR1190661	56.497398340969	57.3924295591253	69.9960028183871
ERR1190662	64.4433698365469	65.1135918419978	77.7186286784819
ERR1190663	42.3788318957442	42.9357066932887	64.6274316261649
ERR1190666	39.854936873039	40.0992948953637	62.0437275681286
ERR1190668	22.6525467572513	23.154076536105	61.9281091132412
ERR1190680	58.590367755302	58.9264616413859	66.6583854789703
ERR1190681	48.0112800189767	48.5151429041947	68.1821967175974
ERR1190686	78.7171493475725	79.4169100048548	82.8675485172547
ERR1190692	78.8106571073515	79.2278865796782	88.6854107857119
ERR1190697	77.4093295734174	81.8010958436136	82.7896797206004
ERR1190703	84.2917087736154	84.7360969764277	89.64094264955
ERR1190713	64.7279878623846	65.090776958975	70.9099370171132
ERR1190714	83.5055238276457	84.4214800678853	86.9485379089482
ERR1190715	83.2093727194339	83.567350895566	85.2889324622752
ERR1190718	41.3185797540886	41.4924092663819	62.787326812355
ERR1190721	77.7276196935877	78.2622792181759	85.6683630691529
ERR1190731	42.3964121185301	67.2934961362117	71.1114807707315
ERR1190754	36.0614931611169	36.4945209730139	67.2874141158439
ERR1190768	74.4641781277958	76.0658062767744	83.4259737040005
ERR1190789	59.496109532112	60.0608143667948	68.9409234453971
ERR1190790	67.5107743355514	69.8601361176794	77.1484206751866
ERR1190791	73.6353553057326	74.1656533229013	82.9414025244113
ERR1190792	58.0105553005893	58.5376368234294	76.0678820071372
ERR1190793	77.490609620787	79.6169212435414	82.7627437461254
ERR1190794	69.6229577315566	71.3203202117588	80.6560213444975
ERR1190795	60.90330474734	61.3011270474473	74.6970243195128
ERR1190796	65.8643676587649	67.1589230331388	77.4875013882905
ERR1190797	37.9949185124427	38.3235657880088	65.6865273421456
ERR1190798	38.116795007836	38.4734038899399	64.2673593263029
ERR1190800	58.1769657686147	58.9873112237077	72.0026194859582
ERR1190801	68.8982091662559	69.9628324306959	79.8991564103686
ERR1190805	53.7706345056362	54.4921311644432	70.8696226750551
ERR1190806	46.047674401325	46.5412285108366	66.0727009701567
ERR1190807	61.3029894730198	61.8744841848493	69.0798427212109
ERR1190809	44.6031789587764	45.3120452137764	66.0295453632373
ERR1190810	38.8870042308093	39.2489835341333	66.0498836718286
ERR1190811	31.5544063013137	32.3710115539198	66.0528097879009
ERR1190812	38.1707007109133	39.5050072785214	66.0754880637668
ERR1190814	53.4214183690363	54.4953257547733	67.0604353117221
ERR1190815	27.596585269809	28.1746421908572	60.5901873655804
ERR1190816	24.9244544495665	25.3211286307608	62.3698300264664
ERR1190817	76.0888085076162	76.8151262211096	85.0682118688721
ERR1190818	72.7751218695905	73.1258820335767	84.6275001176503
ERR1190819	67.7463972511009	68.175239755928	75.7051643674529
ERR1190820	70.0205809633705	70.5652499005514	78.2433622244401
ERR1190821	51.6219221032397	55.9976748388089	73.7527497152979
ERR1190822	57.2144833276754	57.9483570353799	75.018956246937
ERR1190823	54.667637216267	55.1060506117204	70.2404292570007
ERR1190824	56.327267415178	57.0721112853671	72.9179908534229
ERR1190826	77.0057485757691	77.4449974011025	83.9084139180951
ERR1190827	65.4690061506324	65.772712460717	72.4943712407603
ERR1190828	52.2066489468314	54.1485624462118	65.7123654160593
ERR1190829	84.652837874498	85.0274332234612	88.5156921534605
ERR1190830	80.9733206243224	81.2978017811321	86.488941898814
ERR1190831	52.2659465418254	53.1189981081871	66.2835406304294
ERR1190832	51.4021649096345	52.4675577700081	64.6992569399143
ERR1190833	33.7193039644053	34.1795173651059	61.8764570946366
ERR1190834	42.2167306137808	42.831669520721	64.692174253851
ERR1190835	52.8240892643884	54.5818180989434	69.9582000382596
ERR1190836	40.7699660616843	41.2128606009772	67.3716240719114
ERR1190837	60.0365924753806	60.4833017551727	72.737877115903
ERR1190838	70.6559301448643	70.8734584194119	79.3136104035692
ERR1190839	64.0078351226747	64.4026440485853	80.3236622816002
ERR1190840	60.5075979803219	60.9384066314897	76.3268433813478
ERR1190841	78.107553435119	78.4985127115889	85.9606448601013
ERR1190842	74.3974955521819	79.5097167099621	83.2854503509022
ERR1190843	44.1124143709445	44.7492484353114	65.0290276477675
ERR1190844	47.0297073827423	48.0974974969231	65.5052097105593
ERR1190845	55.9170643110092	56.4783325699484	72.8575070422885
ERR1190846	44.9368906799758	45.4227282566772	69.1824414678555
ERR1190847	51.7433024465305	52.081629704645	71.8476731606508
ERR1190848	56.2125234547902	59.3449351447749	72.7423957788592
ERR1190849	37.7727175766908	38.0856353881185	64.1315991621132
ERR1190850	34.4114945733027	34.7278752926047	64.9280355769107
ERR1190851	69.6311171511267	70.2479186183181	80.9732026230187
ERR1190852	32.6090824259076	33.2463118756993	61.1797848099091
ERR1190853	66.8544672148003	67.4115082675303	76.5982087595022
ERR1190854	47.6876564415026	48.0705078579074	67.4537362009787
ERR1190855	49.0923248629409	50.1113232460296	69.7429970536272
ERR1190856	82.661841860196	83.005989267237	87.519773358227
ERR1190857	84.7763969614549	87.1200892722322	90.5369154872724
ERR1190858	80.4471247977668	83.9868313077226	86.6666450857595
ERR1190859	58.4794879305095	59.1964660810885	76.5672153767234
ERR1190860	43.0864903100747	43.6685085570505	65.7506565482378
ERR1190861	58.6435763419195	59.119529458686	74.8569719583501
ERR1190862	69.8387683561091	72.1265260883541	78.3319561286949
ERR1190863	48.4384967146576	49.4061052048605	69.7588994532475
ERR1190864	52.1926433296501	53.1646225851503	71.4376302774004
ERR1190866	45.0873542869671	45.7308256107632	66.5072658205108
ERR1190868	44.9261645722677	46.1867108937374	66.7560087029644
ERR1190869	41.8118546037219	42.3745843838133	62.8083361230566
ERR1190870	43.1236171857564	43.6181344701414	63.4383761961425
ERR1190873	55.7541187744804	56.3572301635952	69.0056408990867
ERR1190874	54.7824695201975	56.7093583267672	73.2363807709528
ERR1190875	61.1484136656508	61.8689545220746	73.5597240783979
ERR1190877	73.0728257295412	73.4351889712634	81.615813670202
ERR1190878	68.9598506676125	69.6974579596382	78.3884546001158
ERR1190881	77.2342965339626	78.2640052542295	84.7364968855876
ERR1190882	75.8603777108778	76.5228258875188	81.3792766678052
ERR1190884	69.1980337724578	72.8036728066666	78.8960372272164
ERR1190885	53.575586459542	54.1505871501763	71.9350350888224
ERR1190886	58.6252053041628	60.3199902210519	72.6470331119231
ERR1190887	61.5360840172501	62.038711030839	75.1850636187245
ERR1190888	75.309717770652	76.4631187678014	82.8903745993581
ERR1190889	30.5046869609406	30.9471758322588	63.2430845583117
ERR1190890	37.900424290096	39.3758476043829	62.0539410644594
ERR1190891	57.7977366783576	58.5275773024001	71.2285738065321
ERR1190892	59.3310552212845	60.0107505138787	73.8354129177176
ERR1190893	70.7681330780542	71.6448217051317	80.7421070656105
ERR1190894	67.0248186357984	70.2074737626805	77.7175508729092
ERR1190895	63.683819364995	64.4306523427831	73.6633811865784
ERR1190896	63.7688754783438	64.5039080413974	79.1082716335302
ERR1190897	61.1517578646151	61.7551026140462	73.4554746169764
ERR1190898	52.1891986015215	55.375604326567	70.3780626041309
ERR1190899	58.1196833070531	58.9784074150771	73.3722869544001
ERR1190900	63.2432995795591	63.9125954876477	75.9125481139355
ERR1190901	65.7154192396836	66.4072441026355	75.653260233246
ERR1190902	62.191846868501	63.0173995539121	75.6108934087541
ERR1190903	62.5564722564836	62.8530339974384	79.3552848632175
ERR1190904	84.7137212498391	85.2905082929563	89.9259646115893
ERR1190905	69.4742571962463	71.3143937089574	77.7805374748654
ERR1190906	74.9522314244148	79.9475433624212	84.7737471288162
ERR1190907	53.980088919604	54.5100477168495	68.7895667878266
ERR1190908	59.5328496970836	60.7804457144145	69.3350548741076
ERR1190909	50.3524894934555	50.8097826023764	67.7387688370057
ERR1190910	60.4319199124109	61.4762965282889	73.3898640050775
ERR1190911	63.2582728024749	63.7049129411875	73.157487124268
ERR1190912	58.3356229784368	59.6482758910662	73.1586740123303
ERR1190913	51.7926657945142	53.7065704193484	70.4746955779719
ERR1190914	51.3695324523555	54.6058849914765	70.0648995521945
ERR1190915	73.4049149456706	73.851015872075	78.4377064979494
ERR1190916	67.8499092153871	68.1394830149363	77.1982989668364
ERR1190917	59.9646345579589	60.4182033300898	75.0877287291812
ERR1190918	55.9069453427395	56.734293267988	68.2775073470225
ERR1190919	47.0540352280653	47.4728440040359	67.1759275948663
ERR1190920	55.4271274010029	56.2600578618783	69.5299404552435
ERR1190921	57.415091338505	58.0376823894127	71.6122257244937
ERR1190922	61.2211779721282	63.4999248533118	71.9352680442024
ERR1190923	79.4990286451297	80.3176609146739	82.9590105001917
ERR1190924	50.3403424493143	51.9817559286991	72.8278024507254
ERR1190925	48.5635725545738	49.1714335758559	67.4702771286754
ERR1190926	42.8037988294432	43.5923332859503	62.7727372586687
ERR1190927	47.2277794097185	47.8353766948507	70.9496348747519
ERR1190928	47.1571172620502	47.9555353943366	70.694826593281
ERR1190929	63.0296650664879	63.4392529577978	79.939888697154
ERR1190930	66.3526939808471	70.5891655786143	71.1199999184187
ERR1190931	74.7388483323465	75.0647106716066	83.814919663992
ERR1190932	71.8137115721919	72.2185980954669	81.34636541635
ERR1190933	58.330855686391	59.1639698933458	74.533416991889
ERR1190934	63.5727021238884	63.8574411165439	76.4738648292269
ERR1190935	40.9782558022821	41.4538961573843	64.135516629847
ERR1190936	45.1429958932606	45.5491229999721	64.1816013658041
ERR1190937	30.3485966694957	30.642105892353	63.5043571092068
ERR1190938	34.467769645448	34.7914234347742	62.4492791084928
ERR1190939	55.2517810266363	60.6099941265314	74.6056369542852
ERR1190940	54.8293224484017	58.6911645249799	72.4349977984928
ERR1190941	70.9496132500501	72.0176550277833	78.994887034069
ERR1190942	76.8742136990367	77.638014629093	83.7553492441197
ERR1190943	60.9689809212358	61.9141184419978	70.6841789393884
ERR1190944	60.3358495961862	61.2993554714291	72.1199763951654
ERR1190945	37.7561187490736	38.4927438637069	67.2319568044371
ERR1190946	44.986159803779	46.1933097740739	67.8599239051874
ERR1190947	60.1033457561368	60.7143227247782	74.9312909983807
ERR1190948	58.0999542601547	61.6970060751223	68.8779601356732
ERR1190949	44.7013136153811	45.0221578445435	65.3175655703974
ERR1190950	26.9254051497053	45.6712997925888	51.1767812126744
ERR1190951	31.6037535044637	32.0395541040969	63.1364142234053
ERR1190952	31.3745429514687	31.8051680206825	61.4855967013913
ERR1190953	59.9386043972343	62.0965692353729	72.8805103671328
ERR1190954	62.1774992952159	64.4440415238236	76.0957293949714
ERR1190955	65.9612981132112	66.9977962264118	78.7548981132072
ERR1190956	55.6100906580816	56.4266434402706	73.2624419985154
ERR1190957	77.3693010965574	77.6838202406647	81.4116605463681
ERR1190958	76.5332559352726	76.9146075165255	83.6106664482591
ERR1190959	41.2652302441364	42.2847068997647	65.2240140104545
ERR1190960	33.823591046412	37.6022937441218	66.7322743680962
ERR1190961	58.0026010521445	59.0317629366301	73.4512308468315
ERR1190962	36.3940477687899	38.9463093092198	64.6595676753088
ERR1190963	59.3892646888627	68.1573422432225	76.6977054147892
ERR1190964	62.9478313983689	65.4303665800009	76.1952114712741
ERR1190965	82.799846533238	83.9440768590567	90.9534565843707
ERR1190966	84.3826751854255	85.2080671234316	90.0801580581785
ERR1190967	41.8839988566463	42.242127532565	65.2376814376207
ERR1190969	79.76986742486	80.2042628970876	88.1994681912317
ERR1190970	85.2025077789505	86.3164193948442	90.7252643856821
ERR1190971	58.5453515012106	59.7340901581381	72.6804552327333
ERR1190972	67.0385001169599	69.8179735336301	79.7178038502265
ERR1190973	41.5513550303417	42.5600791981386	66.681227570873
ERR1190974	35.1524123059879	35.9862068832974	68.8103941329879
ERR1190975	80.9539534051893	81.9287015942674	87.0208520601364
ERR1190976	72.0351084461356	73.5408119502307	80.005178873425
ERR1293497	60.6710019394932	61.7732494361673	75.3742902526724
ERR1293498	60.4723159180941	61.5833604996314	75.2445517789222
ERR1293499	60.3678763461608	61.4695605860226	76.9603238974029
ERR1293500	60.2882696104116	61.396795288854	76.9013773861379
ERR1293501	71.8080482002756	72.7606634272878	82.0903619735953
ERR1293502	71.8254876312283	72.7247577640445	81.9172589508928
ERR1293503	71.9252591324498	72.8426438771336	82.0370801647989
ERR1293504	71.9428991983896	72.8927006186235	82.9781661705005
ERR1293505	43.5177686708697	44.1230656309252	67.5517768671052
ERR1293506	42.9923279258227	43.5991833973776	67.3363813991782
ERR1293507	42.9131887083164	43.5098938895195	67.2424093634533
ERR1293508	42.869486704018	43.4522480364306	67.0874554616069
ERR1293509	65.2647266916854	65.7333552134647	76.7423592299086
ERR1293510	65.2390856901321	65.6802952606068	76.5893171421207
ERR1293511	65.3689752590001	65.8296592757727	76.8312323431569
ERR1293512	65.3417964363053	65.8203563699205	76.8874842439912
ERR1293513	64.2958148304326	64.6725201663208	76.8875818914185
ERR1293514	64.5617551442548	64.9275346090964	73.4569145382549
ERR1293515	64.6731144213063	65.0566036102392	77.1906170670007
ERR1293516	64.3577804382658	64.7315339617366	77.0277028460427
ERR1293517	60.1666270261966	60.8586574700364	72.6012203153662
ERR1293518	60.0819093857265	60.7817680616252	72.5761335794383
ERR1293519	60.0335339274315	60.7398868675638	74.2034019990868
ERR1293520	60.0671874331359	60.7875034078477	74.1661841278436
ERR1293521	56.4656394534823	57.7833991954844	73.8189115911336
ERR1293522	56.4264718586292	57.7242813759061	73.820087583889
ERR1293523	56.4831774799938	57.8063801595901	73.8796383276342
ERR1293524	56.5717623075547	57.8510946830302	72.6017236899219
ERR1293525	53.1152473113578	53.8641540123523	70.8510144667291
ERR1293526	53.3299082752483	54.0912736203404	71.0127311913884
ERR1293527	53.0543610100722	53.8036668371168	67.0776571537795
ERR1293528	53.1839428511568	53.9427015000612	67.0947675085692
ERR1293529	32.3881567283176	33.1641155959966	56.8763666450419
ERR1293530	32.3446718012274	33.1208622202004	56.8799788529863
ERR1293531	32.2957435097509	33.0423094584314	56.7499597067554
ERR1293532	32.3055424212318	33.0816560705309	59.984821060213
ERR1293533	65.2153992904227	65.6119733313902	77.005465411177
ERR1293534	65.5306845457787	65.9167781602787	77.2673291141156
ERR1293535	65.2405103276163	65.6316044133319	77.0856470977514
ERR1293536	65.4044450285245	65.7951667770263	77.1177573683629
ERR1293537	72.8253007942962	73.4749241007159	84.4094803233522
ERR1293538	72.904297434939	73.5568895298666	84.4065066626957
ERR1293539	72.8796108064041	73.5340478500441	82.2608264215616
ERR1293540	72.8969292506502	73.5252551688175	84.3385239466482
ERR1293541	68.5896219613215	69.4666019019693	80.0226170508511
ERR1293542	68.4566558871824	69.3541915759612	77.316059348935
ERR1293543	68.7750591640759	69.6830565823661	77.5626356861996
ERR1293544	68.7812664859648	69.6594568044962	77.55452875153
ERR1293545	70.406095032443	71.3694973785371	80.1278486108223
ERR1293546	70.1153364826698	71.0844786182456	79.8236693462292
ERR1293547	70.3611734555853	71.3269253071491	80.060532880358
ERR1293548	70.3697137056441	71.3249145638359	80.0265505946304
ERR1293549	41.3466946021935	42.4334233886539	67.2925511385514
ERR1293550	41.3018646060691	42.3721932918946	67.193291897639
ERR1293551	41.2742248748891	42.3289904589099	67.1225030834754
ERR1293552	41.1540223295833	42.2106443427154	63.6640054404671
ERR1293553	59.3145772644508	61.408238360506	75.64010834568
ERR1293554	59.077608403997	61.1890712179625	75.6688478887276
ERR1293555	59.1336092554739	61.2583054838527	75.6243247026874
ERR1293556	59.3043153746016	61.3919153855402	73.7318296423953
ERR1293557	68.7205222050233	70.6863373957487	72.2672904953935
ERR1293558	68.460608807278	70.598232494904	72.5507968879896
ERR1293559	68.3510934541042	70.4043366873439	72.3239148999499
ERR1293560	68.4316279069683	70.3553488372218	71.9813953488522
ERR1293561	63.6705178346253	65.1595947220357	78.5749945423105
ERR1293562	63.6042815308089	65.0879635660253	76.259903196918
ERR1293563	63.630365744039	65.1416792296575	78.4828409002063
ERR1293564	63.6043554027838	65.0858507102205	78.4849754894271
ERR1293565	46.929741004284	47.3897151970206	64.2266953937722
ERR1293566	46.7552674359177	47.2059081346296	67.0807168812857
ERR1293567	46.8961551132261	47.3579376127179	64.1628216529376
ERR1293568	46.7366723655646	47.2089679826017	66.9723344731183
ERR1293569	60.6042527805498	62.6117323821015	75.6212878470164
ERR1293570	60.9494057790583	62.8367613152478	73.7409206213331
ERR1293571	60.9316147216871	62.9044066413024	75.9013584412737
ERR1293572	60.6885324511568	62.6896164052096	75.7498524170676
ERR1293573	79.1355696923484	79.5051134914739	86.1811394162087
ERR1293574	79.3226036816852	79.6759275140458	87.0090342378118
ERR1293575	79.3122842100105	79.6569232451721	86.3031761158557
ERR1293576	79.4131709559492	79.7540278176539	87.2516449043027
ERR1293577	52.5999333160476	53.6509465416984	71.2129070499643
ERR1293578	52.4616159598912	53.5248337511413	73.7301447728863
ERR1293579	52.6632246032723	53.7103486384184	73.7452297490973
ERR1293580	52.6562153345154	53.6805167128539	73.6868912546865
ERR1293581	73.3526276454179	73.8825548457893	82.234059894391
ERR1293582	73.3878950586898	73.9091134619821	82.2817674265051
ERR1293583	73.415158477755	73.9353848272158	82.2850177361267
ERR1293584	73.4874006392366	74.0285445501474	82.3338521333675
ERR1293585	67.442943642258	68.4305796671563	79.994283778599
ERR1293586	67.3418797365513	68.346141133722	76.2114290436291
ERR1293587	67.4239091970535	68.3724191302796	79.9450340478206
ERR1293588	67.2805500364379	68.26684200745	79.8876484798188
ERR1293589	70.0487533206175	70.7422615705988	77.2428516493242
ERR1293590	69.9927214980287	70.7304969231563	77.2757725137096
ERR1293591	69.8579539808254	70.5864035988702	77.2544174059553
ERR1293592	70.1058920282049	70.8212409349153	77.3558937273218
ERR1293593	39.0901605118903	39.5562304783735	64.2360114861507
ERR1293594	39.0796242845982	39.5602069116476	57.0832421802472
ERR1293595	39.0590779103017	39.4929204157043	57.2007160958913
ERR1293596	39.1445764308553	39.5964813438209	57.3441058248107
ERR1293597	70.8517765548804	72.5395815631623	79.6082103661845
ERR1293598	70.9221730956428	72.6259555422853	79.681452040606
ERR1293599	71.0074972221454	72.7063093887814	79.7430170378437
ERR1293600	70.8698760777477	72.5448094547152	78.0122689485839
ERR1293601	80.6383621369438	81.0306902348576	86.310540001104
ERR1293602	80.4872606030292	80.9148606607867	86.213097754025
ERR1293603	80.9588685609832	81.3448812766955	86.6079538081576
ERR1293604	80.4129878365013	80.8183265394834	86.1119192460005
ERR1293605	53.6778419227701	54.6491870395449	78.4574586439861
ERR1293606	53.6956725728747	54.6937917923298	78.520547833442
ERR1293607	53.6470164636414	54.6224130851512	76.1495095709291
ERR1293608	53.7191471101938	54.7253450139993	76.2566847085225
ERR1293609	44.4742288917471	45.4110281388487	70.7701704795426
ERR1293610	44.4271067008127	45.3501491119454	67.9366472249664
ERR1293611	44.4146149603057	45.3458388685711	70.8852991960916
ERR1293612	44.3254341803236	45.2440388509303	70.7004569615306
ERR1293613	42.1314720174132	42.7849572721094	64.1077936494605
ERR1293614	42.0404102664059	42.6984152730818	60.1420360848476
ERR1293615	42.0404102664059	42.6984152730818	60.1420360848476
ERR1293616	42.254597158414	42.9477520876924	60.3209256921027
ERR1293617	42.1516370314857	42.8062444209471	60.1379497860427
ERR1293618	60.9098337575466	61.4304801762386	68.5820528817749
ERR1293619	60.7320013702268	61.2427206925879	70.7045969187795
ERR1293620	60.7350960597691	61.2514820485138	70.6527920067164
ERR1293621	60.8885243070557	61.4025508312311	70.7398528015136
ERR1293622	85.5055873535821	85.9572999001492	90.1037521577285
ERR1293623	85.477999959142	85.9406573817118	88.6815624212769
ERR1293624	85.5654149347383	86.017598321252	88.771243488835
ERR1293625	85.7234618087182	86.1890732101546	88.9055418009851
ERR1293626	67.7020769233871	68.4337559224054	77.2418135457689
ERR1293627	68.0100324165049	68.7213939963389	77.4343105129248
ERR1293628	67.7252227649566	68.4363762826615	74.9649439213882
ERR1293629	67.9790700323576	68.6995147159519	77.495594925136
ERR1293630	76.1224286199083	76.5805383188221	83.3157086135146
ERR1293631	75.9652955173052	76.4322263868967	83.1550759583577
ERR1293632	75.886082569668	76.3515525052006	80.1316350587255
ERR1293633	76.0861868092394	76.5557716005621	80.3088894734643
ERR1293634	38.7142761574979	39.2803674287625	65.3756986752052
ERR1293635	38.7042381927947	39.2786955399275	60.2359228878126
ERR1293636	38.6387234463594	39.2122148370867	65.2852377191932
ERR1293637	38.685669442826	39.2508739267193	65.324612860244
ERR1293638	53.3033464407246	54.2009794353749	68.1176901466579
ERR1293639	53.4919661659326	54.3503827191053	72.5997758467438
ERR1293640	53.3431735263114	54.2087117749009	68.2754171757547
ERR1293641	53.1818073832275	54.0493668781134	68.1156227660503
ERR1293642	57.7564645627475	58.1464241150117	74.109773062648
ERR1293643	57.8565072840896	58.2453769373658	71.0432652392572
ERR1293644	57.641736603431	58.035891501625	74.0288435252011
ERR1293645	57.7923151977068	58.1740463690122	71.1503043256101
ERR1293646	53.2612667160816	54.1285193807384	71.39945297576
ERR1293647	53.1857129613716	54.0258777099318	71.4672423154662
ERR1293648	53.0900784855033	53.9496377000921	71.43502734541
ERR1293649	53.2199604450522	54.0904381987618	71.3616855247659
ERR1293650	38.2198282693303	39.4602634070657	62.993177098779
ERR1293651	38.2315448376417	39.4505421245033	65.5391850859577
ERR1293652	38.35061272269	39.6032243883761	65.578863659934
ERR1293653	38.3469946706065	39.5730543718054	65.7092854247204
ERR1293654	64.8611819782693	65.5394878487989	79.7995061085478
ERR1293655	64.7589821254541	65.4621010179918	79.7847570201073
ERR1293656	64.5889945390128	65.2839838035897	79.5271791820334
ERR1293657	64.6878242100164	65.3815481877785	77.2892359618636
ERR1293658	28.1129690728688	28.6757208378917	64.6487987004071
ERR1293659	28.0425862730981	28.6155217281579	64.42784582058
ERR1293660	28.2704552767888	28.8106637543612	64.6727058204178
ERR1293661	27.9236612947311	28.4786659824624	60.7383857986612
ERR1293662	31.3657537154471	31.7712271295117	64.4018193830689
ERR1293663	31.4782758578255	31.8988463858736	64.3780702510334
ERR1293664	31.4339819132379	31.8451720764316	64.4716288127437
ERR1293665	31.5266100362178	31.9284256834009	58.8399442378384
ERR1293666	57.0629642478855	57.791244399529	72.9392255134474
ERR1293667	57.276657415692	58.0215024080817	73.1049832151374
ERR1293668	57.0534965662218	57.8290086771415	76.3611417780325
ERR1293669	57.1177826354514	57.8617068418266	73.0246398589425
ERR1293670	46.6311403519064	47.2935746016919	64.8051796796536
ERR1293671	46.5392172564626	47.1626620624445	64.6683359570553
ERR1293672	46.7183055929736	47.3580135904679	64.8345388977964
ERR1293673	46.5147269199851	47.1514237002364	64.6649944149465
ERR1293674	66.9918117647182	67.3287529411617	80.9652705882159
ERR1293675	67.2495904178051	67.5754256756803	77.6500810011614
ERR1293676	67.1317595837818	67.4501216700721	77.5373586526506
ERR1293677	67.0295323802159	67.3509853619343	80.9666372386902
ERR1293678	76.8549280177263	77.7223349750234	82.302829737402
ERR1293679	76.8206407241385	77.6915444524598	83.042692292021
ERR1293680	77.0137622877495	77.8398570151892	83.0866845397624
ERR1293681	76.7354282776761	77.6061004169692	82.9696692751435
ERR1293682	21.1887592160738	23.8748175634479	52.4364366844214
ERR1293683	21.3765534495446	24.0856062872266	57.9933646969191
ERR1293684	21.2568014451942	23.9513789769345	57.8983432776386
ERR1293685	21.0501984362999	23.774236804242	57.6130329934004
ERR1293686	36.7508181013614	37.223002655277	62.9485347256727
ERR1293687	36.7755353283014	37.2473154341836	62.8197603676164
ERR1293688	36.6143257325717	37.0867168346129	62.7958939765467
ERR1293689	36.8268071182026	37.2968773903337	56.6549910694493
ERR1293690	58.6738085078923	59.1552878619264	74.348454014344
ERR1293691	58.7412130929528	59.2199796825094	73.6684495469281
ERR1293692	58.7236887023361	59.2230846437982	74.4459730452715
ERR1293693	58.8208456561719	59.2922247681229	73.6179103875481
ERR1293694	46.1893328555077	46.9359135161299	67.6557367258247
ERR1293695	46.0839450509894	46.8311500025418	67.5172960420828
ERR1293696	46.0259848620303	46.7856646204307	67.5072014621196
ERR1293697	46.1977969619549	46.9566168272207	67.5460984044594
ERR1293698	35.3662385044642	46.0816948951897	68.0407354698448
ERR1293699	35.1642401146391	45.947943130745	63.1023630382315
ERR1293700	35.1351183076377	45.8642653013317	67.8461803472826
ERR1293701	35.1105887816335	45.9376775846255	67.9617404977146
ERR1293702	65.7060421101524	68.6435318762246	76.318270875818
ERR1293703	65.7254387888893	68.6685818944725	79.6910968335301
ERR1293704	65.6447610100922	68.6707514850818	79.5586152745961
ERR1293705	65.6786447515636	68.6210995185829	79.6787167881541
ERR1293706	64.9400521401794	66.133424478197	75.0421656736594
ERR1293707	65.073631753009	66.2746881937992	75.2243352547473
ERR1293708	64.9576028081056	66.1524943643461	75.1241196427427
ERR1293709	64.8423525282769	66.0715370544108	75.0644067491548
ERR1293710	60.7409818402193	61.4002558979984	77.6264338144572
ERR1293711	60.608037170231	61.2636540308646	77.5316639488822
ERR1293712	60.8068013366261	61.49383922186	77.6449830440392
ERR1293713	60.7707719084865	61.4649702820837	76.1189073785805
ERR1293714	48.8296001894	50.6809704751023	66.1509740070628
ERR1293715	48.599225043894	50.4520577221418	65.9403389116453
ERR1293716	48.7972871717067	50.6689209526908	66.1965967966229
ERR1293717	48.729336383104	50.543693943957	66.1109467562225
ERR1293718	68.3984143129704	70.2537516890684	78.2212624049865
ERR1293719	68.2956535213922	70.1411637096555	79.4471217169415
ERR1293720	68.3394259995079	70.175115622948	78.0757945200316
ERR1293721	68.4012223081029	70.219695240517	79.4203915609783
ERR1293722	65.8701362455003	66.8962827920576	78.0415723953883
ERR1293723	65.8434491418932	66.8706224573689	78.0744310038342
ERR1293724	66.0028278331038	67.0384464967976	80.7120724406609
ERR1293725	65.9841024156985	67.0221257241163	78.1261591583722
ERR1293726	68.9730600359737	70.0449614829419	79.0008598422083
ERR1293727	68.9141560107768	70.0166358855915	77.2372094006915
ERR1293728	69.0014007001692	70.0809390826712	79.010709483561
ERR1293729	68.9288609898411	70.011187939674	78.9769408065798
ERR1293730	64.442266016641	65.2110907475504	76.1965961883337
ERR1293731	64.1910174055124	64.9491594943114	76.0424453720811
ERR1293732	64.187571936815	64.9664512922654	76.066626556467
ERR1293733	64.3021828501966	65.0377014151446	76.1886824313028
ERR1293734	57.3543507372255	58.6753651240286	73.3128172279695
ERR1293735	57.5793826790476	58.8813904704805	75.4848067126127
ERR1293736	57.4987719234336	58.8198639109107	73.423058729345
ERR1293737	57.5362346156009	58.8395499180122	75.4634167027898
ERR1293738	70.7214199680715	71.6842698762654	80.2094702223882
ERR1293739	70.8152097863376	71.784564850741	82.0284134009875
ERR1293740	70.6231210287519	71.5988053884958	81.8398093379594
ERR1293741	70.6994990230241	71.6696093396259	80.2673970276363
ERR1293742	41.0809384395816	41.9748289411152	63.1175626003835
ERR1293743	41.168189681538	42.0629138869061	67.4160323906526
ERR1293744	41.0744691220563	41.9264454873837	67.1931028904482
ERR1293745	41.135391137178	42.0373138552692	67.1750027779008
ERR1293746	76.9209442415615	77.2080645737868	81.2850892762167
ERR1293747	76.4892097523383	76.7493771325491	80.8277817273971
ERR1293748	76.8102999659479	77.09555351399	81.9461487559111
ERR1293749	76.7869032738	77.0629019163111	81.9557027548312
ERR1293750	51.5902544627254	53.2355477278054	76.1537050287048
ERR1293751	51.6077134741744	53.265540860413	76.1779543168314
ERR1293752	51.5883258007211	53.2391403766142	72.9733733014203
ERR1293753	51.634582713757	53.2673386699	73.0648243207329
ERR1293754	78.282249024868	78.9903540742133	87.3570943843821
ERR1293755	78.2888187274039	78.9791287871158	87.3147048076537
ERR1293756	78.3875494268475	79.0919760758869	86.4671260345209
ERR1293757	78.2272249949151	78.9493150051944	87.384339012493
ERR1293758	39.0035100663573	39.906524817316	65.5004421490055
ERR1293759	39.3521861710838	40.2389391059459	65.4418132368284
ERR1293760	39.298322851733	40.230102846885	65.4338600602474
ERR1293761	39.2309532253872	40.1074444013639	65.4729010813246
ERR1293762	71.007408055975	71.9447241313518	80.7422161906671
ERR1293763	70.9685545455205	71.9277284755905	79.4509341030105
ERR1293764	71.084563509537	72.0089916803966	80.710991634054
ERR1293765	70.9570964908771	71.9239227959624	79.4537573417706
ERR1293766	66.9258772414716	69.9602379987034	76.2906270602656
ERR1293767	67.0641344385766	69.9579930320835	74.7952083956701
ERR1293768	66.5811972808099	69.5150550264706	74.3190757028297
ERR1293769	66.7811209463463	69.7364430703519	74.6084503487573
ERR1293770	53.9765474718242	54.6790910408401	74.7382087223506
ERR1293771	54.2114984768556	54.9203616846446	74.8973453894917
ERR1293772	54.4327414005013	55.1373308985091	72.7441489956381
ERR1293773	54.1388486208509	54.8769783744162	72.6083761939911
ERR1293774	44.5998892772399	44.9489273435301	66.0784420879632
ERR1293775	44.6595749255216	45.006676875074	62.6424658810558
ERR1293776	44.7008634501274	45.0496239813854	66.0471505193319
ERR1293777	44.6130627586494	44.9655294283403	62.6246826964191
ERR1293778	84.0192460016087	84.4814365403947	87.5406575997637
ERR1293779	84.1129740334107	84.5717262442021	87.6099093838032
ERR1293780	84.3425892445905	84.823630628114	87.1886884204089
ERR1293781	84.2152863579479	84.6761826117943	87.1497488560581
ERR1293782	43.7519872813998	45.1837383602078	66.3424937542553
ERR1293783	43.7619791493595	45.1676803935327	66.4034300528415
ERR1293784	43.6929315685714	45.1329766263014	61.8818361025055
ERR1293785	43.73730256993	45.1603267871053	66.2747136736624
ERR1293786	39.1473736455488	40.5992366244605	70.193215708496
ERR1293787	39.3057484859235	40.750155821548	67.733131385768
ERR1293788	39.3480547936106	40.7578570787583	70.3357047516226
ERR1293789	38.968957629868	40.4467922883994	70.0154667247592
ERR1293790	41.7332229829084	42.0701232083862	65.2536548702756
ERR1293791	41.6485079868236	42.0209860313311	60.0467023237199
ERR1293792	41.8844636673939	42.2246753295346	65.1073946115844
ERR1293793	41.7785168181993	42.1468722323748	60.050969689306
ERR1293794	47.2115280964634	47.6921862728495	68.8654003110603
ERR1293795	47.1955592425018	47.6536470914319	68.9312502526191
ERR1293796	46.940384971124	47.4083089115779	68.596909715803
ERR1293797	46.9612737275514	47.4323028325567	63.6118920859127
ERR1293798	73.2076961119587	75.4703073880113	80.2109487940787
ERR1293799	72.6515533004796	74.8791797829022	80.2773674199817
ERR1293800	72.9143522065058	75.1510783787826	79.9037024976943
ERR1293801	72.8441700829436	75.083182381573	80.5191152636355
ERR1293802	48.1377302502769	48.8257096467253	71.0851576059728
ERR1293803	48.271413597562	48.9630273330623	71.0796610017617
ERR1293804	48.1106285336143	48.8330386519442	67.6051253871473
ERR1293805	48.1981116907294	48.8970719594153	67.5974971416389
ERR1293806	39.4260736175062	39.8628434986044	68.9815296836892
ERR1293807	39.3335919951625	39.7769128651711	68.952924125678
ERR1293808	39.3063178136832	39.7609238802441	64.2006934014622
ERR1293809	39.3127237795754	39.7755654527945	64.2143044275481
ERR1293810	61.6994011954007	62.2461358361461	76.745590209379
ERR1293811	61.6807781799425	62.2306963116273	75.2472207859424
ERR1293812	61.7001120728584	62.249707040894	76.6450430586297
ERR1293813	61.7821915326306	62.3169349099684	76.7249349548044
ERR1293814	79.7292049971076	80.1994368602442	84.398792400664
ERR1293815	79.5951008294767	80.0694495122486	85.7904189674444
ERR1293816	79.7245230566195	80.1874446241477	85.9272249903887
ERR1293817	79.7524476588341	80.2217236535436	84.4351311278346
ERR1293818	56.5675792255806	58.1771459513041	71.8934297592479
ERR1293819	56.598075208041	58.2097282785903	71.8906330074249
ERR1293820	56.7522662747196	58.3383390693982	71.9984298116873
ERR1293821	56.6972139560338	58.2905659140792	71.8771285062446
ERR1293822	58.4263502858346	60.2429528878442	74.9396313818283
ERR1293823	58.6361685771786	60.4277100808698	75.0524063708957
ERR1293824	58.7359721166851	60.485394520408	73.338704902487
ERR1293825	58.4898999201749	60.2634002578751	73.1184380180642
ERR1293826	42.6286970528792	43.5291159815562	65.1654812125314
ERR1293827	42.3849993255018	43.2839376483478	67.6373593256183
ERR1293828	42.4179162194807	43.3098601416209	67.6067152196633
ERR1293829	42.3391407191748	43.240384834077	67.6919621534425
ERR1293830	57.8865972738272	58.2429407898361	70.8620978516264
ERR1293831	57.9669037017489	58.3287033960388	68.9564697281969
ERR1293832	57.8615081352742	58.2112524371524	68.7098154115515
ERR1293833	58.0389059946908	58.3898664628077	68.9457744023684
ERR1293834	68.5488334468516	69.9598376476048	77.3834866031002
ERR1293835	68.5641745412005	69.9598601810747	77.4081656370485
ERR1293836	68.5008571614734	69.883767845747	77.3934890964792
ERR1293837	68.5512680099015	69.9548990846656	79.8128727814008
ERR1293838	56.2745399067252	57.5827592162567	77.6570266173104
ERR1293839	56.1281972901272	57.4557450981331	75.5124199560679
ERR1293840	56.3282353440425	57.6367798812264	77.8244537795929
ERR1293841	56.1221347695419	57.4701439406285	75.4430111618192
ERR1293842	71.6639033300587	72.4657393096342	85.9849187391476
ERR1293843	71.6480701376802	72.4203125406744	87.4710455574358
ERR1293844	71.9077422396006	72.6778603533207	86.1672014407424
ERR1293845	71.888671896321	72.6552981951119	87.6745184038229
ERR1293846	56.6914325336576	57.4638486777047	75.9175831199425
ERR1293847	56.4619316161261	57.2272081744244	74.018507278529
ERR1293848	56.2395261569798	57.0048866527343	75.4898874251205
ERR1293849	56.2397831885196	56.9890812104623	73.7010472965148
ERR1293850	55.8242989100035	56.5670251088927	71.9016187371485
ERR1293851	55.9193465527246	56.6636432685268	73.66521887683
ERR1293852	55.5482051970552	56.2849226788349	73.3148625062647
ERR1293853	55.544596308297	56.2845884370758	73.4183457799187
ERR1293854	63.7701089320323	64.1663168003784	76.3054621880492
ERR1293855	63.7377413810525	64.1307754524314	76.3711960368044
ERR1293856	63.8382095909242	64.213825183145	77.3722590811248
ERR1293857	63.6995931928796	64.066870487237	77.1414918263511
ERR1293858	58.2984033041833	58.6396635807712	71.8523341896042
ERR1293859	58.2957643335557	58.6410975553621	74.7162480731768
ERR1293860	58.1888612170992	58.5250046566963	74.5929715149116
ERR1293861	58.1914130967856	58.5393963716364	74.6498729149219
ERR1293862	29.8267329730525	30.1055395549307	60.7514939527482
ERR1293863	29.8198944133602	30.1018449899412	64.6149612438441
ERR1293864	30.0859881420472	30.3813544034241	64.8740243653044
ERR1293865	29.7450787615561	30.0393022699718	60.4117196615273
ERR1293866	71.4960706035354	72.6241408976747	81.468328000753
ERR1293867	71.3509837240737	72.4639093289808	80.5486483536752
ERR1293868	71.4431762426617	72.5777161812416	81.462860627881
ERR1293869	71.4345352517601	72.5461641521674	81.5223005378736
ERR1293870	69.7895624546333	70.5087371785956	80.9235325266278
ERR1293871	69.5718396331947	70.2670555583889	80.7514298836807
ERR1293872	69.671728960392	70.3858798756776	80.8720785864336
ERR1293873	69.7985168327164	70.5075335477709	80.902652436583
ERR1293874	62.3671599246201	63.0800244875426	74.6401002458459
ERR1293875	62.3359400667671	63.0323479545357	76.4748907066399
ERR1293876	62.4357654236106	63.1206104349209	74.5784074682338
ERR1293877	62.6210728996469	63.3076604353035	74.6983840698088
ERR1293878	53.1717874001082	54.3377127958905	73.3660514970396
ERR1293879	53.5910239812427	54.7414794686781	69.5456506997229
ERR1293880	53.4738026892844	54.6354533516903	69.6647069858203
ERR1293881	53.4691625093892	54.6333495209946	73.506688446436
ERR1293882	53.3650406503976	54.036314363135	62.1441734417288
ERR1293883	53.6027191756077	54.2757797833821	70.8566642157197
ERR1293884	53.5933637522081	54.2707096886768	70.9854729987403
ERR1293885	53.4737651566027	54.1403128132512	70.7240844238774
ERR1293886	50.032178050426	50.5422274191831	68.8917879433555
ERR1293887	50.1541671453382	50.6765195284484	68.9962829411734
ERR1293888	49.8913397098033	50.4022010912423	64.887203368557
ERR1293889	50.0502075123386	50.5658278279576	65.1182404975893
ERR1293890	71.623858224723	72.4231009446869	83.0332188305392
ERR1293891	71.7266920054256	72.5312724644458	83.8518948551686
ERR1293892	71.7140299799831	72.5055527496689	83.0923404230546
ERR1293893	71.705199981928	72.5214887880965	83.8411786337444
ERR1293894	74.013661657113	74.9524637645382	83.8962651422136
ERR1293895	74.0187246838453	74.9554765869589	83.9480670626664
ERR1293896	73.930596943278	74.8550794295118	83.84924499212
ERR1293897	74.0447997383309	74.9767907837658	83.9484336236836
ERR1293898	24.6611973426068	25.7418054829608	60.7235112757358
ERR1293899	24.4989134391531	25.6005500829125	60.5150040998567
ERR1293900	24.5571507785505	25.6818828959861	53.0935753143501
ERR1293901	24.5464495879284	25.6566326861449	60.3079985812928
ERR1293902	65.1133392210798	66.1760206879463	77.7591139895454
ERR1293903	65.1996048579551	66.2354969299129	76.0348267379628
ERR1293904	65.0449114868234	66.0979883457247	77.5937378116157
ERR1293905	64.9359220950097	65.9956532861033	77.5238180784984
ERR1293906	58.6036816097081	59.2382669732078	72.4750904491725
ERR1293907	58.6010809955586	59.2690832012965	75.1091814820813
ERR1293908	58.532139564754	59.1797729790971	72.3740816269337
ERR1293909	58.0878424522216	58.7273343894834	74.6403003033875
ERR1293910	56.8356717902896	57.7512233750923	74.6474040081992
ERR1293911	56.8266927978022	57.7576146930766	74.671158295359
ERR1293912	57.0278875066413	57.9518208439063	72.1301810034942
ERR1293913	56.9951659302011	57.9228328242366	72.088733355091
ERR1293914	39.9305614361993	43.1376492505781	71.1690236260549
ERR1293915	39.7363694480897	42.9815215075197	71.0543482515449
ERR1293916	39.9738738718603	43.294406000939	68.0778666355652
ERR1293917	39.9893802891939	43.2557125010644	68.056482760595
ERR1293918	55.4759652394279	56.4951641017108	75.6212414551185
ERR1293919	55.4256940217563	56.460629292435	78.0386519725472
ERR1293920	55.3711782943695	56.4126183987596	75.5862898376032
ERR1293921	55.5780780619584	56.6040450326106	75.6733310858336
ERR1293922	75.1208399567266	75.7886743548503	80.2907853838339
ERR1293923	75.0617397789346	75.7164219794384	81.3593976764233
ERR1293924	75.0923664792278	75.7647903674089	81.4191897863854
ERR1293925	75.0590530243014	75.7181188927578	81.3615209088916
ERR1293926	20.1435559306327	22.1611292539663	57.5688636613715
ERR1293927	20.5651504935748	22.6276299638664	57.9107814832133
ERR1293928	20.3026191146696	22.3234935183489	60.9798282370418
ERR1293929	20.1341344536799	22.1678134316862	60.8846717325735
ERR1293930	69.2869971845998	69.8330960163588	79.1947132239988
ERR1293931	69.4457814612781	69.9935499531355	79.3567985573544
ERR1293932	69.4068122117876	69.9593248286968	77.7140581889508
ERR1293933	69.3020143633225	69.8561326036059	79.1665006463856
ERR1293934	49.1863594641638	49.5750296882382	72.6172881759919
ERR1293935	48.8709173413121	49.262190220093	70.1417396019287
ERR1293936	48.9000115788217	49.3050073157059	72.4800265260353
ERR1293937	49.1055740611776	49.5205851270686	72.5572326599734
ERR1297638	53.0455285465715	53.769208392243	71.1219589370521
ERR1297639	53.5602683359071	55.2269734996905	67.9448809284209
ERR1297640	52.9767321671357	53.6825755277717	70.8893682519436
ERR1297641	53.2483201460545	53.7634602958049	69.6297769081716
ERR1297642	58.3943604925918	59.5758797265203	72.757360386513
ERR1297643	54.1421266410409	55.7086385725805	75.0039892652364
ERR1297644	35.947676495654	36.4221788635843	65.8436157446913
ERR1297645	50.4837688339302	58.9266757305544	71.4916283314373
ERR1297646	46.2065711376525	46.6251659064564	67.1658347199085
ERR1297647	66.5952285882607	67.294126594782	78.8766022637412
ERR1297648	49.6902124746081	51.5225311132106	74.039463067553
ERR1297649	66.8066897221938	67.5330593226993	79.1510498711407
ERR1297650	55.4128635755118	56.4205306072695	73.6351466471898
ERR1297651	56.052049648074	56.5106643522811	75.3204061251543
ERR1297652	56.7481884058099	57.1906354515172	74.5066889632108
ERR1297653	49.4612967627274	50.3647513709818	71.2760401310763
ERR1297654	48.4356900339649	50.4041009253785	73.0300912056519
ERR1297655	54.4129437799038	55.4648664251023	74.0814384828879
ERR1297656	62.0883958443378	62.7192478773836	76.6263196980424
ERR1297657	53.9768121956544	54.8301441456745	73.9328487410871
ERR1297658	58.0199385820452	59.1807298136071	73.4506936830313
ERR1297659	59.5629235693565	60.825186750657	74.2521793191069
ERR1297660	51.6310677885003	52.3050113064634	71.6807392632733
ERR1297661	41.3301881820046	41.9242967336526	64.9157485987787
ERR1297662	50.4829611589699	59.0322869473417	71.8808086958186
ERR1297663	52.7931647934456	53.3827965562243	72.3465083208774
ERR1297664	21.3233087585265	23.7953883711681	61.1385516273737
ERR1297665	34.0107671920645	36.3908334261757	67.1342248309293
ERR1297666	60.4158348346957	61.3724821866211	75.490415672517
ERR1297667	41.5593364272176	42.5562226708345	70.1785195503693
ERR1297668	45.1926777218147	45.6068080044946	66.7134585782309
ERR1297669	46.3424387843077	47.5606004675882	71.5338446604685
ERR1297670	49.7085829306518	50.825480639978	71.0681960749302
ERR1297671	41.256965898484	41.9202968174726	65.0967834917163
ERR1297672	56.8350545431311	58.5126322115696	74.3728477447203
ERR1297673	49.6850195874113	50.5620329961824	71.3730726641598
ERR1297674	63.9982810364678	65.1268792357802	76.2740760571166
ERR1297675	61.8497590819773	62.4262981043565	76.3809199264638
ERR1297676	56.0138695006183	56.9730265231793	72.4132030440916
ERR1297677	43.062249816186	44.4807522987261	69.0707004692498
ERR1297678	48.7960226138287	49.590233783435	72.8414840208284
ERR1297679	47.4886185165337	47.8439792449474	70.3624182421773
ERR1297680	35.8181037012175	36.3766399798851	65.9355744645318
ERR1297681	50.161060433283	58.5796750284947	71.2179304446848
ERR1297682	50.4650208174409	58.8701890185264	71.6022596219454
ERR1297683	47.218438420395	48.7521149894441	69.8281292773821
ERR1297684	56.0716139956746	56.5263275770153	75.3263587961618
ERR1297685	48.6372515143667	49.4432652370455	72.86679030716
ERR1297686	64.1590016054359	65.3043258441813	76.4480091537179
ERR1297687	38.595405624565	40.5831963429951	68.282557659188
ERR1297688	59.9756217665367	60.9574384008699	75.0588178076537
ERR1297689	32.2168771905374	33.5095169517881	63.305947877974
ERR1297690	58.7399379297409	60.2563281163833	75.5873224962268
ERR1297691	52.0886826867078	56.3902584638932	73.1019967265218
ERR1297692	58.5070312934474	59.0287207095919	73.7511612949757
ERR1297693	38.8279956127648	39.381506980906	66.0030691183981
ERR1297694	38.6745290054713	39.2415740450484	65.7720813253386
ERR1297695	45.9579096898162	46.3636567005469	67.1730814402032
ERR1297696	54.1877103238105	56.5696808942543	74.5686163062559
ERR1297697	53.9822389403983	56.3948640225831	74.5571908552924
ERR1297698	34.1339747348225	36.5036956096842	67.1350585434408
ERR1297699	41.239684006566	41.9006286849424	65.0663316716237
ERR1297700	38.6818371681222	40.6642879414532	68.2972602497931
ERR1297701	60.3774186350665	61.0223879804235	77.0736596786167
ERR1297702	57.1185961739572	57.5585633954105	74.8743959987397
ERR1297703	48.0038713294569	50.0060361637925	72.6011364357266
ERR1297704	47.2818750767117	47.6686710025976	70.118542152428
ERR1297705	64.4721100643123	65.31516375057	78.0753078111866
ERR1297706	58.7119734789402	59.2579953198158	74.0460868434781
ERR1297707	58.1593051550688	59.3086479165218	73.5748188567575
ERR1297708	42.8547683580371	44.2445397052553	68.8373801308703
ERR1297709	57.9637412386914	59.1036548996002	73.3555465666636
ERR1297710	35.7536485669386	36.2976851728327	65.7635820924526
ERR1297711	46.1592395869766	46.5660367374184	67.1192147161248
ERR1297712	58.583431187831	59.0831717596666	73.7959347151465
ERR1297713	49.5912660441519	51.4584089484404	73.9862078067846
ERR1297714	47.1912147769615	48.7288162061823	69.8435850506257
ERR1297715	47.2353851114424	48.2590293338557	70.433905970021
ERR1297716	59.6996602154301	61.4062105574819	77.9256251328218
ERR1297717	51.5590763526511	52.1882030500414	71.5434672685925
ERR1297718	58.6361119036139	60.1635703537324	75.3556424499777
ERR1297719	60.0377820535316	60.7154101801755	77.086234038828
ERR1297720	51.682045250607	52.3701408928631	71.8917477022945
ERR1297721	54.6210768052874	55.665299232517	74.1539246668034
ERR1297722	60.3681431757081	61.3131510005939	75.3578532815638
ERR1297723	47.1282815545115	48.192517864652	70.2217636643863
ERR1297724	58.6835365742491	60.2185523413722	75.6555203149627
ERR1297725	52.5272771081134	56.7658102745583	73.3749410959538
ERR1297726	53.9569086867449	54.7665823096613	73.6867610747842
ERR1297727	48.9847210819913	49.7448843783999	72.8112032322786
ERR1297728	54.5637589755342	55.6233512115999	74.1985359632512
ERR1297729	41.4757583924819	42.4484547659758	70.1226679244219
ERR1297730	51.591284815154	52.4186194779582	75.8790430792235
ERR1297731	49.7253535387824	50.5746059603986	71.6481318978207
ERR1297732	53.0556065770734	53.7650311416762	71.0381118906134
ERR1297733	47.226980690841	48.3100583409389	70.4973400835907
ERR1297734	57.048287233885	58.7551932621103	74.2941609143559
ERR1297735	56.0216661494646	56.5025092234754	75.1836074514964
ERR1297736	53.5592349847753	55.1782097896968	67.9913973725034
ERR1297737	38.6956337968636	39.2719774413826	65.8009938833157
ERR1297738	54.2903233503024	55.9033124178129	75.0396869821758
ERR1297739	35.8885797272491	36.3433355884624	65.7132392961881
ERR1297740	47.8745237183066	49.83932423442	72.4587222547003
ERR1297741	53.186027783383	54.8448330409379	67.5839109551676
ERR1297742	32.8010401386817	34.0447244817804	63.5043931783463
ERR1297743	32.2755968893171	33.5692728671688	63.4508817796621
ERR1297744	49.6930549993854	50.817243240425	71.0390514824915
ERR1297745	52.8966709900483	53.4862475037481	72.2464126160694
ERR1297746	54.6895551982961	55.7315469113395	74.4407885641614
ERR1297747	53.1052177467013	53.8254393533509	71.2156577812125
ERR1297748	51.7674153026242	52.5907879710701	76.0411115340622
ERR1297749	45.6181330261005	46.0487678084657	67.2173125017562
ERR1297750	35.876496911066	36.3248908455145	65.3993876478815
ERR1297751	60.2147483688812	61.9437804233379	78.300947512092
ERR1297752	34.1053076891311	36.4632774773977	67.0351128812407
ERR1297753	47.3093954082475	48.3620164812952	70.4793684273414
ERR1297754	41.5238945508581	42.4732636290783	69.965776606918
ERR1297755	56.1835518182512	57.159573556593	72.7245131519469
ERR1297756	52.3507389342908	56.6680075516376	73.3995090532692
ERR1297757	50.2269234027561	50.851416607157	72.9416534546876
ERR1297758	59.983424993344	60.6619841743745	76.8864389773225
ERR1297759	56.8782392525406	57.3086484448258	74.6566631944259
ERR1297760	50.0940802513588	50.7334606004519	73.1652067481834
ERR1297761	29.4906012340253	30.1449275362202	63.9812024680653
ERR1297762	58.6446615461662	59.177745381758	73.8234078200148
ERR1297763	47.5303770793105	47.9007308433795	70.3730439851043
ERR1297764	29.407364356705	30.0472428258307	64.112139852576
ERR1297765	57.9423479774516	59.0855535557844	73.4301084786266
ERR1297766	51.8021392516663	52.3924365034865	71.9079000080272
ERR1297767	38.7411444889971	40.7271129661212	68.4557087154813
ERR1297768	64.8756668293508	65.7410577485714	78.5288840002141
ERR1297769	58.732514168963	60.2705276491147	75.5760038462017
ERR1297770	54.1470577519442	54.9549107163684	73.8951026685691
ERR1297771	41.3741949291113	42.3454931579273	70.0424920110131
ERR1297772	57.2933914881324	58.9758992595106	74.5546302958036
ERR1297773	31.0776336921412	32.0067426766258	65.0073665069407
ERR1297774	56.131327362631	57.0657339961846	72.4446400529128
ERR1297775	29.4858110065692	30.1460833498491	63.8146357827877
ERR1297776	49.9741558856131	51.8554553884946	74.2543212879487
ERR1297777	59.4219768270104	60.6219798901831	73.9636859315463
ERR1297778	53.1813515356004	53.6774213772251	69.6927188232161
ERR1297779	29.4147918357886	30.0866867679462	63.9191696625308
ERR1297780	50.1992071704748	50.8400693850948	73.0507940792902
ERR1297781	31.0026571959741	31.9429700116336	64.7792854523381
ERR1297782	47.2152831443223	48.7439570116573	69.9088834174917
ERR1297783	51.7902734627225	52.6646467132037	76.1792888123013
ERR1297784	65.5420828883249	66.9504303574849	77.6695776004741
ERR1297785	58.8344440644478	59.9966620797265	73.424755260067
ERR1297786	35.8487229194233	36.4030881202494	65.8304708136338
ERR1297787	56.9795527005082	58.6586119460936	74.3797178538839
ERR1297788	66.6970088197753	67.431385633053	79.0613757688298
ERR1297789	64.6404557218962	65.4949342558848	78.2356383878279
ERR1297790	33.9307276107705	36.3644529862775	67.0897658192181
ERR1297791	35.7134492471237	36.1720093437679	65.4853402528034
ERR1297792	59.6309397540182	61.3838144002377	77.8034418583015
ERR1297793	21.1907390949056	23.708850645904	61.2426274541376
ERR1297794	47.7777967782848	49.7838930880051	72.6067922979557
ERR1297795	45.419209360266	45.8591544853934	67.0388066291403
ERR1297796	35.8195627827867	36.3679579613587	65.9221968355323
ERR1297797	30.9044512430709	31.822034095614	64.6894746890596
ERR1297798	41.2458441179198	41.9017605418262	65.0557547010251
ERR1297799	60.01164144352	61.0217457019794	75.2667562821921
ERR1297800	64.1090244607408	65.2412260345437	76.3956260791031
ERR1297801	56.1642619311977	57.1162597114441	72.6981132075516
ERR1297802	46.4239038753163	47.6619199599563	71.688453731199
ERR1297803	57.844673156404	58.4717705048383	72.6940686480567
ERR1297804	55.4019149178902	56.3705252020195	73.4821215547427
ERR1297805	50.2296656338546	51.3975241927028	71.5003157168287
ERR1297806	49.632043032099	50.7623577404561	71.1110910551449
ERR1297807	46.0509598281411	46.4644597934891	67.1827716047992
ERR1297808	53.2890005480853	53.8180792857804	69.8453632743391
ERR1297809	52.5667007778753	56.8878989951831	73.4822186996269
ERR1297810	38.5818380716529	40.5572181216997	68.3015000817243
ERR1297811	61.9130757636854	62.4859111663273	76.4748522606431
ERR1297812	53.8923591413677	56.3454950620852	74.5623877565929
ERR1297813	53.3884440918963	55.0485833973566	67.7521503110771
ERR1297814	49.3439604874429	50.1699195176484	71.0925463454839
ERR1297815	53.3841537588299	53.9077122699003	69.9446922390951
ERR1297816	47.4180362769407	47.7620710210423	70.4466490675307
ERR1297817	51.5890412669863	52.2550709432476	71.6714128696914
ERR1297818	64.5950946775884	65.4399028293363	78.1347108629261
ERR1297819	60.4559515233619	61.1508962244097	77.2968588257407
ERR1297820	59.8399557564398	61.5811046965371	78.0892884351616
ERR1297821	55.491700930465	56.5070765436796	73.7000214203087
ERR1297822	59.1851718588119	60.4352751831752	73.7145232734942
ERR1297823	58.0820667865048	58.7051261099262	72.99304534147
ERR1297824	58.5142429836645	59.6883057197746	72.9334626379663
ERR1297825	21.2781857170694	23.8213984014549	61.5537071934661
ERR1297826	55.4119244022033	56.4014976356934	73.7096317069083
ERR1297827	46.5633250295764	47.7721959683883	71.7672633777178
ERR1297828	47.2447308459117	48.827257191678	69.9935915693549
ERR1297829	54.1934449707714	56.6032676272619	74.5789626646987
ERR1297830	50.3179585152814	50.9606986899552	72.9794395924366
ERR1297831	46.3813557609115	47.6081175889607	71.7151856888316
ERR1297832	38.9001918910128	39.4786180542652	66.0672251787298
ERR1297833	65.1215405319379	66.5017520820355	77.5148390620229
ERR1297834	42.8144943999416	44.2579468225278	68.9765449473375
ERR1297835	58.6021058773723	59.7693138373201	73.0225236085653
ERR1297836	31.1202299865263	32.0485262015349	65.0511147427644
ERR1297837	45.5306754726225	45.9584809751024	67.0879171845765
ERR1297838	51.9797963728791	52.5868994591029	71.8531259942479
ERR1297839	56.8849688826491	57.3236144393762	74.6601232917805
ERR1297840	49.7297667099837	51.5446245999554	73.9230576269406
ERR1297841	51.8851743748752	52.7788643817943	76.069719856793
ERR1297842	21.3286219081267	23.8227779287782	61.5428105463448
ERR1297843	63.978193694014	65.1261009547661	76.3766560580049
ERR1297844	57.8812021696574	58.5190988013539	72.8561768109414
ERR1297845	54.8051648846939	55.6191159376746	74.2374935858179
ERR1297846	48.9731588277117	49.7613187488093	72.9250317543964
ERR1297847	54.1147782344494	55.6767989693732	75.1421180704594
ERR1297848	65.0990166066249	66.5673340015824	77.5397556416603
ERR1297849	56.132268315725	56.6104955767368	75.3489650433715
ERR1297850	67.062313729454	67.7632783069779	79.378911510742
ERR1297851	61.7853690533637	62.3783055996594	76.3817924463093
ERR1297852	58.0556375077663	58.6484421241296	72.9411721589044
ERR1305877	35.568040533697	36.3649280280391	64.7664505475902
ERR1305878	37.4570167672772	38.1455472499292	69.7168176543498
ERR1305879	40.0679466274408	40.5336033949572	67.860897671654
ERR1305880	65.9505967721759	67.6976312625827	77.2735125902311
ERR1305881	64.7556176374267	67.711454186591	79.5323219838779
ERR1305882	45.7606577109338	46.7613681329632	74.770171108619
ERR1305883	70.4519012031766	72.8318516085058	80.1148105626679
ERR1305884	63.6419999564244	64.1229192186843	77.9365176046664
ERR1305885	57.2915516278105	58.6131865434036	75.5094793393987
ERR1305886	71.2418371191753	72.1517236237364	79.3035649812917
ERR1305887	37.963422666934	39.2068215634559	64.2461799441652
ERR1305888	54.1883024192894	55.0471464631839	70.8590699690444
ERR1305889	38.9884991871387	39.1628099522444	61.1906345643743
ERR1305890	34.7021807599307	35.5834688022412	66.1563253364929
ERR1305891	17.6452942670609	17.8863322521726	61.9713951227544
ERR1305892	27.3699554484016	29.9009646943135	63.5161002819978
ERR1305893	42.9994116228387	46.0644716820829	65.8193721410642
ERR1305894	18.5773058798406	20.8402789764191	61.2067204825146
ERR1305895	16.6511120645137	19.4598050404535	61.6418905902502
ERR1305896	15.4820987961803	17.0047896849454	59.5920860800197
ERR1305897	41.8122766040019	42.6469099009392	65.3847630252437
ERR1305898	38.5691186970873	38.7462061452854	61.954108158929
ERR1305899	37.6768572598919	39.3902536879061	66.6746062917463
ERR1305900	36.7242664378963	38.6431110269056	68.6218903836311
ERR1305901	34.0563067703875	34.429179795708	67.655780764082
ERR1305902	56.8672937317358	62.07968248506	70.4072817844171
ERR1305903	55.4345608577192	57.8919046160271	73.738587667682
ERR1305904	54.3768853419562	55.1696591721665	71.5801621028411
ERR1305905	56.1737791508187	58.3560662853862	74.5183753686167
ERR1305906	37.2321772745123	38.1222796358952	62.0696382004055
ERR1305907	24.5344425578274	24.9432930643635	63.3237332336809
ERR1305908	29.9575664911062	30.3237631424951	63.5278705853557
ERR1305909	75.3869703801519	75.7626407675891	83.0407060726956
ERR1578619	69.3333793101451	69.6869617770344	82.6048134039653
ERR1578620	70.9228980348711	71.2704954199785	76.5097418259073
ERR1578621	59.5939879771721	61.5359173484207	71.4479799639933
ERR1578622	63.520565674083	63.8900702079717	77.6266989062662
ERR1578623	51.6622005296319	52.8965688239761	67.5094363986242
ERR1578624	48.369419552428	49.5843037932609	68.2990477892344
ERR1578625	47.1647241888953	48.2949966801578	69.8590259762914
ERR1578626	52.4749391894963	53.3044368309638	68.839147538047
ERR1578627	74.0583351977715	74.5860661062901	81.3195568681945
ERR1578628	66.3378989207563	67.1725943138293	76.6550177544083
ERR1578629	46.0558275083946	46.9524740474595	68.0187610758354
ERR1578630	41.3596276347186	41.7348392441605	65.659964238517
ERR1578631	45.1246561721886	45.2969359783942	63.010595514979
ERR1578632	63.3012293921051	64.3845571458751	77.2119014632181
ERR1578633	59.4619017378802	63.5985786353005	77.487158891321
ERR1578634	76.517305593894	77.4623913165833	87.1590342602928
ERR1578635	41.8263976549803	42.4289712419841	62.1610198170708
ERR1578636	73.6716967260302	74.2528315758145	79.5440347903668
ERR1578637	56.2350175166569	57.3658482738428	68.8889533755523
ERR1578638	64.2926997695119	65.1474883586386	75.7113128843333
ERR1578639	51.1343176959102	55.4389946598655	69.562263746675
ERR1578641	47.4417733009504	49.3522298029618	66.7350882843479
ERR1578642	58.3558806365315	60.753621984937	70.3953908929584
ERR1578643	52.3440909907721	52.9323849530981	71.0857590892977
ERR1578644	75.4956934306932	76.0443710327191	81.4752979823873
ERR1578645	29.9622494864923	30.3299006273349	66.8615259349377
ERR1578646	54.0061918713502	55.0042585084977	70.4263192859427
ERR1578647	29.8306106036626	30.1049095895578	59.1951894231247
ERR1578649	71.3243645547357	72.7309625093691	79.5636950238952
ERR1578650	64.8216626817407	65.6451689043128	78.2736722323753
ERR1578653	44.9610579659772	45.6296673095091	62.5316994741144
ERR1578654	91.6424694357387	91.8722867397538	93.9157309818652
ERR1578658	75.9737073726313	76.6183563753688	78.2233701785476
ERR1578661	54.4589197548135	55.126864344111	73.271721580081
ERR1578662	70.4498854933098	70.8266696361109	90.3428042579944
ERR1578666	62.7200399832456	64.5423664075532	76.913243641874
ERR1578671	78.2320099488299	79.9634890682953	83.4919569034004
ERR1578674	88.1284174106683	88.6107224779417	89.4984057291247
ERR1578675	62.3898726426926	65.7378702478269	73.1183165506328
ERR1578678	65.2786653258105	66.2268806832358	77.7706202861584
ERR1578679	53.0368250732344	53.3631691211397	75.2949293860493
ERR1578682	48.0491516093463	48.7863740947607	71.8015443263675
ERR1578685	61.9318143622336	62.6130088338754	69.2064211098504
ERR1578686	68.3959597610722	68.8243143628159	78.9771462132034
ERR1578688	61.3090792149031	61.8262168554676	74.6073488526442
ERR1578710	74.8433928297635	75.8728348721939	82.5568172819272
ERR1578713	75.787350470214	76.1082746139081	83.2971227300567
ERR1620255	63.8163865008438	64.5688692114426	75.1092868586419
ERR1620256	77.9828310955483	78.4404954049505	82.7130847017544
ERR1620257	69.3036887279029	69.7779466027329	77.6237250141666
ERR1620258	51.1075050193165	51.5506724830382	67.5968474272834
ERR1620259	81.324021916241	88.2202661259811	89.3763232519744
ERR1620260	77.2465824843336	77.6208952639487	84.0747910341942
ERR1620261	77.3960574589411	84.5925986917784	85.6808199319356
ERR1620262	65.7499881623434	73.1266158435836	78.4916425967585
ERR1620263	72.5106223625817	82.6365988014812	83.5090668693102
ERR1620264	80.9059986807092	81.1043101031696	84.5054948567997
ERR1620265	29.8931649300033	30.0464757220967	67.77226082997
ERR1620266	63.2674988413359	65.2395939792536	80.2697888076288
ERR1620267	82.2569873609076	82.9289601690074	84.3021111597956
ERR1620268	59.0323908799783	60.9563229303712	72.1839019215942
ERR1620269	51.1162183558073	55.319446654101	75.3843883158679
ERR1620270	26.7180910368895	28.0276552426217	58.986681370873
ERR1620271	72.2205754174568	74.8829894639129	81.8057517460833
ERR1620272	81.7709664931231	83.8945731800269	86.3577951082459
ERR1620273	90.1045924806206	94.7920528553489	94.8375199710914
ERR1620274	82.5085506943474	85.2800285832055	87.4454157513059
ERR1620275	86.3732546944623	88.0131379501452	88.2391853301705
ERR1620276	81.4143993652601	82.2492113448565	88.2507049482271
ERR1620277	62.3879295567648	62.8405339136351	68.4374604073456
ERR1620278	51.3797442670038	55.5112518405287	82.4495859091557
ERR1620279	88.7287142393383	91.8744019846435	93.7512363715147
ERR1620280	62.3822864407669	64.8191569539507	77.4399632299719
ERR1620281	67.5787467707917	68.7392986643027	80.0038808633027
ERR1620282	53.0016021607139	53.7319537266909	68.927615460352
ERR1620283	42.6271054471811	46.779578040358	56.0193728111226
ERR1620284	70.1917845656362	72.5846000460581	79.3063593322651
ERR1620285	63.3823897783567	64.6946090494864	72.4443991900144
ERR1620286	63.2951864913598	64.6431090454433	71.6241679706392
ERR1620287	40.4506317606192	40.9229151020692	57.128936700952
ERR1620288	63.1699507297645	64.3360738571454	82.2794223799425
ERR1620289	57.6875616503442	58.4291001356151	69.8232945963422
ERR1620290	82.0830983600182	84.4152144838897	85.9184822550668
ERR1620291	74.1663347477838	79.3860212187489	81.9704356204133
ERR1620292	76.9585378132832	78.6243536237273	88.3929285610274
ERR1620293	73.006806200151	74.459791104694	78.2773535119412
ERR1620294	67.3413296371279	71.073152797288	72.4586484291455
ERR1620295	83.4957046058204	83.9585422621878	86.9668045010526
ERR1620296	87.4409538729032	88.0140468682999	90.7837960199145
ERR1620297	65.6251354106648	66.354606705419	70.9706858480722
ERR1620298	49.1325375796695	53.2965654603158	64.0714739429587
ERR1620299	49.2648133532065	56.5794089274841	68.3341128553131
ERR1620300	71.1392489547558	71.6117867477651	79.7111474487416
ERR1620301	88.552406511783	90.564601599962	93.6556228372711
ERR1620302	41.2160823925181	42.3005812076723	63.6534047551834
ERR1620303	67.5519735465256	68.0679209806423	72.7814295570959
ERR1620304	60.3799080761476	64.820091923823	68.2212081418073
ERR1620305	91.3856318252172	92.5964818701172	93.5659636828684
ERR1620306	88.2555058972587	89.644846053006	92.6196096964755
ERR1620307	84.3832456625616	84.9920525497627	87.7940044318855
ERR1620308	79.8767317537176	81.2795641215443	85.0327277127519
ERR1620309	62.9043381822264	65.0243704332177	74.429827263783
ERR1620310	51.9151135514869	52.3365629332283	72.9553484964773
ERR1620311	75.6591258403117	78.8943156383881	81.845892091008
ERR1620312	88.8548651965526	89.8482174039324	90.7109915890696
ERR1620313	79.3745809438646	81.3928694877595	82.7077164620193
ERR1620314	65.2355953075418	66.9327111284006	73.601296260302
ERR1620315	66.5822733320572	68.6007589495427	72.4093498804635
ERR1620316	75.969612548287	77.1365216680283	84.2848617709876
ERR1620317	73.004266353378	74.355372696825	81.9482164036338
ERR1620318	78.0222259322984	78.6600052300399	84.3717742268395
ERR1620319	75.3936846671579	75.7168768162505	83.9181335086136
ERR1620320	58.1214587089968	58.7268819936223	77.6633860652602
ERR1620321	37.3171197676977	37.9172636901562	83.4668755452889
ERR1620322	40.822869173107	41.4301967206834	64.717688878645
ERR1620323	69.8480593860373	70.1675776524719	81.5256305917592
ERR1620324	58.3178087253398	58.875019132152	69.8919360491481
ERR1620325	29.3054357787911	29.7935875016551	61.2405451487041
ERR1620326	62.4199580734346	63.291869269619	73.4336828395899
ERR1620327	49.1407285841396	49.4819216962271	60.6809013304754
ERR1620328	67.7997962967991	68.3403845251216	79.9946727261038
ERR1620329	57.8237596353821	58.2728915649513	67.7203992706567
ERR1620330	51.6898762510017	53.2103139206032	72.4024642012408
ERR1620331	33.249076423751	33.6723171328502	61.4285876548059
ERR1620332	66.358232847552	66.7317186646095	78.6630826004247
ERR1620334	71.8326406864397	72.9086793390987	78.8774930465088
ERR1620335	56.8467758019321	57.3345983493898	68.68277874685
ERR1620336	81.5998490151076	82.4278103320386	86.7803601354589
ERR1620337	64.3212340550185	65.7993887598509	75.9618014539642
ERR1620338	59.633884293944	60.7557297453894	72.1824698542578
ERR1620339	61.2296042932097	62.237612785282	74.2549271687366
ERR1620340	70.4172441883992	70.8505785513234	80.4649645379203
ERR1620341	56.7610473493232	57.8383321620667	73.3323990042284
ERR1620342	51.9197639478068	53.993839169575	75.4864896533651
ERR1620343	75.6598704326035	76.0512633340701	82.5009056443273
ERR1620344	46.5781780545851	47.3335925258582	69.8832885977022
ERR1620345	69.66228960724	76.6818931735002	84.5299675990197
ERR1620346	74.9132668808863	75.8344823432691	80.6405192347364
ERR1620347	55.2347432362472	56.2864313823369	72.2724490938345
ERR1620348	79.0150690601197	79.7071523104163	84.1349214865595
ERR1620349	78.0980013659861	79.9873864755781	85.0897675075937
ERR1620350	78.3182691675379	80.1083840546351	83.58997216113
ERR1620351	78.8742327954313	80.09174994135	83.9828855470787
ERR1620352	67.3563781109941	67.8005068442795	79.9408788287981
ERR1620353	57.07334281301	57.6625076812063	72.5429281909607
ERR1620354	71.1876092450164	71.6102037163943	80.4241887691158
ERR1620355	31.838111862248	32.425698189321	64.1476097900172
ERR1620357	52.3525599198863	52.9632470260167	67.4841686331413
ERR1620358	37.1511954910493	37.4031540194474	63.9111545207449
ERR1620359	74.8432730642326	75.8280553313472	81.2960076378364
ERR1620361	67.1412850085205	68.3366057273793	80.8438898342151
ERR1620362	57.8020241907871	59.3565478728646	71.4495667135872
ERR1620363	50.3408396386804	50.804962668852	64.3029228228632
ERR1620364	66.3275513578798	67.1437333878796	80.3540447985481
ERR1620366	62.4156411274402	63.2621363352874	72.5932909885018
ERR1620372	20.8172592439257	21.0500771056035	68.4196805897409
ERR1620373	67.5464095553285	69.712976212131	76.0474834169168
ERR1620376	73.8121534943491	74.4222481435558	83.4532694906323
ERR1620377	36.3180471294543	37.0136340449219	69.5167341765132
ERR1912946	44.9364175115954	45.979748044242	71.5724745399491
ERR1912947	44.7064078658669	45.7733640127401	71.5786193249117
ERR1912948	44.8391592064368	45.9062023478105	71.6452285235022
ERR1912949	39.223068518881	44.2668037355629	69.097414604504
ERR1912950	39.3001562208713	44.3191534500515	69.1496998802245
ERR1912951	39.4238157371449	44.3776424749957	69.0475234105616
ERR1912952	39.5849596416713	44.4176036144715	69.1987235502642
ERR1912953	43.7613920280265	50.4170037966	74.6358996701295
ERR1912954	43.8650720500011	50.6492367870873	74.8670278533338
ERR1912955	43.7103163406937	50.5138420215069	74.631801099234
ERR1912956	43.734165188747	50.458983314636	74.6756125809906
ERR1912957	38.722499786775	39.4595795682623	69.0072989751895
ERR1912958	65.1293257991136	66.2654589877341	77.8905853284099
ERR1912959	64.8983736970669	66.0883201879418	77.9416233793801
ERR1912960	64.9989991072358	66.166609925058	77.9312642371547
ERR1912961	51.9174759744678	52.5436112887272	72.8789708514192
ERR1912962	51.4168706638579	52.0307138688767	72.7907965659606
ERR1912963	51.5398877349956	52.1528979758519	72.760859897107
ERR1912964	20.0673955832162	22.8180422304443	58.6755840435158
ERR1912965	19.6677041089002	22.5134395925632	58.5271464050918
ERR1912966	19.8114788668833	22.659739245582	58.5877859080737
ERR1912967	29.1160516034835	32.5116876059963	69.0431621649675
ERR1912968	29.0940500990816	32.5156618434379	69.0705643909267
ERR1912969	28.9335161927275	32.3640267763824	68.9452009841056
ERR1912970	28.9976666175075	32.4101912466076	69.0747400944783
ERR1912971	80.9814417529631	81.4396700756418	85.9228093562136
ERR1912972	57.8769053997954	59.2739748828065	73.0098560871603
ERR1912973	57.7852100259677	59.203254197302	73.0577004728287
ERR1912974	57.5340640486084	58.9687240469996	72.9320179241434
ERR1912975	57.7228397708489	59.1439346461585	73.0384126251391
ERR1912976	42.1977478034809	43.6715753000807	72.8565771562798
ERR1912977	42.0383323707497	43.5401470263183	72.8737513101784
ERR1912978	42.0191137563327	43.5311439595521	73.0066993674051
ERR1912979	77.2137445765191	78.3251651823297	84.7083681514656
ERR1912980	77.3731320150383	78.4942458959238	84.7820415122134
ERR1912981	77.0970560559276	78.221586855146	84.5802268708667
ERR1912982	77.2988439083155	78.4149815051572	84.745002513278
ERR1912983	54.6619619192892	56.8627528719048	74.1285149319496
ERR1912984	54.245104449892	56.4905342790325	74.1636344864637
ERR1912985	54.3206315885536	56.5331994706326	74.1393693241435
ERR1912986	43.0158047229856	45.0749784520093	68.4890387521002
ERR1912987	42.525617039387	44.5742034138056	68.3619298724213
ERR1912988	42.5842633169201	44.6417798178713	68.3611750782512
ERR1912989	35.8395477228434	36.2513423605926	67.2751784880471
ERR1912990	44.5939829730252	45.2852095687328	68.1684020482413
ERR1912991	60.3906226121023	61.6687160991383	76.7157041387786
ERR1912992	60.1800262715048	61.4876981432798	76.8010006789294
ERR1912993	60.1481604177673	61.4667401874869	76.7648808810263
ERR1912994	16.978093884501	17.6975761949653	60.7676086209373
ERR1912995	16.6276472842103	17.3366976927854	60.8893214124035
ERR1912996	16.7328828448001	17.4619221035451	60.9082455962288
ERR1912997	50.3599960609551	50.8900341322807	73.2722821303924
ERR1912998	31.7407790786887	32.4866408153737	64.6563082704517
ERR1912999	31.6845640809216	32.4075804582627	64.6930562304563
ERR1913000	31.589302459787	32.3640265454829	64.6180480415634
ERR1913001	31.4399151599098	32.2160968298852	64.5901294512458
ERR1913002	36.2519225214009	36.7156698181588	65.9495108793201
ERR1913003	36.2299249455205	36.6786377209232	65.9625938180961
ERR1913004	36.2152537943982	36.6499421698266	65.8498198250999
ERR1913005	36.3422268233452	36.8102096538835	65.8961800573466
ERR1913006	81.6858149857477	82.6515021256569	85.7306829506152
ERR1913007	74.3999165276317	74.8936821891883	82.538971977785
ERR1913008	74.3140336501741	74.8129182682363	82.487081990273
ERR1913009	74.3184648529174	74.8222115160622	82.5180970042195
ERR1913010	53.6984822124738	56.7717938843265	74.5848484437818
ERR1913011	53.8470941603985	56.8961302039557	74.7956831517031
ERR1913012	53.7700786056176	56.7828403653956	74.590660535646
ERR1913013	53.8215555923547	56.8385420363167	74.6701680506585
ERR1913014	63.7891896521971	64.91375064243	72.4060947404244
ERR1913015	63.0195885688138	64.1442147877066	71.8627712141258
ERR1913016	63.0029738829819	64.1753228037107	71.8234081011967
ERR1913017	45.8112419951892	47.1175845621158	70.1302223236711
ERR1913018	45.9072646138712	47.2314452290289	70.2844979397985
ERR1913019	45.7574573401129	47.0911380313537	70.0280491511426
ERR1913020	45.6525861415123	47.0077160174633	70.0604386890316
ERR1913021	39.7875287810179	40.1418838736583	69.2569180799148
ERR1913022	39.9207885655214	40.2749878862407	69.3402611110888
ERR1913023	39.8709156375127	40.2312481071396	69.1819497257443
ERR1913024	39.8920266004171	40.2363734716815	69.2160086981355
ERR1913025	41.2350221075504	46.8093605860113	69.7094352197124
ERR1913026	41.2225881823027	46.7447649611283	69.6329541021673
ERR1913027	40.9544148010288	46.4823286506795	69.4368649042743
ERR1913028	41.2927064151914	46.8306893870096	69.6492825684933
ERR1913029	26.9872505182659	27.3529067422854	63.9097779927554
ERR1913030	26.6200372364433	27.0010018160703	63.9746023613438
ERR1913031	26.4887436841973	26.8553099498988	63.8713818984626
ERR1913032	41.5557138092317	42.2347272678065	69.3003885228022
ERR1913033	41.8787785644861	42.5452561901922	69.5074039841581
ERR1913034	41.9436952403324	42.6222469668442	69.539830833459
ERR1913035	41.9641433093809	42.626615509665	69.4573775951238
ERR1913036	44.8734366980129	45.3711185306111	66.9941067559752
ERR1913037	17.6676493171018	24.6723630797436	60.267765393728
ERR1913038	17.5588435881292	24.5111747206733	60.1457370329136
ERR1913039	17.5878013951354	24.62272021856	60.2209570578792
ERR1913040	44.790143461248	45.3068806070384	68.8959807137596
ERR1913041	44.7156441160361	45.2698201199117	68.7470978943264
ERR1913042	44.8409951545223	45.3194348304056	68.7721405594673
ERR1913043	44.5701357465969	45.1311811375069	68.6210255057518
ERR1913044	71.1688591513184	71.7862048533706	82.4548004447871
ERR1913045	70.93712286404	71.5528580583138	82.4217060219989
ERR1913046	71.0512885282697	71.6638914807866	82.487631950215
ERR1913047	31.3863814091736	33.4309464812507	67.3651592486179
ERR1913048	31.0581923911632	33.1837230571813	67.3700806748912
ERR1913049	31.0173282703957	33.1083020955134	67.2913689544407
ERR1913050	39.035946467458	40.1114877375905	61.0404222784158
ERR1913051	39.0333033560301	40.1140921873462	61.2234665182178
ERR1913052	38.9512504238118	40.0447480023875	61.1647897768577
ERR1913053	38.9122822728774	39.9879998208885	61.2173913043402
ERR1913054	61.4717090707177	63.0109494209148	75.7812479924058
ERR1913055	61.2484555664803	62.7753702030991	75.947590683661
ERR1913056	61.2904996771801	62.8298936698098	75.9863321138379
ERR1913057	27.4712061412204	36.8146671936545	68.5174154832842
ERR1913058	27.1582553229119	36.3917353256681	68.6145153510622
ERR1913059	27.383151703071	36.6637338799829	68.5817538664357
ERR1913060	50.891367616053	51.4247269273318	80.792570312874
ERR1913061	50.7851573491773	51.3253879645519	80.6356597591106
ERR1913062	50.8456329711001	51.3837311648156	80.7150797240655
ERR1913063	64.9513782993711	66.5396672725528	79.2441121517811
ERR1913064	36.1991956911471	39.0706376414915	65.2267786540365
ERR1913065	36.1991956911471	39.0706376414915	65.2267786540365
ERR1913066	36.2082003644242	39.1374135043672	65.3419276016987
ERR1913067	35.9758534109726	38.8375447406358	65.1421550296671
ERR1913068	36.15432140561	39.0437218592475	65.0771014590866
ERR1913069	44.2934609579815	45.0771753926823	69.9285295114808
ERR1913070	44.3265016115344	45.0804394910266	69.9140514249718
ERR1913071	44.0742810471543	44.8528564673465	69.6823281606017
ERR1913072	44.1840998418891	44.958473849377	69.7971746371723
ERR1913073	62.7147828119609	64.0587769855133	76.0493000170948
ERR1913074	62.4984654668891	63.8658660203665	76.1196830618983
ERR1913075	62.7018081012813	64.0380239149336	76.112789109995
ERR1913076	60.4496952041799	61.1345956735162	75.9676323029538
ERR1913077	60.505503174438	61.1989989771461	75.99818157913
ERR1913078	60.5254300421255	61.2190174440171	75.8978938818026
ERR1913079	60.4474091891609	61.1435380065237	75.8780410926104
ERR1913080	63.2862150898498	64.1429044205734	77.1935943497793
ERR1913081	63.3404874078957	64.1806257554673	77.2394713431431
ERR1913082	63.1381465128212	63.9857296130933	77.1531835578266
ERR1913083	63.230772044855	64.0382414929185	77.151642884271
ERR1913084	50.3360734594199	51.6314057963441	68.594418388893
ERR1913085	50.452743630856	51.674015677888	68.7932032781177
ERR1913086	50.3683117926779	51.6433402531309	68.5423781780987
ERR1913087	50.4630582424256	51.7120430550279	68.7576761447017
ERR1913088	48.9291424394277	50.6665530517981	71.8585674210914
ERR1913089	48.9488788112785	50.7090012997125	71.9325448572879
ERR1913090	49.105263827565	50.8979171172986	71.9702772511332
ERR1913091	49.2584419156629	51.0107271017736	71.9187887394141
ERR1913092	35.6812100528122	36.9621454607914	61.6206064400325
ERR1913093	35.7275363143244	37.0080116059473	61.7714528375736
ERR1913094	35.6824105035385	36.9281487673734	61.6783864411239
ERR1913095	35.4553879579338	36.7411820303956	61.6012995010384
ERR1913096	77.9383940836604	78.524509924827	85.2753304870115
ERR1913097	77.9112085265992	78.4982442539158	85.3259625674875
ERR1913098	77.7882230494672	78.3487004729943	85.158154936039
ERR1913099	77.7998295847741	78.4144211787393	85.2221725412185
ERR1913100	30.6807862326763	31.4953380915591	63.6626314327899
ERR1913101	30.6300022217742	31.4228656756533	63.5696164597286
ERR1913102	30.5333035785322	31.3338617376309	63.4693076621207
ERR1913103	30.6193102990158	31.4381928883748	63.5578085117876
ERR1913104	66.4651149192279	67.2373340350212	77.5261578718343
ERR1913105	66.4258963480091	67.2577980493086	77.5337142480824
ERR1913106	66.2550227399129	67.0756367733563	77.3925404151035
ERR1913107	66.2829129993853	67.1164252244788	77.4237365923686
ERR1913108	48.4518108653851	48.9358911802884	68.5392153270244
ERR1913109	48.1677716647529	48.6751899478444	68.4281315783986
ERR1913110	48.0339106591135	48.520009718503	68.4618722015899
ERR1913111	37.7714457075546	38.3668165346089	66.0275034958776
ERR1913112	37.6636790875069	38.2377251313786	65.9676751872246
ERR1913113	37.6417789588382	38.2136278876153	65.9079270761525
ERR1913114	37.6678835099546	38.2432733084493	65.9334958817986
ERR1913115	60.8570355294662	62.2098548433249	75.774351168152
ERR1913116	56.7840213413419	57.4230308833934	73.3889667909313
ERR1913117	56.0741619058032	56.691495095412	72.9850167079921
ERR1913118	56.1608440749419	56.7797190644761	73.0754497276435
ERR1913119	50.7597105781038	52.093970084896	71.5223574474464
ERR1913120	50.3714177043481	51.7732466802221	71.4749218633683
ERR1913121	50.5028125029783	51.8690490970315	71.5116845412568
ERR1913122	79.8962744850738	80.4660787527642	86.6152551046878
ERR1913123	79.8935422687602	80.4677317383064	86.6438375211752
ERR1913124	79.6777538965193	80.2344325371966	86.4198968932294
ERR1913125	79.7234867137616	80.2897826160573	86.491032865083
ERR1913127	55.0036343772889	56.9814864385556	76.0637626468716
ERR1953518	64.7344077352806	66.9225685879653	77.4330238050907
ERR1953519	65.9825485558046	66.9793083574389	80.4622385671063
ERR1953520	42.2794073529788	42.9140636378821	66.5277574183891
ERR1953521	88.0025799950553	88.2211292557884	91.4282738289541
ERR1953522	75.2329452492117	75.5141758224897	84.0942117740706
ERR1953523	75.3282143116737	75.7111327589261	85.8416791533783
ERR2013555	66.4830491693063	67.3386586067154	78.4729136089024
ERR2013556	43.2771717820959	44.1491785501054	66.2753844088768
ERR2013559	36.9896917006888	37.5330141517435	64.1823778789945
ERR2013560	60.5955483782654	61.2970618253811	69.1167302733006
ERR2013561	37.5982511286733	38.567121079949	64.316500827426
ERR2013562	25.8157444020694	26.1317586163946	61.3767824302616
ERR2013564	77.5572347945055	78.0552555816514	82.0121589773383
ERR2013565	45.0350304019667	45.5902331712225	67.7364804814505
ERR2013566	22.1344102902075	22.5422124737846	61.9851506732801
ERR2013570	44.9881051968676	45.4461973505112	64.7735140977817
ERR2013583	63.5573549201118	65.0721428860124	75.6005781721628
ERR2013604	78.4231823881707	78.7808026015664	83.2894537404405
ERR2013616	83.7199617118652	84.2803100391197	87.7831360836902
ERR2013617	77.105540909472	77.7892611126975	84.7360340254892
ERR2013618	48.1617548127621	48.7701575300368	74.0581785823682
ERR2013619	64.8274721295101	65.8566449669862	77.1905187434575
ERR2013621	51.2454992019902	52.0539131884817	66.0354363371798
ERR2013622	63.3408114130513	63.8363377067647	74.1640446582243
ERR2013623	68.1159716811876	68.7676770504886	78.1418643705558
ERR2013630	69.3422331360268	69.9742766449233	78.4816188414864
ERR2013639	59.255905124437	60.1528241261305	72.2714500897351
ERR2013644	78.2871956553561	78.9639220975024	83.7002478495507
ERR2013647	28.7353146232402	29.4227180018017	69.9757499123304
ERR2013649	61.4461867288007	61.8411634299449	75.5597434520986
ERR2013651	72.8621906763624	73.5134668458298	81.5153421044784
ERR209055	39.5093478451311	39.6936715526703	60.3668919511617
ERR209056	38.697508831132	38.8607583261649	58.8500594892004
ERR209057	48.8472515765847	50.5346451175489	64.9299008186241
ERR209058	51.1216769702237	52.4832819071396	67.4323864322683
ERR209059	49.3044062768103	50.7414876109773	63.8773381545112
ERR209060	41.1226475270572	42.1480603991295	62.0222020915514
ERR209061	45.6931446630968	46.8651663151238	65.9093236131459
ERR209062	43.5381426756818	44.5595019448025	63.5708639275765
ERR209063	31.422955668861	31.7537850776601	60.522321254766
ERR209064	30.466001292451	30.7727025613124	58.3573531372755
ERR209065	28.6371425074074	29.1460976703965	56.6480355758314
ERR209066	28.0674281503527	28.6098829116726	56.803201506604
ERR209067	32.9395917521543	33.360273546789	57.8520360584358
ERR209068	32.0881477821062	32.5560123221782	56.5506292515185
ERR209069	34.4807638647606	34.9292553951352	59.3360873480619
ERR209070	34.9811971634137	35.4400299419373	61.1629836606296
ERR209071	34.5559135155813	34.9994098287438	60.4800522127522
ERR209072	34.8445865946909	35.3161846430284	61.1953315237812
ERR209073	39.856918439253	41.0627096335785	64.7666963868345
ERR209074	39.8692678392976	41.0604055323878	64.0587587516815
ERR209075	62.5462049345638	63.2313903052518	72.4904084065653
ERR209076	62.4536135503372	63.1896731209377	72.29427686125
ERR209077	17.5745981134625	18.0709445994457	51.711970240463
ERR209078	19.0149323395687	19.4939081536954	52.5006390048582
ERR209079	22.7236959005023	23.0739941617039	53.5626348521382
ERR209080	64.172674919547	64.7508275518374	73.8867727747096
ERR209081	65.4044884668405	65.9748084309797	75.4908651315072
ERR209082	30.5303335271596	31.5128744166648	60.9046135189885
ERR209083	32.6067201560307	33.4327023951953	62.007402810408
ERR209084	33.8991219614846	34.8774952242479	62.6342908217737
ERR209085	21.4630090643728	22.207940520167	54.6533130097726
ERR209086	22.1123646649576	22.8234223103706	53.9792567545534
ERR209087	28.2516911702593	28.9591210605798	59.2120694669856
ERR209088	23.7561060857087	24.4992385596817	58.0017808549733
ERR209089	24.1872043488453	24.9470768104912	58.1530024653747
ERR209090	24.1460193249211	25.0461275683008	59.8967219138346
ERR209091	24.3291302311043	25.1924578388499	59.9391005621514
ERR209092	30.7352917453092	32.7574247043795	55.2339931278111
ERR209093	32.2563970018028	34.3616338305291	55.9942971010327
ERR209094	49.9493706775259	50.6637504176972	67.3719331287922
ERR209095	49.93429461216	50.7050578147342	65.8632007824534
ERR209096	57.8647629243133	58.8705762264535	71.7482230216646
ERR209097	50.8726799988731	51.4812048792617	65.7400492351946
ERR209098	52.5967146840794	53.3261083984	67.8518807155207
ERR209099	62.8351803563187	63.1616688395965	72.0404172098649
ERR209100	58.9345456371747	59.1932486059772	66.5685437282993
ERR209101	65.916923302497	66.2340519137338	74.0009532189228
ERR209102	42.1289733548131	42.6107013286743	62.1753441772357
ERR209103	42.2140684698719	42.7346819495423	62.5017588293196
ERR209104	45.899955050441	46.1593784113312	63.6935722082753
ERR209105	46.5172325759506	46.7929537911352	64.7342353841915
ERR209106	58.5451188827993	59.2552890556372	70.9634195363801
ERR209107	61.182852915637	61.9122399450017	73.1749101244876
ERR209108	60.7791747132748	61.2412801008938	69.973495447903
ERR209109	66.5219003608833	67.0004136180523	75.3818835309014
ERR209110	45.5990014010115	46.1499162567349	66.44475577512
ERR209111	50.867016283598	51.3740170536519	71.0706035107948
ERR209112	18.5681275212509	20.3566626196159	52.8113944046275
ERR209113	19.8216800908004	21.4982154334229	54.2727036525644
ERR209114	33.1827260830644	33.4348095598885	57.8689992423748
ERR209115	33.5845996040007	33.831492569341	58.8487870041217
ERR209116	46.0813277262952	46.836096756721	65.0811063958144
ERR209117	50.6549727328549	51.5545060999212	65.8233541349966
ERR209118	41.1984554436613	43.1605378516548	64.6065548692113
ERR209119	47.526300824569	49.0617003127662	67.1310776229626
ERR209120	34.2983281981091	34.5993095971742	60.4430560310339
ERR209121	33.9352355280578	34.2461417507815	56.8800126608826
ERR209122	53.4464818993915	54.1626690809916	67.9891355755975
ERR209123	52.9321842124149	53.6026384843047	66.3280290810943
ERR209124	47.357826390355	47.9453796008723	66.2261963128215
ERR209125	48.8585343581124	49.4292671790537	67.4549121071364
ERR209126	25.3764788657437	25.774981819041	58.1837961840634
ERR209127	28.6356932153417	29.0154867256649	59.2293510324558
ERR209128	19.8068831375078	20.2455144490358	53.5517227691463
ERR209129	23.4646698160675	23.7260026133341	53.7139410996022
ERR209130	37.8359479361595	38.1469996768405	57.9019198402274
ERR209131	40.7147619682183	41.0161354846866	58.5998133083992
ERR209132	38.9931736277265	39.7139328138423	60.2311715640426
ERR209133	48.6029164059871	49.3093989123558	67.8925838587009
ERR209134	22.7768883714068	22.9806432833552	49.4178431087146
ERR209135	35.5727330643439	35.8755574431925	55.8037799957496
ERR209136	42.8115588067807	43.9886924716292	64.6736609737628
ERR209137	51.1873685545453	51.7992834571594	70.3564747783247
ERR209138	43.948788686366	44.2387272167181	65.2046979416331
ERR209139	54.8684100593276	55.2034422257565	70.9984125658093
ERR209140	41.1836008224032	42.5284622702212	56.19265351213
ERR209141	49.5316925585785	50.7826581409333	63.2048751180127
ERR209142	33.9383565330678	34.3033082496311	64.2659518349833
ERR209143	44.5968794099539	45.0095854301368	69.1249301062245
ERR209144	54.3293418977359	54.6007242737421	69.1848836491945
ERR209145	61.8211796976917	62.1025403132573	73.659503232139
ERR209146	36.3020188912723	36.7577028699101	60.7556507831125
ERR209147	43.4969249781411	43.8055111907692	66.3127922354883
ERR209148	52.6889611703534	53.6309356624461	64.5269137726389
ERR209149	65.5529870846035	66.5463491188193	74.8130553729301
ERR209150	26.0730322239855	26.4263074484953	51.8214034160752
ERR209151	46.582431525743	47.026858255123	65.2536686795448
ERR209152	44.2383784439802	44.7547379189509	63.0707610146668
ERR209153	53.9642991228195	54.3303525717409	69.6917983548839
ERR209154	45.1427501411926	45.385574881532	61.6403354847088
ERR209155	58.6205983117254	58.8810793628324	74.0269487514483
ERR209156	56.1607197130977	56.5655030641999	68.4186095346502
ERR209157	66.0350181229875	66.4600526570433	76.3539120886948
ERR209158	37.3721212687524	37.7516700144893	58.8580838043617
ERR209159	39.6893138516507	40.0178093423145	61.749007726444
ERR209160	22.9004593613433	24.4051147168571	58.963102911773
ERR209161	32.8115085401388	34.3126602633778	57.0959189882347
ERR209162	34.247399702817	35.2243684992591	60.4524517087669
ERR209163	41.9335361463909	42.7982010016785	60.4746754603989
ERR209164	36.0236625988806	36.2963851198578	58.1329422363238
ERR209165	43.8136685086049	44.0392819308787	62.9341197354575
ERR209166	30.9719829812141	31.4727509587159	58.8787195266212
ERR209167	37.2560942504958	37.7289755144169	64.2819914219042
ERR209168	44.3225297082942	44.6565580905834	63.2582275576949
ERR209169	53.7256024473606	54.0082652020706	65.4310607009276
ERR209170	21.0318769419565	21.7919112099884	48.4396537394387
ERR209171	40.4580343682233	41.7654528735153	60.7030033092148
ERR209172	14.6143714828193	14.8688914356093	50.858149598887
ERR209173	22.2715724607644	22.5990558388437	56.0694787293497
ERR209174	29.9390617675639	32.1038605140567	56.136601292186
ERR209175	42.3720641117324	44.5563707976926	65.9457292737923
ERR209176	27.7785641267553	28.1066289219204	57.130769835642
ERR209177	35.5558385159891	35.9257720351784	63.043507398683
ERR209178	37.4212052956439	37.9851242079945	57.7741407528631
ERR209179	41.7115358310917	42.4395976075364	61.2504507641301
ERR209180	33.6801219739346	33.8988195848372	56.3336069928102
ERR209181	44.0361230329087	44.3356580829897	67.3551502145963
ERR209182	52.2516258680584	52.7637637043599	68.9245105437552
ERR209183	57.2381645312259	57.6796438569216	72.8052434918839
ERR209184	45.168939281946	45.7512140200986	67.130477306066
ERR209185	46.1755790017716	46.8953633138271	67.454975691142
ERR209186	19.4933627600582	20.9788711823726	49.2207328551474
ERR209187	24.6595601651816	26.3800057620341	57.7955440314971
ERR209188	52.7391056301359	53.607572861185	61.6592807295708
ERR209189	69.5598638586535	70.6239037253007	76.4041028262045
ERR209190	49.3224128248754	49.735640343707	62.7297032885054
ERR209191	51.9068745600766	52.3526651451409	65.5841847435822
ERR209192	20.9848198995821	21.3447305024295	49.2229994485194
ERR209193	27.4279993528075	27.7050804951096	58.0040045304025
ERR209194	41.7577593118382	42.1395212705297	60.6511586475779
ERR209195	39.4222901683692	39.7065156539197	61.7953576503994
ERR209196	27.3345202052764	27.5588877778912	53.9743370878902
ERR209197	16.9614949228779	17.1236927027958	52.4777400442767
ERR209198	32.7307287600563	33.1258273649924	58.5261871626839
ERR209199	36.4004226509717	36.7440222283202	56.094392047914
ERR209200	52.4612406857174	52.6996530421794	63.8056260885596
ERR209201	57.6062263357174	57.8376104333203	76.6270509045012
ERR209202	65.2422716275926	65.7347299617228	73.4085265824923
ERR209203	73.0839732474782	73.4923387239612	79.4812272196669
ERR209204	40.9761829319866	41.3418884664117	64.9162970004297
ERR209205	38.1882382971453	38.5107137286034	59.754669086882
ERR209206	40.1225018154307	40.4997947778905	66.9750260474395
ERR209207	40.0161027883404	40.4607822990563	63.1660507406263
ERR209208	45.4208651593335	45.8199203794335	68.3232061563168
ERR209209	35.6996376013086	36.1654913195678	65.0343421729618
ERR209210	45.5056469496167	45.8526415052643	70.6365987166403
ERR209211	68.357972414101	68.9968551122651	75.0365252704985
ERR209212	72.7212606757039	73.2635477288396	78.8696999471155
ERR209213	58.2963670855421	58.6452523927079	68.1527336005406
ERR209214	65.0080860506137	65.4105081048475	74.6774982135483
ERR209215	59.3217447407254	59.5854038326222	70.4193110122135
ERR209216	60.5833489476088	60.8550371619613	72.2604771719509
ERR209217	37.665125543608	38.1972656991633	62.2884363198748
ERR209218	47.1818515386754	47.6381155975093	67.0117894803761
ERR209219	39.183958372988	39.5989041458663	61.8498194268592
ERR209220	42.2036871127811	42.4592108417861	61.3856326262939
ERR209221	36.1576804739992	36.4194064141591	58.4304504964512
ERR209222	38.246892149557	38.5018076447293	62.8192423610648
ERR209223	25.0599486199519	25.3149480339272	51.4069315492369
ERR209224	25.9549296367733	26.2764848905957	52.2945677687486
ERR209225	22.0056836593403	22.3790501808088	56.3410654423578
ERR209226	25.3906222642372	25.6826697482159	51.3975557656642
ERR209227	54.0012613588966	54.6994501541268	70.8093127370607
ERR209228	55.7964770779103	56.4656486967585	70.579247981386
ERR209229	41.2395310800649	41.5562355996805	64.5896402554465
ERR209230	43.463926890575	43.7724649370728	69.077283299
ERR209231	44.4122206666999	44.9243375184055	62.6613933475043
ERR209232	47.0943176379904	47.4632931760206	65.5881761372989
ERR209233	46.1164791353419	46.6628476062511	68.3248673814652
ERR209234	46.8145661533918	47.3975690643423	66.6022038969627
ERR209235	39.485612047069	39.8837035932144	62.9089011480189
ERR209236	38.2818223096637	38.6892689571603	60.779173603825
ERR209237	53.5645898005243	54.0742839528928	66.0369956378677
ERR209238	57.0196598097138	57.4886378930116	70.0614951393929
ERR209239	54.1386577639824	54.8991679503077	69.9018426259348
ERR209240	58.2321418241202	59.0939130831009	71.7542023619912
ERR209241	84.1641087101604	84.6716235993017	88.5862143466377
ERR209242	86.2227569453529	86.7212775021301	90.7560703225086
ERR209243	86.0968838379756	86.6656288108617	90.7091149684618
ERR209244	85.9741665345002	86.513684739823	90.6177401456702
ERR209245	63.9333086343133	64.1399370074554	76.6181622123165
ERR209246	55.5611540092537	56.3534751701561	72.8135588950379
ERR209247	57.8608199696329	58.7259731121073	75.9038554127565
ERR209248	57.3596280215942	58.2037667214432	75.4305034029705
ERR209249	57.4126610414895	58.2081803957227	75.493178129072
ERR209250	38.9053100590546	39.5197355096781	64.7374528575457
ERR209251	41.7746601970986	42.5198155570923	70.759621470113
ERR209252	41.9672596326005	42.7090863640385	71.2282029281317
ERR209253	42.1024243456548	42.77877136206	71.168313177761
ERR209254	49.6329681140215	50.0555262319724	68.7604329947917
ERR209255	56.4110747790599	56.9032048166835	71.4247473457708
ERR209256	57.2629018244976	57.7365768896601	71.6740225890505
ERR209257	56.2012250787705	56.689342403636	71.8195070235882
ERR209258	61.929895245767	62.4133763094438	73.7610797743933
ERR209259	61.8045413624155	62.3326998099438	74.2442732819839
ERR209260	56.1049063336199	56.6023193577131	72.219090098116
[truncated: 11,135 more rows]
