# Supplementary material for: A new genomic blueprint of the human gut microbiota
Source: Nature. 2019 Feb 11;568(7753):499–504. doi: 10.1038/s41586-019-0965-1 (PMC6784870; doi:10.1038/s41586-019-0965-1)
Supplement: Supplementary file 9 — Source Data Extended Data Fig. 2 [file 41586_2019_965_MOESM9_ESM.csv]

Bin	Completeness	Contamination
DRR042264_bin.1	91.98	1.65
DRR042264_bin.10	94.73	0.23
DRR042264_bin.11	30.88	0
DRR042264_bin.12	3.51	0
DRR042264_bin.13	33.49	0
DRR042264_bin.14	78.62	67.76
DRR042264_bin.15	11.4	0
DRR042264_bin.16	75.06	0
DRR042264_bin.17	91.22	74.91
DRR042264_bin.18	72.54	0.09
DRR042264_bin.19	99.33	0.67
DRR042264_bin.2	0	0
DRR042264_bin.20	98.11	0.94
DRR042264_bin.21	77.59	51.72
DRR042264_bin.3	92.21	3.93
DRR042264_bin.4	36.21	0
DRR042264_bin.5	100	0
DRR042264_bin.6	23.08	0
DRR042264_bin.7	94.01	0
DRR042264_bin.8	3.45	0
DRR042264_bin.9	68.45	2.59
DRR042265_bin.1	16.43	0
DRR042265_bin.10	51.03	0
DRR042265_bin.11	95.33	0.23
DRR042265_bin.12	79.9	3.39
DRR042265_bin.13	97.01	0
DRR042265_bin.14	100	1.89
DRR042265_bin.15	91.62	0
DRR042265_bin.16	20.53	0
DRR042265_bin.17	10.34	0
DRR042265_bin.18	49.8	0
DRR042265_bin.2	39.26	0.88
DRR042265_bin.3	4.17	0
DRR042265_bin.4	67.59	7.76
DRR042265_bin.5	83.49	0
DRR042265_bin.6	85.86	179.66
DRR042265_bin.7	98.66	0.67
DRR042265_bin.8	24.76	2.36
DRR042265_bin.9	60.34	3.45
DRR042272_bin.1	36.21	0
DRR042272_bin.10	54.62	0
DRR042272_bin.11	94.4	2.72
DRR042272_bin.12	88.43	1.7
DRR042272_bin.13	65.3	1.2
DRR042272_bin.14	98.14	0.56
DRR042272_bin.15	31.03	0
DRR042272_bin.16	65.59	0
DRR042272_bin.17	98.76	0.68
DRR042272_bin.18	99.62	0.38
DRR042272_bin.2	57.35	7.38
DRR042272_bin.3	44.83	0
DRR042272_bin.4	59.38	7.91
DRR042272_bin.5	100	93.1
DRR042272_bin.6	79.4	1.08
DRR042272_bin.7	61.75	0
DRR042272_bin.8	0	0
DRR042272_bin.9	58.97	1.72
DRR042273_bin.1	0	0
DRR042273_bin.10	44.83	0
DRR042273_bin.11	71.92	0
DRR042273_bin.12	56.07	1.26
DRR042273_bin.13	100	84.48
DRR042273_bin.14	65.59	0
DRR042273_bin.15	31.1	0
DRR042273_bin.16	60.83	0
DRR042273_bin.17	0	0
DRR042273_bin.18	95.18	0.55
DRR042273_bin.19	0	0
DRR042273_bin.2	65.18	0
DRR042273_bin.20	92.39	0.68
DRR042273_bin.21	22.41	0
DRR042273_bin.3	0	0
DRR042273_bin.4	99.62	0.94
DRR042273_bin.5	44.74	1.53
DRR042273_bin.6	12.54	0
DRR042273_bin.7	31.03	0
DRR042273_bin.8	96.65	0.37
DRR042273_bin.9	26.72	1.72
DRR042280_bin.1	84.21	8.77
DRR042280_bin.10	95.78	5.17
DRR042280_bin.11	82.24	70.69
DRR042280_bin.12	99.03	0.85
DRR042280_bin.13	43.04	0
DRR042280_bin.14	94.93	1.36
DRR042280_bin.15	95.75	3.58
DRR042280_bin.16	83.87	1.34
DRR042280_bin.17	91.09	3.01
DRR042280_bin.18	0	0
DRR042280_bin.19	4.17	0
DRR042280_bin.2	0	0
DRR042280_bin.20	6.03	0
DRR042280_bin.21	25.85	0
DRR042280_bin.22	14.04	0
DRR042280_bin.23	0	0
DRR042280_bin.24	55.7	0
DRR042280_bin.25	57.89	0
DRR042280_bin.26	28.6	0
DRR042280_bin.3	99.88	1.13
DRR042280_bin.4	12.66	0
DRR042280_bin.5	87.4	9.01
DRR042280_bin.6	94.07	17.1
DRR042280_bin.7	27.68	1.79
DRR042280_bin.8	72.92	1.44
DRR042280_bin.9	12.28	0
DRR042281_bin.1	96.09	0.68
DRR042281_bin.10	0	0
DRR042281_bin.11	95.27	1.17
DRR042281_bin.12	8.04	0
DRR042281_bin.13	96.14	0
DRR042281_bin.14	5.26	0
DRR042281_bin.15	8.33	0
DRR042281_bin.16	10.53	0
DRR042281_bin.17	92.17	2.35
DRR042281_bin.18	94.2	0.85
DRR042281_bin.19	90.26	10.79
DRR042281_bin.2	31.01	0
DRR042281_bin.20	85.02	3.53
DRR042281_bin.21	82.24	54.31
DRR042281_bin.22	17.54	0
DRR042281_bin.23	56.14	0
DRR042281_bin.24	20.25	0
DRR042281_bin.25	3.51	0
DRR042281_bin.26	57.59	0
DRR042281_bin.3	0	0
DRR042281_bin.4	51.72	1.72
DRR042281_bin.5	83.38	28.16
DRR042281_bin.6	74.23	2.24
DRR042281_bin.7	0	0
DRR042281_bin.8	0	0
DRR042281_bin.9	98.35	1.34
DRR042288_bin.1	81.52	9.03
DRR042288_bin.10	18.42	0
DRR042288_bin.11	98.99	1.66
DRR042288_bin.12	56.71	1.09
DRR042288_bin.13	64.08	6.65
DRR042288_bin.14	0	0
DRR042288_bin.15	89.55	2.68
DRR042288_bin.16	98.55	0
DRR042288_bin.17	24.15	0
DRR042288_bin.18	65.83	3.37
DRR042288_bin.19	36.13	5.17
DRR042288_bin.2	8.33	0
DRR042288_bin.20	44.3	0
DRR042288_bin.21	19.65	0
DRR042288_bin.22	39.66	0
DRR042288_bin.23	17.54	1.75
DRR042288_bin.24	21.43	0
DRR042288_bin.25	38.44	0
DRR042288_bin.26	43.32	0.46
DRR042288_bin.27	81.41	12.28
DRR042288_bin.28	52.8	1.72
DRR042288_bin.29	54.08	0
DRR042288_bin.3	0	0
DRR042288_bin.30	17.24	0
DRR042288_bin.31	4.17	0
DRR042288_bin.32	88.39	0.37
DRR042288_bin.33	98.2	0
DRR042288_bin.34	27.65	0
DRR042288_bin.35	43.33	0.23
DRR042288_bin.36	50.77	0.88
DRR042288_bin.37	59.77	0.88
DRR042288_bin.38	53.45	0
DRR042288_bin.39	21.05	1.75
DRR042288_bin.4	59.35	1.44
DRR042288_bin.40	12.07	0
DRR042288_bin.41	0	0
DRR042288_bin.42	8.77	0
DRR042288_bin.43	39.79	0
DRR042288_bin.44	7.02	0
DRR042288_bin.45	77.04	1.47
DRR042288_bin.46	4.17	0
DRR042288_bin.5	48.04	0.96
DRR042288_bin.6	79.68	40.72
DRR042288_bin.7	4.17	0
DRR042288_bin.8	0	0
DRR042288_bin.9	29.31	0
DRR042289_bin.1	0	0
DRR042289_bin.10	4.17	0
DRR042289_bin.11	30.58	0
DRR042289_bin.12	84.35	0
DRR042289_bin.13	81.53	2.42
DRR042289_bin.14	71.32	0
DRR042289_bin.15	4.17	0
DRR042289_bin.16	0	0
DRR042289_bin.17	5.17	0
DRR042289_bin.18	97.29	128.41
DRR042289_bin.19	73.87	2.24
DRR042289_bin.2	47.41	0
DRR042289_bin.20	91	4.85
DRR042289_bin.21	19.81	0
DRR042289_bin.22	96.16	1.5
DRR042289_bin.23	61.76	0.41
DRR042289_bin.24	54.39	2.63
DRR042289_bin.25	12.41	0
DRR042289_bin.26	81.14	2.2
DRR042289_bin.27	85.21	6.61
DRR042289_bin.28	52.78	2.09
DRR042289_bin.29	93.86	5.07
DRR042289_bin.3	4.17	0
DRR042289_bin.30	39.23	3.51
DRR042289_bin.31	0	0
DRR042289_bin.32	47.66	0
DRR042289_bin.33	80.52	0
DRR042289_bin.34	75.29	1.66
DRR042289_bin.35	19.24	0
DRR042289_bin.36	70.92	7.01
DRR042289_bin.37	58.89	0.63
DRR042289_bin.38	0	0
DRR042289_bin.39	71.93	0
DRR042289_bin.4	12.5	0
DRR042289_bin.40	99.4	0
DRR042289_bin.5	13.79	0
DRR042289_bin.6	96.8	2.22
DRR042289_bin.7	0	0
DRR042289_bin.8	32.53	0.86
DRR042289_bin.9	0	0
DRR042304_bin.1	4.17	0
DRR042304_bin.10	33.41	0
DRR042304_bin.11	71.73	0
DRR042304_bin.12	89.26	7.97
DRR042304_bin.13	91.6	4.73
DRR042304_bin.14	0	0
DRR042304_bin.15	3.83	0
DRR042304_bin.16	66.47	1.69
DRR042304_bin.17	78.9	8.23
DRR042304_bin.18	99.33	0
DRR042304_bin.19	28.25	0
DRR042304_bin.2	13.29	0
DRR042304_bin.20	31.54	0
DRR042304_bin.21	45.22	0
DRR042304_bin.22	0	0
DRR042304_bin.23	5.36	0
DRR042304_bin.24	32.18	0
DRR042304_bin.25	15.38	0
DRR042304_bin.26	16.07	0
DRR042304_bin.27	65.78	4.16
DRR042304_bin.28	4.17	0
DRR042304_bin.29	52.82	0
DRR042304_bin.3	48.62	0
DRR042304_bin.30	7.28	0
DRR042304_bin.31	0	0
DRR042304_bin.32	71.87	0.86
DRR042304_bin.33	0	0
DRR042304_bin.34	66.5	0
DRR042304_bin.35	0	0
DRR042304_bin.36	4.17	0
DRR042304_bin.37	69.44	1.9
DRR042304_bin.38	91.28	3.24
DRR042304_bin.39	0	0
DRR042304_bin.4	17.54	1.75
DRR042304_bin.40	41.38	0
DRR042304_bin.41	55.34	0
DRR042304_bin.42	42.11	0
DRR042304_bin.43	16.19	0
DRR042304_bin.44	58.95	0
DRR042304_bin.45	4.17	0
DRR042304_bin.5	75.81	0.81
DRR042304_bin.6	0	0
DRR042304_bin.7	0	0
DRR042304_bin.8	84.61	3.63
DRR042304_bin.9	0	0
DRR042305_bin.1	35.34	0
DRR042305_bin.10	0	0
DRR042305_bin.11	30.65	0
DRR042305_bin.12	0	0
DRR042305_bin.13	88.42	1.47
DRR042305_bin.14	73.9	5.1
DRR042305_bin.15	44.74	0
DRR042305_bin.16	24.14	0
DRR042305_bin.17	47.13	0
DRR042305_bin.18	46.08	0.69
DRR042305_bin.19	52.07	0
DRR042305_bin.2	76.68	4.43
DRR042305_bin.20	33.41	15.01
DRR042305_bin.21	32.37	0
DRR042305_bin.22	28.57	0
DRR042305_bin.23	59.97	1.75
DRR042305_bin.24	99.33	0
DRR042305_bin.25	59.65	1.75
DRR042305_bin.26	29.78	0
DRR042305_bin.27	69.2	0
DRR042305_bin.28	57.02	5.26
DRR042305_bin.29	25.61	0
DRR042305_bin.3	52.59	0
DRR042305_bin.30	20.69	0
DRR042305_bin.31	13.08	0
DRR042305_bin.32	0	0
DRR042305_bin.33	4.17	4.17
DRR042305_bin.34	44.83	0
DRR042305_bin.35	70.07	0
DRR042305_bin.36	0	0
DRR042305_bin.37	29.75	0
DRR042305_bin.4	0	0
DRR042305_bin.5	33.56	0
DRR042305_bin.6	14.04	0
DRR042305_bin.7	72.18	0.5
DRR042305_bin.8	50.33	0.88
DRR042305_bin.9	75.56	0.33
DRR042312_bin.1	0	0
DRR042312_bin.10	29.31	1.72
DRR042312_bin.11	97.79	1.8
DRR042312_bin.12	70.18	0.29
DRR042312_bin.13	92.27	7.81
DRR042312_bin.14	27.74	0
DRR042312_bin.15	89.88	2.2
DRR042312_bin.16	78.17	4.44
DRR042312_bin.17	97.45	102.12
DRR042312_bin.18	78.74	5.59
DRR042312_bin.19	4.17	0
DRR042312_bin.2	83.23	0.84
DRR042312_bin.20	57.24	0.94
DRR042312_bin.21	98.55	8.87
DRR042312_bin.22	14.29	0
DRR042312_bin.23	32.14	0
DRR042312_bin.24	58.23	0
DRR042312_bin.25	98.97	0.13
DRR042312_bin.26	42.52	0
DRR042312_bin.27	99.07	273.83
DRR042312_bin.28	14.29	0
DRR042312_bin.29	4.17	0
DRR042312_bin.3	93.9	3.46
DRR042312_bin.30	24.14	0
DRR042312_bin.31	16.77	0
DRR042312_bin.32	96.55	6.58
DRR042312_bin.33	17.24	0
DRR042312_bin.34	16.12	0
DRR042312_bin.35	21.18	0
DRR042312_bin.36	99.04	1.6
DRR042312_bin.37	57.19	6.85
DRR042312_bin.38	29.46	0
DRR042312_bin.39	9.28	0
DRR042312_bin.4	60.82	3.37
DRR042312_bin.40	99.42	0
DRR042312_bin.41	89.33	1.57
DRR042312_bin.42	8.62	0
DRR042312_bin.5	75.34	11.61
DRR042312_bin.6	97.24	1.51
DRR042312_bin.7	51.77	4.59
DRR042312_bin.8	96.33	1.71
DRR042312_bin.9	84.66	14.66
DRR042316_bin.1	0	0
DRR042316_bin.10	14.66	0
DRR042316_bin.11	39.54	3.58
DRR042316_bin.12	15.52	0
DRR042316_bin.13	0	0
DRR042316_bin.14	83.54	0.32
DRR042316_bin.15	52.26	7.02
DRR042316_bin.16	51.72	0
DRR042316_bin.17	4.17	0
DRR042316_bin.18	7.14	0
DRR042316_bin.19	47.34	0
DRR042316_bin.2	92.62	1.32
DRR042316_bin.20	69.32	0.45
DRR042316_bin.21	97.58	0.81
DRR042316_bin.22	96.63	1.44
DRR042316_bin.23	97.04	0.84
DRR042316_bin.24	0	0
DRR042316_bin.25	51.8	0
DRR042316_bin.26	74.28	25.96
DRR042316_bin.27	94.32	1.86
DRR042316_bin.28	88.05	0.17
DRR042316_bin.29	8.33	0
DRR042316_bin.3	4.17	0
DRR042316_bin.30	97.71	32.44
DRR042316_bin.31	99.37	40.46
DRR042316_bin.32	99.33	0
DRR042316_bin.33	0	0
DRR042316_bin.34	48.62	0
DRR042316_bin.35	0	0
DRR042316_bin.36	1.75	0
DRR042316_bin.37	27.59	3.45
DRR042316_bin.38	86.75	3.76
DRR042316_bin.39	0	0
DRR042316_bin.4	15.18	1.79
DRR042316_bin.40	42.11	0
DRR042316_bin.41	0	0
DRR042316_bin.42	40.35	1.75
DRR042316_bin.43	0	0
DRR042316_bin.44	0	0
DRR042316_bin.45	0	0
DRR042316_bin.46	0	0
DRR042316_bin.47	5.36	0
DRR042316_bin.48	54.79	0.73
DRR042316_bin.49	88.53	0.34
DRR042316_bin.5	26.85	0
DRR042316_bin.50	0	0
DRR042316_bin.51	36.07	1.18
DRR042316_bin.52	4.17	0
DRR042316_bin.53	0	0
DRR042316_bin.54	93.85	0.53
DRR042316_bin.55	37.91	0
DRR042316_bin.56	0	0
DRR042316_bin.57	56.27	1.43
DRR042316_bin.58	34.11	0.1
DRR042316_bin.59	19.31	0
DRR042316_bin.6	94.21	2.85
DRR042316_bin.60	97.32	0
DRR042316_bin.61	15.2	0.06
DRR042316_bin.62	0	0
DRR042316_bin.63	15.07	1.75
DRR042316_bin.64	56.72	0
DRR042316_bin.65	100	364.58
DRR042316_bin.66	64.22	2.8
DRR042316_bin.67	36.51	0
DRR042316_bin.68	4.31	0
DRR042316_bin.69	61.08	1.5
DRR042316_bin.7	84.18	3.16
DRR042316_bin.70	71.69	2.6
DRR042316_bin.71	0	0
DRR042316_bin.8	54.62	0.84
DRR042316_bin.9	59.64	0
DRR042320_bin.1	55.24	0.81
DRR042320_bin.10	0	0
DRR042320_bin.11	98.25	177.97
DRR042320_bin.12	13.69	0.63
DRR042320_bin.13	3.51	0
DRR042320_bin.14	96.89	1.76
DRR042320_bin.15	45.53	0
DRR042320_bin.16	68.97	3.45
DRR042320_bin.17	22.41	0
DRR042320_bin.18	7.85	0
DRR042320_bin.19	96.06	0.68
DRR042320_bin.2	26.72	0
DRR042320_bin.20	28.71	0
DRR042320_bin.21	41.94	0
DRR042320_bin.22	6.03	0
DRR042320_bin.23	35.34	0
DRR042320_bin.24	88.95	0
DRR042320_bin.25	25.86	0
DRR042320_bin.26	93.8	73.67
DRR042320_bin.27	99.33	1.01
DRR042320_bin.28	13.79	0
DRR042320_bin.29	36.24	0
DRR042320_bin.3	4.17	0
DRR042320_bin.30	64.39	0
DRR042320_bin.31	0	0
DRR042320_bin.32	36.21	0
DRR042320_bin.33	57.89	1.75
DRR042320_bin.34	12.28	0
DRR042320_bin.35	74.81	0.19
DRR042320_bin.36	4.17	0
DRR042320_bin.37	0	0
DRR042320_bin.38	35.17	1.75
DRR042320_bin.39	98.83	0
DRR042320_bin.4	85.73	0.9
DRR042320_bin.40	17.37	0
DRR042320_bin.41	44.83	0
DRR042320_bin.42	12.82	0
DRR042320_bin.43	20.65	0.58
DRR042320_bin.44	11.36	0
DRR042320_bin.45	60.83	0.46
DRR042320_bin.46	80.79	4.08
DRR042320_bin.47	7.5	0
DRR042320_bin.48	47.86	0
DRR042320_bin.5	0	0
DRR042320_bin.6	22.41	0
DRR042320_bin.7	10.53	0
DRR042320_bin.8	81.13	31.21
DRR042320_bin.9	17.24	0
DRR042321_bin.1	25.86	0
DRR042321_bin.10	79.67	33.65
DRR042321_bin.11	71.7	0
DRR042321_bin.12	25.86	0
DRR042321_bin.13	69.92	0.19
DRR042321_bin.14	47.53	7.48
DRR042321_bin.15	91.89	0
DRR042321_bin.16	38.95	0
DRR042321_bin.17	96.99	0.68
DRR042321_bin.18	54.31	1.72
DRR042321_bin.19	95.69	1.88
DRR042321_bin.2	0	0
DRR042321_bin.20	4.17	0
DRR042321_bin.21	30.2	0
DRR042321_bin.22	95.62	0.97
DRR042321_bin.23	10.82	0
DRR042321_bin.24	4.17	0
DRR042321_bin.25	47.37	0
DRR042321_bin.26	20.69	0
DRR042321_bin.27	8.62	0
DRR042321_bin.28	7.02	0
DRR042321_bin.29	100	185.55
DRR042321_bin.3	91.81	13.96
DRR042321_bin.30	99.19	1.61
DRR042321_bin.31	88.52	1.32
DRR042321_bin.32	56.82	0
DRR042321_bin.33	47.41	0
DRR042321_bin.34	43.1	0
DRR042321_bin.35	0	0
DRR042321_bin.4	84.02	0.85
DRR042321_bin.5	4.31	0
DRR042321_bin.6	23.49	0
DRR042321_bin.7	0	0
DRR042321_bin.8	64.91	1.75
DRR042321_bin.9	69.3	1.75
DRR042328_bin.1	74.15	34.21
DRR042328_bin.10	96.98	1.34
DRR042328_bin.11	58.9	1.08
DRR042328_bin.12	98.88	0.47
DRR042328_bin.13	87.05	25.86
DRR042328_bin.14	33.45	1.72
DRR042328_bin.15	0	0
DRR042328_bin.16	8.77	0
DRR042328_bin.17	98.08	0
DRR042328_bin.18	60.54	5.47
DRR042328_bin.19	31.34	0
DRR042328_bin.2	19.62	0
DRR042328_bin.20	60.42	56.25
DRR042328_bin.21	100	1.61
DRR042328_bin.22	83.89	0
DRR042328_bin.23	33.33	0
DRR042328_bin.24	24.68	0
DRR042328_bin.25	97.96	0
DRR042328_bin.26	98.87	3.01
DRR042328_bin.27	4.17	0
DRR042328_bin.28	89.22	7.49
DRR042328_bin.29	28.95	0
DRR042328_bin.3	0	0
DRR042328_bin.30	0	0
DRR042328_bin.31	70.25	0
DRR042328_bin.32	4.17	8.33
DRR042328_bin.33	72.11	0
DRR042328_bin.34	35.69	1.72
DRR042328_bin.35	96.25	0.67
DRR042328_bin.36	0	0
DRR042328_bin.37	0	0
DRR042328_bin.38	8.62	0
DRR042328_bin.39	0	0
DRR042328_bin.4	68.66	0
DRR042328_bin.40	21.05	0
DRR042328_bin.41	26.95	0
DRR042328_bin.42	87.29	51.55
DRR042328_bin.43	92.75	0
DRR042328_bin.44	60.76	0.32
DRR042328_bin.45	0.86	0
DRR042328_bin.46	85.56	0
DRR042328_bin.47	61.52	0
DRR042328_bin.48	97.1	1.87
DRR042328_bin.49	92.09	7.91
DRR042328_bin.5	20.86	0
DRR042328_bin.50	88.17	2.8
DRR042328_bin.51	86.78	1.35
DRR042328_bin.6	8.33	0
DRR042328_bin.7	98.18	0.04
DRR042328_bin.8	61.39	0.95
DRR042328_bin.9	0	0
DRR042329_bin.1	97	0.66
DRR042329_bin.10	8.33	0
DRR042329_bin.11	22.76	0
DRR042329_bin.12	0	0
DRR042329_bin.13	93.29	2.26
DRR042329_bin.14	98.95	2.85
DRR042329_bin.15	98.08	1.54
DRR042329_bin.16	0	0
DRR042329_bin.17	84.56	1.05
DRR042329_bin.18	77.47	1.64
DRR042329_bin.19	99.23	0.58
DRR042329_bin.2	8.62	0
DRR042329_bin.20	76.77	0.96
DRR042329_bin.21	33.97	0
DRR042329_bin.22	4.17	0
DRR042329_bin.23	98.55	0.48
DRR042329_bin.24	94.3	10.98
DRR042329_bin.25	82.99	0.68
DRR042329_bin.26	99.25	5.75
DRR042329_bin.27	99.37	1.58
DRR042329_bin.28	75.29	11.55
DRR042329_bin.29	0	0
DRR042329_bin.3	71.43	0
DRR042329_bin.30	0	0
DRR042329_bin.31	84.21	1.75
DRR042329_bin.32	12.5	0
DRR042329_bin.33	92.71	63.45
DRR042329_bin.34	50.69	3.51
DRR042329_bin.35	85.71	0
DRR042329_bin.36	4.17	0
DRR042329_bin.37	79.16	42.83
DRR042329_bin.38	73.21	0.63
DRR042329_bin.39	14.45	0
DRR042329_bin.4	100	1.61
DRR042329_bin.40	90.6	2.01
DRR042329_bin.41	0	0
DRR042329_bin.5	0	0
DRR042329_bin.6	25	0
DRR042329_bin.7	0	0
DRR042329_bin.8	97.29	81.63
DRR042329_bin.9	86.7	5.06
DRR042332_bin.1	43.89	0
DRR042332_bin.10	84.54	76.21
DRR042332_bin.11	32.21	0
DRR042332_bin.12	0	0
DRR042332_bin.13	27.59	0
DRR042332_bin.14	93	3.48
DRR042332_bin.15	95.75	0
DRR042332_bin.16	23.68	0
DRR042332_bin.17	94.7	0
DRR042332_bin.18	56.9	12.93
DRR042332_bin.19	0	0
DRR042332_bin.2	0	0
DRR042332_bin.20	25.56	0
DRR042332_bin.21	12.93	0
DRR042332_bin.22	34.48	0
DRR042332_bin.23	80.27	0
DRR042332_bin.24	73.15	0.67
DRR042332_bin.25	4.17	0
DRR042332_bin.26	4.17	0
DRR042332_bin.27	0	0
DRR042332_bin.28	0	0
DRR042332_bin.29	20.69	0
DRR042332_bin.3	27.88	0
DRR042332_bin.30	100	0
DRR042332_bin.31	98.25	148.95
DRR042332_bin.32	67.58	0
DRR042332_bin.33	45.93	7.02
DRR042332_bin.34	98.66	0.34
DRR042332_bin.4	52.23	0
DRR042332_bin.5	26.85	0
DRR042332_bin.6	22.41	0
DRR042332_bin.7	13.17	0
DRR042332_bin.8	38.95	0
DRR042332_bin.9	0	0
DRR042333_bin.1	85.23	0
DRR042333_bin.10	50.88	0
DRR042333_bin.11	98.04	1.17
DRR042333_bin.12	100	0
DRR042333_bin.13	24.14	1.72
DRR042333_bin.14	51.68	0
DRR042333_bin.15	89.18	0.32
DRR042333_bin.16	25.62	0
DRR042333_bin.17	88.95	0
DRR042333_bin.18	91.54	1.61
DRR042333_bin.19	91.74	14.5
DRR042333_bin.2	4.17	0
DRR042333_bin.20	15.52	0
DRR042333_bin.21	63.28	0
DRR042333_bin.22	100	250.14
DRR042333_bin.23	0	0
DRR042333_bin.24	0	0
DRR042333_bin.3	72.34	2.04
DRR042333_bin.4	0	0
DRR042333_bin.5	10.34	0
DRR042333_bin.6	40.63	0.23
DRR042333_bin.7	0	0
DRR042333_bin.8	86.32	0.31
DRR042333_bin.9	48.28	0
DRR042340_bin.1	4.17	0
DRR042340_bin.10	45.64	0
DRR042340_bin.11	89.7	2.47
DRR042340_bin.12	91.75	0.46
DRR042340_bin.13	0	0
DRR042340_bin.14	89.77	4.09
DRR042340_bin.15	24.56	0
DRR042340_bin.16	0	0
DRR042340_bin.17	49.12	0
DRR042340_bin.18	85.82	2.53
DRR042340_bin.19	98.66	2.18
DRR042340_bin.2	15.5	0
DRR042340_bin.20	18.97	0
DRR042340_bin.21	90.35	2.04
DRR042340_bin.22	23.68	0.14
DRR042340_bin.23	81.86	0.84
DRR042340_bin.24	82.22	6.67
DRR042340_bin.25	64.73	0.23
DRR042340_bin.26	64.61	1.79
DRR042340_bin.27	4.17	0
DRR042340_bin.28	43.1	4.31
DRR042340_bin.29	88.97	0
DRR042340_bin.3	51.02	1.72
DRR042340_bin.30	0	0
DRR042340_bin.31	0	0
DRR042340_bin.32	2.07	0
DRR042340_bin.33	8.33	0
DRR042340_bin.34	0	0
DRR042340_bin.35	4.17	0
DRR042340_bin.36	0	0
DRR042340_bin.37	75.89	1.79
DRR042340_bin.38	41.31	1.75
DRR042340_bin.39	73.8	0
DRR042340_bin.4	77.84	26.99
DRR042340_bin.40	0	0
DRR042340_bin.41	12.5	0
DRR042340_bin.42	11.4	0
DRR042340_bin.43	14.61	0
DRR042340_bin.44	75.81	0
DRR042340_bin.45	0	0
DRR042340_bin.46	97.25	0.32
DRR042340_bin.47	30.7	0
DRR042340_bin.48	86.68	1.29
DRR042340_bin.49	93.2	1.7
DRR042340_bin.5	82.66	76.25
DRR042340_bin.50	68.14	1.9
DRR042340_bin.6	16.67	0
DRR042340_bin.7	8.33	0
DRR042340_bin.8	53.46	0
DRR042340_bin.9	31.58	0
DRR042341_bin.1	79.61	0.69
DRR042341_bin.10	68.42	0
DRR042341_bin.11	0	0
DRR042341_bin.12	81.53	91.43
DRR042341_bin.13	40.35	0
DRR042341_bin.14	95.58	0.69
DRR042341_bin.15	84.07	1.58
DRR042341_bin.16	15.79	0
DRR042341_bin.17	34.5	0
DRR042341_bin.18	21.21	0
DRR042341_bin.19	82.11	2.53
DRR042341_bin.2	97.37	7.41
DRR042341_bin.20	74.78	5.76
DRR042341_bin.21	49.95	0
DRR042341_bin.22	64.45	0
DRR042341_bin.23	0	0
DRR042341_bin.24	98.73	7.89
DRR042341_bin.25	87.03	3.54
DRR042341_bin.26	85.8	0.68
DRR042341_bin.27	0	0
DRR042341_bin.28	63.39	3.57
DRR042341_bin.29	83.05	2.91
DRR042341_bin.3	84.81	0.63
DRR042341_bin.30	73.25	1.89
DRR042341_bin.31	46.31	0
DRR042341_bin.32	7.02	0
DRR042341_bin.33	100	143.16
DRR042341_bin.34	0	0
DRR042341_bin.35	4.17	0
DRR042341_bin.4	27.59	0
DRR042341_bin.5	99.19	0.81
DRR042341_bin.6	29.46	0
DRR042341_bin.7	0	0
DRR042341_bin.8	0	0
DRR042341_bin.9	30.52	0
DRR042348_bin.1	41.61	0.34
DRR042348_bin.10	92.45	0.13
DRR042348_bin.11	94.18	2.03
DRR042348_bin.12	47.37	0
DRR042348_bin.13	53.09	21.55
DRR042348_bin.14	0	0
DRR042348_bin.15	40.5	0
DRR042348_bin.16	68.26	17.3
DRR042348_bin.17	81.42	0.63
DRR042348_bin.18	62.1	0.81
DRR042348_bin.19	93.74	3.06
DRR042348_bin.2	77.19	1.75
DRR042348_bin.20	4.17	0
DRR042348_bin.21	65.52	0
DRR042348_bin.22	92.19	0.32
DRR042348_bin.23	0	0
DRR042348_bin.24	96.63	2.88
DRR042348_bin.25	56.14	0
DRR042348_bin.26	93.86	1.36
DRR042348_bin.27	100	237.07
DRR042348_bin.28	56.71	0.45
DRR042348_bin.29	78.33	1.39
DRR042348_bin.3	31.9	1.72
DRR042348_bin.30	80.67	2.91
DRR042348_bin.31	4.17	0
DRR042348_bin.32	25.95	0
DRR042348_bin.33	99.46	0.81
DRR042348_bin.34	100	118.75
DRR042348_bin.35	31.99	1.29
DRR042348_bin.36	51.01	0
DRR042348_bin.37	48.28	3.45
DRR042348_bin.38	32.16	0
DRR042348_bin.39	68.95	0.45
DRR042348_bin.4	90.88	1.93
DRR042348_bin.40	3.51	0
DRR042348_bin.41	98.23	0.19
DRR042348_bin.42	59.65	0
DRR042348_bin.43	27.22	0
DRR042348_bin.44	45.13	0
DRR042348_bin.5	20.69	6.9
DRR042348_bin.6	6.14	0
DRR042348_bin.7	11.71	0
DRR042348_bin.8	27.93	2.59
DRR042348_bin.9	16.07	3.57
DRR042349_bin.1	34.48	1.72
DRR042349_bin.10	0	0
DRR042349_bin.11	41.23	1.75
DRR042349_bin.12	89.34	128.62
DRR042349_bin.13	2.95	0
DRR042349_bin.14	0	0
DRR042349_bin.15	0	0
DRR042349_bin.16	4.17	0
DRR042349_bin.17	8.77	0
DRR042349_bin.18	39.05	8.05
DRR042349_bin.19	67.09	0.63
DRR042349_bin.2	0	0
DRR042349_bin.20	92.45	0.13
DRR042349_bin.21	87	6.12
DRR042349_bin.22	91.23	0
DRR042349_bin.23	90.38	3.92
DRR042349_bin.24	54.66	2.1
DRR042349_bin.25	0	0
DRR042349_bin.26	0	0
DRR042349_bin.27	72.58	1.91
DRR042349_bin.28	91.05	2.4
DRR042349_bin.29	88.57	2.11
DRR042349_bin.3	92.3	9.52
DRR042349_bin.30	21.05	0
DRR042349_bin.31	74.11	3.57
DRR042349_bin.32	53.02	0.67
DRR042349_bin.33	100	258.5
DRR042349_bin.34	51.82	0.76
DRR042349_bin.35	58.44	0
DRR042349_bin.36	47.37	0
DRR042349_bin.37	89.58	4.59
DRR042349_bin.38	95.09	1.57
DRR042349_bin.39	93.28	2.24
DRR042349_bin.4	97.77	0
DRR042349_bin.40	31.74	5.96
DRR042349_bin.5	99.19	1.61
DRR042349_bin.6	21.79	0
DRR042349_bin.7	25.95	0
DRR042349_bin.8	51.49	2.68
DRR042349_bin.9	25.44	0
DRR042352_bin.1	39.62	0
DRR042352_bin.10	0	0
DRR042352_bin.11	0	0
DRR042352_bin.12	39.97	1.72
DRR042352_bin.13	97.79	0
DRR042352_bin.14	98.83	0
DRR042352_bin.15	79.86	38.87
DRR042352_bin.16	92.98	1.17
DRR042352_bin.17	15.29	0
DRR042352_bin.18	0	0
DRR042352_bin.19	93.57	0
DRR042352_bin.2	10.53	0
DRR042352_bin.20	86.79	4.25
DRR042352_bin.21	96.2	0
DRR042352_bin.22	73.62	0
DRR042352_bin.23	99.13	0
DRR042352_bin.24	71.81	1.27
DRR042352_bin.25	0	0
DRR042352_bin.26	91.67	3.63
DRR042352_bin.27	63.16	0
DRR042352_bin.28	95.75	2.49
DRR042352_bin.29	95.94	1.47
DRR042352_bin.3	98.55	0.67
DRR042352_bin.30	96.2	2.53
DRR042352_bin.31	98.25	86.84
DRR042352_bin.32	0	0
DRR042352_bin.33	98.65	0.9
DRR042352_bin.34	91.02	1.05
DRR042352_bin.35	97.85	1.61
DRR042352_bin.36	0	0
DRR042352_bin.37	0	0
DRR042352_bin.38	84.08	0
DRR042352_bin.4	0	0
DRR042352_bin.5	17.02	0
DRR042352_bin.6	48.25	0.81
DRR042352_bin.7	49.33	0.51
DRR042352_bin.8	96.25	3.73
DRR042352_bin.9	98.38	0
DRR042353_bin.1	0	0
DRR042353_bin.10	76.19	4.56
DRR042353_bin.11	95.87	1.6
DRR042353_bin.12	95.86	5.67
DRR042353_bin.13	34.18	0.63
DRR042353_bin.14	98.66	0.67
DRR042353_bin.15	51.67	2.63
DRR042353_bin.16	92.94	2.53
DRR042353_bin.17	94.18	2.22
DRR042353_bin.18	92.22	2.4
DRR042353_bin.19	99.4	1.05
DRR042353_bin.2	95.23	4.23
DRR042353_bin.20	0	0
DRR042353_bin.21	98.73	7.28
DRR042353_bin.22	50.02	0.12
DRR042353_bin.23	100	0.94
DRR042353_bin.24	79.68	0.88
DRR042353_bin.25	4.17	0
DRR042353_bin.26	21.03	0
DRR042353_bin.27	0	0
DRR042353_bin.28	32.76	0.86
DRR042353_bin.29	28.48	0
DRR042353_bin.3	31.01	0
DRR042353_bin.30	59.42	0.38
DRR042353_bin.31	98.47	0
DRR042353_bin.32	96.49	0
DRR042353_bin.33	98.73	0.63
DRR042353_bin.34	0	0
DRR042353_bin.35	0	0
DRR042353_bin.36	2.59	0
DRR042353_bin.37	60.79	16.37
DRR042353_bin.38	0	0
DRR042353_bin.4	0	0
DRR042353_bin.5	98.83	0
DRR042353_bin.6	92.4	0
DRR042353_bin.7	0	0
DRR042353_bin.8	68.1	5.17
DRR042353_bin.9	99.36	0
DRR042356_bin.1	87.58	0
DRR042356_bin.10	94.28	0
DRR042356_bin.11	0	0
DRR042356_bin.12	0	0
DRR042356_bin.13	0	0
DRR042356_bin.14	13.79	0
DRR042356_bin.15	24.95	0
DRR042356_bin.16	94.67	1.25
DRR042356_bin.17	5.56	0.48
DRR042356_bin.18	59.28	1.42
DRR042356_bin.19	66.6	0
DRR042356_bin.2	98.25	78.95
DRR042356_bin.20	7.14	0
DRR042356_bin.21	82.55	0.67
DRR042356_bin.22	97.28	2.4
DRR042356_bin.23	4.17	0
DRR042356_bin.24	99.52	190.61
DRR042356_bin.25	43.78	0.46
DRR042356_bin.26	72.48	0
DRR042356_bin.27	95.24	0
DRR042356_bin.28	85.52	2.7
DRR042356_bin.29	97.14	0
DRR042356_bin.3	12.5	0
DRR042356_bin.30	14.29	1.79
DRR042356_bin.31	59.15	0.23
DRR042356_bin.32	32.28	1.27
DRR042356_bin.33	92.52	2.04
DRR042356_bin.34	1.72	0
DRR042356_bin.35	0	0
DRR042356_bin.36	87.28	2.55
DRR042356_bin.37	5.26	0
DRR042356_bin.38	94.97	0
DRR042356_bin.39	83.27	1.15
DRR042356_bin.4	3.57	0
DRR042356_bin.40	0	0
DRR042356_bin.41	94.8	2.56
DRR042356_bin.42	32.21	0
DRR042356_bin.43	34.69	0
DRR042356_bin.44	0	0
DRR042356_bin.45	78.15	10.73
DRR042356_bin.46	5.26	0
DRR042356_bin.47	87.72	10.77
DRR042356_bin.48	83.86	3.57
DRR042356_bin.49	42.11	0
DRR042356_bin.5	81.74	2.85
DRR042356_bin.50	29.47	0
DRR042356_bin.51	95.15	0.84
DRR042356_bin.52	78.85	54.82
DRR042356_bin.53	9.2	0
DRR042356_bin.54	21.55	1.72
DRR042356_bin.55	12.07	0
DRR042356_bin.56	55.18	0.65
DRR042356_bin.57	96.52	0.32
DRR042356_bin.58	46.37	1.79
DRR042356_bin.59	59.12	0.88
DRR042356_bin.6	30.36	0
DRR042356_bin.60	24.56	1.75
DRR042356_bin.61	38.6	0
DRR042356_bin.62	29.82	0
DRR042356_bin.63	18.12	0
DRR042356_bin.64	98.95	2.53
DRR042356_bin.65	65.19	0.63
DRR042356_bin.66	98.8	0
DRR042356_bin.7	87.08	12.02
DRR042356_bin.8	90.84	74.65
DRR042356_bin.9	70.25	3.48
DRR042360_bin.1	79.21	1.45
DRR042360_bin.10	78.95	3.51
DRR042360_bin.11	37.53	0
DRR042360_bin.12	0	0
DRR042360_bin.13	40.28	0
DRR042360_bin.14	96.11	8.18
DRR042360_bin.15	95.57	6.77
DRR042360_bin.16	96.86	0
DRR042360_bin.17	46.47	1.72
DRR042360_bin.18	0	0
DRR042360_bin.19	26.72	0
DRR042360_bin.2	4.17	0
DRR042360_bin.20	3.57	0
DRR042360_bin.21	0	0
DRR042360_bin.22	88.06	0.87
DRR042360_bin.23	98.28	132.6
DRR042360_bin.24	36.24	0
DRR042360_bin.25	56.14	1.75
DRR042360_bin.26	56.14	0
DRR042360_bin.27	90.99	11.45
DRR042360_bin.28	90.57	0
DRR042360_bin.29	0	0
DRR042360_bin.3	75	43.75
DRR042360_bin.30	95.86	0.76
DRR042360_bin.31	29.75	0
DRR042360_bin.32	27.67	5.26
DRR042360_bin.33	86.91	1.38
DRR042360_bin.34	5.26	0
DRR042360_bin.35	32.46	1.75
DRR042360_bin.36	2.08	0
DRR042360_bin.37	4.17	0
DRR042360_bin.38	15.34	0
DRR042360_bin.39	60.86	0
DRR042360_bin.4	25.86	0
DRR042360_bin.40	94.63	1.57
DRR042360_bin.41	0	0
DRR042360_bin.42	99.33	0
DRR042360_bin.43	41.52	3.61
DRR042360_bin.44	0	0
DRR042360_bin.45	92.11	0
DRR042360_bin.46	37.56	0
DRR042360_bin.47	93.95	1.75
DRR042360_bin.48	7.02	0
DRR042360_bin.49	19.62	0
DRR042360_bin.5	3.51	0
DRR042360_bin.50	56.06	37
DRR042360_bin.51	96.49	0
DRR042360_bin.52	43.56	0
DRR042360_bin.53	8.62	0
DRR042360_bin.54	72.68	2.3
DRR042360_bin.55	4.17	0
DRR042360_bin.56	1.75	0
DRR042360_bin.57	6.9	0
DRR042360_bin.58	78.07	0.63
DRR042360_bin.59	78.45	17.86
DRR042360_bin.6	87.55	1.36
DRR042360_bin.60	4.17	0
DRR042360_bin.7	46.16	0
DRR042360_bin.8	32.76	0
DRR042360_bin.9	28.07	0
DRR042361_bin.1	62.97	4.77
DRR042361_bin.10	16.38	0
DRR042361_bin.11	40.78	5.26
DRR042361_bin.12	7.14	0
DRR042361_bin.13	100	99.95
DRR042361_bin.14	47.37	0
DRR042361_bin.15	7.02	0
DRR042361_bin.16	7.89	3.51
DRR042361_bin.17	85.96	46.55
DRR042361_bin.18	63.16	7.02
DRR042361_bin.19	24.14	0
DRR042361_bin.2	99.25	3.36
DRR042361_bin.20	51.32	0.63
DRR042361_bin.21	98.25	0.58
DRR042361_bin.22	18.42	0
DRR042361_bin.23	45.61	0
DRR042361_bin.24	74	12.63
DRR042361_bin.25	98.66	1.34
DRR042361_bin.26	48.21	18.75
DRR042361_bin.27	91.44	2.48
DRR042361_bin.28	81.61	5.36
DRR042361_bin.29	0	0
DRR042361_bin.3	0	0
DRR042361_bin.30	96.99	0.75
DRR042361_bin.31	94.94	2.46
DRR042361_bin.32	88.1	6.01
DRR042361_bin.33	72.17	3.4
DRR042361_bin.34	61.4	9.65
DRR042361_bin.35	55.07	1.5
DRR042361_bin.36	0	0
DRR042361_bin.37	98.1	5.7
DRR042361_bin.38	0	0
DRR042361_bin.39	58.39	0.67
DRR042361_bin.4	59.7	0.63
DRR042361_bin.40	0	0
DRR042361_bin.41	0	0
DRR042361_bin.42	0	0
DRR042361_bin.43	82.32	10.38
DRR042361_bin.44	71.24	2.95
DRR042361_bin.45	11.21	0
DRR042361_bin.46	17.24	0
DRR042361_bin.47	4.17	0
DRR042361_bin.48	0	0
DRR042361_bin.5	72.25	0
DRR042361_bin.6	98.95	0
DRR042361_bin.7	5.26	0
DRR042361_bin.8	93.24	0
DRR042361_bin.9	21	0
DRR042364_bin.1	0	0
DRR042364_bin.10	7.02	0
DRR042364_bin.11	45.61	0
DRR042364_bin.12	18.59	0
DRR042364_bin.13	0	0
DRR042364_bin.14	32.21	0
DRR042364_bin.15	26.32	0
DRR042364_bin.16	4.17	0
DRR042364_bin.17	0	0
DRR042364_bin.18	70.18	1.75
DRR042364_bin.19	100	0.12
DRR042364_bin.2	97.99	0.17
DRR042364_bin.20	0	0
DRR042364_bin.21	95.32	0.58
DRR042364_bin.22	74.14	0
DRR042364_bin.23	34.48	0
DRR042364_bin.24	42.24	0
DRR042364_bin.25	10.34	0
DRR042364_bin.26	15.19	0
DRR042364_bin.27	35.83	0
DRR042364_bin.28	17.54	0
DRR042364_bin.29	92	3.75
DRR042364_bin.3	0	0
DRR042364_bin.30	64.91	0
DRR042364_bin.31	27.35	0
DRR042364_bin.32	15.44	0
DRR042364_bin.33	35.09	0
DRR042364_bin.34	17.54	0
DRR042364_bin.35	0	0
DRR042364_bin.36	46.45	0
DRR042364_bin.37	96.99	0
DRR042364_bin.38	42.11	0
DRR042364_bin.39	97.05	0.93
DRR042364_bin.4	36.84	0
DRR042364_bin.40	4.17	0
DRR042364_bin.41	86.15	2.59
DRR042364_bin.42	91.84	0
DRR042364_bin.43	85.76	2.22
DRR042364_bin.44	56.73	0
DRR042364_bin.45	12.5	0
DRR042364_bin.46	0	0
DRR042364_bin.47	66.84	5.3
DRR042364_bin.48	8.77	0
DRR042364_bin.49	42.4	0
DRR042364_bin.5	0	0
DRR042364_bin.50	69.93	0.67
DRR042364_bin.6	39.8	0
DRR042364_bin.7	8.77	0
DRR042364_bin.8	14.09	0
DRR042364_bin.9	20.98	0
DRR042365_bin.1	23	0.29
DRR042365_bin.10	97.99	0.67
DRR042365_bin.11	100	0.12
DRR042365_bin.12	4.17	0
DRR042365_bin.13	63.79	0
DRR042365_bin.14	22.88	1.72
DRR042365_bin.15	96.44	2.53
DRR042365_bin.16	71.65	1.19
DRR042365_bin.17	87.2	0
DRR042365_bin.18	51.68	0
DRR042365_bin.19	57.89	0
DRR042365_bin.2	17.24	0
DRR042365_bin.20	3.57	0
DRR042365_bin.21	71.52	3.07
DRR042365_bin.22	39.87	0
DRR042365_bin.23	77.26	0
DRR042365_bin.24	80.07	0.37
DRR042365_bin.25	0	0
DRR042365_bin.26	62.66	0.63
DRR042365_bin.27	0	0
DRR042365_bin.28	0	0
DRR042365_bin.29	92.86	0.76
DRR042365_bin.3	25.95	0
DRR042365_bin.30	97.47	0
DRR042365_bin.31	97.3	0.81
DRR042365_bin.32	0	0
DRR042365_bin.33	34.48	0
DRR042365_bin.34	98.73	1.27
DRR042365_bin.35	17.24	0
DRR042365_bin.36	54.39	0
DRR042365_bin.37	65.52	5.17
DRR042365_bin.4	37.23	0
DRR042365_bin.5	93.45	4.14
DRR042365_bin.6	85.74	5.01
DRR042365_bin.7	31.41	3.05
DRR042365_bin.8	0	0
DRR042365_bin.9	95.81	0.3
DRR042394_bin.1	97.96	0.68
DRR042394_bin.10	8.33	0
DRR042394_bin.11	18.35	0
DRR042394_bin.12	99.03	0
DRR042394_bin.13	62.04	8.36
DRR042394_bin.14	13.32	0
DRR042394_bin.15	12.75	0
DRR042394_bin.16	10.71	0
DRR042394_bin.17	100	21.66
DRR042394_bin.18	39.66	0
DRR042394_bin.19	14.04	0
DRR042394_bin.2	12.76	0
DRR042394_bin.20	100	0
DRR042394_bin.21	9.39	0
DRR042394_bin.22	89.44	2.61
DRR042394_bin.23	80.56	0.43
DRR042394_bin.24	97.99	0.64
DRR042394_bin.25	94.94	1.82
DRR042394_bin.26	36.61	1.79
DRR042394_bin.27	13.79	0
DRR042394_bin.28	81.01	2.53
DRR042394_bin.29	91.76	4.78
DRR042394_bin.3	17.24	0
DRR042394_bin.30	98.13	2.68
DRR042394_bin.31	49.12	0
DRR042394_bin.32	84.34	0
DRR042394_bin.33	17.59	0
DRR042394_bin.34	27.35	5.17
DRR042394_bin.35	72.72	5.37
DRR042394_bin.36	84.41	5.84
DRR042394_bin.37	42.1	0
DRR042394_bin.38	90.99	4.2
DRR042394_bin.39	14.19	0
DRR042394_bin.4	3.51	0
DRR042394_bin.40	0	0
DRR042394_bin.41	87.3	67.36
DRR042394_bin.42	94.15	2.63
DRR042394_bin.43	73.37	80.53
DRR042394_bin.44	8.62	0
DRR042394_bin.45	19.46	0
DRR042394_bin.46	54.74	1.35
DRR042394_bin.47	0	0
DRR042394_bin.48	0	0
DRR042394_bin.49	52.68	3.57
DRR042394_bin.5	67.86	3.57
DRR042394_bin.50	55.03	0.67
DRR042394_bin.51	90.6	0
DRR042394_bin.52	25.53	0.15
DRR042394_bin.53	19.82	0
DRR042394_bin.54	12.07	0
DRR042394_bin.55	99.26	0
DRR042394_bin.56	97.08	2.84
DRR042394_bin.57	0	0
DRR042394_bin.58	90.54	16.36
DRR042394_bin.59	97.18	0.59
DRR042394_bin.6	86.5	60.99
DRR042394_bin.60	95.35	2.02
DRR042394_bin.61	44.83	0
DRR042394_bin.62	4.17	0
DRR042394_bin.7	88.61	3.71
DRR042394_bin.8	95.69	4.39
DRR042394_bin.9	26.24	1.75
DRR042398_bin.1	52.63	0
DRR042398_bin.10	57.27	0
DRR042398_bin.11	5.26	0
DRR042398_bin.12	50.88	0
DRR042398_bin.13	3.51	0
DRR042398_bin.14	86.54	1.68
DRR042398_bin.15	31.58	0
DRR042398_bin.16	87.25	0
DRR042398_bin.17	32.91	6.33
DRR042398_bin.18	34.64	0
DRR042398_bin.19	89.87	0
DRR042398_bin.2	0	0
DRR042398_bin.20	99.26	0.9
DRR042398_bin.21	58.62	0
DRR042398_bin.22	54.47	0
DRR042398_bin.23	58.53	0
DRR042398_bin.24	35.09	0.58
DRR042398_bin.25	33.33	0
DRR042398_bin.26	22.41	0
DRR042398_bin.27	53.02	0.67
DRR042398_bin.28	96.78	0.65
DRR042398_bin.29	81.96	3.58
DRR042398_bin.3	0	0
DRR042398_bin.30	10.53	0
DRR042398_bin.31	58.95	7.64
DRR042398_bin.32	0	0
DRR042398_bin.33	6.21	0
DRR042398_bin.34	68.97	4.31
DRR042398_bin.35	97.1	0.89
DRR042398_bin.36	50.24	3.45
DRR042398_bin.37	41.94	0.81
DRR042398_bin.38	72.2	5.39
DRR042398_bin.39	15.18	0
DRR042398_bin.4	31.66	3.45
DRR042398_bin.40	63.92	0.21
DRR042398_bin.41	94.35	6.53
DRR042398_bin.42	47.37	0
DRR042398_bin.43	28.07	0
DRR042398_bin.44	92.41	0
DRR042398_bin.45	60.34	0
DRR042398_bin.46	99.73	0.49
DRR042398_bin.47	0	0
DRR042398_bin.48	97.3	0.77
DRR042398_bin.49	46.55	0
DRR042398_bin.5	99.06	0
DRR042398_bin.50	48.28	0
DRR042398_bin.51	0	0
DRR042398_bin.52	42.51	1.27
DRR042398_bin.53	0	0
DRR042398_bin.54	43.15	0
DRR042398_bin.55	54.68	15.2
DRR042398_bin.6	0	0
DRR042398_bin.7	42.05	0
DRR042398_bin.8	81.29	0
DRR042398_bin.9	8.33	0
DRR042399_bin.1	77.42	0.81
DRR042399_bin.10	99.55	8.18
DRR042399_bin.11	96.33	1.8
DRR042399_bin.12	46.87	0
DRR042399_bin.13	29.82	0
DRR042399_bin.14	56.14	0
DRR042399_bin.15	93.47	0.97
DRR042399_bin.16	97.5	0.41
DRR042399_bin.17	40.91	0.1
DRR042399_bin.18	52.97	13.22
DRR042399_bin.19	100	95.83
DRR042399_bin.2	29.47	0
DRR042399_bin.20	6.25	0
DRR042399_bin.21	38.26	0
DRR042399_bin.22	14.87	0
DRR042399_bin.23	24.56	0
DRR042399_bin.24	22.81	0
DRR042399_bin.25	94.73	3.8
DRR042399_bin.26	93.88	1.48
DRR042399_bin.27	77.82	1.34
DRR042399_bin.28	89.14	5.06
DRR042399_bin.29	68.42	3.51
DRR042399_bin.3	94.41	2.43
DRR042399_bin.30	15.52	0
DRR042399_bin.31	4.17	0
DRR042399_bin.32	61.26	13.93
DRR042399_bin.33	97.52	2.96
DRR042399_bin.34	98.11	0.94
DRR042399_bin.35	13.79	0
DRR042399_bin.36	5.26	0
DRR042399_bin.37	0	0
DRR042399_bin.38	25.77	0.35
DRR042399_bin.39	29.82	0
DRR042399_bin.4	73.15	0.67
DRR042399_bin.40	14.62	0
DRR042399_bin.41	50	7.76
DRR042399_bin.42	59.65	0
DRR042399_bin.43	82.33	0.75
DRR042399_bin.44	18.1	0
DRR042399_bin.45	15.52	0
DRR042399_bin.5	12.03	0.63
DRR042399_bin.6	25.86	0
DRR042399_bin.7	0	0
DRR042399_bin.8	98.48	0.87
DRR042399_bin.9	98.64	0.34
DRR042402_bin.1	33.33	0
DRR042402_bin.10	4.17	0
DRR042402_bin.11	99.67	0.09
DRR042402_bin.12	85.17	39.66
DRR042402_bin.13	93.63	0.94
DRR042402_bin.14	26.02	0
DRR042402_bin.15	96.47	0.4
DRR042402_bin.16	36.23	0
DRR042402_bin.17	39.79	0
DRR042402_bin.18	83.8	1.9
DRR042402_bin.19	0	0
DRR042402_bin.2	42.11	0
DRR042402_bin.20	8.42	0
DRR042402_bin.21	91.21	3.48
DRR042402_bin.22	41.77	0
DRR042402_bin.23	95.19	0.6
DRR042402_bin.24	93.67	0.63
DRR042402_bin.25	16.42	0
DRR042402_bin.3	72.9	4.09
DRR042402_bin.4	10.76	0
DRR042402_bin.5	13.79	0
DRR042402_bin.6	96.92	0.67
DRR042402_bin.7	25.17	0
DRR042402_bin.8	66.67	0
DRR042402_bin.9	4.17	0
DRR042403_bin.1	100	0.5
DRR042403_bin.10	24.56	1.75
DRR042403_bin.11	3.47	0
DRR042403_bin.12	17.24	0
DRR042403_bin.13	90.51	0.32
DRR042403_bin.14	50.51	1.96
DRR042403_bin.15	98.73	0.63
DRR042403_bin.16	41.38	0
DRR042403_bin.17	42.11	0
DRR042403_bin.18	97.56	0.94
DRR042403_bin.19	50.62	0.63
DRR042403_bin.2	49.31	0
DRR042403_bin.20	0	0
DRR042403_bin.21	10.13	0
DRR042403_bin.22	4.17	0
DRR042403_bin.23	98.48	0.6
DRR042403_bin.3	4.17	0
DRR042403_bin.4	92.59	3.8
DRR042403_bin.5	85.17	29.31
DRR042403_bin.6	16.67	0
DRR042403_bin.7	36.84	0.58
DRR042403_bin.8	76.9	0
DRR042403_bin.9	93.04	1.34
DRR042410_bin.1	0	0
DRR042410_bin.10	26.58	0
DRR042410_bin.11	56.99	0.68
DRR042410_bin.12	4.17	0
DRR042410_bin.13	43.1	0
DRR042410_bin.14	93.72	43.88
DRR042410_bin.15	75.2	2.93
DRR042410_bin.16	26.73	0
DRR042410_bin.17	26.32	0
DRR042410_bin.18	48.1	0
DRR042410_bin.19	50.52	0
DRR042410_bin.2	31.52	3.42
DRR042410_bin.20	0	0
DRR042410_bin.21	59.98	1.79
DRR042410_bin.22	0	0
DRR042410_bin.23	59.65	1.75
DRR042410_bin.24	36.35	0
DRR042410_bin.25	8.33	0
DRR042410_bin.26	8.33	0
DRR042410_bin.27	28.19	0
DRR042410_bin.28	26.78	0
DRR042410_bin.29	84.81	2.32
DRR042410_bin.3	33.93	0.45
DRR042410_bin.30	1.75	0
DRR042410_bin.31	35.09	0
DRR042410_bin.32	15.82	0
DRR042410_bin.33	0	0
DRR042410_bin.34	48.25	0
DRR042410_bin.35	77.8	2.51
DRR042410_bin.36	38.79	14.38
DRR042410_bin.37	52.31	0.09
DRR042410_bin.38	43.86	0
DRR042410_bin.39	97.5	3.66
DRR042410_bin.4	0	0
DRR042410_bin.40	0	0
DRR042410_bin.41	21.06	0
DRR042410_bin.42	26.63	0
DRR042410_bin.43	42.42	0
DRR042410_bin.44	57.26	0.81
DRR042410_bin.45	41.72	0
DRR042410_bin.46	92.62	0.69
DRR042410_bin.47	21.05	0
DRR042410_bin.48	0	0
DRR042410_bin.49	0	0
DRR042410_bin.5	48.25	0
DRR042410_bin.50	33.93	5.36
DRR042410_bin.6	60.31	0.89
DRR042410_bin.7	52.14	0
DRR042410_bin.8	48.28	0
DRR042410_bin.9	4.17	0
DRR042411_bin.1	0	0
DRR042411_bin.10	50.88	1.75
DRR042411_bin.11	4.17	0
DRR042411_bin.12	63.9	1.9
DRR042411_bin.13	85.8	0
DRR042411_bin.14	92.75	0.24
DRR042411_bin.15	99.19	0.81
DRR042411_bin.16	12.07	0
DRR042411_bin.17	75.43	1.34
DRR042411_bin.18	0	0
DRR042411_bin.19	84.18	1.27
DRR042411_bin.2	99.24	169.93
DRR042411_bin.20	50.84	3.57
DRR042411_bin.21	51.38	1.58
DRR042411_bin.22	0	0
DRR042411_bin.23	10.34	0
DRR042411_bin.24	18.45	0
DRR042411_bin.25	39.66	0
DRR042411_bin.26	4.17	0
DRR042411_bin.27	34.23	0
DRR042411_bin.28	50.88	1.75
DRR042411_bin.29	4.17	0
DRR042411_bin.3	4.17	0
DRR042411_bin.30	31.58	0
DRR042411_bin.31	50.66	0
DRR042411_bin.32	6.25	2.08
DRR042411_bin.33	4.84	0
DRR042411_bin.34	33.33	0
DRR042411_bin.35	54.09	0
DRR042411_bin.4	20.06	1.75
DRR042411_bin.5	89.53	4.34
DRR042411_bin.6	53.04	1.9
DRR042411_bin.7	25	0
DRR042411_bin.8	37.23	0
DRR042411_bin.9	43.26	0
DRR042420_bin.1	96.41	0.95
DRR042420_bin.10	98.07	0.97
DRR042420_bin.11	100	1.61
DRR042420_bin.12	97.66	29.24
DRR042420_bin.13	96.26	1.32
DRR042420_bin.14	83.61	2.01
DRR042420_bin.15	62.28	0.35
DRR042420_bin.16	0	0
DRR042420_bin.17	0	0
DRR042420_bin.18	99.06	1.89
DRR042420_bin.19	89.62	1.65
DRR042420_bin.2	0	0
DRR042420_bin.20	29.81	0
DRR042420_bin.21	6.7	0
DRR042420_bin.22	24.56	0
DRR042420_bin.23	97.02	1.92
DRR042420_bin.24	15.52	0
DRR042420_bin.25	53.16	0.63
DRR042420_bin.26	86.65	2.81
DRR042420_bin.27	92.81	55.79
DRR042420_bin.28	55.52	0
DRR042420_bin.29	41.15	0.88
DRR042420_bin.3	21.05	0
DRR042420_bin.30	90.08	2.38
DRR042420_bin.31	17.86	0
DRR042420_bin.32	49.44	3.51
DRR042420_bin.33	0	0
DRR042420_bin.34	37.93	0
DRR042420_bin.4	0	0
DRR042420_bin.5	65.91	0.68
DRR042420_bin.6	86.07	6.26
DRR042420_bin.7	5.17	0
DRR042420_bin.8	22.41	0
DRR042420_bin.9	82.9	5.29
DRR042421_bin.1	0	0
DRR042421_bin.10	23.44	0
DRR042421_bin.11	34.48	0
DRR042421_bin.12	86.06	0.1
DRR042421_bin.13	87.48	3.47
DRR042421_bin.14	66.13	1.61
DRR042421_bin.15	37.93	0
DRR042421_bin.16	50.75	0.91
DRR042421_bin.17	23.42	0
DRR042421_bin.18	97.17	1.89
DRR042421_bin.19	61.83	12.93
DRR042421_bin.2	97.09	1.47
DRR042421_bin.20	0	0
DRR042421_bin.21	34.81	0.63
DRR042421_bin.22	0	0
DRR042421_bin.23	73.42	1.27
DRR042421_bin.24	82.92	2.24
DRR042421_bin.25	97.58	3.26
DRR042421_bin.26	70.69	7.59
DRR042421_bin.27	23.15	0
DRR042421_bin.28	84.8	44.25
DRR042421_bin.29	53.56	2.59
DRR042421_bin.3	0	0
DRR042421_bin.30	0	0
DRR042421_bin.31	21.05	0
DRR042421_bin.32	42.41	0
DRR042421_bin.33	25.86	1.72
DRR042421_bin.34	92.46	1.02
DRR042421_bin.4	96.39	8.97
DRR042421_bin.5	79.89	5.45
DRR042421_bin.6	41.26	1.5
DRR042421_bin.7	92.45	3.63
DRR042421_bin.8	29.82	0
DRR042421_bin.9	10.11	0
DRR042424_bin.1	27.19	0
DRR042424_bin.10	88.28	2.54
DRR042424_bin.11	0	0
DRR042424_bin.12	37.43	1.2
DRR042424_bin.13	86.58	0
DRR042424_bin.14	50.88	0
DRR042424_bin.15	86.08	3.3
DRR042424_bin.16	85.23	0
DRR042424_bin.17	10.53	0
DRR042424_bin.18	0	0
DRR042424_bin.19	78.06	0.63
DRR042424_bin.2	4.17	0
DRR042424_bin.20	92.17	10.13
DRR042424_bin.21	76.52	0.32
DRR042424_bin.22	94.99	2.38
DRR042424_bin.23	43.44	0.84
DRR042424_bin.24	96.62	0.97
DRR042424_bin.25	94.87	11.32
DRR042424_bin.26	63.16	0
DRR042424_bin.27	20.57	0
DRR042424_bin.28	2.68	0
DRR042424_bin.29	41.61	0
DRR042424_bin.3	94.35	0.81
DRR042424_bin.30	21.68	0
DRR042424_bin.31	31.58	0
DRR042424_bin.32	0	0
DRR042424_bin.33	4.17	0
DRR042424_bin.34	7.02	0
DRR042424_bin.35	13.08	0
DRR042424_bin.36	30.34	0
DRR042424_bin.37	81.04	3.18
DRR042424_bin.38	49.64	5.17
DRR042424_bin.39	8.62	0
DRR042424_bin.4	31.03	0
DRR042424_bin.40	7.38	0
DRR042424_bin.41	97.8	1.62
DRR042424_bin.42	0	0
DRR042424_bin.43	97.99	0.67
DRR042424_bin.44	48.22	0
DRR042424_bin.45	0	0
DRR042424_bin.46	34.91	0
DRR042424_bin.5	2.08	0
DRR042424_bin.6	92.11	2.77
DRR042424_bin.7	90.43	2.42
DRR042424_bin.8	84.1	0.93
DRR042424_bin.9	0	0
DRR042425_bin.1	8.33	0
DRR042425_bin.10	93.88	0.95
DRR042425_bin.11	51.26	1.29
DRR042425_bin.12	46.98	1.34
DRR042425_bin.13	26.95	0
DRR042425_bin.14	88.61	2.5
DRR042425_bin.15	93.02	1.7
DRR042425_bin.16	71.44	1.33
DRR042425_bin.17	35.57	0
DRR042425_bin.18	8.05	0
DRR042425_bin.19	16.67	0
DRR042425_bin.2	4.17	0
DRR042425_bin.20	15.52	0
DRR042425_bin.21	18.35	0
DRR042425_bin.22	4.17	0
DRR042425_bin.23	83.22	0
DRR042425_bin.24	80.65	7.08
DRR042425_bin.25	0	0
DRR042425_bin.26	87.1	4.03
DRR042425_bin.27	4.17	0
DRR042425_bin.28	72.78	1.27
DRR042425_bin.29	49.28	0.88
DRR042425_bin.3	68.72	0.22
DRR042425_bin.30	92.62	0.67
DRR042425_bin.31	0	0
DRR042425_bin.32	94.55	15.65
DRR042425_bin.33	100	1.61
DRR042425_bin.34	83.13	1.81
DRR042425_bin.35	46.55	0
DRR042425_bin.36	50.88	1.75
DRR042425_bin.37	0	0
DRR042425_bin.38	79.92	0.71
DRR042425_bin.39	24.56	0
DRR042425_bin.4	7.69	0
DRR042425_bin.40	43.97	3.45
DRR042425_bin.41	71.38	2.68
DRR042425_bin.42	19.78	0
DRR042425_bin.5	0	0
DRR042425_bin.6	98.07	0.48
DRR042425_bin.7	51.72	0
DRR042425_bin.8	97.99	1.03
DRR042425_bin.9	24.14	0
DRR042428_bin.1	82.64	0
DRR042428_bin.10	93.04	0
DRR042428_bin.11	43.62	0
DRR042428_bin.12	17.24	0
DRR042428_bin.13	54.39	0
DRR042428_bin.14	48.99	0
DRR042428_bin.15	15.52	0
DRR042428_bin.16	29.98	1.75
DRR042428_bin.17	20.69	0
DRR042428_bin.18	6.14	0
DRR042428_bin.19	16.11	0
DRR042428_bin.2	88.77	50.48
DRR042428_bin.20	7.02	0
DRR042428_bin.21	62.31	4.91
DRR042428_bin.22	12.5	0
DRR042428_bin.23	74.03	3.23
DRR042428_bin.24	0	0
DRR042428_bin.25	96.84	0.16
DRR042428_bin.26	92.31	0
DRR042428_bin.27	99.33	0.67
DRR042428_bin.28	98.83	0
DRR042428_bin.29	97.99	2.72
DRR042428_bin.3	35.25	0
DRR042428_bin.30	92.79	1.27
DRR042428_bin.31	31.94	0.7
DRR042428_bin.32	0	0
DRR042428_bin.33	74.56	3.51
DRR042428_bin.4	32.92	0
DRR042428_bin.5	63.35	3.02
DRR042428_bin.6	26.21	0
DRR042428_bin.7	54.13	4.78
DRR042428_bin.8	50	0
DRR042428_bin.9	78.23	0.81
DRR042429_bin.1	87.87	76.66
DRR042429_bin.10	94.56	5.17
DRR042429_bin.11	22.23	0
DRR042429_bin.12	0	0
DRR042429_bin.13	52.87	1.23
DRR042429_bin.14	24.14	0
DRR042429_bin.15	99.33	0.67
DRR042429_bin.16	44.83	0
DRR042429_bin.17	18.42	0
DRR042429_bin.18	95.69	0
DRR042429_bin.19	50.34	0
DRR042429_bin.2	99.19	0.81
DRR042429_bin.20	0	0
DRR042429_bin.21	0	0
DRR042429_bin.22	35.4	0
DRR042429_bin.23	52.63	0
DRR042429_bin.24	62.66	0
DRR042429_bin.25	99.52	0.48
DRR042429_bin.26	99.33	5.91
DRR042429_bin.27	89.01	1.46
DRR042429_bin.28	24.31	0
DRR042429_bin.29	2.63	0
DRR042429_bin.3	52.32	6.58
DRR042429_bin.30	34.49	0
DRR042429_bin.31	85.85	0.68
DRR042429_bin.4	52.8	0.6
DRR042429_bin.5	64.04	4.39
DRR042429_bin.6	28.07	0
DRR042429_bin.7	0	0
DRR042429_bin.8	62.76	2.03
DRR042429_bin.9	50.56	0
DRR042436_bin.1	24.14	0
DRR042436_bin.10	85.8	3.98
DRR042436_bin.11	12.5	0
DRR042436_bin.12	39.66	0
DRR042436_bin.13	0	0
DRR042436_bin.14	0	0
DRR042436_bin.15	12.93	0
DRR042436_bin.16	65.36	0.46
DRR042436_bin.17	59.25	0.16
DRR042436_bin.18	49.12	0
DRR042436_bin.19	0	0
DRR042436_bin.2	16.23	0
DRR042436_bin.20	4.17	0
DRR042436_bin.21	85.98	0.91
DRR042436_bin.22	4.17	0
DRR042436_bin.23	64.72	0
DRR042436_bin.24	57.93	1.72
DRR042436_bin.25	11.96	0
DRR042436_bin.26	40.88	0
DRR042436_bin.27	15.83	0
DRR042436_bin.28	85.77	1.19
DRR042436_bin.29	15.79	0
DRR042436_bin.3	30.13	0.03
DRR042436_bin.30	8.62	0
DRR042436_bin.31	76.25	12.5
DRR042436_bin.32	94.15	9.48
DRR042436_bin.33	34.48	0
DRR042436_bin.34	59.65	0
DRR042436_bin.35	72.09	7.89
DRR042436_bin.36	4.17	0
DRR042436_bin.37	35.09	0
DRR042436_bin.38	37.93	0
DRR042436_bin.39	13.16	0
DRR042436_bin.4	24.14	0
DRR042436_bin.40	22.52	0
DRR042436_bin.41	28.39	0
DRR042436_bin.42	58.49	0
DRR042436_bin.43	13.79	0
DRR042436_bin.44	26.84	0
DRR042436_bin.45	100	1.61
DRR042436_bin.46	26.17	0
DRR042436_bin.47	30.38	0
DRR042436_bin.48	0	0
DRR042436_bin.49	45.52	0
DRR042436_bin.5	44.97	1.79
DRR042436_bin.50	3.45	0
DRR042436_bin.51	33.66	0.76
DRR042436_bin.52	0	0
DRR042436_bin.6	8.62	0
DRR042436_bin.7	24.91	4.39
DRR042436_bin.8	22.41	3.45
DRR042436_bin.9	8.33	0
DRR042437_bin.1	24.14	0
DRR042437_bin.10	0	0
DRR042437_bin.11	8.33	0
DRR042437_bin.12	69.48	0.95
DRR042437_bin.13	72.11	3.57
DRR042437_bin.14	69.4	0
DRR042437_bin.15	22.81	0
DRR042437_bin.16	36.21	0
DRR042437_bin.17	25.32	0
DRR042437_bin.18	61.4	0
DRR042437_bin.19	91.43	0.93
DRR042437_bin.2	23.21	0
DRR042437_bin.20	4.17	0
DRR042437_bin.21	18.35	0
DRR042437_bin.22	94.74	1.17
DRR042437_bin.23	26.72	0
DRR042437_bin.24	54.36	0.07
DRR042437_bin.25	0	0
DRR042437_bin.26	15.52	0
DRR042437_bin.27	43.86	0
DRR042437_bin.28	0	0
DRR042437_bin.29	3.51	0
DRR042437_bin.3	86.12	0.23
DRR042437_bin.30	0	0
DRR042437_bin.31	15.87	0.11
DRR042437_bin.32	24.14	0.86
DRR042437_bin.33	59.43	0
DRR042437_bin.34	4.17	0
DRR042437_bin.35	95.62	0.9
DRR042437_bin.36	24.56	0
DRR042437_bin.37	10.53	0
DRR042437_bin.38	34.55	7.55
DRR042437_bin.39	40.35	0
DRR042437_bin.4	0	0
DRR042437_bin.40	0	0
DRR042437_bin.41	3.51	0
DRR042437_bin.42	16.54	0
DRR042437_bin.43	100	2.42
DRR042437_bin.44	24.83	0
DRR042437_bin.45	68.15	10.71
DRR042437_bin.46	19.55	0
DRR042437_bin.47	9.48	0
DRR042437_bin.48	42.07	0
DRR042437_bin.5	43.1	0
DRR042437_bin.6	90.11	2.55
DRR042437_bin.7	50.47	0
DRR042437_bin.8	12.5	0
DRR042437_bin.9	0	0
DRR042452_bin.1	97.15	0.65
DRR042452_bin.10	57.03	6.79
DRR042452_bin.11	84.39	2.77
DRR042452_bin.12	95.57	12.03
DRR042452_bin.13	7.02	0
DRR042452_bin.14	8.33	0
DRR042452_bin.15	83.89	3.69
DRR042452_bin.16	83.69	2.35
DRR042452_bin.17	97.88	0
DRR042452_bin.18	82.77	3.3
DRR042452_bin.19	0	0
DRR042452_bin.2	13.79	0
DRR042452_bin.20	14.04	0
DRR042452_bin.21	90.6	0
DRR042452_bin.22	78.21	2.55
DRR042452_bin.23	97.6	0.8
DRR042452_bin.24	70.62	2.13
DRR042452_bin.25	88.45	2.32
DRR042452_bin.26	38.6	0
DRR042452_bin.27	21.05	0
DRR042452_bin.28	59.68	0
DRR042452_bin.29	28.46	0.31
DRR042452_bin.3	26.49	0
DRR042452_bin.30	66.46	0.63
DRR042452_bin.31	0	0
DRR042452_bin.32	45.62	0.15
DRR042452_bin.33	95.84	0.92
DRR042452_bin.34	4.17	0
DRR042452_bin.35	100	0
DRR042452_bin.36	4.17	0
DRR042452_bin.37	70.1	27.34
DRR042452_bin.38	39.52	0.81
DRR042452_bin.39	97.99	1.07
DRR042452_bin.4	96.58	0
DRR042452_bin.40	100	99.77
DRR042452_bin.41	80.26	3.25
DRR042452_bin.42	40.69	3.51
DRR042452_bin.5	74.25	0.37
DRR042452_bin.6	46.82	4.58
DRR042452_bin.7	77.91	5.83
DRR042452_bin.8	0	0
DRR042452_bin.9	85.27	4.34
DRR042453_bin.1	96.06	12.18
DRR042453_bin.10	79.88	37.82
DRR042453_bin.11	77.76	1.2
DRR042453_bin.12	63.29	0.63
DRR042453_bin.13	96.64	0.34
DRR042453_bin.14	0	0
DRR042453_bin.15	92.32	86.22
DRR042453_bin.16	98.81	3.6
DRR042453_bin.17	96.23	1.12
DRR042453_bin.18	38.26	0
DRR042453_bin.19	17.24	0
DRR042453_bin.2	7.02	0
DRR042453_bin.20	22.41	0
DRR042453_bin.21	86.79	0.32
DRR042453_bin.22	23.1	3.63
DRR042453_bin.23	98.25	0.38
DRR042453_bin.24	77.19	3.62
DRR042453_bin.25	0	0
DRR042453_bin.26	4.17	0
DRR042453_bin.27	72.9	2.18
DRR042453_bin.28	80.34	17.24
DRR042453_bin.29	0	0
DRR042453_bin.3	4.17	4.17
DRR042453_bin.30	99.19	1.61
DRR042453_bin.31	81.39	0
DRR042453_bin.32	89.8	0
DRR042453_bin.33	52.25	7.88
DRR042453_bin.34	60.76	1.34
DRR042453_bin.35	22.81	0
DRR042453_bin.36	8.33	0
DRR042453_bin.37	28.45	0
DRR042453_bin.38	85.77	0.73
DRR042453_bin.39	71.59	1.42
DRR042453_bin.4	95.46	0.85
DRR042453_bin.5	2.23	0
DRR042453_bin.6	63.09	0.95
DRR042453_bin.7	0	0
DRR042453_bin.8	38.32	0
DRR042453_bin.9	96.58	0.23
DRR042462_bin.1	47.61	0
DRR042462_bin.10	24.37	1.72
DRR042462_bin.11	98.66	2.42
DRR042462_bin.12	52.59	12.07
DRR042462_bin.13	28.11	0
DRR042462_bin.14	64.1	0.15
DRR042462_bin.15	52.63	0
DRR042462_bin.16	75.57	37.25
DRR042462_bin.17	1.75	0
DRR042462_bin.18	89.4	14.37
DRR042462_bin.19	50.43	0.3
DRR042462_bin.2	76.05	0
DRR042462_bin.20	43.4	0.71
DRR042462_bin.21	97.8	2.6
DRR042462_bin.22	78.15	7.21
DRR042462_bin.23	97.32	1.27
DRR042462_bin.24	99.19	1.61
DRR042462_bin.25	98.28	8.62
DRR042462_bin.26	87.44	0.37
DRR042462_bin.27	4.17	0
DRR042462_bin.28	70.89	3.57
DRR042462_bin.29	73.34	2.79
DRR042462_bin.3	99.21	0.48
DRR042462_bin.30	31.03	0
DRR042462_bin.31	43.18	2.68
DRR042462_bin.32	58.46	2.86
DRR042462_bin.33	0	0
DRR042462_bin.34	0	0
DRR042462_bin.35	1.72	0
DRR042462_bin.36	31.01	0
DRR042462_bin.37	12.07	0
DRR042462_bin.38	4.17	0
DRR042462_bin.39	53.69	0.67
DRR042462_bin.4	68.57	0
DRR042462_bin.40	31.03	0
DRR042462_bin.41	31.03	1.72
DRR042462_bin.5	75.97	34.95
DRR042462_bin.6	74.94	1.4
DRR042462_bin.7	89.54	1.9
DRR042462_bin.8	13.79	0
DRR042462_bin.9	97.77	60.32
DRR042463_bin.1	75.44	3.17
DRR042463_bin.10	8.33	0
DRR042463_bin.11	94.74	83.49
DRR042463_bin.12	13.79	0
DRR042463_bin.13	54.36	0.67
DRR042463_bin.14	96.54	15.51
DRR042463_bin.15	66.02	31.38
DRR042463_bin.16	88.7	1.54
DRR042463_bin.17	37.97	0
DRR042463_bin.18	1.72	0
DRR042463_bin.19	59.26	0
DRR042463_bin.2	71.5	3.16
DRR042463_bin.20	12.5	0
DRR042463_bin.21	94.97	1.36
DRR042463_bin.22	100	13.32
DRR042463_bin.23	97.17	0.71
DRR042463_bin.24	49.82	3.36
DRR042463_bin.25	61.4	0
DRR042463_bin.26	9.82	0
DRR042463_bin.27	67.32	0.67
DRR042463_bin.28	22.32	10.06
DRR042463_bin.29	4.17	4.17
DRR042463_bin.3	25	0
DRR042463_bin.30	64.05	5.36
DRR042463_bin.31	39.97	0.86
DRR042463_bin.32	14.76	0
DRR042463_bin.33	75.07	0
DRR042463_bin.34	0	0
DRR042463_bin.35	94.26	4.04
DRR042463_bin.36	60.69	15.79
DRR042463_bin.37	55.09	3.77
DRR042463_bin.4	94.32	0.97
DRR042463_bin.5	64.44	0.39
DRR042463_bin.6	84.46	2.17
DRR042463_bin.7	4.17	0
DRR042463_bin.8	4.17	0
DRR042463_bin.9	98.9	0.81
DRR042468_bin.1	98.07	7.78
DRR042468_bin.10	93.96	3.69
DRR042468_bin.11	28.45	0
DRR042468_bin.12	96.68	2.1
DRR042468_bin.13	34.72	10.82
DRR042468_bin.14	8.62	0
DRR042468_bin.15	4.17	0
DRR042468_bin.16	94.64	33.17
DRR042468_bin.17	82.24	0.34
DRR042468_bin.18	50.02	0.56
DRR042468_bin.19	70.25	0
DRR042468_bin.2	8.33	0
DRR042468_bin.20	32.07	0
DRR042468_bin.21	89.96	1.95
DRR042468_bin.22	4.31	0
DRR042468_bin.23	41.38	0
DRR042468_bin.24	20.69	0
DRR042468_bin.25	0	0
DRR042468_bin.26	18.97	0
DRR042468_bin.27	20.25	0
DRR042468_bin.28	95.45	1.76
DRR042468_bin.3	34.48	0
DRR042468_bin.4	88.71	0.81
DRR042468_bin.5	98.11	0
DRR042468_bin.6	0	0
DRR042468_bin.7	93.38	2.43
DRR042468_bin.8	4.17	0
DRR042468_bin.9	0	0
DRR042469_bin.1	4.17	0
DRR042469_bin.10	33.25	0
DRR042469_bin.11	0	0
DRR042469_bin.12	4.17	0
DRR042469_bin.13	41.14	0.16
DRR042469_bin.14	0.8	0
DRR042469_bin.15	98.11	0
DRR042469_bin.16	53.45	0
DRR042469_bin.17	0	0
DRR042469_bin.18	94.49	5.31
DRR042469_bin.19	8.33	0
DRR042469_bin.2	87.67	0
DRR042469_bin.20	72.19	0.97
DRR042469_bin.21	12.79	0
DRR042469_bin.22	98.54	6.52
DRR042469_bin.23	31.58	0
DRR042469_bin.24	15.52	0
DRR042469_bin.25	41.38	0
DRR042469_bin.26	15.19	0
DRR042469_bin.27	0	0
DRR042469_bin.28	99.19	0.81
DRR042469_bin.29	8.33	0
DRR042469_bin.3	0	0
DRR042469_bin.30	14.83	1.75
DRR042469_bin.31	98.42	2.29
DRR042469_bin.32	89.38	1.69
DRR042469_bin.4	0	0
DRR042469_bin.5	94.63	3.36
DRR042469_bin.6	94.2	26.05
DRR042469_bin.7	17.74	0
DRR042469_bin.8	8.33	0
DRR042469_bin.9	12.07	0
DRR042472_bin.1	0	0
DRR042472_bin.10	55.51	0.38
DRR042472_bin.11	93.96	0.67
DRR042472_bin.12	29.31	0
DRR042472_bin.13	42.11	0
DRR042472_bin.14	0	0
DRR042472_bin.15	85	153.45
DRR042472_bin.16	93.96	1.51
DRR042472_bin.17	4.17	0
DRR042472_bin.18	78.86	0
DRR042472_bin.19	14.04	0
DRR042472_bin.2	48.41	4.39
DRR042472_bin.20	23.8	1.75
DRR042472_bin.21	24.16	0
DRR042472_bin.22	81.12	0.17
[truncated: 240,837 more rows]
