# Supplementary material for: A new genomic blueprint of the human gut microbiota
Source: Nature. 2019 Feb 11;568(7753):499–504. doi: 10.1038/s41586-019-0965-1 (PMC6784870; doi:10.1038/s41586-019-0965-1)
Supplement: Supplementary file 10 — Source Data Extended Data Fig. 5 [file 41586_2019_965_MOESM10_ESM.csv]

Cluster	MAGs	Samples	Projects
1	464	308	47
2	12	10	6
3	138	134	31
4	141	116	32
5	104	68	29
6	579	487	43
7	357	276	41
8	49	40	21
9	172	143	30
10	108	102	22
11	37	27	18
12	91	82	26
13	6	5	5
14	360	305	43
15	11	9	5
16	142	122	31
17	168	113	30
18	14	13	10
19	3	3	3
20	10	9	6
21	126	91	28
22	32	25	15
23	9	7	7
24	97	67	27
25	427	268	40
26	30	16	9
27	168	128	30
28	137	126	35
29	15	11	7
30	85	39	16
31	37	32	18
32	16	9	8
33	37	20	10
34	39	20	14
35	43	18	12
36	118	84	24
37	77	45	15
38	75	42	15
39	30	22	9
40	36	24	14
41	22	19	13
42	11	6	6
43	13	10	6
44	290	223	41
45	125	90	27
46	276	236	38
47	12	10	9
48	11	11	6
49	35	22	13
50	289	234	39
51	31	21	12
52	19	19	13
53	14	10	6
54	38	31	15
55	11	11	10
56	11	7	4
57	7	7	4
58	3	3	3
59	74	59	19
60	90	49	19
61	21	19	12
62	9	4	4
63	19	8	6
64	6	5	5
65	77	58	24
66	101	74	16
67	3	3	3
68	7	7	4
69	16	13	9
70	41	21	14
71	150	116	29
72	29	19	14
73	78	55	25
74	129	111	28
75	29	20	12
76	68	43	22
77	17	15	9
78	20	18	9
79	7	4	3
80	11	7	6
81	18	12	8
82	3	2	2
83	4	2	2
84	44	28	14
85	8	4	4
86	18	14	9
87	92	72	23
88	10	4	4
89	7	4	2
90	3	3	2
91	55	41	21
92	28	28	12
93	10	5	4
94	14	10	5
95	13	7	5
96	64	36	17
97	2	2	2
98	6	6	3
99	17	10	7
100	1	1	1
101	3	3	2
102	8	7	5
103	9	8	6
104	3	3	3
105	219	196	36
106	3	3	2
107	3	3	3
108	5	4	3
109	4	4	4
110	1	1	1
111	14	14	12
112	64	58	20
113	3	3	2
114	141	112	30
115	16	15	6
116	54	45	14
117	55	36	22
118	15	15	11
119	7	7	3
120	8	8	6
121	33	28	17
122	49	48	16
123	2	2	1
124	10	9	6
125	137	94	22
126	90	85	25
127	10	10	7
128	1	1	1
129	4	3	3
130	26	16	8
131	13	9	8
132	1	1	1
133	1	1	1
134	1	1	1
135	13	13	9
136	5	5	5
137	82	70	22
138	6	6	4
139	6	6	6
140	3	2	2
141	5	5	4
142	14	11	7
143	5	5	3
144	3	3	3
145	1	1	1
146	1	1	1
147	19	15	9
148	33	30	13
149	1	1	1
150	4	4	4
151	1	1	1
152	23	23	12
153	92	83	23
154	11	11	5
155	23	22	11
156	9	5	5
157	32	30	14
158	40	40	16
159	14	11	11
160	3	3	3
161	56	45	20
162	1	1	1
163	18	13	9
164	279	244	37
165	1	1	1
166	4	4	4
167	4	4	4
168	4	3	3
169	12	10	6
170	13	11	5
171	7	7	5
172	2	2	2
173	3	3	2
174	8	5	3
175	1	1	1
176	3	3	3
177	2	2	2
178	3	3	3
179	22	20	8
180	2	2	2
181	3	3	2
182	70	61	23
183	1	1	1
184	39	34	18
185	1	1	1
186	3	3	3
187	9	9	5
188	22	20	9
189	1	1	1
190	1	1	1
191	3	3	3
192	12	9	6
193	2	2	2
194	2	2	2
195	3	3	2
196	8	5	4
197	8	7	7
198	4	3	3
199	51	45	15
200	42	20	8
201	25	25	8
202	1	1	1
203	4	4	3
204	3	3	3
205	2	2	2
206	1	1	1
207	5	3	3
208	2	2	2
209	8	8	7
210	72	69	23
211	9	8	6
212	4	4	3
213	1	1	1
214	8	6	4
215	1	1	1
216	15	12	9
217	1	1	1
218	39	18	10
219	57	42	22
220	6	5	5
221	3	3	2
222	2	2	1
223	2	2	1
224	3	3	3
225	2	2	2
226	3	3	3
227	1	1	1
228	3	3	3
229	2	2	1
230	2	2	2
231	1	1	1
232	5	4	3
233	7	7	3
234	6	6	5
235	1	1	1
236	20	20	3
237	14	12	9
238	2	2	2
239	11	8	5
240	24	24	7
241	9	7	5
242	3	3	2
243	18	12	9
244	5	5	2
245	6	4	3
246	8	7	7
247	3	3	2
248	9	9	1
249	8	8	4
250	6	6	5
251	39	39	9
252	11	11	7
253	19	15	11
254	8	5	4
255	2	2	2
256	4	4	3
257	1	1	1
258	6	6	6
259	4	4	3
260	1	1	1
261	1	1	1
262	3	2	2
263	2	2	2
264	24	24	11
265	8	5	3
266	27	6	4
267	1	1	1
268	10	9	6
269	1	1	1
270	1	1	1
271	9	8	6
272	6	4	4
273	10	10	3
274	1	1	1
275	5	5	5
276	1	1	1
277	2	2	2
278	2	2	1
279	2	2	2
280	2	2	1
281	1	1	1
282	1	1	1
283	2	2	2
284	1	1	1
285	1	1	1
286	1	1	1
287	4	4	4
288	10	10	5
289	15	9	5
290	8	8	7
291	1	1	1
292	1	1	1
293	5	5	3
294	9	8	7
295	1	1	1
296	1	1	1
297	3	3	3
298	1	1	1
299	1	1	1
300	1	1	1
301	6	6	5
302	20	20	8
303	4	4	4
304	14	13	7
305	29	26	10
306	2	2	2
307	1	1	1
308	3	3	3
309	22	22	9
310	9	9	7
311	49	49	12
312	1	1	1
313	1	1	1
314	1	1	1
315	1	1	1
316	16	16	12
317	14	14	8
318	9	9	6
319	10	9	5
320	123	84	18
321	11	11	6
322	4	4	3
323	10	10	6
324	1	1	1
325	22	19	13
326	2	2	2
327	6	6	3
328	9	8	5
329	2	2	2
330	27	27	8
331	6	6	4
332	4	4	4
333	1	1	1
334	6	4	4
335	2	2	1
336	2	2	2
337	1	1	1
338	4	3	2
339	3	3	3
340	4	4	4
341	1	1	1
342	11	10	6
343	5	5	3
344	12	12	5
345	11	7	6
346	6	5	3
347	1	1	1
348	1	1	1
349	20	18	8
350	3	3	3
351	4	4	3
352	1	1	1
353	6	2	2
354	2	2	2
355	1	1	1
356	3	3	1
357	2	2	1
358	7	7	3
359	7	7	4
360	37	25	12
361	1	1	1
362	3	3	3
363	1	1	1
364	1	1	1
365	4	4	4
366	1	1	1
367	2	2	2
368	1	1	1
369	7	4	4
370	4	4	4
371	3	3	3
372	6	6	4
373	11	10	7
374	1	1	1
375	10	7	4
376	5	5	5
377	6	6	5
378	1	1	1
379	2	2	2
380	3	3	3
381	15	14	7
382	1	1	1
383	1	1	1
384	18	18	10
385	4	4	3
386	10	10	5
387	3	3	3
388	4	3	3
389	3	3	3
390	3	3	2
391	1	1	1
392	10	10	5
393	4	4	4
394	14	10	8
395	1	1	1
396	12	9	7
397	5	5	2
398	3	3	3
399	66	61	19
400	9	6	5
401	8	8	7
402	22	22	11
403	5	5	4
404	1	1	1
405	2	2	2
406	1	1	1
407	1	1	1
408	8	8	6
409	2	2	2
410	4	4	3
411	4	4	4
412	3	3	3
413	5	5	2
414	3	3	2
415	1	1	1
416	1	1	1
417	1	1	1
418	1	1	1
419	2	2	2
420	2	2	2
421	8	8	7
422	2	2	2
423	2	2	2
424	2	2	1
425	3	3	2
426	2	2	2
427	8	5	2
428	1	1	1
429	5	5	4
430	1	1	1
431	2	2	1
432	2	2	2
433	1	1	1
434	1	1	1
435	10	10	4
436	1	1	1
437	4	4	2
438	2	2	2
439	14	5	2
440	6	2	2
441	8	3	3
442	4	1	1
443	8	3	2
444	4	1	1
445	7	2	1
446	4	1	1
447	4	1	1
448	4	2	2
449	3	1	1
450	2	2	1
451	7	4	3
452	3	1	1
453	8	3	2
454	5	3	2
455	7	4	3
456	1	1	1
457	8	8	3
458	6	6	6
459	5	5	3
460	2	2	1
461	4	4	2
462	6	6	2
463	1	1	1
464	4	2	2
465	2	2	2
466	5	5	4
467	5	5	4
468	2	2	1
469	1	1	1
470	1	1	1
471	12	8	7
472	4	4	3
473	2	2	2
474	1	1	1
475	1	1	1
476	2	2	2
477	3	3	3
478	2	2	2
479	1	1	1
480	1	1	1
481	1	1	1
482	1	1	1
483	2	2	1
484	1	1	1
485	2	2	1
486	2	2	2
487	1	1	1
488	2	2	2
489	1	1	1
490	1	1	1
491	1	1	1
492	1	1	1
493	3	3	2
494	1	1	1
495	1	1	1
496	1	1	1
497	1	1	1
498	8	6	4
499	4	4	3
500	1	1	1
501	1	1	1
502	2	2	2
503	1	1	1
504	1	1	1
505	4	1	1
506	3	1	1
507	6	4	4
508	13	3	3
509	1	1	1
510	1	1	1
511	4	3	2
512	6	5	3
513	2	2	2
514	2	2	2
515	3	2	2
516	1	1	1
517	1	1	1
518	1	1	1
519	1	1	1
520	4	3	2
521	2	2	2
522	3	1	1
523	14	2	1
524	1	1	1
525	1	1	1
526	3	1	1
527	2	1	1
528	11	1	1
529	28	5	1
530	26	13	4
531	12	2	2
532	30	5	4
533	8	1	1
534	2	1	1
535	13	1	1
536	10	1	1
537	13	2	2
538	2	2	2
539	3	3	2
540	2	2	2
541	2	2	1
542	1	1	1
543	5	5	3
544	7	6	5
545	9	3	3
546	1	1	1
547	1	1	1
548	1	1	1
549	1	1	1
550	1	1	1
551	1	1	1
552	2	2	1
553	1	1	1
554	1	1	1
555	1	1	1
556	3	3	2
557	2	2	1
558	2	2	2
559	1	1	1
560	1	1	1
561	3	2	1
562	2	2	1
563	3	3	1
564	1	1	1
565	1	1	1
566	1	1	1
567	2	1	1
568	4	3	2
569	2	1	1
570	2	1	1
571	2	1	1
572	2	1	1
573	2	1	1
574	2	1	1
575	2	1	1
576	1	1	1
577	1	1	1
578	4	4	4
579	1	1	1
580	2	2	1
581	1	1	1
582	1	1	1
583	1	1	1
584	1	1	1
585	1	1	1
586	2	2	2
587	1	1	1
588	1	1	1
589	1	1	1
590	3	3	2
591	6	6	3
592	3	3	2
593	1	1	1
594	1	1	1
595	2	1	1
596	2	1	1
597	3	2	2
598	1	1	1
599	1	1	1
600	1	1	1
601	2	2	1
602	1	1	1
603	2	2	1
604	2	2	2
605	1	1	1
606	2	2	1
607	2	2	1
608	2	2	1
609	1	1	1
610	2	2	2
611	1	1	1
612	1	1	1
613	1	1	1
614	1	1	1
615	1	1	1
616	2	2	2
617	1	1	1
618	1	1	1
619	2	2	2
620	1	1	1
621	1	1	1
622	1	1	1
623	1	1	1
624	1	1	1
625	1	1	1
626	2	2	1
627	1	1	1
628	1	1	1
629	1	1	1
630	1	1	1
631	2	2	2
632	5	5	1
633	5	5	2
634	4	4	2
635	2	2	2
636	1	1	1
637	1	1	1
638	1	1	1
639	3	2	2
640	1	1	1
641	2	2	2
642	1	1	1
643	2	2	2
644	1	1	1
645	1	1	1
646	2	2	1
647	1	1	1
648	2	2	1
649	3	3	2
650	1	1	1
651	3	3	2
652	1	1	1
653	1	1	1
654	1	1	1
655	1	1	1
656	1	1	1
657	1	1	1
658	1	1	1
659	2	2	1
660	2	2	1
661	1	1	1
662	1	1	1
663	1	1	1
664	1	1	1
665	1	1	1
666	1	1	1
667	1	1	1
668	1	1	1
669	1	1	1
670	1	1	1
671	1	1	1
672	2	2	1
673	2	2	1
674	1	1	1
675	1	1	1
676	1	1	1
677	3	1	1
678	1	1	1
679	1	1	1
680	1	1	1
681	2	1	1
682	1	1	1
683	1	1	1
684	1	1	1
685	2	1	1
686	2	1	1
687	2	1	1
688	1	1	1
689	1	1	1
690	1	1	1
691	1	1	1
692	1	1	1
693	2	2	1
694	1	1	1
695	1	1	1
696	2	2	1
697	3	3	1
698	1	1	1
699	2	2	1
700	1	1	1
701	1	1	1
702	1	1	1
